# Supplementary material for: Transcriptomic analysis of the upper lip and primary palate development in mice
Source: Front Genet. 2023 Jan 6;13:1039850. doi: 10.3389/fgene.2022.1039850 (PMC9852879; doi:10.3389/fgene.2022.1039850)
Supplement: Supplementary file 1 [file Table2.XLSX]

## Sheet: groupE11.5vsgroupE10.5_deg_all
gene_id	E11_1	E11_2	E11_3	E10_3	E10_2	E10_1	groupE11.5	groupE10.5	log2FoldChange	pvalue	padj	gene_name	gene_chr	gene_start	gene_end	gene_strand	gene_length	gene_biotype	gene_description	tf_family
ENSMUSG00000096014	3.87774	20.8335	9.52054	1043.65	675.55	907.642	11.4106	875.613	-6.23646	1.21215e-66	2.20271e-62	Sox1	8	12395295	12400126	+	4832	protein_coding	SRY (sex determining region Y)-box 1 [Source:MGI Symbol;Acc:MGI:98357]	HMG
ENSMUSG00000035403	115.363	133.682	127.575	954.064	773.395	941.533	125.54	889.664	-2.82391	1.00862e-56	9.16429e-53	Crb2	2	37776249	37799103	+	6698	protein_coding	crumbs family member 2 [Source:MGI Symbol;Acc:MGI:2679260]	-
ENSMUSG00000045179	90.1574	129.342	99.9657	887.997	850.422	1108.87	106.488	949.096	-3.15317	8.28107e-53	5.01612e-49	Sox3	X	60891366	60893430	-	2065	protein_coding	SRY (sex determining region Y)-box 3 [Source:MGI Symbol;Acc:MGI:98365]	HMG
ENSMUSG00000061527	718.351	447.053	701.664	43.672	29.1454	41.3046	622.356	38.0407	4.03409	1.64034e-48	7.45205e-45	Krt5	15	101707070	101712898	-	2197	protein_coding	keratin 5 [Source:MGI Symbol;Acc:MGI:96702]	-
ENSMUSG00000032368	24.2359	61.6325	28.5616	977.58	677.632	1033.67	38.1433	896.295	-4.54561	5.94624e-47	2.1611e-43	Zic1	9	91358058	91365810	-	5693	protein_coding	zinc finger protein of the cerebellum 1 [Source:MGI Symbol;Acc:MGI:106683]	zf-C2H2
ENSMUSG00000050966	57.1966	111.112	58.0753	1979.8	1326.12	1044.27	75.4614	1450.06	-4.26023	1.28893e-44	3.90375e-41	Lin28a	4	134003330	134018841	-	3996	protein_coding	lin-28 homolog A (C. elegans) [Source:MGI Symbol;Acc:MGI:1890546]	CSD
ENSMUSG00000025064	430.429	358.51	433.185	31.3542	32.2682	47.6592	407.375	37.0939	3.45515	4.18363e-44	1.08607e-40	Col17a1	19	47646344	47692094	-	5765	protein_coding	collagen, type XVII, alpha 1 [Source:MGI Symbol;Acc:MGI:88450]	-
ENSMUSG00000032394	487.626	842.89	506.493	5534.02	9825.14	6542.01	612.336	7300.39	-3.57507	2.35292e-41	5.34466e-38	Igdcc3	9	65141189	65185872	+	3604	protein_coding	immunoglobulin superfamily, DCC subclass, member 3 [Source:MGI Symbol;Acc:MGI:1202390]	-
ENSMUSG00000051048	542.883	333.337	641.685	26.8751	26.0227	32.8319	505.968	28.5765	4.14521	3.65197e-41	7.37373e-38	P4ha3	7	100285520	100319699	+	3135	protein_coding	procollagen-proline, 2-oxoglutarate 4-dioxygenase (proline 4-hydroxylase), alpha polypeptide III [Source:MGI Symbol;Acc:MGI:2444049]	-
ENSMUSG00000030862	418.796	250.87	364.637	6.71876	4.16363	6.35456	344.768	5.74565	5.91172	2.05698e-40	3.73795e-37	Cpxm2	7	132032687	132154739	-	4622	protein_coding	carboxypeptidase X 2 (M14 family) [Source:MGI Symbol;Acc:MGI:1926006]	-
ENSMUSG00000038112	1337.82	987.857	1114.86	147.813	130.114	203.346	1146.84	160.424	2.8374	8.8088e-40	1.45521e-36	AW551984	9	39587396	39604403	-	6082	protein_coding	expressed sequence AW551984 [Source:MGI Symbol;Acc:MGI:2143322]	-
ENSMUSG00000054667	40.7162	59.8964	33.3219	714.429	404.913	613.215	44.6449	577.519	-3.68833	7.33188e-37	1.11029e-33	Irs4	X	141710998	141725263	-	6294	protein_coding	insulin receptor substrate 4 [Source:MGI Symbol;Acc:MGI:1338009]	-
ENSMUSG00000060044	2096.89	1242.2	2012.64	124.297	192.568	234.059	1783.91	183.642	3.27893	1.55031e-34	2.16709e-31	Tmem26	10	68723646	68782650	+	5282	protein_coding	transmembrane protein 26 [Source:MGI Symbol;Acc:MGI:2143537]	-
ENSMUSG00000036030	256.9	284.725	262.767	1725.6	1472.89	1091.92	268.131	1430.14	-2.41464	1.00392e-33	1.30309e-30	Prtg	9	72806874	72917291	+	9158	protein_coding	protogenin [Source:MGI Symbol;Acc:MGI:2444710]	-
ENSMUSG00000071847	3916.52	2941.87	3554.97	608.048	708.859	873.751	3471.12	730.219	2.24867	1.59276e-33	1.92958e-30	Apcdd1	18	62922327	62953195	+	2799	protein_coding	adenomatosis polyposis coli down-regulated 1 [Source:MGI Symbol;Acc:MGI:3513977]	-
ENSMUSG00000001911	407.162	231.773	417.952	5.59897	11.45	23.3	352.296	13.4497	4.7033	2.57264e-31	2.92188e-28	Nfix	8	84699876	84800344	-	7351	protein_coding	nuclear factor I/X [Source:MGI Symbol;Acc:MGI:97311]	CTF/NFI
ENSMUSG00000049100	892.849	660.597	800.678	134.375	162.382	180.046	784.708	158.934	2.30241	3.9303e-31	4.20126e-28	Pcdh10	3	45378398	45435623	+	15888	protein_coding	protocadherin 10 [Source:MGI Symbol;Acc:MGI:1338042]	-
ENSMUSG00000037034	516.709	177.953	356.068	3.35938	5.20454	9.53183	350.243	6.03192	5.85205	1.64656e-30	1.66229e-27	Pax1	2	147361925	147393295	+	4492	protein_coding	paired box 1 [Source:MGI Symbol;Acc:MGI:97485]	PAX
ENSMUSG00000004231	2.9083	1.73613	11.4247	223.959	183.2	314.55	5.35636	240.57	-5.50739	4.027e-30	3.85151e-27	Pax2	19	44756045	44837871	+	5409	protein_coding	paired box 2 [Source:MGI Symbol;Acc:MGI:97486]	PAX
ENSMUSG00000041324	499.259	211.808	317.034	11.1979	18.7364	19.0637	342.7	16.3327	4.38585	8.81143e-30	8.00607e-27	Inhba	13	16011851	16031621	+	6390	protein_coding	inhibin beta-A [Source:MGI Symbol;Acc:MGI:96570]	-
ENSMUSG00000040856	2021.27	2730.93	2433.45	7775.85	8944.53	7835.17	2395.22	8185.18	-1.77271	2.56592e-29	2.22038e-26	Dlk1	12	109452823	109463336	+	5657	protein_coding	delta like non-canonical Notch ligand 1 [Source:MGI Symbol;Acc:MGI:94900]	-
ENSMUSG00000006270	35.8691	45.1393	46.6507	283.308	311.232	456.469	42.553	350.336	-3.0403	6.32148e-29	5.22155e-26	Vax1	19	59166187	59170056	-	1117	protein_coding	ventral anterior homeobox 1 [Source:MGI Symbol;Acc:MGI:1277163]	Homeobox
ENSMUSG00000046818	601.049	401.045	637.876	95.1825	64.5363	76.2547	546.657	78.6578	2.79832	1.82226e-28	1.43974e-25	Ddit4l	3	137621612	137628333	+	2916	protein_coding	DNA-damage-inducible transcript 4-like [Source:MGI Symbol;Acc:MGI:1920534]	-
ENSMUSG00000094002	214.245	175.349	200.883	4.47918	14.5727	15.8864	196.826	11.6461	4.06656	2.12078e-28	1.60578e-25	Gm9866	12	27050950	27160633	-	12327	lincRNA	predicted gene 9866 [Source:MGI Symbol;Acc:MGI:3643118]	-
ENSMUSG00000079259	402.315	538.2	400.815	1716.64	2242.12	1732.68	447.11	1897.15	-2.08446	4.28467e-28	3.11444e-25	Trim71	9	114507133	114564369	-	9332	protein_coding	tripartite motif-containing 71 [Source:MGI Symbol;Acc:MGI:2685973]	-
ENSMUSG00000039883	596.202	334.205	596.938	15.6771	24.9818	50.8364	509.115	30.4985	4.05729	5.66271e-28	3.9578e-25	Lrrc17	5	21543559	21575904	+	3608	protein_coding	leucine rich repeat containing 17 [Source:MGI Symbol;Acc:MGI:1921761]	-
ENSMUSG00000033022	1699.42	1318.59	1696.56	409.845	415.323	480.828	1571.52	435.332	1.85161	7.02912e-28	4.67693e-25	Cdo1	18	46713205	46728342	-	1530	protein_coding	cysteine dioxygenase 1, cytosolic [Source:MGI Symbol;Acc:MGI:105925]	-
ENSMUSG00000097156	0	6.07645	2.85616	159.011	267.514	191.696	2.97754	206.073	-6.06902	7.20636e-28	4.67693e-25	Gm3764	3	88206813	88229959	+	5813	lincRNA	predicted gene 3764 [Source:MGI Symbol;Acc:MGI:3781938]	-
ENSMUSG00000022676	1356.24	1112.86	1288.13	370.652	378.891	418.342	1252.41	389.295	1.68535	1.13844e-27	7.13371e-25	Snai2	16	14705852	14709385	+	2021	protein_coding	snail family zinc finger 2 [Source:MGI Symbol;Acc:MGI:1096393]	zf-C2H2
ENSMUSG00000062432	57.1966	78.1257	71.4041	386.329	351.827	318.787	68.9088	352.314	-2.35128	2.37052e-27	1.4359e-24	Cyp26c1	19	37685581	37693398	+	1747	protein_coding	cytochrome P450, family 26, subfamily c, polypeptide 1 [Source:MGI Symbol;Acc:MGI:2679699]	-
ENSMUSG00000021994	8084.11	5966.2	7698.31	2208.23	2045.39	2322.59	7249.54	2192.07	1.72555	3.59238e-27	2.10583e-24	Wnt5a	14	28504750	28527448	+	7823	protein_coding	wingless-type MMTV integration site family, member 5A [Source:MGI Symbol;Acc:MGI:98958]	-
ENSMUSG00000021508	2411.95	1401.06	2260.18	200.443	146.768	330.437	2024.4	225.883	3.16372	1.25221e-26	7.11096e-24	Cxcl14	13	56288643	56296551	-	1827	protein_coding	chemokine (C-X-C motif) ligand 14 [Source:MGI Symbol;Acc:MGI:1888514]	-
ENSMUSG00000039607	1538.49	1081.61	1325.26	353.855	341.418	368.564	1315.12	354.612	1.89061	1.66666e-26	9.17772e-24	Rbms3	9	116572746	117629913	-	10413	protein_coding	RNA binding motif, single stranded interacting protein [Source:MGI Symbol;Acc:MGI:2444477]	-
ENSMUSG00000041695	903.513	756.952	1006.32	238.516	158.218	175.809	888.929	190.848	2.22076	2.94899e-26	1.57615e-23	Kcnj2	11	111066164	111076821	+	5444	protein_coding	potassium inwardly-rectifying channel, subfamily J, member 2 [Source:MGI Symbol;Acc:MGI:104744]	-
ENSMUSG00000040612	60.1049	78.9938	74.2602	743.543	388.259	485.064	71.1197	538.955	-2.91999	3.2781e-26	1.70199e-23	Ildr2	1	166254139	166316823	+	8251	protein_coding	immunoglobulin-like domain containing receptor 2 [Source:MGI Symbol;Acc:MGI:1196370]	-
ENSMUSG00000032011	173.529	128.473	151.377	4.47918	8.32727	5.29546	151.126	6.03397	4.63787	1.68022e-25	8.48137e-23	Thy1	9	44043384	44048579	+	2995	protein_coding	thymus cell antigen 1, theta [Source:MGI Symbol;Acc:MGI:98747]	-
ENSMUSG00000013584	492.473	405.386	505.541	20.1563	44.7591	67.7819	467.8	44.2324	3.39845	1.86473e-25	9.15835e-23	Aldh1a2	9	71215789	71296243	+	2264	protein_coding	aldehyde dehydrogenase family 1, subfamily A2 [Source:MGI Symbol;Acc:MGI:107928]	-
ENSMUSG00000001270	919.024	1046.02	1082.49	3929.36	2828.15	3338.26	1015.84	3365.26	-1.72785	6.73658e-25	3.2215e-22	Ckb	12	111669361	111672338	-	2895	protein_coding	creatine kinase, brain [Source:MGI Symbol;Acc:MGI:88407]	-
ENSMUSG00000030220	692.176	654.52	676.911	165.729	179.036	224.528	674.536	189.764	1.82891	7.26697e-25	3.38604e-22	Arhgdib	6	136923655	136941899	-	1707	protein_coding	Rho, GDP dissociation inhibitor (GDI) beta [Source:MGI Symbol;Acc:MGI:101940]	-
ENSMUSG00000066687	46.5329	72.9174	64.7397	358.334	370.564	289.132	61.3966	339.343	-2.46316	1.40848e-24	6.39872e-22	Zbtb16	9	48654297	48836222	-	5283	protein_coding	zinc finger and BTB domain containing 16 [Source:MGI Symbol;Acc:MGI:103222]	ZBTB
ENSMUSG00000044177	202.612	151.911	162.801	5.59897	6.24545	16.9455	172.441	9.59663	4.16161	1.57701e-24	6.98961e-22	Wfikkn2	11	94235956	94246005	-	3827	protein_coding	WAP, follistatin/kazal, immunoglobulin, kunitz and netrin domain containing 2 [Source:MGI Symbol;Acc:MGI:2669209]	-
ENSMUSG00000003617	4.84717	6.94451	4.76027	359.454	120.745	177.928	5.51732	219.376	-5.30477	1.88249e-24	8.14489e-22	Cp	3	19957054	20009145	+	9566	protein_coding	ceruloplasmin [Source:MGI Symbol;Acc:MGI:88476]	-
ENSMUSG00000112343	0	5.20838	4.76027	166.849	170.709	114.382	3.32288	150.647	-5.47549	3.30383e-24	1.39621e-21	Sfta3-ps	12	56488321	56529427	-	8017	processed_transcript	surfactant associated 3, pseudogene [Source:MGI Symbol;Acc:MGI:2144804]	-
ENSMUSG00000041731	386.804	230.037	359.877	29.1146	39.5545	49.7773	325.573	39.4822	3.04042	3.48823e-24	1.44064e-21	Pgm5	19	24683016	24861855	-	3611	protein_coding	phosphoglucomutase 5 [Source:MGI Symbol;Acc:MGI:1925668]	-
ENSMUSG00000026879	668.91	476.567	685.479	113.099	116.582	154.628	610.319	128.103	2.25127	1.37788e-23	5.56418e-21	Gsn	2	35256380	35307892	+	3157	protein_coding	gelsolin [Source:MGI Symbol;Acc:MGI:95851]	-
ENSMUSG00000045005	85.3102	92.8828	82.8287	621.486	346.623	531.664	87.0073	499.924	-2.52136	1.55797e-23	6.15468e-21	Fzd5	1	64730558	64737751	-	6915	protein_coding	frizzled class receptor 5 [Source:MGI Symbol;Acc:MGI:108571]	-
ENSMUSG00000039830	63.9827	96.3551	75.2123	565.496	448.632	350.56	78.5167	454.896	-2.53141	2.25572e-23	8.72147e-21	Olig2	16	91225457	91228677	+	2530	protein_coding	oligodendrocyte transcription factor 2 [Source:MGI Symbol;Acc:MGI:1355331]	bHLH
ENSMUSG00000026249	3838.96	3458.37	3903.42	1506.12	1598.84	1613	3733.58	1572.65	1.24721	2.30748e-23	8.73573e-21	Serpine2	1	79794197	79861180	-	8287	protein_coding	serine (or cysteine) peptidase inhibitor, clade E, member 2 [Source:MGI Symbol;Acc:MGI:101780]	-
ENSMUSG00000024868	928.718	644.103	794.013	135.495	191.527	199.109	788.945	175.377	2.16797	4.71195e-23	1.74746e-20	Dkk1	19	30545863	30549665	-	2427	protein_coding	dickkopf WNT signaling pathway inhibitor 1 [Source:MGI Symbol;Acc:MGI:1329040]	-
ENSMUSG00000063804	491.503	717.889	544.575	3774.83	2581.45	2205.03	584.656	2853.77	-2.28666	1.02851e-22	3.73801e-20	Lin28b	10	45376620	45486395	-	9065	protein_coding	lin-28 homolog B (C. elegans) [Source:MGI Symbol;Acc:MGI:3584032]	CSD
ENSMUSG00000056380	4.84717	8.68064	10.4726	232.917	122.827	130.268	8.00014	162.004	-4.33454	1.0914e-22	3.88882e-20	Gpr50	X	71663667	71669257	+	3069	protein_coding	G-protein-coupled receptor 50 [Source:MGI Symbol;Acc:MGI:1333877]	-
ENSMUSG00000084897	236.542	131.078	189.459	13.4375	18.7364	14.8273	185.693	15.6671	3.56298	1.15667e-22	4.04211e-20	Gm14226	2	155018266	155027104	+	3243	protein_coding	predicted gene 14226 [Source:MGI Symbol;Acc:MGI:3649244]	-
ENSMUSG00000030074	835.653	529.519	654.061	120.938	144.686	165.218	673.078	143.614	2.22731	1.3912e-22	4.72621e-20	Gxylt2	6	100704734	100810913	+	8510	protein_coding	glucoside xylosyltransferase 2 [Source:MGI Symbol;Acc:MGI:2682940]	-
ENSMUSG00000074607	83.3714	70.3132	73.3082	419.923	291.454	347.382	75.6642	352.92	-2.22222	1.40444e-22	4.72621e-20	Tox2	2	163203125	163324170	+	3401	protein_coding	TOX high mobility group box family member 2 [Source:MGI Symbol;Acc:MGI:3611233]	HMG
ENSMUSG00000045573	279.197	195.314	302.753	6.71876	12.4909	30.7137	259.088	16.6411	3.9542	2.86655e-22	9.47107e-20	Penk	4	4133531	4138819	-	1634	protein_coding	preproenkephalin [Source:MGI Symbol;Acc:MGI:104629]	-
ENSMUSG00000053279	8.72491	3.47226	3.80822	363.933	86.3954	299.723	5.33513	250.017	-5.56129	4.29066e-22	1.37657e-19	Aldh1a1	19	20492715	20643462	+	4934	protein_coding	aldehyde dehydrogenase family 1, subfamily A1 [Source:MGI Symbol;Acc:MGI:1353450]	-
ENSMUSG00000067860	1.93887	5.20838	11.4247	221.719	104.091	210.759	6.19063	178.856	-4.8527	4.31787e-22	1.37657e-19	Zic3	X	58022700	58041736	+	4639	protein_coding	zinc finger protein of the cerebellum 3 [Source:MGI Symbol;Acc:MGI:106676]	zf-C2H2
ENSMUSG00000024827	227.817	269.968	234.205	1268.73	888.936	819.738	243.997	992.467	-2.02325	4.87392e-22	1.52705e-19	Gldc	19	30098449	30175418	-	3754	protein_coding	glycine decarboxylase [Source:MGI Symbol;Acc:MGI:1341155]	-
ENSMUSG00000069170	72.7076	97.2231	80.9246	612.527	345.582	453.292	83.6185	470.467	-2.48992	6.81431e-22	2.06758e-19	Adgrv1	13	81095068	81633154	-	24878	protein_coding	adhesion G protein-coupled receptor V1 [Source:MGI Symbol;Acc:MGI:1274784]	-
ENSMUSG00000047935	0	9.5487	7.61643	215	120.745	159.923	5.72171	165.223	-4.82758	6.82669e-22	2.06758e-19	Sox1ot	8	12385771	12436768	+	7420	sense_overlapping	Sox1 overlapping transcript [Source:MGI Symbol;Acc:MGI:3645522]	-
ENSMUSG00000046352	179.345	167.536	196.123	7.83856	12.4909	26.4773	181.002	15.6023	3.52982	1.40376e-21	4.18182e-19	Gjb2	14	57098600	57104702	-	2406	protein_coding	gap junction protein, beta 2 [Source:MGI Symbol;Acc:MGI:95720]	-
ENSMUSG00000019880	375.171	325.524	416.048	60.4689	49.9636	92.141	372.248	67.5245	2.46225	1.68615e-21	4.94204e-19	Rspo3	10	29452416	29535867	-	3090	protein_coding	R-spondin 3 [Source:MGI Symbol;Acc:MGI:1920030]	-
ENSMUSG00000052133	65.9215	42.5351	26.6575	296.745	310.191	327.26	45.0381	311.399	-2.79153	2.0921e-21	5.94097e-19	Sema5b	16	35541145	35664732	+	7080	protein_coding	sema domain, seven thrombospondin repeats (type 1 and type 1-like), transmembrane domain (TM) and short cytoplasmic domain, (semaphorin) 5B [Source:MGI Symbol;Acc:MGI:107555]	-
ENSMUSG00000019789	889.941	309.899	675.006	70.547	46.8409	66.7228	624.949	61.3702	3.34873	2.09235e-21	5.94097e-19	Hey2	10	30832359	30842801	-	4593	protein_coding	hairy/enhancer-of-split related with YRPW motif 2 [Source:MGI Symbol;Acc:MGI:1341884]	bHLH
ENSMUSG00000032231	2760.95	2035.61	2820.94	726.746	670.345	867.397	2539.17	754.829	1.74998	2.54235e-21	7.10764e-19	Anxa2	9	69453620	69491795	+	3731	protein_coding	annexin A2 [Source:MGI Symbol;Acc:MGI:88246]	-
ENSMUSG00000061524	14.5415	19.0974	22.8493	227.318	136.359	329.378	18.8294	231.018	-3.61577	2.82644e-21	7.78213e-19	Zic2	14	122475435	122479852	+	2880	protein_coding	zinc finger protein of the cerebellum 2 [Source:MGI Symbol;Acc:MGI:106679]	zf-C2H2
ENSMUSG00000039239	1522.01	1277.79	1480.44	344.897	311.232	489.301	1426.75	381.81	1.90158	2.87996e-21	7.79621e-19	Tgfb2	1	186622792	186705989	-	5791	protein_coding	transforming growth factor, beta 2 [Source:MGI Symbol;Acc:MGI:98726]	-
ENSMUSG00000021099	32.9608	27.778	41.8904	510.626	201.936	328.319	34.2097	346.96	-3.34377	2.91736e-21	7.79621e-19	Six6	12	72939892	72944899	+	4009	protein_coding	sine oculis-related homeobox 6 [Source:MGI Symbol;Acc:MGI:1341840]	Homeobox
ENSMUSG00000071192	11.6332	8.68064	4.76027	209.401	223.795	93.2001	8.35804	175.466	-4.3926	4.25081e-21	1.1195e-18	Wfikkn1	17	25877630	25880305	-	1981	protein_coding	WAP, FS, Ig, KU, and NTR-containing protein 1 [Source:MGI Symbol;Acc:MGI:2670967]	-
ENSMUSG00000008575	1395.02	993.933	1383.33	374.011	360.154	410.928	1257.43	381.698	1.71965	1.28205e-20	3.3282e-18	Nfib	4	82290173	82705750	-	14957	protein_coding	nuclear factor I/B [Source:MGI Symbol;Acc:MGI:103188]	CTF/NFI
ENSMUSG00000022330	326.699	223.96	334.171	26.8751	43.7182	56.1319	294.944	42.2417	2.79972	1.91514e-20	4.86293e-18	Osr2	15	35296098	35303305	+	3623	protein_coding	odd-skipped related 2 [Source:MGI Symbol;Acc:MGI:1930813]	zf-C2H2
ENSMUSG00000068740	465.329	457.47	456.986	1185.86	1067.97	1312.22	459.928	1188.68	-1.36988	1.92676e-20	4.86293e-18	Celsr2	3	108390851	108415552	-	11513	protein_coding	cadherin, EGF LAG seven-pass G-type receptor 2 [Source:MGI Symbol;Acc:MGI:1858235]	-
ENSMUSG00000002633	58.1661	84.2022	71.4041	546.459	293.536	418.342	71.2574	419.446	-2.55475	2.4676e-20	6.14263e-18	Shh	5	28456815	28467256	-	2847	protein_coding	sonic hedgehog [Source:MGI Symbol;Acc:MGI:98297]	-
ENSMUSG00000027985	4081.32	2503.5	3277.92	1003.34	912.877	933.061	3287.58	949.758	1.79134	2.91699e-20	7.16318e-18	Lef1	3	131110471	131224356	+	8788	protein_coding	lymphoid enhancer binding factor 1 [Source:MGI Symbol;Acc:MGI:96770]	HMG
ENSMUSG00000052305	294.708	309.031	428.424	50.3907	40.5954	77.3138	344.054	56.1	2.61626	4.86786e-20	1.17945e-17	Hbb-bs	7	103826534	103828096	-	768	protein_coding	hemoglobin, beta adult s chain [Source:MGI Symbol;Acc:MGI:5474852]	-
ENSMUSG00000040265	330.577	236.981	245.63	44.7918	58.2909	58.2501	271.063	53.7776	2.33101	5.93226e-20	1.41843e-17	Dnm3	1	161982453	162478034	-	24452	protein_coding	dynamin 3 [Source:MGI Symbol;Acc:MGI:1341299]	-
ENSMUSG00000021701	2787.12	2065.12	2758.1	808.491	904.55	918.233	2536.78	877.091	1.5319	7.28561e-20	1.7194e-17	Plk2	13	110395046	110400844	+	4491	protein_coding	polo like kinase 2 [Source:MGI Symbol;Acc:MGI:1099790]	-
ENSMUSG00000049641	8.72491	19.9655	18.089	188.125	134.277	134.505	15.5931	152.302	-3.27918	1.04358e-19	2.43127e-17	Vgll2	10	52022502	52028471	+	1650	protein_coding	vestigial like family member 2 [Source:MGI Symbol;Acc:MGI:2447460]	-
ENSMUSG00000051243	82.4019	144.967	123.767	472.553	478.818	564.496	117.045	505.289	-2.10765	1.33539e-19	3.07173e-17	Islr2	9	58196297	58204319	-	5921	protein_coding	immunoglobulin superfamily containing leucine-rich repeat 2 [Source:MGI Symbol;Acc:MGI:2444277]	-
ENSMUSG00000097023	4.84717	17.3613	2.85616	171.328	174.873	129.209	8.35487	158.47	-4.21863	1.73083e-19	3.93157e-17	Mir9-3hg	7	79500026	79534403	+	4365	lincRNA	Mir9-3 host gene [Source:MGI Symbol;Acc:MGI:2142071]	-
ENSMUSG00000001506	5499.6	3598.99	5362.92	431.121	680.754	1118.4	4820.51	743.426	2.69665	3.9167e-19	8.78695e-17	Col1a1	11	94936224	94953042	+	6563	protein_coding	collagen, type I, alpha 1 [Source:MGI Symbol;Acc:MGI:88467]	-
ENSMUSG00000045658	622.377	410.594	456.034	127.657	126.991	94.2592	496.335	116.302	2.09333	5.31885e-19	1.17871e-16	Pid1	1	84036296	84364180	-	8172	protein_coding	phosphotyrosine interaction domain containing 1 [Source:MGI Symbol;Acc:MGI:2138391]	-
ENSMUSG00000105265	20.3581	14.7571	17.137	219.48	120.745	139.8	17.4174	160.008	-3.20216	6.76849e-19	1.48189e-16	Sox2ot	3	34104270	34682619	+	11594	processed_transcript	SOX2 overlapping transcript (non-protein coding) [Source:MGI Symbol;Acc:MGI:2444112]	-
ENSMUSG00000022610	217.153	234.377	191.363	677.475	621.423	563.437	214.298	620.778	-1.53349	7.14442e-19	1.53862e-16	Mapk12	15	89130584	89140703	-	3805	protein_coding	mitogen-activated protein kinase 12 [Source:MGI Symbol;Acc:MGI:1353438]	-
ENSMUSG00000049511	217.153	187.502	187.555	30.2344	22.9	44.4819	197.403	32.5388	2.60085	7.19694e-19	1.53862e-16	Htr1b	9	81628291	81633828	-	4724	protein_coding	5-hydroxytryptamine (serotonin) receptor 1B [Source:MGI Symbol;Acc:MGI:96274]	-
ENSMUSG00000052572	378.079	241.322	372.253	35.8334	53.0863	70.9592	330.551	53.293	2.62976	1.05007e-18	2.21883e-16	Dlg2	7	90476672	92449247	+	16280	protein_coding	discs large MAGUK scaffold protein 2 [Source:MGI Symbol;Acc:MGI:1344351]	-
ENSMUSG00000024565	4.84717	13.021	7.61643	162.37	111.377	97.4365	8.49485	123.728	-3.84771	1.10411e-18	2.3062e-16	Sall3	18	80966376	80986578	-	6886	protein_coding	spalt like transcription factor 3 [Source:MGI Symbol;Acc:MGI:109295]	zf-C2H2
ENSMUSG00000030638	492.473	394.969	450.322	82.8647	114.5	136.623	445.921	111.329	1.9999	1.13555e-18	2.34492e-16	Sh3gl3	7	82173840	82307419	+	4319	protein_coding	SH3-domain GRB2-like 3 [Source:MGI Symbol;Acc:MGI:700011]	-
ENSMUSG00000001119	1198.22	769.973	1086.29	44.7918	126.991	168.396	1018.16	113.393	3.16477	1.79962e-18	3.67445e-16	Col6a1	10	76708792	76726168	-	4380	protein_coding	collagen, type VI, alpha 1 [Source:MGI Symbol;Acc:MGI:88459]	-
ENSMUSG00000020848	218.123	165.8	259.911	33.5938	33.3091	44.4819	214.611	37.1283	2.52956	2.65602e-18	5.3628e-16	Doc2b	11	75768966	75796049	-	4361	protein_coding	double C2, beta [Source:MGI Symbol;Acc:MGI:1100497]	-
ENSMUSG00000003032	334.455	222.224	353.212	54.8699	58.2909	70.9592	303.297	61.3733	2.30342	3.11776e-18	6.22592e-16	Klf4	4	55527143	55532466	-	3049	protein_coding	Kruppel-like factor 4 (gut) [Source:MGI Symbol;Acc:MGI:1342287]	zf-C2H2
ENSMUSG00000026725	116.332	84.2022	139	0	5.20454	5.29546	113.178	3.5	4.99036	5.19142e-18	1.02542e-15	Tnn	1	160085029	160153580	-	5817	protein_coding	tenascin N [Source:MGI Symbol;Acc:MGI:2665790]	-
ENSMUSG00000021943	282.105	108.508	228.493	5.59897	6.24545	20.1228	206.369	10.6557	4.27052	5.85156e-18	1.14338e-15	Gdf10	14	33923587	33937983	+	5210	protein_coding	growth differentiation factor 10 [Source:MGI Symbol;Acc:MGI:95684]	-
ENSMUSG00000027750	1478.39	945.322	1341.44	371.772	282.086	382.332	1255.05	345.397	1.86146	6.44803e-18	1.24653e-15	Postn	3	54361109	54391037	+	8702	protein_coding	periostin, osteoblast specific factor [Source:MGI Symbol;Acc:MGI:1926321]	-
ENSMUSG00000027978	163.834	124.133	170.418	17.9167	22.9	27.5364	152.795	22.7844	2.74158	8.25443e-18	1.57894e-15	Prss12	3	123446913	123506597	+	2602	protein_coding	protease, serine 12 neurotrypsin (motopsin) [Source:MGI Symbol;Acc:MGI:1100881]	-
ENSMUSG00000100252	2.9083	0.868064	0	234.037	104.091	132.387	1.25879	156.838	-6.98237	9.99427e-18	1.89183e-15	Mir124-2hg	3	17789921	17808970	+	6013	lincRNA	Mir124-2 host gene (non-protein coding) [Source:MGI Symbol;Acc:MGI:1917691]	-
ENSMUSG00000021390	148.323	75.5216	162.801	6.71876	4.16363	9.53183	128.882	6.80474	4.24381	1.17825e-17	2.20733e-15	Ogn	13	49608046	49624501	+	2566	protein_coding	osteoglycin [Source:MGI Symbol;Acc:MGI:109278]	-
ENSMUSG00000048251	2644.62	2036.48	2422.03	871.2	968.045	996.606	2367.71	945.284	1.32436	1.54518e-17	2.8652e-15	Bcl11b	12	107910403	108003602	-	8111	protein_coding	B cell leukemia/lymphoma 11B [Source:MGI Symbol;Acc:MGI:1929913]	zf-C2H2
ENSMUSG00000097767	130.874	151.043	82.8287	459.116	1265.75	1352.46	121.582	1025.77	-3.07613	1.86102e-17	3.416e-15	Miat	5	112213228	112229395	-	9293	lincRNA	myocardial infarction associated transcript (non-protein coding) [Source:MGI Symbol;Acc:MGI:2444886]	-
ENSMUSG00000010461	1566.61	1395.85	1541.38	602.449	594.359	706.415	1501.28	634.408	1.24247	1.90626e-17	3.46406e-15	Eya4	10	23102963	23350786	-	9419	protein_coding	EYA transcriptional coactivator and phosphatase 4 [Source:MGI Symbol;Acc:MGI:1337104]	-
ENSMUSG00000098557	3107.04	2063.39	2433.45	483.751	550.641	837.742	2534.63	624.045	2.02175	1.98087e-17	3.56399e-15	Kctd12	14	102976581	102982637	-	6057	protein_coding	potassium channel tetramerisation domain containing 12 [Source:MGI Symbol;Acc:MGI:2145823]	-
ENSMUSG00000014773	21.3276	55.5561	52.363	300.105	252.941	263.714	43.0822	272.253	-2.655	4.24266e-17	7.5586e-15	Dll1	17	15367354	15376872	-	4219	protein_coding	delta like canonical Notch ligand 1 [Source:MGI Symbol;Acc:MGI:104659]	-
ENSMUSG00000073940	902.544	731.778	1011.08	176.927	45.8	108.027	881.801	110.252	3.00169	5.4075e-17	9.54031e-15	Hbb-bt	7	103812524	103813996	-	703	protein_coding	hemoglobin, beta adult t chain [Source:MGI Symbol;Acc:MGI:5474850]	-
ENSMUSG00000078190	943.26	972.231	1020.6	321.381	231.082	152.509	978.698	234.991	2.05928	6.10708e-17	1.06709e-14	Dnm3os	1	162217623	162225550	+	7928	antisense	dynamin 3, opposite strand [Source:MGI Symbol;Acc:MGI:3052332]	-
ENSMUSG00000072591	354.813	255.211	334.171	68.3074	69.7409	94.2592	314.732	77.4358	2.02161	6.36468e-17	1.10151e-14	5930412G12Rik	5	128579106	128600693	-	3394	lincRNA	RIKEN cDNA 5930412G12 gene [Source:MGI Symbol;Acc:MGI:2442398]	-
ENSMUSG00000020241	1630.59	1030.39	1437.6	71.6668	193.609	257.359	1366.19	174.212	2.97004	6.46442e-17	1.10822e-14	Col6a2	10	76595762	76623630	-	8326	protein_coding	collagen, type VI, alpha 2 [Source:MGI Symbol;Acc:MGI:88460]	-
ENSMUSG00000090125	16.4804	34.7226	21.8972	181.407	186.323	134.505	24.3667	167.411	-2.77171	7.48518e-17	1.27122e-14	Pou3f1	4	124656807	124660655	+	3849	protein_coding	POU domain, class 3, transcription factor 1 [Source:MGI Symbol;Acc:MGI:101896]	Pou
ENSMUSG00000000247	509.923	548.616	543.623	1326.96	1107.53	1309.04	534.054	1247.84	-1.22405	8.28191e-17	1.39141e-14	Lhx2	2	38339281	38369733	+	4393	protein_coding	LIM homeobox protein 2 [Source:MGI Symbol;Acc:MGI:96785]	Homeobox
ENSMUSG00000095139	3.87774	8.68064	4.76027	141.094	77.0272	86.8456	5.77288	101.656	-4.12099	8.34601e-17	1.39141e-14	Pou3f2	4	22482780	22488366	-	5587	protein_coding	POU domain, class 3, transcription factor 2 [Source:MGI Symbol;Acc:MGI:101895]	Pou
ENSMUSG00000027070	303.433	257.815	241.822	1866.7	984.7	940.474	267.69	1263.96	-2.23925	8.75351e-17	1.44608e-14	Lrp2	2	69424340	69586065	-	16701	protein_coding	low density lipoprotein receptor-related protein 2 [Source:MGI Symbol;Acc:MGI:95794]	-
ENSMUSG00000095440	518.647	769.105	642.637	1816.31	3971.07	3322.37	643.463	3036.58	-2.23833	1.73685e-16	2.84343e-14	Fignl2	15	101050194	101078567	-	4462	protein_coding	fidgetin-like 2 [Source:MGI Symbol;Acc:MGI:3646919]	-
ENSMUSG00000020950	322.822	376.74	330.363	1461.33	1011.76	920.351	343.308	1131.15	-1.71954	2.02027e-16	3.27789e-14	Foxg1	12	49382660	49386861	+	4202	protein_coding	forkhead box G1 [Source:MGI Symbol;Acc:MGI:1347464]	Fork
ENSMUSG00000020218	363.538	327.26	351.308	25.7553	31.2273	80.491	347.369	45.8245	2.92006	2.3278e-16	3.74343e-14	Wif1	10	121033960	121100650	+	2427	protein_coding	Wnt inhibitory factor 1 [Source:MGI Symbol;Acc:MGI:1344332]	-
ENSMUSG00000069833	3484.15	2448.81	3279.83	1094.04	1049.24	1242.32	3070.93	1128.53	1.44408	2.39675e-16	3.8205e-14	Ahnak	19	8989284	9076919	+	18543	protein_coding	AHNAK nucleoprotein (desmoyokin) [Source:MGI Symbol;Acc:MGI:1316648]	-
ENSMUSG00000060600	486.656	618.061	499.829	1297.84	1330.28	1234.9	534.849	1287.67	-1.26683	3.58574e-16	5.6661e-14	Eno3	11	70657202	70662513	+	1739	protein_coding	enolase 3, beta muscle [Source:MGI Symbol;Acc:MGI:95395]	-
ENSMUSG00000036111	59.1355	98.0912	98.0616	648.361	412.2	332.555	85.0961	464.372	-2.44619	3.78658e-16	5.93188e-14	Lmo1	7	109138572	109175207	-	1552	protein_coding	LIM domain only 1 [Source:MGI Symbol;Acc:MGI:102812]	-
ENSMUSG00000022840	374.202	285.593	392.246	50.3907	95.7636	84.7274	350.68	76.9606	2.18474	4.5475e-16	7.06301e-14	Adcy5	16	35154877	35305738	+	7184	protein_coding	adenylate cyclase 5 [Source:MGI Symbol;Acc:MGI:99673]	-
ENSMUSG00000070990	95.0046	148.439	124.719	367.292	545.436	494.596	122.721	469.108	-1.93305	7.3924e-16	1.13843e-13	Foxe1	4	46343609	46346412	+	2804	protein_coding	forkhead box E1 [Source:MGI Symbol;Acc:MGI:1353500]	Fork
ENSMUSG00000004328	871.522	663.201	759.739	255.313	308.109	288.073	764.821	283.832	1.42915	9.30755e-16	1.42132e-13	Hif3a	7	17031507	17062427	-	6710	protein_coding	hypoxia inducible factor 3, alpha subunit [Source:MGI Symbol;Acc:MGI:1859778]	-
ENSMUSG00000019803	139.599	175.349	178.034	1007.81	518.373	619.569	164.327	715.252	-2.121	9.45551e-16	1.43188e-13	Nr2e1	10	42561963	42583632	-	3711	protein_coding	nuclear receptor subfamily 2, group E, member 1 [Source:MGI Symbol;Acc:MGI:1100526]	RXR-like
ENSMUSG00000036334	2137.6	1230.05	1740.36	456.876	488.186	574.028	1702.67	506.363	1.74918	1.59218e-15	2.37327e-13	Igsf10	3	59316735	59344394	-	10150	protein_coding	immunoglobulin superfamily, member 10 [Source:MGI Symbol;Acc:MGI:1923481]	-
ENSMUSG00000028565	551.608	440.976	595.986	87.3439	154.054	155.687	529.524	132.362	1.99813	1.59333e-15	2.37327e-13	Nfia	4	97772734	98118874	+	10891	protein_coding	nuclear factor I/A [Source:MGI Symbol;Acc:MGI:108056]	CTF/NFI
ENSMUSG00000004661	734.831	829.001	760.691	1992.11	1814.3	1568.52	774.841	1791.64	-1.20895	1.60642e-15	2.37332e-13	Arid3b	9	57790353	57836793	-	7976	protein_coding	AT rich interactive domain 3B (BRIGHT-like) [Source:MGI Symbol;Acc:MGI:1930768]	ARID
ENSMUSG00000037892	6420.56	5553.87	6152.17	1912.61	2615.8	2666.79	6042.2	2398.4	1.33284	3.13008e-15	4.58708e-13	Pcdh18	3	49743296	49757325	-	5366	protein_coding	protocadherin 18 [Source:MGI Symbol;Acc:MGI:1920423]	-
ENSMUSG00000078670	689.268	493.928	712.137	199.323	227.959	201.228	631.778	209.503	1.59156	3.25048e-15	4.72542e-13	Fam174b	7	73740302	73776919	+	3262	protein_coding	family with sequence similarity 174, member B [Source:MGI Symbol;Acc:MGI:3698178]	-
ENSMUSG00000067438	8.72491	9.5487	8.56849	80.6252	97.8454	256.3	8.94737	144.924	-4.01678	3.94379e-15	5.68782e-13	Hmx1	5	35389108	35399730	+	1588	protein_coding	H6 homeobox 1 [Source:MGI Symbol;Acc:MGI:107178]	Homeobox
ENSMUSG00000058897	746.465	613.721	696.904	167.969	230.041	266.891	685.696	221.634	1.62813	4.15929e-15	5.95138e-13	Col25a1	3	130131501	130599877	+	12947	protein_coding	collagen, type XXV, alpha 1 [Source:MGI Symbol;Acc:MGI:1924268]	-
ENSMUSG00000054162	315.066	224.829	311.322	38.073	42.6773	79.4319	283.739	53.3941	2.40766	4.56257e-15	6.47742e-13	Spock3	8	62951009	63357103	+	6046	protein_coding	sparc/osteonectin, cwcv and kazal-like domains proteoglycan 3 [Source:MGI Symbol;Acc:MGI:1920152]	-
ENSMUSG00000019990	349.966	235.245	284.664	81.745	71.8227	84.7274	289.958	79.4317	1.86762	4.80543e-15	6.76932e-13	Pde7b	10	20398004	20725078	-	12444	protein_coding	phosphodiesterase 7B [Source:MGI Symbol;Acc:MGI:1352752]	-
ENSMUSG00000081683	1093.52	894.974	1131.99	245.235	348.704	399.278	1040.16	331.072	1.65067	4.96029e-15	6.93372e-13	Fzd10	5	128600844	128604093	+	3250	protein_coding	frizzled class receptor 10 [Source:MGI Symbol;Acc:MGI:2136761]	-
ENSMUSG00000061517	138.629	171.877	140.904	437.839	393.464	397.16	150.47	409.488	-1.44247	5.91331e-15	8.2028e-13	Sox21	14	118233232	118237030	-	3799	protein_coding	SRY (sex determining region Y)-box 21 [Source:MGI Symbol;Acc:MGI:2654070]	HMG
ENSMUSG00000036904	427.521	488.72	476.979	957.424	981.577	1045.32	464.407	994.775	-1.09865	1.33201e-14	1.81995e-12	Fzd8	18	9212856	9216201	+	3346	protein_coding	frizzled class receptor 8 [Source:MGI Symbol;Acc:MGI:108460]	-
ENSMUSG00000036972	0	6.07645	4.76027	82.8647	61.4136	117.559	3.61224	87.2792	-4.56844	1.46501e-14	1.98673e-12	Zic4	9	91362413	91389348	+	10335	protein_coding	zinc finger protein of the cerebellum 4 [Source:MGI Symbol;Acc:MGI:107201]	zf-C2H2
ENSMUSG00000059040	541.914	641.499	415.096	1470.29	3744.15	2636.08	532.836	2616.84	-2.29593	1.62589e-14	2.18857e-12	Eno1b	18	48045335	48048378	+	1757	protein_coding	enolase 1B, retrotransposed [Source:MGI Symbol;Acc:MGI:3648653]	-
ENSMUSG00000038370	140.568	131.946	148.52	25.7553	26.0227	37.0682	140.345	29.6154	2.24301	1.82269e-14	2.43543e-12	Pcp4l1	1	171173262	171196268	-	1577	protein_coding	Purkinje cell protein 4-like 1 [Source:MGI Symbol;Acc:MGI:1913675]	-
ENSMUSG00000028661	374.202	265.628	292.281	13.4375	42.6773	62.4865	310.703	39.5337	2.97005	3.34334e-14	4.40255e-12	Epha8	4	136929419	136956816	-	4713	protein_coding	Eph receptor A8 [Source:MGI Symbol;Acc:MGI:109378]	-
ENSMUSG00000021567	905.452	736.986	900.643	386.329	306.027	325.141	847.694	339.166	1.32185	3.54875e-14	4.63942e-12	Nkd2	13	73818534	73847631	-	4826	protein_coding	naked cuticle 2 [Source:MGI Symbol;Acc:MGI:1919543]	-
ENSMUSG00000044461	424.612	572.922	613.123	1363.91	1293.85	1371.52	536.886	1343.09	-1.32248	4.48802e-14	5.81125e-12	Shisa2	14	59625308	59631660	+	3672	protein_coding	shisa family member 2 [Source:MGI Symbol;Acc:MGI:2444716]	-
ENSMUSG00000034762	257.87	171.877	255.151	25.7553	48.9227	55.0728	228.299	43.2503	2.39579	4.50906e-14	5.81125e-12	Glis1	4	107434591	107635061	+	3645	protein_coding	GLIS family zinc finger 1 [Source:MGI Symbol;Acc:MGI:2386723]	zf-C2H2
ENSMUSG00000041703	22.297	20.8335	17.137	135.495	90.5591	123.914	20.0892	116.656	-2.53655	5.16655e-14	6.61173e-12	Zic5	14	122456795	122465677	-	4889	protein_coding	zinc finger protein of the cerebellum 5 [Source:MGI Symbol;Acc:MGI:1929518]	zf-C2H2
ENSMUSG00000044164	453.695	440.976	409.383	178.047	118.664	155.687	434.685	150.799	1.52883	5.29774e-14	6.73221e-12	Rnf182	13	43615710	43670945	+	3609	protein_coding	ring finger protein 182 [Source:MGI Symbol;Acc:MGI:3045355]	-
ENSMUSG00000085069	570.997	452.261	488.404	90.7033	169.668	154.628	503.887	138.333	1.86287	5.39128e-14	6.80349e-12	Gm13111	4	154637576	154644724	+	3542	antisense	predicted gene 13111 [Source:MGI Symbol;Acc:MGI:3651882]	-
ENSMUSG00000056553	20.3581	13.889	12.3767	126.537	80.15	126.032	15.5413	110.906	-2.83788	5.53588e-14	6.9378e-12	Ptprn2	12	116485720	117276849	+	8602	protein_coding	protein tyrosine phosphatase, receptor type, N polypeptide 2 [Source:MGI Symbol;Acc:MGI:107418]	-
ENSMUSG00000026042	3668.34	2697.07	3657.79	1062.68	1346.94	1417.07	3341.07	1275.56	1.3889	6.21113e-14	7.73073e-12	Col5a2	1	45374321	45503282	-	9591	protein_coding	collagen, type V, alpha 2 [Source:MGI Symbol;Acc:MGI:88458]	-
ENSMUSG00000069763	272.411	197.919	244.678	70.547	63.4954	74.1365	238.336	69.393	1.77954	6.3158e-14	7.80753e-12	Tmem100	11	90030348	90036508	+	1767	protein_coding	transmembrane protein 100 [Source:MGI Symbol;Acc:MGI:1915138]	-
ENSMUSG00000025757	224.909	207.467	215.164	1565.47	651.609	800.674	215.847	1005.92	-2.22026	6.73316e-14	8.26723e-12	Hspa4l	3	40744495	40796103	+	11792	protein_coding	heat shock protein 4 like [Source:MGI Symbol;Acc:MGI:107422]	-
ENSMUSG00000031616	2133.73	1913.21	2024.07	611.407	887.895	883.283	2023.67	794.195	1.34894	7.34954e-14	8.96347e-12	Ednra	8	77663031	77724464	-	5476	protein_coding	endothelin receptor type A [Source:MGI Symbol;Acc:MGI:105923]	-
ENSMUSG00000020122	408.132	361.983	380.822	154.532	120.745	152.509	383.645	142.595	1.42846	7.59418e-14	9.17224e-12	Egfr	11	16752203	16918158	+	11326	protein_coding	epidermal growth factor receptor [Source:MGI Symbol;Acc:MGI:95294]	-
ENSMUSG00000097518	36.8385	42.5351	51.4109	212.761	192.568	145.096	43.5949	183.475	-2.07277	7.62166e-14	9.17224e-12	Gm26694	17	25794894	25964784	+	1902	lincRNA	predicted gene, 26694 [Source:MGI Symbol;Acc:MGI:5477188]	-
ENSMUSG00000053046	54.2883	66.8409	60.9315	220.599	180.077	213.937	60.6869	204.871	-1.75295	8.32884e-14	9.95735e-12	Brsk2	7	141949751	142004247	+	6178	protein_coding	BR serine/threonine kinase 2 [Source:MGI Symbol;Acc:MGI:1923020]	-
ENSMUSG00000003657	130.874	109.376	100.918	12.3177	22.9	20.1228	113.722	18.4468	2.61813	8.4485e-14	1.00344e-11	Calb2	8	110137502	110168210	-	1743	protein_coding	calbindin 2 [Source:MGI Symbol;Acc:MGI:101914]	-
ENSMUSG00000016262	3113.82	2539.95	2924.71	1127.63	1177.27	1441.42	2859.5	1248.78	1.19505	8.92505e-14	1.05316e-11	Sertad4	1	192844488	192855756	-	3850	protein_coding	SERTA domain containing 4 [Source:MGI Symbol;Acc:MGI:2443496]	-
ENSMUSG00000028373	222.001	180.557	209.452	68.3074	54.1273	50.8364	204.003	57.757	1.8218	1.13574e-13	1.33153e-11	Astn2	4	65380803	66404611	-	4959	protein_coding	astrotactin 2 [Source:MGI Symbol;Acc:MGI:1889277]	-
ENSMUSG00000039982	361.599	470.491	368.445	1528.52	973.25	1101.46	400.178	1201.07	-1.58477	1.18852e-13	1.38447e-11	Dtx4	19	12466341	12501996	-	5765	protein_coding	deltex 4, E3 ubiquitin ligase [Source:MGI Symbol;Acc:MGI:2672905]	-
ENSMUSG00000031738	80.4631	56.4241	81.8767	4.47918	2.08182	1.05909	72.9213	2.54003	4.86009	1.85577e-13	2.14796e-11	Irx6	8	92674288	92680956	+	3370	protein_coding	Iroquois homeobox 6 [Source:MGI Symbol;Acc:MGI:1927642]	Homeobox
ENSMUSG00000001507	723.198	811.64	732.13	1867.82	1611.33	1467.9	755.656	1649.02	-1.1254	2.04302e-13	2.34973e-11	Itga3	11	95044474	95076801	-	5710	protein_coding	integrin alpha 3 [Source:MGI Symbol;Acc:MGI:96602]	-
ENSMUSG00000020159	189.04	159.724	147.568	29.1146	3.12273	11.65	165.444	14.6291	3.51165	2.28832e-13	2.61531e-11	Gabrp	11	33550781	33578959	-	3377	protein_coding	gamma-aminobutyric acid (GABA) A receptor, pi [Source:MGI Symbol;Acc:MGI:2387597]	-
ENSMUSG00000083411	639.827	536.463	467.459	173.568	90.5591	64.6046	547.916	109.577	2.32415	2.43858e-13	2.76962e-11	Rpl30-ps10	X	71803688	71804034	+	347	processed_pseudogene	ribosomal protein L30, pseudogene 10 [Source:MGI Symbol;Acc:MGI:3646270]	-
ENSMUSG00000016386	4039.63	3399.34	3752.05	1059.33	1425	1712.55	3730.34	1398.96	1.41472	2.74174e-13	3.09459e-11	Mpped2	2	106693269	106868356	+	3425	protein_coding	metallophosphoesterase domain containing 2 [Source:MGI Symbol;Acc:MGI:1924265]	-
ENSMUSG00000045871	1540.43	1416.68	1408.09	685.314	516.291	694.765	1455.07	632.123	1.20307	4.18177e-13	4.66203e-11	Slitrk6	14	110748580	110755149	-	4240	protein_coding	SLIT and NTRK-like family, member 6 [Source:MGI Symbol;Acc:MGI:2443198]	-
ENSMUSG00000026494	6827.73	4936.68	6191.21	996.617	1842.41	2093.83	5985.21	1644.28	1.86375	4.4163e-13	4.89347e-11	Kif26b	1	178529125	178939200	+	14696	protein_coding	kinesin family member 26B [Source:MGI Symbol;Acc:MGI:2447076]	-
ENSMUSG00000030729	2519.56	2072.94	2388.7	1222.81	1107.53	1095.1	2327.07	1141.81	1.02717	5.53254e-13	6.09317e-11	Pgm2l1	7	100227394	100278868	+	9583	protein_coding	phosphoglucomutase 2-like 1 [Source:MGI Symbol;Acc:MGI:1918224]	-
ENSMUSG00000016624	158.987	139.758	161.849	342.657	454.877	432.11	153.532	409.881	-1.41807	5.61562e-13	6.14742e-11	Phf21b	15	84785381	84856049	-	4264	protein_coding	PHD finger protein 21B [Source:MGI Symbol;Acc:MGI:2443812]	-
ENSMUSG00000039542	934.535	742.195	990.136	286.667	296.659	399.278	888.955	327.535	1.43989	5.80667e-13	6.31849e-11	Ncam1	9	49502136	49798925	-	8664	protein_coding	neural cell adhesion molecule 1 [Source:MGI Symbol;Acc:MGI:97281]	-
ENSMUSG00000047026	74.6465	80.7299	123.767	13.4375	4.16363	9.53183	93.0478	9.04433	3.37233	6.44108e-13	6.9671e-11	Acsm4	7	119690026	119714565	+	2152	protein_coding	acyl-CoA synthetase medium-chain family member 4 [Source:MGI Symbol;Acc:MGI:2681844]	-
ENSMUSG00000038319	80.4631	115.452	108.534	272.11	308.109	325.141	101.483	301.787	-1.57068	7.29475e-13	7.8438e-11	Kcnh2	5	24319589	24351604	-	4845	protein_coding	potassium voltage-gated channel, subfamily H (eag-related), member 2 [Source:MGI Symbol;Acc:MGI:1341722]	-
ENSMUSG00000020598	91.1268	105.036	87.589	576.694	269.595	357.973	94.5839	401.421	-2.08399	7.84912e-13	8.39025e-11	Nrcam	12	44328885	44601964	+	13358	protein_coding	neuronal cell adhesion molecule [Source:MGI Symbol;Acc:MGI:104750]	-
ENSMUSG00000026587	1178.83	865.46	1029.17	397.527	419.486	471.296	1024.49	429.436	1.25384	8.78001e-13	9.33043e-11	Astn1	1	158362273	158691781	+	9839	protein_coding	astrotactin 1 [Source:MGI Symbol;Acc:MGI:1098567]	-
ENSMUSG00000021991	133.782	68.577	118.055	7.83856	16.6545	12.7091	106.805	12.4007	3.09861	9.65066e-13	1.0196e-10	Cacna2d3	14	28904943	29721864	-	8720	protein_coding	calcium channel, voltage-dependent, alpha2/delta subunit 3 [Source:MGI Symbol;Acc:MGI:1338890]	-
ENSMUSG00000024521	960.71	934.905	893.979	274.35	244.614	423.637	929.864	314.2	1.56518	1.01368e-12	1.06478e-10	Pmaip1	18	66458604	66465550	+	2646	protein_coding	phorbol-12-myristate-13-acetate-induced protein 1 [Source:MGI Symbol;Acc:MGI:1930146]	-
ENSMUSG00000004891	1796.36	2381.97	2246.85	5121.94	4543.57	4361.34	2141.73	4675.62	-1.1262	1.1473e-12	1.19384e-10	Nes	3	87971078	87980451	+	6416	protein_coding	nestin [Source:MGI Symbol;Acc:MGI:101784]	-
ENSMUSG00000034112	59.1355	51.2158	36.1781	212.761	194.65	158.864	48.8431	188.758	-1.94984	1.1497e-12	1.19384e-10	Atp2c2	8	119700009	119757717	+	3222	protein_coding	ATPase, Ca++ transporting, type 2C, member 2 [Source:MGI Symbol;Acc:MGI:1916297]	-
ENSMUSG00000074637	697.993	874.14	826.383	2376.2	1800.77	1700.9	799.505	1959.29	-1.29275	1.28662e-12	1.32843e-10	Sox2	3	34650405	34652461	+	2057	protein_coding	SRY (sex determining region Y)-box 2 [Source:MGI Symbol;Acc:MGI:98364]	HMG
ENSMUSG00000021182	627.224	657.124	617.883	1483.73	1278.24	1189.36	634.077	1317.11	-1.0543	1.4167e-12	1.45447e-10	Ccdc88c	12	100911523	101029056	-	11386	protein_coding	coiled-coil domain containing 88C [Source:MGI Symbol;Acc:MGI:1915589]	-
ENSMUSG00000027962	1639.31	1632.83	1513.77	687.553	692.204	869.515	1595.3	749.758	1.08923	1.51405e-12	1.54569e-10	Vcam1	3	116109949	116129688	-	8870	protein_coding	vascular cell adhesion molecule 1 [Source:MGI Symbol;Acc:MGI:98926]	-
ENSMUSG00000001056	928.718	1229.18	1107.24	2339.25	2298.33	2209.27	1088.38	2282.28	-1.06792	1.73452e-12	1.76088e-10	Nhp2	11	51619735	51623714	+	1146	protein_coding	NHP2 ribonucleoprotein [Source:MGI Symbol;Acc:MGI:1098547]	-
ENSMUSG00000036256	154.14	146.703	137.096	10.0781	20.8182	37.0682	145.98	22.6549	2.68251	2.2799e-12	2.30168e-10	Igfbp7	5	77349240	77408041	-	1209	protein_coding	insulin-like growth factor binding protein 7 [Source:MGI Symbol;Acc:MGI:1352480]	-
ENSMUSG00000026828	159.957	118.057	127.575	35.8334	30.1864	30.7137	135.196	32.2445	2.06848	2.36131e-12	2.37071e-10	Galnt5	2	57997884	58045860	+	4462	protein_coding	polypeptide N-acetylgalactosaminyltransferase 5 [Source:MGI Symbol;Acc:MGI:2179403]	-
ENSMUSG00000047414	5206.83	4300.39	5163.94	1457.97	2243.16	2097	4890.39	1932.71	1.33911	2.555e-12	2.54409e-10	Flrt2	12	95692226	95785215	+	7721	protein_coding	fibronectin leucine rich transmembrane protein 2 [Source:MGI Symbol;Acc:MGI:3603594]	-
ENSMUSG00000071226	485.687	559.033	522.678	1318	1264.7	986.015	522.466	1189.57	-1.18662	2.56201e-12	2.54409e-10	Cecr2	6	120666369	120771190	+	17082	protein_coding	CECR2, histone acetyl-lysine reader [Source:MGI Symbol;Acc:MGI:1923799]	-
ENSMUSG00000038175	854.072	626.742	788.301	225.079	290.414	325.141	756.372	280.211	1.43153	2.6052e-12	2.57292e-10	Mylip	13	45389742	45412022	+	3233	protein_coding	myosin regulatory light chain interacting protein [Source:MGI Symbol;Acc:MGI:2388271]	-
ENSMUSG00000025978	779.425	684.902	777.828	192.605	331.009	271.128	747.385	264.914	1.49507	3.52009e-12	3.4025e-10	Rftn2	1	55170159	55226782	-	5871	protein_coding	raftlin family member 2 [Source:MGI Symbol;Acc:MGI:1921263]	-
ENSMUSG00000024044	2654.31	2167.56	2556.27	988.778	953.472	1281.5	2459.38	1074.58	1.19435	3.54148e-12	3.40506e-10	Epb41l3	17	69075683	69289989	+	11919	protein_coding	erythrocyte membrane protein band 4.1 like 3 [Source:MGI Symbol;Acc:MGI:103008]	-
ENSMUSG00000010803	119.24	70.3132	101.87	10.0781	12.4909	18.0046	97.1411	13.5245	2.83976	3.57038e-12	3.41479e-10	Gabra1	11	42130939	42182930	-	7326	protein_coding	gamma-aminobutyric acid (GABA) A receptor, subunit alpha 1 [Source:MGI Symbol;Acc:MGI:95613]	-
ENSMUSG00000033149	3659.62	3093.78	3346.47	1412.06	1695.64	1778.22	3366.62	1628.64	1.0474	3.62771e-12	3.45145e-10	Phldb2	16	45746243	45953598	-	7577	protein_coding	pleckstrin homology like domain, family B, member 2 [Source:MGI Symbol;Acc:MGI:2444981]	-
ENSMUSG00000004872	1840.96	1485.26	1687.99	465.834	648.486	764.665	1671.4	626.328	1.41555	3.82684e-12	3.62195e-10	Pax3	1	78101267	78197134	-	6187	protein_coding	paired box 3 [Source:MGI Symbol;Acc:MGI:97487]	PAX
ENSMUSG00000031026	91.1268	63.3687	78.0685	10.0781	7.28636	11.65	77.5213	9.67151	3.00336	3.88084e-12	3.65402e-10	Trim66	7	109449006	109508134	-	10125	protein_coding	tripartite motif-containing 66 [Source:MGI Symbol;Acc:MGI:2152406]	-
ENSMUSG00000019947	1610.23	1202.27	1685.14	471.433	639.118	632.278	1499.21	580.943	1.36714	3.92432e-12	3.67023e-10	Arid5b	10	68092520	68278740	-	10060	protein_coding	AT rich interactive domain 5B (MRF1-like) [Source:MGI Symbol;Acc:MGI:2175912]	ARID
ENSMUSG00000009772	72.7076	112.848	80.9246	316.902	262.309	262.655	88.8268	280.622	-1.65598	3.93844e-12	3.67023e-10	Nuak2	1	132316126	132333488	+	3920	protein_coding	NUAK family, SNF1-like kinase, 2 [Source:MGI Symbol;Acc:MGI:1921387]	-
ENSMUSG00000040055	86.2797	49.4796	70.452	5.59897	6.24545	2.11819	68.7371	4.6542	3.88456	4.29084e-12	3.97744e-10	Gjb6	14	57123303	57133611	-	2674	protein_coding	gap junction protein, beta 6 [Source:MGI Symbol;Acc:MGI:107588]	-
ENSMUSG00000045659	303.433	346.357	335.123	829.767	691.163	667.228	328.305	729.386	-1.15091	4.31188e-12	3.97744e-10	Plekha7	7	116123485	116308376	-	12933	protein_coding	pleckstrin homology domain containing, family A member 7 [Source:MGI Symbol;Acc:MGI:2445094]	-
ENSMUSG00000046997	417.826	509.553	432.233	884.637	1187.68	1107.81	453.204	1060.04	-1.2256	4.38957e-12	4.02865e-10	Spsb4	9	96943482	97018843	-	4484	protein_coding	splA/ryanodine receptor domain and SOCS box containing 4 [Source:MGI Symbol;Acc:MGI:2183445]	-
ENSMUSG00000042671	23.2664	31.2503	34.274	185.886	115.541	122.855	29.5969	141.427	-2.25383	4.73369e-12	4.32264e-10	Rgs8	1	153653025	153700323	+	9640	protein_coding	regulator of G-protein signaling 8 [Source:MGI Symbol;Acc:MGI:108408]	-
ENSMUSG00000030351	554.517	494.796	563.616	53.7501	114.5	170.514	537.643	112.921	2.24955	4.84728e-12	4.40424e-10	Tspan11	6	127887589	127953977	+	5326	protein_coding	tetraspanin 11 [Source:MGI Symbol;Acc:MGI:1915748]	-
ENSMUSG00000029372	254.961	186.634	237.062	38.073	67.6591	68.841	226.219	58.191	1.95512	4.94429e-12	4.47004e-10	Ppbp	5	90768518	90770063	+	1083	protein_coding	pro-platelet basic protein [Source:MGI Symbol;Acc:MGI:1888712]	-
ENSMUSG00000029810	674.726	652.784	768.308	212.761	245.654	331.496	698.606	263.304	1.40703	4.97937e-12	4.47946e-10	Tmem176b	6	48833818	48841496	-	2371	protein_coding	transmembrane protein 176B [Source:MGI Symbol;Acc:MGI:1916348]	-
ENSMUSG00000019564	753.251	848.098	874.938	1515.08	1803.89	1639.48	825.429	1652.82	-1.0017	5.0941e-12	4.5601e-10	Arid3a	10	79927043	79955018	+	5562	protein_coding	AT rich interactive domain 3A (BRIGHT-like) [Source:MGI Symbol;Acc:MGI:1328360]	ARID
ENSMUSG00000038872	2969.38	2616.34	2723.83	1180.26	1278.24	1536.74	2769.85	1331.75	1.0563	5.29681e-12	4.71832e-10	Zfhx3	8	107942644	108961630	+	20976	protein_coding	zinc finger homeobox 3 [Source:MGI Symbol;Acc:MGI:99948]	Homeobox
ENSMUSG00000037455	592.324	478.303	573.137	203.802	249.818	239.355	547.921	230.992	1.24493	5.39288e-12	4.78046e-10	Slc18b1	10	23796986	23827968	+	3258	protein_coding	solute carrier family 18, subfamily B, member 1 [Source:MGI Symbol;Acc:MGI:1923556]	-
ENSMUSG00000050558	91.1268	90.2786	96.1575	19.0365	14.5727	20.1228	92.521	17.9107	2.37056	6.80926e-12	6.00669e-10	Prokr2	2	132337733	132385447	-	7919	protein_coding	prokineticin receptor 2 [Source:MGI Symbol;Acc:MGI:2181363]	-
ENSMUSG00000027848	1004.33	781.257	949.198	120.938	243.573	313.491	911.597	226.001	2.01096	7.01422e-12	6.1576e-10	Olfml3	3	103722222	103738001	-	6161	protein_coding	olfactomedin-like 3 [Source:MGI Symbol;Acc:MGI:1914877]	-
ENSMUSG00000023232	1176.89	1014.77	1343.35	539.741	540.232	568.733	1178.34	549.568	1.10008	7.15128e-12	6.24774e-10	Serinc2	4	130253495	130279205	-	2319	protein_coding	serine incorporator 2 [Source:MGI Symbol;Acc:MGI:1919132]	-
ENSMUSG00000021268	750.342	585.075	537.911	1300.08	2193.19	2244.22	624.443	1912.5	-1.61512	7.2566e-12	6.30943e-10	Meg3	12	109541001	109571726	+	18089	lincRNA	maternally expressed 3 [Source:MGI Symbol;Acc:MGI:1202886]	-
ENSMUSG00000054146	196.795	116.321	173.274	33.5938	39.5545	40.2455	162.13	37.798	2.09811	7.86211e-12	6.80335e-10	Krt15	11	100131758	100135928	-	1767	protein_coding	keratin 15 [Source:MGI Symbol;Acc:MGI:96689]	-
ENSMUSG00000033578	199.704	209.203	193.267	71.6668	63.4954	75.1956	200.725	70.1193	1.51814	8.74309e-12	7.51894e-10	Tmem35a	X	134295225	134305969	+	1918	protein_coding	transmembrane protein 35A [Source:MGI Symbol;Acc:MGI:1914814]	-
ENSMUSG00000028480	1186.59	1195.32	1301.46	561.017	555.845	680.996	1227.79	599.286	1.03459	8.8132e-12	7.51894e-10	Glipr2	4	43957401	43979118	+	2320	protein_coding	GLI pathogenesis-related 2 [Source:MGI Symbol;Acc:MGI:1917770]	-
ENSMUSG00000028023	346.088	464.414	377.966	856.642	847.3	965.892	396.156	889.945	-1.16676	1.11037e-11	9.42879e-10	Pitx2	3	129199878	129219591	+	4726	protein_coding	paired-like homeodomain transcription factor 2 [Source:MGI Symbol;Acc:MGI:109340]	Homeobox
ENSMUSG00000021765	239.45	227.433	269.431	63.8283	41.6363	88.9638	245.438	64.8095	1.92152	1.25596e-11	1.06155e-09	Fst	13	114452290	114458951	-	4589	protein_coding	follistatin [Source:MGI Symbol;Acc:MGI:95586]	-
ENSMUSG00000030255	214.245	193.578	257.055	49.2709	52.0454	82.6092	221.626	61.3085	1.85234	1.47264e-11	1.23892e-09	Sspn	6	145931641	145965223	+	4996	protein_coding	sarcospan [Source:MGI Symbol;Acc:MGI:1353511]	-
ENSMUSG00000032281	1.93887	5.20838	2.85616	59.3491	48.9227	50.8364	3.33447	53.0361	-3.97006	1.69338e-11	1.41807e-09	Acsbg1	9	54604877	54661870	-	3604	protein_coding	acyl-CoA synthetase bubblegum family member 1 [Source:MGI Symbol;Acc:MGI:2385656]	-
ENSMUSG00000033948	243.328	315.107	250.39	1038.05	699.491	629.101	269.609	788.88	-1.54787	1.70921e-11	1.42476e-09	Zswim5	4	116877376	116989264	+	5582	protein_coding	zinc finger SWIM-type containing 5 [Source:MGI Symbol;Acc:MGI:1921714]	-
ENSMUSG00000069682	1997.04	2604.19	2449.64	4368.32	5758.31	5747.7	2350.29	5291.44	-1.17077	1.77862e-11	1.47585e-09	Gm10275	10	29698746	29699380	-	635	transcribed_processed_pseudogene	predicted pseudogene 10275 [Source:MGI Symbol;Acc:MGI:3704354]	-
ENSMUSG00000031383	1425.07	2005.23	1671.81	3499.36	5095.25	4035.14	1700.7	4209.92	-1.30754	1.87214e-11	1.54639e-09	Dusp9	X	73639419	73643514	+	2722	protein_coding	dual specificity phosphatase 9 [Source:MGI Symbol;Acc:MGI:2387107]	-
ENSMUSG00000021239	0.969435	0.868064	2.85616	114.219	23.9409	114.382	1.56455	84.1806	-5.76102	1.88708e-11	1.55167e-09	Vsx2	12	84569762	84595457	+	3327	protein_coding	visual system homeobox 2 [Source:MGI Symbol;Acc:MGI:88401]	Homeobox
ENSMUSG00000029838	8807.31	6217.07	8081.99	3518.39	2354.54	3227.05	7702.12	3033.33	1.34439	1.93301e-11	1.58215e-09	Ptn	6	36714929	36810220	-	3433	protein_coding	pleiotrophin [Source:MGI Symbol;Acc:MGI:97804]	-
ENSMUSG00000053626	229.756	129.342	211.356	16.7969	36.4318	46.6001	190.151	33.2763	2.50973	1.94156e-11	1.58215e-09	Tll1	8	64014931	64206271	-	7758	protein_coding	tolloid-like [Source:MGI Symbol;Acc:MGI:106923]	-
ENSMUSG00000067586	3305.77	2660.62	3117.03	837.606	1152.29	1440.37	3027.8	1143.42	1.40464	1.96805e-11	1.59658e-09	S1pr3	13	51408639	51422797	+	4463	protein_coding	sphingosine-1-phosphate receptor 3 [Source:MGI Symbol;Acc:MGI:1339365]	-
ENSMUSG00000026413	77.5548	49.4796	105.678	10.0781	4.16363	6.35456	77.5708	6.86545	3.5058	2.02167e-11	1.63279e-09	Pkp1	1	135871395	135919207	-	5024	protein_coding	plakophilin 1 [Source:MGI Symbol;Acc:MGI:1328359]	-
ENSMUSG00000086296	9.69435	9.5487	8.56849	58.2293	64.5363	79.4319	9.27051	67.3992	-2.86206	2.19042e-11	1.75349e-09	D030055H07Rik	9	106148687	106160201	+	5167	antisense	RIKEN cDNA D030055H07 gene [Source:MGI Symbol;Acc:MGI:3605036]	-
ENSMUSG00000057777	2509.87	2145.85	2324.92	569.975	808.786	1082.39	2326.88	820.385	1.50369	2.22494e-11	1.77332e-09	Mab21l2	3	86545581	86548629	-	3049	protein_coding	mab-21-like 2 (C. elegans) [Source:MGI Symbol;Acc:MGI:1346022]	-
ENSMUSG00000044912	179.345	127.605	132.336	35.8334	28.1045	43.4228	146.429	35.7869	2.0325	2.27319e-11	1.80386e-09	Syt16	12	73997661	74273267	+	9144	protein_coding	synaptotagmin XVI [Source:MGI Symbol;Acc:MGI:2673872]	-
ENSMUSG00000028532	3974.68	2873.29	3617.81	1083.96	1463.52	1625.71	3488.59	1391.06	1.3262	2.35234e-11	1.85856e-09	Cachd1	4	100776675	101029220	+	6020	protein_coding	cache domain containing 1 [Source:MGI Symbol;Acc:MGI:2444177]	-
ENSMUSG00000031073	30.0525	31.2503	20.9452	413.204	136.359	124.973	27.416	224.845	-3.03384	2.83595e-11	2.23095e-09	Fgf15	7	144896531	144900953	+	3058	protein_coding	fibroblast growth factor 15 [Source:MGI Symbol;Acc:MGI:1096383]	-
ENSMUSG00000019779	440.123	327.26	417.952	167.969	134.277	156.746	395.112	152.997	1.36882	2.95615e-11	2.31548e-09	Frk	10	34483399	34611278	+	5256	protein_coding	fyn-related kinase [Source:MGI Symbol;Acc:MGI:103265]	-
ENSMUSG00000020460	3893.25	6049.54	4621.27	15542.7	12578.3	10370.6	4854.69	12830.6	-1.40205	3.06827e-11	2.39298e-09	Rps27a	11	29545846	29548109	-	1972	protein_coding	ribosomal protein S27A [Source:MGI Symbol;Acc:MGI:1925544]	-
ENSMUSG00000057722	376.141	258.683	317.986	42.5522	72.8636	108.027	317.603	74.4811	2.08972	3.31283e-11	2.57268e-09	Lepr	4	101717404	101815352	+	7049	protein_coding	leptin receptor [Source:MGI Symbol;Acc:MGI:104993]	-
ENSMUSG00000022754	116.332	119.793	117.103	35.8334	29.1454	28.5955	117.743	31.1914	1.91868	3.35937e-11	2.59712e-09	Tmem45a	16	56805161	56886166	-	3129	protein_coding	transmembrane protein 45a [Source:MGI Symbol;Acc:MGI:1913122]	-
ENSMUSG00000052949	1123.57	947.058	1063.44	388.568	485.063	533.783	1044.69	469.138	1.15429	3.37289e-11	2.59712e-09	Rnf157	11	116336353	116413032	-	9537	protein_coding	ring finger protein 157 [Source:MGI Symbol;Acc:MGI:2442484]	-
ENSMUSG00000046312	1169.14	888.029	1063.44	159.011	299.782	390.805	1040.2	283.199	1.87607	3.78541e-11	2.90247e-09	AI464131	4	41495604	41503076	-	4701	protein_coding	expressed sequence AI464131 [Source:MGI Symbol;Acc:MGI:2140300]	-
ENSMUSG00000034224	5.81661	1.73613	0.952054	52.6303	41.6363	84.7274	2.83493	59.6647	-4.41389	4.50671e-11	3.4266e-09	Slc38a8	8	119479602	119501698	-	3499	protein_coding	solute carrier family 38, member 8 [Source:MGI Symbol;Acc:MGI:2685433]	-
ENSMUSG00000031613	1180.77	818.584	878.746	296.745	298.741	440.582	959.367	345.356	1.47354	5.13461e-11	3.87348e-09	Hpgd	8	56294585	56321043	+	1683	protein_coding	hydroxyprostaglandin dehydrogenase 15 (NAD) [Source:MGI Symbol;Acc:MGI:108085]	-
ENSMUSG00000024529	571.966	477.435	599.794	100.781	146.768	225.587	549.732	157.712	1.80013	5.13707e-11	3.87348e-09	Lox	18	52516069	52529867	-	4810	protein_coding	lysyl oxidase [Source:MGI Symbol;Acc:MGI:96817]	-
ENSMUSG00000112441	335.424	173.613	265.623	1.11979	0	7.41365	258.22	2.84448	6.50081	5.56421e-11	4.17469e-09	Gm48898	12	8291024	8293694	-	2671	lincRNA	predicted gene, 48898 [Source:MGI Symbol;Acc:MGI:6098663]	-
ENSMUSG00000022231	4040.6	2980.06	3330.29	1275.45	1647.76	1673.37	3450.32	1532.19	1.17089	5.60546e-11	4.17469e-09	Sema5a	15	32244810	32696341	+	18686	protein_coding	sema domain, seven thrombospondin repeats (type 1 and type 1-like), transmembrane domain (TM) and short cytoplasmic domain, (semaphorin) 5A [Source:MGI Symbol;Acc:MGI:107556]	-
ENSMUSG00000109866	121.179	128.473	113.294	23.5157	32.2682	37.0682	120.982	30.9507	1.96416	6.36789e-11	4.72316e-09	Gm45714	8	77659691	77662412	+	2722	TEC	predicted gene 45714 [Source:MGI Symbol;Acc:MGI:5804829]	-
ENSMUSG00000031375	1328.13	957.474	1296.7	250.834	470.491	438.464	1194.1	386.596	1.62617	6.66006e-11	4.91978e-09	Bgn	X	73483602	73495933	+	6099	protein_coding	biglycan [Source:MGI Symbol;Acc:MGI:88158]	-
ENSMUSG00000026872	2154.08	1110.25	1903.16	668.517	478.818	518.955	1722.5	555.43	1.63289	9.30328e-11	6.8169e-09	Zeb2	2	44983632	45117395	-	19942	protein_coding	zinc finger E-box binding homeobox 2 [Source:MGI Symbol;Acc:MGI:1344407]	zf-C2H2
ENSMUSG00000001497	2170.56	1765.64	2065.96	206.042	624.545	574.028	2000.72	468.205	2.09473	1.0372e-10	7.50915e-09	Pax9	12	56691767	56712822	+	5056	protein_coding	paired box 9 [Source:MGI Symbol;Acc:MGI:97493]	PAX
ENSMUSG00000083061	519.617	610.249	430.329	207.162	90.5591	103.791	520.065	133.837	1.96045	1.06072e-10	7.64122e-09	Gm12191	11	49678710	49679057	-	348	processed_pseudogene	predicted gene 12191 [Source:MGI Symbol;Acc:MGI:3651293]	-
ENSMUSG00000048612	501.198	334.205	418.904	62.7085	122.827	144.037	418.102	109.857	1.92603	1.06385e-10	7.64122e-09	Myof	19	37899036	38043577	-	12603	protein_coding	myoferlin [Source:MGI Symbol;Acc:MGI:1919192]	-
ENSMUSG00000025219	236.542	325.524	289.425	809.611	656.813	599.446	283.83	688.624	-1.27751	1.06837e-10	7.64345e-09	Fgf8	19	45736798	45742915	-	1350	protein_coding	fibroblast growth factor 8 [Source:MGI Symbol;Acc:MGI:99604]	-
ENSMUSG00000038042	820.142	633.687	695	293.386	339.336	349.501	716.276	327.408	1.1286	1.12339e-10	8.00561e-09	Ptpdc1	13	48577872	48625664	-	5151	protein_coding	protein tyrosine phosphatase domain containing 1 [Source:MGI Symbol;Acc:MGI:2145430]	-
ENSMUSG00000030091	514.77	495.664	540.767	1230.65	1088.79	916.115	517.067	1078.52	-1.06059	1.15141e-10	8.17318e-09	Nup210	6	91013068	91116829	-	10474	protein_coding	nucleoporin 210 [Source:MGI Symbol;Acc:MGI:1859555]	-
ENSMUSG00000034730	33.9302	45.1393	43.7945	119.818	146.768	159.923	40.9547	142.17	-1.79407	1.16437e-10	8.23306e-09	Adgrb1	15	74516195	74589465	+	7222	protein_coding	adhesion G protein-coupled receptor B1 [Source:MGI Symbol;Acc:MGI:1933736]	-
ENSMUSG00000051920	1773.1	1325.53	1438.55	302.344	556.886	604.742	1512.39	487.991	1.63128	1.19873e-10	8.44312e-09	Rspo2	15	43020794	43170826	-	5112	protein_coding	R-spondin 2 [Source:MGI Symbol;Acc:MGI:1922667]	-
ENSMUSG00000004035	382.927	413.198	407.479	165.729	142.604	200.168	401.201	169.501	1.24335	1.2843e-10	9.01095e-09	Gstm7	3	107926334	107931817	-	1601	protein_coding	glutathione S-transferase, mu 7 [Source:MGI Symbol;Acc:MGI:1915562]	-
ENSMUSG00000052516	1284.5	772.577	1140.56	459.116	385.136	355.855	1065.88	400.036	1.41381	1.31109e-10	9.1635e-09	Robo2	16	73891839	74411825	-	16983	protein_coding	roundabout guidance receptor 2 [Source:MGI Symbol;Acc:MGI:1890110]	-
ENSMUSG00000096753	0	2.60419	6.66438	67.1876	37.4727	87.9047	3.08952	64.1883	-4.37544	1.44501e-10	1.00608e-08	Fam181a	12	103310975	103317065	+	1537	protein_coding	family with sequence similarity 181, member A [Source:MGI Symbol;Acc:MGI:3647570]	-
ENSMUSG00000108986	0	0	0	90.7033	34.35	37.0682	0	54.0405	-8.30337	1.65746e-10	1.14959e-08	Gm32061	7	62337794	62423245	-	3478	lincRNA	predicted gene, 32061 [Source:MGI Symbol;Acc:MGI:5591220]	-
ENSMUSG00000022636	683.451	368.927	583.609	94.0627	49.9636	169.455	545.329	104.494	2.38358	1.94142e-10	1.34142e-08	Alcam	16	52248996	52454074	-	7121	protein_coding	activated leukocyte cell adhesion molecule [Source:MGI Symbol;Acc:MGI:1313266]	-
ENSMUSG00000007655	178.376	150.175	178.034	49.2709	45.8	65.6637	168.862	53.5782	1.65507	2.06799e-10	1.41809e-08	Cav1	6	17306335	17341452	+	3444	protein_coding	caveolin 1, caveolae protein [Source:MGI Symbol;Acc:MGI:102709]	-
ENSMUSG00000055737	602.988	448.789	613.123	227.318	243.573	249.946	554.967	240.279	1.20681	2.12934e-10	1.45468e-08	Ghr	15	3317760	3583492	-	9053	protein_coding	growth hormone receptor [Source:MGI Symbol;Acc:MGI:95708]	-
ENSMUSG00000049001	926.779	598.096	813.054	206.042	183.2	338.91	779.31	242.717	1.68246	2.19427e-10	1.49342e-08	Ndnf	6	65671590	65712326	+	10114	protein_coding	neuron-derived neurotrophic factor [Source:MGI Symbol;Acc:MGI:1915419]	-
ENSMUSG00000052331	1189.5	927.96	1084.39	554.298	495.473	541.196	1067.28	530.322	1.00886	2.31073e-10	1.56099e-08	Ankrd44	1	54645340	54926387	-	14175	protein_coding	ankyrin repeat domain 44 [Source:MGI Symbol;Acc:MGI:3045243]	-
ENSMUSG00000028782	463.39	308.163	419.856	103.021	164.464	134.505	397.136	133.996	1.56541	2.32574e-10	1.56531e-08	Adgrb2	4	129984870	130022633	+	6487	protein_coding	adhesion G protein-coupled receptor B2 [Source:MGI Symbol;Acc:MGI:2451244]	-
ENSMUSG00000068220	2860.8	2305.58	3046.57	1269.85	1200.17	1489.08	2737.65	1319.7	1.05259	2.70413e-10	1.80359e-08	Lgals1	15	78926725	78930465	+	903	protein_coding	lectin, galactose binding, soluble 1 [Source:MGI Symbol;Acc:MGI:96777]	-
ENSMUSG00000002274	62.0438	97.2231	73.3082	179.167	431.977	463.883	77.525	358.342	-2.20748	2.70955e-10	1.80359e-08	Metrn	17	25794571	25797136	-	1434	protein_coding	meteorin, glial cell differentiation regulator [Source:MGI Symbol;Acc:MGI:1917333]	-
ENSMUSG00000038156	148.323	207.467	187.555	377.371	496.513	475.533	181.115	449.806	-1.31156	2.97828e-10	1.97523e-08	Spon1	7	113765998	114043370	+	10382	protein_coding	spondin 1, (f-spondin) extracellular matrix protein [Source:MGI Symbol;Acc:MGI:2385287]	-
ENSMUSG00000070942	215.214	177.085	205.644	50.3907	77.0272	72.0183	199.314	66.4788	1.58097	3.31445e-10	2.18225e-08	Il1rl2	1	40324610	40367562	+	6812	protein_coding	interleukin 1 receptor-like 2 [Source:MGI Symbol;Acc:MGI:1913107]	-
ENSMUSG00000026768	1155.57	781.257	914.924	346.016	443.427	413.046	950.583	400.83	1.24506	3.35128e-10	2.19854e-08	Itga8	2	12106632	12301922	-	7368	protein_coding	integrin alpha 8 [Source:MGI Symbol;Acc:MGI:109442]	-
ENSMUSG00000030222	237.511	217.884	222.781	29.1146	55.1682	81.5501	226.059	55.2776	2.02883	3.50033e-10	2.28057e-08	Rerg	6	137054825	137170497	-	2731	protein_coding	RAS-like, estrogen-regulated, growth-inhibitor [Source:MGI Symbol;Acc:MGI:2665139]	-
ENSMUSG00000034765	147.354	146.703	162.801	311.303	383.054	336.791	152.286	343.716	-1.17519	3.50142e-10	2.28057e-08	Dusp5	19	53529109	53542431	+	2473	protein_coding	dual specificity phosphatase 5 [Source:MGI Symbol;Acc:MGI:2685183]	-
ENSMUSG00000059173	68.8299	31.2503	83.7808	0	2.08182	3.17728	61.287	1.75303	5.10398	3.66744e-10	2.37359e-08	Pde1a	2	79834453	80129458	-	6012	protein_coding	phosphodiesterase 1A, calmodulin-dependent [Source:MGI Symbol;Acc:MGI:1201792]	-
ENSMUSG00000023367	419.765	485.248	463.65	193.724	231.082	220.291	456.221	215.032	1.08482	3.67036e-10	2.37359e-08	Tmem176a	6	48840919	48847071	+	3810	protein_coding	transmembrane protein 176A [Source:MGI Symbol;Acc:MGI:1913308]	-
ENSMUSG00000030465	1138.12	851.571	972.999	468.074	415.323	506.246	987.562	463.214	1.09198	3.71986e-10	2.39707e-08	Psd3	8	67689082	68212027	-	17632	protein_coding	pleckstrin and Sec7 domain containing 3 [Source:MGI Symbol;Acc:MGI:1918215]	-
ENSMUSG00000027547	453.695	670.145	563.616	1150.03	1632.14	1301.62	562.486	1361.27	-1.27467	4.31899e-10	2.77331e-08	Sall4	2	168748332	168767943	-	5536	protein_coding	spalt like transcription factor 4 [Source:MGI Symbol;Acc:MGI:2139360]	zf-C2H2
ENSMUSG00000031785	473.084	377.608	423.664	1073.88	846.259	825.033	424.785	915.058	-1.1074	5.33836e-10	3.40381e-08	Adgrg1	8	94974751	95014217	+	5421	protein_coding	adhesion G protein-coupled receptor G1 [Source:MGI Symbol;Acc:MGI:1340051]	-
ENSMUSG00000020723	959.74	637.159	870.178	349.376	380.973	327.26	822.359	352.536	1.22143	5.78539e-10	3.67595e-08	Cacng4	11	107732357	107794557	-	3575	protein_coding	calcium channel, voltage-dependent, gamma subunit 4 [Source:MGI Symbol;Acc:MGI:1859167]	-
ENSMUSG00000037660	86.2797	32.1184	60.9315	0	2.08182	4.23637	59.7765	2.10606	4.80545	5.85804e-10	3.70914e-08	Gdf7	12	8297918	8301954	-	1423	protein_coding	growth differentiation factor 7 [Source:MGI Symbol;Acc:MGI:95690]	-
ENSMUSG00000004655	100.821	61.6325	77.1164	10.0781	16.6545	13.7682	79.8567	13.5003	2.55841	6.09044e-10	3.8429e-08	Aqp1	6	55336432	55348555	+	2627	protein_coding	aquaporin 1 [Source:MGI Symbol;Acc:MGI:103201]	-
ENSMUSG00000052316	87.2491	85.0703	74.2602	19.0365	16.6545	19.0637	82.1932	18.2516	2.17215	6.60646e-10	4.13975e-08	Lrrc15	16	30269302	30283256	-	5310	protein_coding	leucine rich repeat containing 15 [Source:MGI Symbol;Acc:MGI:1921738]	-
ENSMUSG00000022037	374.202	309.031	430.329	147.813	147.809	168.396	371.187	154.673	1.26209	7.16749e-10	4.46054e-08	Clu	14	65968483	65981547	+	3437	protein_coding	clusterin [Source:MGI Symbol;Acc:MGI:88423]	-
ENSMUSG00000026208	44.594	76.3896	57.1233	142.214	329.968	348.441	59.369	273.541	-2.2023	7.76928e-10	4.81855e-08	Des	1	75360329	75368579	+	3754	protein_coding	desmin [Source:MGI Symbol;Acc:MGI:94885]	-
ENSMUSG00000052504	1521.04	1307.3	1515.67	568.855	707.818	799.615	1448.01	692.096	1.06453	8.15101e-10	5.0381e-08	Epha3	16	63543534	63864175	-	8692	protein_coding	Eph receptor A3 [Source:MGI Symbol;Acc:MGI:99612]	-
ENSMUSG00000052229	118.271	83.3341	97.1095	24.6355	20.8182	26.4773	99.5716	23.977	2.05361	8.27774e-10	5.09909e-08	Gpr17	18	31942997	31949636	-	5195	protein_coding	G protein-coupled receptor 17 [Source:MGI Symbol;Acc:MGI:3584514]	-
ENSMUSG00000066113	194.856	101.563	158.993	20.1563	35.3909	41.3046	151.804	32.2839	2.22873	8.97234e-10	5.50829e-08	Adamtsl1	4	85514172	86428385	+	12767	protein_coding	ADAMTS-like 1 [Source:MGI Symbol;Acc:MGI:1924989]	-
ENSMUSG00000048001	3.87774	27.778	18.089	206.042	143.645	88.9638	16.5816	146.217	-3.13045	9.48292e-10	5.80214e-08	Hes5	4	154960923	154962371	+	1363	protein_coding	hes family bHLH transcription factor 5 [Source:MGI Symbol;Acc:MGI:104876]	bHLH
ENSMUSG00000020037	0	1.73613	0.952054	72.7866	34.35	52.9546	0.896061	53.3637	-5.85105	1.01099e-09	6.14068e-08	Rfx4	10	84756062	84906538	+	4724	protein_coding	regulatory factor X, 4 (influences HLA class II expression) [Source:MGI Symbol;Acc:MGI:1918387]	RFX
ENSMUSG00000090084	101.791	114.584	128.527	26.8751	24.9818	39.1864	114.967	30.3478	1.92102	1.0113e-09	6.14068e-08	Srpx	X	10037977	10117709	-	2652	protein_coding	sushi-repeat-containing protein [Source:MGI Symbol;Acc:MGI:1858306]	-
ENSMUSG00000031491	0	0	0	66.0678	34.35	26.4773	0	42.2984	-7.95002	1.08535e-09	6.55251e-08	Chrna6	8	27403212	27413944	-	2906	protein_coding	cholinergic receptor, nicotinic, alpha polypeptide 6 [Source:MGI Symbol;Acc:MGI:106213]	-
ENSMUSG00000050069	113.424	63.3687	120.911	12.3177	22.9	16.9455	99.2345	17.3877	2.50676	1.09314e-09	6.57765e-08	Grem2	1	174833785	174921819	-	3745	protein_coding	gremlin 2, DAN family BMP antagonist [Source:MGI Symbol;Acc:MGI:1344367]	-
ENSMUSG00000034912	194.856	105.904	147.568	39.1928	39.5545	39.1864	149.443	39.3112	1.92497	1.12856e-09	6.76838e-08	Mdga2	12	66466060	67222549	-	18336	protein_coding	MAM domain containing glycosylphosphatidylinositol anchor 2 [Source:MGI Symbol;Acc:MGI:2444706]	-
ENSMUSG00000081400	239.45	270.836	248.486	557.657	646.404	464.942	252.924	556.334	-1.13684	1.13581e-09	6.78945e-08	Gm13680	2	83353157	83353949	-	793	processed_pseudogene	predicted gene 13680 [Source:MGI Symbol;Acc:MGI:3652285]	-
ENSMUSG00000028364	441.093	292.538	505.541	36.9532	65.5773	136.623	413.057	79.7178	2.37155	1.19437e-09	7.11609e-08	Tnc	4	63959785	64047015	-	7772	protein_coding	tenascin C [Source:MGI Symbol;Acc:MGI:101922]	-
ENSMUSG00000050830	1.93887	6.07645	1.90411	44.7918	35.3909	83.6683	3.30647	54.617	-4.02093	1.21209e-09	7.19809e-08	Vwc2	11	11114223	11268931	+	6041	protein_coding	von Willebrand factor C domain containing 2 [Source:MGI Symbol;Acc:MGI:2442987]	-
ENSMUSG00000037225	251.084	146.703	193.267	42.5522	47.8818	70.9592	197.018	53.7977	1.87041	1.26521e-09	7.48906e-08	Fgf2	3	37348346	37410108	+	6782	protein_coding	fibroblast growth factor 2 [Source:MGI Symbol;Acc:MGI:95516]	-
ENSMUSG00000079330	22.297	42.5351	38.0822	183.646	118.664	121.796	34.3048	141.368	-2.03798	1.52175e-09	8.94928e-08	Lemd1	1	132191431	132259227	+	9289	protein_coding	LEM domain containing 1 [Source:MGI Symbol;Acc:MGI:1922403]	-
ENSMUSG00000054863	197.765	226.565	215.164	452.397	426.773	407.751	213.165	428.973	-1.00802	1.52986e-09	8.96795e-08	Fam19a5	15	87544299	87759364	+	2908	protein_coding	family with sequence similarity 19, member A5 [Source:MGI Symbol;Acc:MGI:2146182]	-
ENSMUSG00000070691	71.7382	34.7226	75.2123	0	3.12273	0	60.5577	1.04091	5.82366	1.5537e-09	9.0784e-08	Runx3	4	135120652	135177990	+	5003	protein_coding	runt related transcription factor 3 [Source:MGI Symbol;Acc:MGI:102672]	Runt
ENSMUSG00000061911	89.188	89.4106	74.2602	16.7969	21.8591	20.1228	84.2863	19.5929	2.10293	1.61388e-09	9.39984e-08	Myt1l	12	29528384	29923213	+	14018	protein_coding	myelin transcription factor 1-like [Source:MGI Symbol;Acc:MGI:1100511]	zf-C2HC
ENSMUSG00000029595	0	2.60419	0	63.8283	30.1864	70.9592	0.868064	54.9913	-5.90286	1.67776e-09	9.74065e-08	Lhx5	5	120431699	120441223	+	2689	protein_coding	LIM homeobox protein 5 [Source:MGI Symbol;Acc:MGI:107792]	Homeobox
ENSMUSG00000038077	365.477	357.642	412.24	77.2658	153.014	148.273	378.453	126.184	1.58251	1.75767e-09	1.01398e-07	Kcna6	6	126708329	126740674	-	5945	protein_coding	potassium voltage-gated channel, shaker-related, subfamily, member 6 [Source:MGI Symbol;Acc:MGI:96663]	-
ENSMUSG00000068859	5.81661	4.34032	6.66438	29.1146	72.8636	84.7274	5.6071	62.2352	-3.47951	1.78393e-09	1.02587e-07	Sp9	2	73271925	73284706	+	5044	protein_coding	trans-acting transcription factor 9 [Source:MGI Symbol;Acc:MGI:3574660]	zf-C2H2
ENSMUSG00000057315	233.634	171.877	252.294	34.7136	53.0863	82.6092	219.268	56.8031	1.94576	1.81451e-09	1.0369e-07	Arhgap24	5	102481391	102897937	+	8792	protein_coding	Rho GTPase activating protein 24 [Source:MGI Symbol;Acc:MGI:1922647]	-
ENSMUSG00000070643	581.661	677.958	580.753	1128.75	1518.69	1166.06	613.457	1271.17	-1.05096	1.89267e-09	1.07817e-07	Sox13	1	133382303	133424377	-	4312	protein_coding	SRY (sex determining region Y)-box 13 [Source:MGI Symbol;Acc:MGI:98361]	HMG
ENSMUSG00000071531	183.223	176.217	207.548	76.146	65.5773	77.3138	188.996	73.0123	1.37243	1.96341e-09	1.1115e-07	Gprin2	14	34185688	34201653	-	10516	protein_coding	G protein regulated inducer of neurite outgrowth 2 [Source:MGI Symbol;Acc:MGI:2444560]	-
ENSMUSG00000084416	243.328	282.121	282.76	483.751	604.768	658.756	269.403	582.425	-1.11229	2.05382e-09	1.15907e-07	Rpl10a-ps1	1	64993951	64994604	-	654	processed_pseudogene	ribosomal protein L10A, pseudogene 1 [Source:MGI Symbol;Acc:MGI:3705885]	-
ENSMUSG00000048285	3867.07	3143.26	3434.06	1453.49	1773.71	1988.98	3481.46	1738.73	1.00145	2.10136e-09	1.18223e-07	Frmd6	12	70825514	70902234	+	6392	protein_coding	FERM domain containing 6 [Source:MGI Symbol;Acc:MGI:2442579]	-
ENSMUSG00000038679	3217.55	2052.1	2687.65	1325.84	823.359	952.124	2652.44	1033.77	1.35954	2.42681e-09	1.36111e-07	Trps1	15	50654752	50890463	-	13380	protein_coding	transcriptional repressor GATA binding 1 [Source:MGI Symbol;Acc:MGI:1927616]	zf-GATA
ENSMUSG00000000627	213.276	122.397	190.411	50.3907	43.7182	58.2501	175.361	50.7863	1.78668	2.71094e-09	1.51114e-07	Sema4f	6	82911885	82939769	-	5290	protein_coding	sema domain, immunoglobulin domain (Ig), TM domain, and short cytoplasmic domain [Source:MGI Symbol;Acc:MGI:1340055]	-
ENSMUSG00000033006	260.778	259.551	292.281	81.745	129.073	105.909	270.87	105.576	1.35721	2.82708e-09	1.57106e-07	Sox10	15	79154908	79165240	-	3051	protein_coding	SRY (sex determining region Y)-box 10 [Source:MGI Symbol;Acc:MGI:98358]	HMG
ENSMUSG00000048142	42.6551	45.1393	64.7397	231.797	126.991	191.696	50.8447	183.495	-1.85152	2.887e-09	1.59461e-07	Nat8l	5	33995984	34005916	+	6670	protein_coding	N-acetyltransferase 8-like [Source:MGI Symbol;Acc:MGI:2447776]	-
ENSMUSG00000008496	46.5329	40.799	37.1301	122.058	116.582	158.864	41.4873	132.501	-1.67607	2.90394e-09	1.5991e-07	Pou2f2	7	25087344	25179726	-	8243	protein_coding	POU domain, class 2, transcription factor 2 [Source:MGI Symbol;Acc:MGI:101897]	Pou
ENSMUSG00000060284	152.201	97.2231	141.856	20.1563	26.0227	43.4228	130.427	29.8673	2.12288	3.16389e-09	1.73698e-07	Sp7	15	102356606	102367182	-	3398	protein_coding	Sp7 transcription factor 7 [Source:MGI Symbol;Acc:MGI:2153568]	zf-C2H2
ENSMUSG00000039419	117.302	123.265	119.959	770.418	346.623	298.664	120.175	471.902	-1.97265	3.18104e-09	1.74114e-07	Cntnap2	6	45059357	47304213	+	10248	protein_coding	contactin associated protein-like 2 [Source:MGI Symbol;Acc:MGI:1914047]	-
ENSMUSG00000006651	605.897	567.714	675.006	232.917	299.782	327.26	616.206	286.653	1.10313	3.77154e-09	2.05815e-07	Aplp1	7	30434982	30445535	-	3017	protein_coding	amyloid beta (A4) precursor-like protein 1 [Source:MGI Symbol;Acc:MGI:88046]	-
ENSMUSG00000024518	0	0	0.952054	55.9897	26.0227	139.8	0.317351	73.9375	-7.79579	3.93662e-09	2.14181e-07	Rax	18	65934639	65939089	-	1669	protein_coding	retina and anterior neural fold homeobox [Source:MGI Symbol;Acc:MGI:109632]	Homeobox
ENSMUSG00000022505	172.559	121.529	176.13	47.0313	47.8818	57.191	156.739	50.7014	1.62645	4.71624e-09	2.54233e-07	Emp2	16	10281749	10313968	-	8644	protein_coding	epithelial membrane protein 2 [Source:MGI Symbol;Acc:MGI:1098726]	-
ENSMUSG00000053062	76.5853	78.9938	46.6507	361.693	200.895	192.755	67.4099	251.781	-1.89925	4.72875e-09	2.54233e-07	Jam2	16	84774123	84825928	+	6045	protein_coding	junction adhesion molecule 2 [Source:MGI Symbol;Acc:MGI:1933820]	-
ENSMUSG00000056073	60.1049	81.598	45.6986	183.646	214.427	172.632	62.4672	190.235	-1.60336	4.78251e-09	2.56365e-07	Grik2	10	49094833	49788766	-	13246	protein_coding	glutamate receptor, ionotropic, kainate 2 (beta 2) [Source:MGI Symbol;Acc:MGI:95815]	-
ENSMUSG00000049907	1169.14	1197.06	1305.27	468.074	566.254	707.474	1223.82	580.601	1.07538	4.88597e-09	2.61141e-07	Rasl11b	5	74195286	74199481	+	2161	protein_coding	RAS-like, family 11, member B [Source:MGI Symbol;Acc:MGI:1916189]	-
ENSMUSG00000035551	151.232	171.009	205.644	414.324	352.868	515.778	175.961	427.657	-1.28115	4.9186e-09	2.61489e-07	Igfbpl1	4	45809468	45826923	-	3250	protein_coding	insulin-like growth factor binding protein-like 1 [Source:MGI Symbol;Acc:MGI:1933198]	-
ENSMUSG00000031661	2141.48	1686.65	1991.7	537.501	740.086	1012.49	1939.94	763.36	1.34521	4.92127e-09	2.61489e-07	Nkd1	8	88521354	88594884	+	4558	protein_coding	naked cuticle 1 [Source:MGI Symbol;Acc:MGI:2135954]	-
ENSMUSG00000026335	1660.64	979.176	1434.75	505.027	606.85	596.269	1358.19	569.382	1.25371	4.98197e-09	2.63943e-07	Pam	1	97795114	98095646	-	11892	protein_coding	peptidylglycine alpha-amidating monooxygenase [Source:MGI Symbol;Acc:MGI:97475]	-
ENSMUSG00000036295	423.643	281.253	380.822	156.771	70.7818	85.7865	361.906	104.446	1.79473	5.03758e-09	2.66113e-07	Lrrn3	12	41451668	41486431	-	3865	protein_coding	leucine rich repeat protein 3, neuronal [Source:MGI Symbol;Acc:MGI:106036]	-
ENSMUSG00000041309	0	0.868064	0.952054	57.1095	41.6363	63.5456	0.606706	54.0971	-6.45229	5.33701e-09	2.81114e-07	Nkx6-2	7	139579376	139582797	-	1907	protein_coding	NK6 homeobox 2 [Source:MGI Symbol;Acc:MGI:1352738]	Homeobox
ENSMUSG00000048450	9359.89	8617.27	10341.2	3092.87	4405.13	5153.54	9439.46	4217.18	1.16234	5.36467e-09	2.81754e-07	Msx1	5	37820485	37824583	-	3097	protein_coding	msh homeobox 1 [Source:MGI Symbol;Acc:MGI:97168]	Homeobox
ENSMUSG00000030208	1223.43	976.572	1024.41	558.777	292.495	323.023	1074.8	391.432	1.45795	5.41533e-09	2.83595e-07	Emp1	6	135362545	135383173	+	5935	protein_coding	epithelial membrane protein 1 [Source:MGI Symbol;Acc:MGI:107941]	-
ENSMUSG00000078202	76.5853	115.452	122.815	255.313	289.373	265.832	104.951	270.173	-1.36296	6.01283e-09	3.12186e-07	Nrarp	2	25180758	25183339	+	2582	protein_coding	Notch-regulated ankyrin repeat protein [Source:MGI Symbol;Acc:MGI:1914372]	-
ENSMUSG00000046794	447.879	333.337	480.787	206.042	156.136	153.568	420.668	171.916	1.29136	6.95988e-09	3.59304e-07	Ppp1r3b	8	35375739	35388139	+	6216	protein_coding	protein phosphatase 1, regulatory subunit 3B [Source:MGI Symbol;Acc:MGI:2177268]	-
ENSMUSG00000040003	327.669	208.335	287.52	104.141	95.7636	113.323	274.508	104.409	1.39366	7.74116e-09	3.9738e-07	Magi2	5	19227036	20704792	+	11348	protein_coding	membrane associated guanylate kinase, WW and PDZ domain containing 2 [Source:MGI Symbol;Acc:MGI:1354953]	-
ENSMUSG00000006586	969.435	775.181	924.445	281.068	405.954	458.587	889.687	381.87	1.21935	7.96432e-09	4.07684e-07	Runx1t1	4	13743436	13893649	+	7959	protein_coding	runt-related transcription factor 1; translocated to, 1 (cyclin D-related) [Source:MGI Symbol;Acc:MGI:104793]	-
ENSMUSG00000048572	88.2185	33.8545	85.6849	2.23959	6.24545	10.5909	69.2526	6.35866	3.43458	8.318e-09	4.23402e-07	Tmem252	19	24674008	24679661	+	2462	protein_coding	transmembrane protein 252 [Source:MGI Symbol;Acc:MGI:3583948]	-
ENSMUSG00000056222	109.546	105.036	129.479	31.3542	40.5954	20.1228	114.687	30.6908	1.90062	8.70673e-09	4.40721e-07	Spock1	13	57421195	57908332	-	8365	protein_coding	sparc/osteonectin, cwcv and kazal-like domains proteoglycan 1 [Source:MGI Symbol;Acc:MGI:105371]	-
ENSMUSG00000014329	665.032	497.401	561.712	195.964	251.9	295.487	574.715	247.784	1.21263	9.15703e-09	4.62227e-07	Bicc1	10	70922832	71159700	-	7441	protein_coding	BicC family RNA binding protein 1 [Source:MGI Symbol;Acc:MGI:1933388]	-
ENSMUSG00000000861	2450.73	2132.83	2448.68	858.882	1233.48	1277.27	2344.08	1123.21	1.06105	9.27581e-09	4.66925e-07	Bcl11a	11	24078056	24174123	+	13175	protein_coding	B cell CLL/lymphoma 11A (zinc finger protein) [Source:MGI Symbol;Acc:MGI:106190]	zf-C2H2
ENSMUSG00000019874	43.6246	62.5006	35.226	270.99	133.236	159.923	47.1171	188.05	-1.99264	9.97112e-09	5.00539e-07	Fabp7	10	57784881	57788450	+	1250	protein_coding	fatty acid binding protein 7, brain [Source:MGI Symbol;Acc:MGI:101916]	-
ENSMUSG00000027168	187.101	259.551	189.459	769.298	420.527	561.319	212.037	583.715	-1.45952	1.04005e-08	5.20654e-07	Pax6	2	105668900	105697364	+	11694	protein_coding	paired box 6 [Source:MGI Symbol;Acc:MGI:97490]	PAX
ENSMUSG00000029231	6444.8	6079.05	6533.95	1727.84	2886.44	3266.24	6352.6	2626.84	1.27389	1.0524e-08	5.2539e-07	Pdgfra	5	75152292	75198215	+	10024	protein_coding	platelet derived growth factor receptor, alpha polypeptide [Source:MGI Symbol;Acc:MGI:97530]	-
ENSMUSG00000078716	582.63	557.297	630.26	208.282	301.864	303.96	590.062	271.368	1.11949	1.12207e-08	5.58639e-07	Tmem8b	4	43668971	43692668	+	5603	protein_coding	transmembrane protein 8B [Source:MGI Symbol;Acc:MGI:2441680]	-
ENSMUSG00000032202	266.594	335.073	278.952	114.219	113.459	148.273	293.54	125.317	1.22831	1.21627e-08	6.02237e-07	Rab27a	9	73044854	73097629	+	3879	protein_coding	RAB27A, member RAS oncogene family [Source:MGI Symbol;Acc:MGI:1861441]	-
ENSMUSG00000028680	54.2883	70.3132	59.9794	153.412	162.382	160.982	61.527	158.925	-1.36684	1.23552e-08	6.10103e-07	Plk3	4	117128655	117133963	-	2531	protein_coding	polo like kinase 3 [Source:MGI Symbol;Acc:MGI:109604]	-
ENSMUSG00000050315	313.127	305.558	311.322	105.261	148.85	152.509	310.003	135.54	1.1919	1.25735e-08	6.18886e-07	Synpo2	3	123076519	123236149	-	13138	protein_coding	synaptopodin 2 [Source:MGI Symbol;Acc:MGI:2153070]	-
ENSMUSG00000022894	238.481	163.196	224.685	90.7033	65.5773	63.5456	208.787	73.2754	1.51149	1.26011e-08	6.18886e-07	Adamts5	16	85856173	85901828	-	10791	protein_coding	a disintegrin-like and metallopeptidase (reprolysin type) with thrombospondin type 1 motif, 5 (aggrecanase-2) [Source:MGI Symbol;Acc:MGI:1346321]	-
ENSMUSG00000027868	264.656	269.968	219.925	49.2709	65.5773	113.323	251.516	76.057	1.72401	1.31791e-08	6.4379e-07	Tbx15	3	99240381	99354259	+	3747	protein_coding	T-box 15 [Source:MGI Symbol;Acc:MGI:1277234]	T-box
ENSMUSG00000030111	37.8079	32.9864	27.6096	125.417	102.009	96.3774	32.8013	107.934	-1.71789	1.3939e-08	6.77273e-07	A2m	6	121635376	121679227	+	7021	protein_coding	alpha-2-macroglobulin [Source:MGI Symbol;Acc:MGI:2449119]	-
ENSMUSG00000027796	352.874	238.718	275.144	119.818	125.95	111.205	288.912	118.991	1.2788	1.42541e-08	6.90735e-07	Smad9	3	54755582	54801257	+	5368	protein_coding	SMAD family member 9 [Source:MGI Symbol;Acc:MGI:1859993]	MH1
ENSMUSG00000025056	1.93887	2.60419	3.80822	42.5522	28.1045	44.4819	2.78376	38.3795	-3.78458	1.52795e-08	7.3755e-07	Nr0b1	X	86191764	86195947	+	1808	protein_coding	nuclear receptor subfamily 0, group B, member 1 [Source:MGI Symbol;Acc:MGI:1352460]	Miscellaneous
ENSMUSG00000044220	0	2.60419	0	32.474	46.8409	44.4819	0.868064	41.2656	-5.48925	1.53014e-08	7.3755e-07	Nkx2-3	19	43612325	43615892	+	2112	protein_coding	NK2 homeobox 3 [Source:MGI Symbol;Acc:MGI:97348]	Homeobox
ENSMUSG00000033016	323.791	218.752	310.37	77.2658	107.214	123.914	284.304	102.798	1.46539	1.61744e-08	7.77569e-07	Nfatc1	18	80606205	80713071	-	7433	protein_coding	nuclear factor of activated T cells, cytoplasmic, calcineurin dependent 1 [Source:MGI Symbol;Acc:MGI:102469]	RHD
ENSMUSG00000063972	107.607	133.682	114.247	410.964	323.723	230.882	118.512	321.856	-1.4398	1.66406e-08	7.97872e-07	Nr6a1	2	38723370	38927688	-	10824	protein_coding	nuclear receptor subfamily 6, group A, member 1 [Source:MGI Symbol;Acc:MGI:1352459]	GCNF-like
ENSMUSG00000045991	24.2359	26.91	17.137	104.141	74.9454	86.8456	22.7609	88.6439	-1.95744	1.70518e-08	8.15436e-07	Onecut2	18	64340364	64398488	+	13391	protein_coding	one cut domain, family member 2 [Source:MGI Symbol;Acc:MGI:1891408]	CUT
ENSMUSG00000026100	0	2.60419	2.85616	52.6303	37.4727	27.5364	1.82012	39.2131	-4.4074	1.71863e-08	8.19709e-07	Mstn	1	53061640	53068079	+	2705	protein_coding	myostatin [Source:MGI Symbol;Acc:MGI:95691]	-
ENSMUSG00000027869	198.734	151.043	201.836	44.7918	69.7409	73.0774	183.871	62.5367	1.55261	1.77257e-08	8.43226e-07	Hsd3b6	3	98805504	98814443	-	1802	protein_coding	hydroxy-delta-5-steroid dehydrogenase, 3 beta- and steroid delta-isomerase 6 [Source:MGI Symbol;Acc:MGI:109598]	-
ENSMUSG00000063626	243.328	69.4451	151.377	32.474	17.6954	28.5955	154.717	26.255	2.55987	1.83737e-08	8.67237e-07	Unc5d	8	28646717	29219636	-	9220	protein_coding	unc-5 netrin receptor D [Source:MGI Symbol;Acc:MGI:2389364]	-
ENSMUSG00000020020	47.5023	39.9309	32.3698	209.401	123.868	111.205	39.9344	148.158	-1.89063	1.90283e-08	8.95808e-07	Usp44	10	93831555	93858088	+	4032	protein_coding	ubiquitin specific peptidase 44 [Source:MGI Symbol;Acc:MGI:3045318]	-
ENSMUSG00000034098	160.926	144.967	170.418	69.4272	37.4727	33.891	158.77	46.9303	1.7622	1.92857e-08	9.05581e-07	Fstl5	3	76074270	76710019	+	9264	protein_coding	follistatin-like 5 [Source:MGI Symbol;Acc:MGI:2442179]	-
ENSMUSG00000025855	260.778	211.808	232.301	113.099	93.6818	100.614	234.962	102.465	1.19761	1.99462e-08	9.34182e-07	Prkar1b	5	139017306	139150001	-	3810	protein_coding	protein kinase, cAMP dependent regulatory, type I beta [Source:MGI Symbol;Acc:MGI:97759]	-
ENSMUSG00000026259	4.84717	6.94451	5.71233	64.948	34.35	44.4819	5.83467	47.9266	-3.03061	2.17561e-08	1.01113e-06	Ngef	1	87476834	87573870	-	3905	protein_coding	neuronal guanine nucleotide exchange factor [Source:MGI Symbol;Acc:MGI:1858414]	-
ENSMUSG00000039153	1383.38	746.535	1107.24	23.5157	88.4772	126.032	1079.05	79.3416	3.76468	2.18135e-08	1.01121e-06	Runx2	17	44495987	44814797	-	8837	protein_coding	runt related transcription factor 2 [Source:MGI Symbol;Acc:MGI:99829]	Runt
ENSMUSG00000026463	1623.8	1243.94	1511.86	540.86	755.7	776.315	1459.87	690.958	1.07861	2.20397e-08	1.0191e-06	Atp2b4	1	133699457	133801041	-	12248	protein_coding	ATPase, Ca++ transporting, plasma membrane 4 [Source:MGI Symbol;Acc:MGI:88111]	-
ENSMUSG00000072940	184.193	227.433	252.294	387.449	828.563	1063.33	221.307	759.78	-1.77966	2.24553e-08	1.03568e-06	Gm10443	6	86334031	86334240	+	210	processed_pseudogene	predicted pseudogene 10443 [Source:MGI Symbol;Acc:MGI:3704272]	-
ENSMUSG00000022449	640.796	490.456	570.281	129.896	202.977	276.423	567.178	203.099	1.4804	2.25942e-08	1.03945e-06	Adamts20	15	94270163	94465418	-	8997	protein_coding	a disintegrin-like and metallopeptidase (reprolysin type) with thrombospondin type 1 motif, 20 [Source:MGI Symbol;Acc:MGI:2660628]	-
ENSMUSG00000032537	236.542	190.106	170.418	573.334	461.123	380.214	199.022	471.557	-1.24457	2.33557e-08	1.06371e-06	Ephb1	9	101922128	102354693	-	7002	protein_coding	Eph receptor B1 [Source:MGI Symbol;Acc:MGI:1096337]	-
ENSMUSG00000048387	190.009	201.391	212.308	16.7969	45.8	70.9592	201.236	44.5187	2.17299	2.43669e-08	1.10423e-06	Osr1	12	9570116	9581500	+	2066	protein_coding	odd-skipped related transcription factor 1 [Source:MGI Symbol;Acc:MGI:1344424]	zf-C2H2
ENSMUSG00000045994	22.297	20.8335	18.089	73.9064	70.7818	86.8456	20.4065	77.1779	-1.9192	2.7162e-08	1.22783e-06	B3gat1	9	26733728	26763101	+	4960	protein_coding	beta-1,3-glucuronyltransferase 1 (glucuronosyltransferase P) [Source:MGI Symbol;Acc:MGI:1924148]	-
ENSMUSG00000030259	1029.54	885.425	1036.79	361.693	482.982	556.024	983.917	466.9	1.07472	2.78416e-08	1.25543e-06	Rassf8	6	145746748	145821079	+	5559	protein_coding	Ras association (RalGDS/AF-6) domain family (N-terminal) member 8 [Source:MGI Symbol;Acc:MGI:1918573]	-
ENSMUSG00000034463	850.194	685.77	791.157	272.11	364.318	426.814	775.707	354.414	1.12919	2.86404e-08	1.28825e-06	Scara3	14	65919394	65953935	-	3597	protein_coding	scavenger receptor class A, member 3 [Source:MGI Symbol;Acc:MGI:2444418]	-
ENSMUSG00000048377	10.6638	10.4168	5.71233	137.735	52.0454	42.3637	8.93096	77.3813	-3.11112	2.91777e-08	1.30918e-06	Foxi2	7	135410308	135413622	+	2657	protein_coding	forkhead box I2 [Source:MGI Symbol;Acc:MGI:3028075]	Fork
ENSMUSG00000021536	76.5853	55.5561	69.5	14.5573	16.6545	7.41365	67.2138	12.8752	2.38345	3.009e-08	1.34195e-06	Adcy2	13	68620043	68999541	-	4211	protein_coding	adenylate cyclase 2 [Source:MGI Symbol;Acc:MGI:99676]	-
ENSMUSG00000039057	6.78604	12.1529	15.2329	90.7033	41.6363	82.6092	11.3906	71.6496	-2.64924	3.11745e-08	1.38067e-06	Myo16	8	10153911	10634742	+	7910	protein_coding	myosin XVI [Source:MGI Symbol;Acc:MGI:2685951]	-
ENSMUSG00000049420	107.607	78.1257	122.815	30.2344	31.2273	20.1228	102.849	27.1948	1.91843	3.12268e-08	1.38067e-06	Tmem200a	10	25912331	26079052	-	6677	protein_coding	transmembrane protein 200A [Source:MGI Symbol;Acc:MGI:1924470]	-
ENSMUSG00000019892	123.118	70.3132	91.3972	19.0365	27.0636	23.3	94.9429	23.1334	2.03288	3.16233e-08	1.39428e-06	Lrriq1	10	103046031	103236322	-	6449	protein_coding	leucine-rich repeats and IQ motif containing 1 [Source:MGI Symbol;Acc:MGI:1922228]	-
ENSMUSG00000023391	577.783	682.298	551.239	1085.08	1481.21	1102.52	603.774	1222.94	-1.01807	3.22975e-08	1.41766e-06	Dlx2	2	71543408	71546754	-	2855	protein_coding	distal-less homeobox 2 [Source:MGI Symbol;Acc:MGI:94902]	Homeobox
ENSMUSG00000048120	223.939	212.676	189.459	70.547	86.3954	100.614	208.691	85.8521	1.28005	3.40326e-08	1.49022e-06	Entpd1	19	40612366	40741602	+	5580	protein_coding	ectonucleoside triphosphate diphosphohydrolase 1 [Source:MGI Symbol;Acc:MGI:102805]	-
ENSMUSG00000059921	1363.02	923.62	1191.97	628.204	502.759	543.314	1159.54	558.093	1.05495	3.51362e-08	1.53116e-06	Unc5c	3	141465216	141834924	+	19135	protein_coding	unc-5 netrin receptor C [Source:MGI Symbol;Acc:MGI:1095412]	-
ENSMUSG00000006930	174.498	213.544	204.692	472.553	364.318	397.16	197.578	411.344	-1.05663	3.60382e-08	1.56672e-06	Hap1	11	100347327	100356128	-	3766	protein_coding	huntingtin-associated protein 1 [Source:MGI Symbol;Acc:MGI:1261831]	-
ENSMUSG00000051166	148.323	138.022	107.582	332.579	269.595	284.896	131.309	295.69	-1.17041	3.90369e-08	1.69303e-06	Eml5	12	98786805	98901484	-	12031	protein_coding	echinoderm microtubule associated protein like 5 [Source:MGI Symbol;Acc:MGI:2442513]	-
ENSMUSG00000000308	169.651	156.251	225.637	73.9064	71.8227	51.8955	183.846	65.8749	1.48078	4.16341e-08	1.80137e-06	Ckmt1	2	121357714	121363737	+	2496	protein_coding	creatine kinase, mitochondrial 1, ubiquitous [Source:MGI Symbol;Acc:MGI:99441]	-
ENSMUSG00000096054	642.735	440.976	533.15	101.901	177.995	245.709	538.954	175.202	1.61979	4.22705e-08	1.82456e-06	Syne1	10	5020917	5551482	-	40491	protein_coding	spectrin repeat containing, nuclear envelope 1 [Source:MGI Symbol;Acc:MGI:1927152]	-
ENSMUSG00000025732	18.4193	40.799	19.9931	88.4637	114.5	127.091	26.4038	110.018	-2.05139	4.62063e-08	1.98972e-06	Mcrip2	17	25863698	25868738	-	816	protein_coding	MAPK regulated corepressor interacting protein 2 [Source:MGI Symbol;Acc:MGI:1915491]	-
ENSMUSG00000041741	763.914	642.367	765.452	188.125	286.25	379.155	723.911	284.51	1.3464	4.98595e-08	2.14195e-06	Pde3a	6	141249269	141507448	+	12737	protein_coding	phosphodiesterase 3A, cGMP inhibited [Source:MGI Symbol;Acc:MGI:1860764]	-
ENSMUSG00000039037	127.965	68.577	121.863	30.2344	23.9409	26.4773	106.135	26.8842	1.9807	5.10962e-08	2.18991e-06	St6galnac5	3	152817081	152982246	-	6002	protein_coding	ST6 (alpha-N-acetyl-neuraminyl-2,3-beta-galactosyl-1,3)-N-acetylgalactosaminide alpha-2,6-sialyltransferase 5 [Source:MGI Symbol;Acc:MGI:1349471]	-
ENSMUSG00000027596	84.3408	39.9309	59.9794	13.4375	4.16363	6.35456	61.4171	7.98524	2.95248	5.46239e-08	2.32465e-06	a	2	154791402	155051012	+	1169	protein_coding	nonagouti [Source:MGI Symbol;Acc:MGI:87853]	-
ENSMUSG00000027859	54.2883	31.2503	65.6917	6.71876	3.12273	7.41365	50.4101	5.75171	3.1344	5.62613e-08	2.38317e-06	Ngf	3	102469919	102521013	+	1469	protein_coding	nerve growth factor [Source:MGI Symbol;Acc:MGI:97321]	-
ENSMUSG00000027324	190.979	196.182	158.993	399.766	353.909	342.087	182.051	365.254	-1.00362	6.51522e-08	2.74697e-06	Rpusd2	2	119034790	119039769	+	2706	protein_coding	RNA pseudouridylate synthase domain containing 2 [Source:MGI Symbol;Acc:MGI:1918066]	-
ENSMUSG00000039706	696.054	625.006	733.082	274.35	338.295	401.396	684.714	338.014	1.01759	6.78435e-08	2.85383e-06	Ldb2	5	44472132	44799680	-	3336	protein_coding	LIM domain binding 2 [Source:MGI Symbol;Acc:MGI:894670]	-
ENSMUSG00000035187	0	0	0.952054	53.7501	19.7773	59.3092	0.317351	44.2789	-7.05501	6.91969e-08	2.90403e-06	Nkx6-1	5	101658139	101664996	-	3138	protein_coding	NK6 homeobox 1 [Source:MGI Symbol;Acc:MGI:1206039]	Homeobox
ENSMUSG00000021848	223.939	244.794	255.151	820.809	488.186	476.592	241.295	595.196	-1.30194	7.14702e-08	2.97786e-06	Otx2	14	48657677	48673819	-	4221	protein_coding	orthodenticle homeobox 2 [Source:MGI Symbol;Acc:MGI:97451]	TF_Otx
ENSMUSG00000031963	295.678	205.731	287.52	94.0627	99.9272	126.032	262.976	106.674	1.30016	7.16116e-08	2.97786e-06	Bmper	9	23223076	23485200	+	4833	protein_coding	BMP-binding endothelial regulator [Source:MGI Symbol;Acc:MGI:1920480]	-
ENSMUSG00000015766	393.59	334.205	422.712	189.245	207.141	172.632	383.502	189.673	1.01497	7.95e-08	3.28335e-06	Eps8	6	137477245	137654876	-	12355	protein_coding	epidermal growth factor receptor pathway substrate 8 [Source:MGI Symbol;Acc:MGI:104684]	-
ENSMUSG00000074971	148.323	125.869	198.979	12.3177	40.5954	48.7183	157.724	33.8771	2.2142	8.08077e-08	3.32979e-06	Fibin	2	110360917	110363183	-	2267	protein_coding	fin bud initiation factor homolog (zebrafish) [Source:MGI Symbol;Acc:MGI:1914856]	-
ENSMUSG00000058600	2392.56	3436.66	3438.82	8162.18	5723.96	5951.04	3089.35	6612.39	-1.09776	8.48122e-08	3.48378e-06	Rpl30	15	34440505	34443640	-	3020	protein_coding	ribosomal protein L30 [Source:MGI Symbol;Acc:MGI:98037]	-
ENSMUSG00000023885	150.262	102.432	93.3013	26.8751	26.0227	42.3637	115.332	31.7538	1.85906	8.51199e-08	3.48378e-06	Thbs2	17	14665500	14694235	-	7003	protein_coding	thrombospondin 2 [Source:MGI Symbol;Acc:MGI:98738]	-
ENSMUSG00000035946	0	0.868064	0	51.5105	35.3909	29.6546	0.289355	38.852	-6.86607	8.55204e-08	3.49231e-06	Gsx2	5	75075601	75077893	+	1665	protein_coding	GS homeobox 2 [Source:MGI Symbol;Acc:MGI:95843]	Homeobox
ENSMUSG00000047686	45.5634	35.5906	35.226	5.59897	3.12273	3.17728	38.7933	3.96632	3.29785	8.79657e-08	3.58411e-06	Rtl3	X	106837082	106840644	-	2948	protein_coding	retrotransposon Gag like 3 [Source:MGI Symbol;Acc:MGI:2685221]	-
ENSMUSG00000030428	46.5329	61.6325	39.0342	173.568	142.604	119.677	49.0665	145.283	-1.56205	8.83862e-08	3.58828e-06	Ttyh1	7	4119408	4136708	+	6379	protein_coding	tweety family member 1 [Source:MGI Symbol;Acc:MGI:1889007]	-
ENSMUSG00000098424	66.891	51.2158	66.6438	7.83856	11.45	16.9455	61.5835	12.078	2.34443	8.84629e-08	3.58828e-06	Gm27202	4	154645083	154645701	-	512	lincRNA	predicted gene 27202 [Source:MGI Symbol;Acc:MGI:5521045]	-
ENSMUSG00000055717	93.0657	102.432	130.431	352.735	226.918	251.005	108.643	276.886	-1.34912	9.31269e-08	3.76905e-06	Slain1	14	103650228	103704907	+	3284	protein_coding	SLAIN motif family, member 1 [Source:MGI Symbol;Acc:MGI:2145578]	-
ENSMUSG00000068196	194.856	73.7854	155.185	35.8334	9.36818	27.5364	141.276	24.246	2.54596	9.60796e-08	3.87991e-06	Col8a1	16	57624258	57754737	-	7833	protein_coding	collagen, type VIII, alpha 1 [Source:MGI Symbol;Acc:MGI:88463]	-
ENSMUSG00000022090	135.721	125.869	164.705	50.3907	58.2909	54.0137	142.098	54.2318	1.38808	1.05701e-07	4.25641e-06	Pdlim2	14	70164218	70177681	-	4486	protein_coding	PDZ and LIM domain 2 [Source:MGI Symbol;Acc:MGI:2384850]	-
ENSMUSG00000113733	0	3.47226	0	45.9116	26.0227	36.0091	1.15742	35.9811	-4.88208	1.05872e-07	4.25641e-06	Gm34785	12	110177956	110188061	-	4582	lincRNA	predicted gene, 34785 [Source:MGI Symbol;Acc:MGI:5593944]	-
ENSMUSG00000051177	224.909	178.821	196.123	99.6617	68.7	77.3138	199.951	81.8918	1.28917	1.14891e-07	4.59867e-06	Plcb1	2	134786067	135475258	+	11115	protein_coding	phospholipase C, beta 1 [Source:MGI Symbol;Acc:MGI:97613]	-
ENSMUSG00000009900	40.7162	36.4587	36.1781	1.11979	5.20454	4.23637	37.7843	3.52024	3.40848	1.19366e-07	4.76729e-06	Wnt3a	11	59248033	59290752	-	2761	protein_coding	wingless-type MMTV integration site family, member 3A [Source:MGI Symbol;Acc:MGI:98956]	-
ENSMUSG00000041237	96.9435	100.695	79.0205	169.089	342.459	290.191	92.2198	267.246	-1.53531	1.21011e-07	4.82239e-06	Pklr	3	89136142	89146784	+	3236	protein_coding	pyruvate kinase liver and red blood cell [Source:MGI Symbol;Acc:MGI:97604]	-
ENSMUSG00000106755	44.594	53.82	46.6507	106.38	147.809	216.055	48.3549	156.748	-1.6962	1.23856e-07	4.91421e-06	Tpi-rs11	6	127183409	127183718	-	310	processed_pseudogene	triosephosphate isomerase related sequence 11 [Source:MGI Symbol;Acc:MGI:98799]	-
ENSMUSG00000034958	14.5415	30.3822	26.6575	124.297	71.8227	96.3774	23.8604	97.4991	-2.02461	1.27208e-07	5.03623e-06	Atcay	10	81204508	81230833	-	3996	protein_coding	ataxia, cerebellar, Cayman type [Source:MGI Symbol;Acc:MGI:2448730]	-
ENSMUSG00000030310	0	0	0.952054	40.3126	23.9409	48.7183	0.317351	37.6572	-6.8217	1.29149e-07	5.10196e-06	Slc6a1	6	114282635	114317532	+	8486	protein_coding	solute carrier family 6 (neurotransmitter transporter, GABA), member 1 [Source:MGI Symbol;Acc:MGI:95627]	-
ENSMUSG00000019970	855.041	770.841	837.808	201.563	316.436	442.701	821.23	320.233	1.35791	1.3213e-07	5.20837e-06	Sgk1	10	21882184	21999903	+	4903	protein_coding	serum/glucocorticoid regulated kinase 1 [Source:MGI Symbol;Acc:MGI:1340062]	-
ENSMUSG00000028031	531.25	617.193	634.068	67.1876	151.973	257.359	594.171	158.84	1.90228	1.39508e-07	5.47548e-06	Dkk2	3	132085292	132180304	+	3705	protein_coding	dickkopf WNT signaling pathway inhibitor 2 [Source:MGI Symbol;Acc:MGI:1890663]	-
ENSMUSG00000039683	527.372	415.803	517.918	124.297	218.591	236.178	487.031	193.022	1.33371	1.44266e-07	5.65001e-06	Sdk1	5	141241490	142215586	+	11087	protein_coding	sidekick cell adhesion molecule 1 [Source:MGI Symbol;Acc:MGI:2444413]	-
ENSMUSG00000000948	118.271	89.4106	94.2534	237.396	217.55	210.759	100.645	221.902	-1.14198	1.45019e-07	5.66042e-06	Gm38393	7	59974149	60005064	-	5216	protein_coding	predicted gene, 38393 [Source:MGI Symbol;Acc:MGI:5613898]	-
ENSMUSG00000044749	80.4631	67.709	57.1233	21.2761	13.5318	13.7682	68.4318	16.192	2.0837	1.67366e-07	6.48481e-06	Abca6	11	110176820	110251776	-	5398	protein_coding	ATP-binding cassette, sub-family A (ABC1), member 6 [Source:MGI Symbol;Acc:MGI:1923434]	-
ENSMUSG00000032517	0	0	0	31.3542	12.4909	27.5364	0	23.7938	-7.12021	1.68223e-07	6.50416e-06	Mobp	9	120149707	120181484	+	6849	protein_coding	myelin-associated oligodendrocytic basic protein [Source:MGI Symbol;Acc:MGI:108511]	-
ENSMUSG00000022440	663.093	526.915	645.493	210.521	321.641	314.55	611.834	282.238	1.115	1.69769e-07	6.54998e-06	C1qtnf6	15	78523346	78531416	-	2702	protein_coding	C1q and tumor necrosis factor related protein 6 [Source:MGI Symbol;Acc:MGI:1919959]	-
ENSMUSG00000036545	168.682	140.626	148.52	10.0781	33.3091	52.9546	152.609	32.114	2.24409	1.83797e-07	7.0762e-06	Adamts2	11	50602084	50807573	+	9336	protein_coding	a disintegrin-like and metallopeptidase (reprolysin type) with thrombospondin type 1 motif, 2 [Source:MGI Symbol;Acc:MGI:1347356]	-
ENSMUSG00000032548	99.8518	97.2231	120.911	30.2344	31.2273	43.4228	105.995	34.9615	1.59861	1.91292e-07	7.33365e-06	Slco2a1	9	102988712	103096002	+	13545	protein_coding	solute carrier organic anion transporter family, member 2a1 [Source:MGI Symbol;Acc:MGI:1346021]	-
ENSMUSG00000034917	114.393	131.078	96.1575	323.62	266.473	217.114	113.876	269.069	-1.23869	1.92868e-07	7.36302e-06	Tjp3	10	81273207	81291581	-	3714	protein_coding	tight junction protein 3 [Source:MGI Symbol;Acc:MGI:1351650]	-
ENSMUSG00000052889	4.84717	6.94451	5.71233	68.3074	35.3909	32.8319	5.83467	45.5101	-2.95602	1.94226e-07	7.39933e-06	Prkcb	7	122288751	122634402	+	7651	protein_coding	protein kinase C, beta [Source:MGI Symbol;Acc:MGI:97596]	-
ENSMUSG00000074934	284.044	173.613	234.205	97.4221	93.6818	87.9047	230.621	93.0028	1.30922	2.01213e-07	7.61761e-06	Grem1	2	113746164	113758646	-	4148	protein_coding	gremlin 1, DAN family BMP antagonist [Source:MGI Symbol;Acc:MGI:1344337]	-
ENSMUSG00000024713	1332.97	973.968	1150.08	391.928	486.104	667.228	1152.34	515.087	1.16115	2.06452e-07	7.79968e-06	Pcsk5	19	17432832	17837632	-	9346	protein_coding	proprotein convertase subtilisin/kexin type 5 [Source:MGI Symbol;Acc:MGI:97515]	-
ENSMUSG00000027238	130.874	154.515	125.671	371.772	304.986	247.828	137.02	308.195	-1.16782	2.08076e-07	7.84472e-06	Frmd5	2	121545529	121807087	-	7546	protein_coding	FERM domain containing 5 [Source:MGI Symbol;Acc:MGI:2442557]	-
ENSMUSG00000022996	95.0046	73.7854	87.589	16.7969	7.28636	28.5955	85.4597	17.5596	2.28369	2.10654e-07	7.90911e-06	Wnt10b	15	98770712	98778150	-	3401	protein_coding	wingless-type MMTV integration site family, member 10B [Source:MGI Symbol;Acc:MGI:108061]	-
ENSMUSG00000060257	0.969435	5.20838	0.952054	22.3959	47.8818	41.3046	2.37662	37.1941	-3.93252	2.12964e-07	7.97934e-06	Scrt2	2	152081529	152095802	+	3395	protein_coding	scratch family zinc finger 2 [Source:MGI Symbol;Acc:MGI:2139287]	zf-C2H2
ENSMUSG00000043531	41.6857	16.4932	18.089	145.573	85.3545	103.791	25.4226	111.573	-2.1386	2.17975e-07	8.13354e-06	Sorcs1	19	50143299	50678646	-	8441	protein_coding	sortilin-related VPS10 domain containing receptor 1 [Source:MGI Symbol;Acc:MGI:1929666]	-
ENSMUSG00000024659	95.0046	52.0838	64.7397	17.9167	15.6136	13.7682	70.6094	15.7662	2.16274	2.22367e-07	8.28045e-06	Anxa1	19	20373428	20390944	-	2608	protein_coding	annexin A1 [Source:MGI Symbol;Acc:MGI:96819]	-
ENSMUSG00000111049	33.9302	39.9309	45.6986	0	1.04091	1.05909	39.8533	0.7	5.80371	2.23576e-07	8.30841e-06	Gm34184	10	84036560	84100697	-	2713	lincRNA	predicted gene, 34184 [Source:MGI Symbol;Acc:MGI:5593343]	-
ENSMUSG00000097002	166.743	125.001	155.185	29.1146	61.4136	52.9546	148.976	47.8276	1.63477	2.28605e-07	8.47798e-06	Gm2670	14	28508074	28511392	-	2804	antisense	predicted gene 2670 [Source:MGI Symbol;Acc:MGI:3780839]	-
ENSMUSG00000041120	2912.18	3173.64	3126.55	538.621	1159.57	1498.62	3070.79	1065.6	1.52672	2.30953e-07	8.5476e-06	Nbl1	4	139082284	139092993	-	2033	protein_coding	neuroblastoma, suppression of tumorigenicity 1 [Source:MGI Symbol;Acc:MGI:104591]	-
ENSMUSG00000063018	72.7076	72.9174	67.5959	162.37	146.768	181.105	71.0736	163.414	-1.20074	2.51884e-07	9.29397e-06	2010204K13Rik	X	7411817	7445143	-	1583	processed_transcript	RIKEN cDNA 2010204K13 gene [Source:MGI Symbol;Acc:MGI:1922859]	-
ENSMUSG00000044349	87.2491	65.9729	75.2123	151.172	223.795	191.696	76.1447	188.888	-1.31337	2.52142e-07	9.29397e-06	Snhg11	2	158375638	158386145	+	8521	protein_coding	small nucleolar RNA host gene 11 [Source:MGI Symbol;Acc:MGI:2441845]	-
ENSMUSG00000007379	272.411	217.884	228.493	81.745	70.7818	126.032	239.596	92.8529	1.36689	2.56372e-07	9.41168e-06	Dennd2c	3	103102604	103169769	+	6858	protein_coding	DENN/MADD domain containing 2C [Source:MGI Symbol;Acc:MGI:3036254]	-
ENSMUSG00000026787	78.5242	124.133	69.5	374.011	221.714	223.469	90.7191	273.064	-1.58659	2.5752e-07	9.43478e-06	Gad2	2	22622205	22693874	+	5876	protein_coding	glutamic acid decarboxylase 2 [Source:MGI Symbol;Acc:MGI:95634]	-
ENSMUSG00000032470	582.63	569.45	629.308	215	296.659	346.323	593.796	285.994	1.05305	2.66091e-07	9.70967e-06	Mras	9	99385420	99437381	-	5134	protein_coding	muscle and microspikes RAS [Source:MGI Symbol;Acc:MGI:1100856]	-
ENSMUSG00000033491	217.153	222.224	222.781	61.5887	94.7227	111.205	220.719	89.172	1.30548	2.67633e-07	9.74635e-06	Prss35	9	86743649	86758443	+	3444	protein_coding	protease, serine 35 [Source:MGI Symbol;Acc:MGI:2444800]	-
ENSMUSG00000022321	115.363	105.036	163.753	40.3126	43.7182	47.6592	128.051	43.8966	1.54291	2.7226e-07	9.89503e-06	Cdh10	15	18818947	19014236	+	10051	protein_coding	cadherin 10 [Source:MGI Symbol;Acc:MGI:107436]	-
ENSMUSG00000048636	0	3.47226	0	41.4324	24.9818	32.8319	1.15742	33.082	-4.7617	2.78028e-07	1.00845e-05	A730049H05Rik	6	92816478	92847174	+	3739	protein_coding	RIKEN cDNA A730049H05 gene [Source:MGI Symbol;Acc:MGI:1921766]	-
ENSMUSG00000019832	196.795	150.175	172.322	75.0262	74.9454	74.1365	173.097	74.7027	1.21132	2.8397e-07	1.02795e-05	Rab32	10	10545002	10558265	-	2339	protein_coding	RAB32, member RAS oncogene family [Source:MGI Symbol;Acc:MGI:1915094]	-
ENSMUSG00000042436	3602.42	3454.03	3872.96	875.679	1698.76	1880.95	3643.13	1485.13	1.29439	2.98119e-07	1.07702e-05	Mfap4	11	61485431	61488900	+	1922	protein_coding	microfibrillar-associated protein 4 [Source:MGI Symbol;Acc:MGI:1342276]	-
ENSMUSG00000048978	18.4193	14.7571	19.9931	58.2293	77.0272	64.6046	17.7232	66.6204	-1.91466	3.10479e-07	1.11723e-05	Nrsn1	13	25252040	25270502	-	2798	protein_coding	neurensin 1 [Source:MGI Symbol;Acc:MGI:894662]	-
ENSMUSG00000019256	299.555	197.05	264.671	107.5	120.745	83.6683	253.759	103.971	1.28621	3.32169e-07	1.18822e-05	Ahr	12	35497974	35535038	-	6163	protein_coding	aryl-hydrocarbon receptor [Source:MGI Symbol;Acc:MGI:105043]	bHLH
ENSMUSG00000028024	40.7162	24.3058	38.0822	1.11979	2.08182	0	34.3681	1.0672	5.00156	3.39949e-07	1.21366e-05	Enpep	3	129269175	129332720	-	4706	protein_coding	glutamyl aminopeptidase [Source:MGI Symbol;Acc:MGI:106645]	-
ENSMUSG00000000214	4.84717	6.94451	15.2329	87.3439	45.8	45.541	9.00818	59.5616	-2.726	3.45455e-07	1.2309e-05	Th	7	142892752	142931128	-	2364	protein_coding	tyrosine hydroxylase [Source:MGI Symbol;Acc:MGI:98735]	-
ENSMUSG00000021186	608.805	428.824	629.308	141.094	241.491	270.069	555.645	217.551	1.35146	3.67161e-07	1.30568e-05	Fbln5	12	101746565	101819055	-	6911	protein_coding	fibulin 5 [Source:MGI Symbol;Acc:MGI:1346091]	-
ENSMUSG00000072244	87.2491	85.9383	74.2602	178.047	210.264	166.278	82.4826	184.863	-1.16428	3.74709e-07	1.32992e-05	Trim6	7	104218793	104235152	+	4894	protein_coding	tripartite motif-containing 6 [Source:MGI Symbol;Acc:MGI:2137352]	-
ENSMUSG00000016526	89.188	128.473	127.575	334.818	245.654	238.296	115.079	272.923	-1.24394	3.82391e-07	1.35454e-05	Dyrk3	1	131127455	131138340	-	3178	protein_coding	dual-specificity tyrosine-(Y)-phosphorylation regulated kinase 3 [Source:MGI Symbol;Acc:MGI:1330300]	-
ENSMUSG00000019124	224.909	243.926	181.842	890.236	429.895	467.06	216.892	595.73	-1.45683	3.90769e-07	1.38153e-05	Scrn1	6	54501173	54566489	-	8613	protein_coding	secernin 1 [Source:MGI Symbol;Acc:MGI:1917188]	-
ENSMUSG00000030411	112.454	124.133	114.247	210.521	245.654	281.719	116.945	245.965	-1.07247	3.92323e-07	1.38433e-05	Nova2	7	18925888	18965319	+	8372	protein_coding	neuro-oncological ventral antigen 2 [Source:MGI Symbol;Acc:MGI:104296]	-
ENSMUSG00000022687	1521.04	1397.58	1523.29	427.761	773.395	780.551	1480.64	660.569	1.16393	3.98221e-07	1.40242e-05	Boc	16	44485049	44558897	-	4451	protein_coding	biregional cell adhesion molecule-related/down-regulated by oncogenes (Cdon) binding protein [Source:MGI Symbol;Acc:MGI:2151153]	-
ENSMUSG00000040260	2681.46	2204.88	2614.34	350.495	958.677	1083.45	2500.23	797.541	1.6481	4.00343e-07	1.40716e-05	Daam2	17	49456022	49564343	-	9769	protein_coding	dishevelled associated activator of morphogenesis 2 [Source:MGI Symbol;Acc:MGI:1923691]	-
ENSMUSG00000115584	373.232	335.073	341.787	533.022	954.513	1193.6	350.031	893.711	-1.35272	4.2319e-07	1.4846e-05	Gm5854	14	101981991	101982763	-	773	processed_pseudogene	predicted gene 5854 [Source:MGI Symbol;Acc:MGI:3645469]	-
ENSMUSG00000073889	2175.41	2257.83	2392.51	739.064	1130.43	1342.93	2275.25	1070.81	1.08706	4.31219e-07	1.50985e-05	Il11ra1	4	41699989	41769474	+	4471	protein_coding	interleukin 11 receptor, alpha chain 1 [Source:MGI Symbol;Acc:MGI:107426]	-
ENSMUSG00000028036	25.2053	34.7226	20.9452	144.453	67.6591	100.614	26.9577	104.242	-1.94591	4.52332e-07	1.58073e-05	Ptgfr	3	151796502	151837630	-	6778	protein_coding	prostaglandin F receptor [Source:MGI Symbol;Acc:MGI:97796]	-
ENSMUSG00000022218	61.0744	54.688	67.5959	15.6771	11.45	18.0046	61.1194	15.0439	2.0232	4.58637e-07	1.59662e-05	Tgm1	14	55700009	55713926	-	3162	protein_coding	transglutaminase 1, K polypeptide [Source:MGI Symbol;Acc:MGI:98730]	-
ENSMUSG00000002341	64.9521	79.8619	54.2671	152.292	166.545	157.805	66.3604	158.881	-1.25716	4.63112e-07	1.60911e-05	Ncan	8	70093085	70120873	-	7195	protein_coding	neurocan [Source:MGI Symbol;Acc:MGI:104694]	-
ENSMUSG00000042529	0	0.868064	1.90411	35.8334	17.6954	42.3637	0.924057	31.9642	-5.10671	4.89968e-07	1.69272e-05	Kcnj12	11	61022564	61071131	+	2750	protein_coding	potassium inwardly-rectifying channel, subfamily J, member 12 [Source:MGI Symbol;Acc:MGI:108495]	-
ENSMUSG00000048776	68.8299	23.4377	69.5	8.95835	4.16363	6.35456	53.9225	6.49218	3.0581	4.91546e-07	1.69495e-05	Pthlh	6	147252101	147264183	-	1619	protein_coding	parathyroid hormone-like peptide [Source:MGI Symbol;Acc:MGI:97800]	-
ENSMUSG00000020911	110.516	122.397	108.534	405.365	258.145	213.937	113.816	292.482	-1.3603	5.09604e-07	1.75057e-05	Krt19	11	100140810	100148665	-	1855	protein_coding	keratin 19 [Source:MGI Symbol;Acc:MGI:96693]	-
ENSMUSG00000036596	145.415	164.064	123.767	380.73	269.595	291.25	144.415	313.859	-1.11818	5.28037e-07	1.81047e-05	Cpz	5	35502218	35525698	-	2245	protein_coding	carboxypeptidase Z [Source:MGI Symbol;Acc:MGI:88487]	-
ENSMUSG00000020782	174.498	264.759	245.63	641.642	467.368	434.228	228.296	514.413	-1.1707	5.32193e-07	1.82128e-05	Llgl2	11	115824049	115855780	+	4844	protein_coding	LLGL2 scribble cell polarity complex component [Source:MGI Symbol;Acc:MGI:1918843]	-
ENSMUSG00000000223	227.817	179.689	223.733	57.1095	72.8636	109.087	210.413	79.6865	1.39868	5.75085e-07	1.96068e-05	Drp2	X	134404551	134456573	+	8553	protein_coding	dystrophin related protein 2 [Source:MGI Symbol;Acc:MGI:107432]	-
ENSMUSG00000057666	128.935	147.571	123.767	211.641	582.909	441.642	133.424	412.064	-1.62699	5.78333e-07	1.96806e-05	Gapdh	6	125161715	125166467	-	4133	protein_coding	glyceraldehyde-3-phosphate dehydrogenase [Source:MGI Symbol;Acc:MGI:95640]	-
ENSMUSG00000032607	274.35	381.948	278.952	709.949	614.136	548.61	311.75	624.232	-1.00036	5.9644e-07	2.01429e-05	Amt	9	108296853	108302302	+	2437	protein_coding	aminomethyltransferase [Source:MGI Symbol;Acc:MGI:3646700]	-
ENSMUSG00000028111	217.153	155.383	174.226	29.1146	63.4954	76.2547	182.254	56.2882	1.69151	5.97458e-07	2.01429e-05	Ctsk	3	95499256	95509362	+	1512	protein_coding	cathepsin K [Source:MGI Symbol;Acc:MGI:107823]	-
ENSMUSG00000050840	25.2053	19.0974	26.6575	87.3439	64.5363	82.6092	23.6534	78.1632	-1.72718	6.41065e-07	2.14934e-05	Cdh20	1	104768529	104995481	+	4012	protein_coding	cadherin 20 [Source:MGI Symbol;Acc:MGI:1346069]	-
ENSMUSG00000040146	41.6857	70.3132	42.8424	137.735	161.341	130.268	51.6138	143.115	-1.46696	6.46361e-07	2.16311e-05	Rgl3	9	21968711	21989446	-	3924	protein_coding	ral guanine nucleotide dissociation stimulator-like 3 [Source:MGI Symbol;Acc:MGI:1918996]	-
ENSMUSG00000021506	586.508	853.307	689.287	1161.23	1773.71	1466.84	709.701	1467.26	-1.04759	6.77811e-07	2.2559e-05	Pitx1	13	55825051	55836192	-	2656	protein_coding	paired-like homeodomain transcription factor 1 [Source:MGI Symbol;Acc:MGI:107374]	Homeobox
ENSMUSG00000065952	7.75548	20.8335	17.137	110.86	49.9636	70.9592	15.242	77.2608	-2.33339	6.86189e-07	2.27737e-05	C330021F23Rik	8	3567990	3584939	+	2773	protein_coding	RIKEN cDNA C330021F23 gene [Source:MGI Symbol;Acc:MGI:3612471]	-
ENSMUSG00000056972	80.4631	109.376	100.918	155.651	478.818	366.446	96.919	333.638	-1.78337	6.88745e-07	2.27976e-05	Magel2	7	62377010	62381640	+	4631	protein_coding	melanoma antigen, family L, 2 [Source:MGI Symbol;Acc:MGI:1351648]	-
ENSMUSG00000050541	44.594	15.6251	51.4109	3.35938	1.04091	2.11819	37.21	2.17283	4.10837	6.91302e-07	2.28406e-05	Adra1b	11	43774606	43901210	-	3382	protein_coding	adrenergic receptor, alpha 1b [Source:MGI Symbol;Acc:MGI:104774]	-
ENSMUSG00000029246	1190.47	1295.15	1092.96	3127.58	2068.29	1988.98	1192.86	2394.95	-1.00533	6.9723e-07	2.29947e-05	Ppat	5	76913249	76951578	-	4421	protein_coding	phosphoribosyl pyrophosphate amidotransferase [Source:MGI Symbol;Acc:MGI:2387203]	-
ENSMUSG00000002266	126.996	145.835	101.87	334.818	284.168	228.764	124.9	282.583	-1.17615	7.15507e-07	2.35547e-05	Zim1	7	6671269	6696450	-	8086	protein_coding	zinc finger, imprinted 1 [Source:MGI Symbol;Acc:MGI:1341879]	zf-C2H2
ENSMUSG00000021685	0	0	0	17.9167	12.4909	28.5955	0	19.6677	-6.84695	7.20995e-07	2.36694e-05	Otp	13	94875602	94885130	+	2881	protein_coding	orthopedia homeobox [Source:MGI Symbol;Acc:MGI:99835]	Homeobox
ENSMUSG00000024940	537.067	409.726	473.171	157.891	225.877	263.714	473.321	215.827	1.13158	7.21596e-07	2.36694e-05	Ltbp3	19	5740904	5758532	+	5190	protein_coding	latent transforming growth factor beta binding protein 3 [Source:MGI Symbol;Acc:MGI:1101355]	-
ENSMUSG00000002885	632.071	437.504	563.616	96.3023	225.877	240.414	544.397	187.531	1.53609	7.73064e-07	2.51758e-05	Adgre5	8	83723251	83741326	-	3757	protein_coding	adhesion G protein-coupled receptor E5 [Source:MGI Symbol;Acc:MGI:1347095]	-
ENSMUSG00000043496	5644.05	5004.39	5015.42	1681.93	2997.82	2788.59	5221.29	2489.45	1.06843	7.78012e-07	2.52465e-05	Tril	6	53815468	53820830	-	5363	protein_coding	TLR4 interactor with leucine-rich repeats [Source:MGI Symbol;Acc:MGI:1914123]	-
ENSMUSG00000038967	377.11	360.246	362.733	122.058	182.159	206.523	366.696	170.247	1.10552	8.11062e-07	2.61404e-05	Pdk2	11	95026258	95041354	-	3163	protein_coding	pyruvate dehydrogenase kinase, isoenzyme 2 [Source:MGI Symbol;Acc:MGI:1343087]	-
ENSMUSG00000046486	17.4498	17.3613	25.7055	0	0	0	20.1722	0	6.67502	8.23514e-07	2.64865e-05	Olfr231	1	174113211	174121162	-	5204	protein_coding	olfactory receptor 231 [Source:MGI Symbol;Acc:MGI:3030065]	-
ENSMUSG00000027004	2688.24	2499.16	2509.62	827.528	1461.44	1391.65	2565.67	1226.87	1.06407	8.30248e-07	2.65764e-05	Frzb	2	80411970	80447625	-	3237	protein_coding	frizzled-related protein [Source:MGI Symbol;Acc:MGI:892032]	-
ENSMUSG00000023473	75.6159	86.8064	89.4931	198.204	182.159	163.1	83.9718	181.154	-1.10813	8.30694e-07	2.65764e-05	Celsr3	9	108826320	108852969	+	12063	protein_coding	cadherin, EGF LAG seven-pass G-type receptor 3 [Source:MGI Symbol;Acc:MGI:1858236]	-
ENSMUSG00000018474	11053.5	9658.08	11228.5	3736.75	5575.11	6481.65	10646.7	5264.5	1.01597	8.45391e-07	2.69516e-05	Chd3	11	69343273	69369406	-	8443	protein_coding	chromodomain helicase DNA binding protein 3 [Source:MGI Symbol;Acc:MGI:1344395]	-
ENSMUSG00000028417	17.4498	29.5142	17.137	210.521	99.9272	49.7773	21.367	120.075	-2.48536	8.65827e-07	2.75548e-05	Tal2	4	53779705	53788712	+	2971	protein_coding	T cell acute lymphocytic leukemia 2 [Source:MGI Symbol;Acc:MGI:99540]	bHLH
ENSMUSG00000097769	117.302	134.55	123.767	326.98	245.654	228.764	125.206	267.133	-1.09169	8.7935e-07	2.79363e-05	Snhg4	18	35553371	35558316	+	4666	processed_transcript	small nucleolar RNA host gene 4 [Source:MGI Symbol;Acc:MGI:4937091]	-
ENSMUSG00000028773	20.3581	19.9655	22.8493	115.339	45.8	105.909	21.0576	89.016	-2.07905	9.10433e-07	2.8823e-05	Fabp3	4	130308595	130315463	+	823	protein_coding	fatty acid binding protein 3, muscle and heart [Source:MGI Symbol;Acc:MGI:95476]	-
ENSMUSG00000040663	185.162	141.494	148.52	34.7136	58.2909	73.0774	158.392	55.3606	1.51329	9.19935e-07	2.90227e-05	Clcf1	19	4214238	4223490	+	3713	protein_coding	cardiotrophin-like cytokine factor 1 [Source:MGI Symbol;Acc:MGI:1930088]	-
ENSMUSG00000068122	36.8385	31.2503	42.8424	7.83856	1.04091	2.11819	36.9771	3.66588	3.35657	9.3892e-07	2.95179e-05	Agtr2	X	21484544	21489164	+	3326	protein_coding	angiotensin II receptor, type 2 [Source:MGI Symbol;Acc:MGI:87966]	-
ENSMUSG00000042500	220.062	169.272	188.507	50.3907	58.2909	100.614	192.614	69.7651	1.46324	9.85306e-07	3.08707e-05	Ago4	4	126489541	126533472	-	6947	protein_coding	argonaute RISC catalytic subunit 4 [Source:MGI Symbol;Acc:MGI:1924100]	-
ENSMUSG00000109509	23.2664	23.4377	20.9452	35.8334	180.077	171.573	22.5498	129.161	-2.51878	1.03712e-06	3.23267e-05	Rps12-ps4	7	30484701	30485097	-	397	processed_pseudogene	ribosomal protein S12, pseudogene 4 [Source:MGI Symbol;Acc:MGI:3780139]	-
ENSMUSG00000022324	123.118	83.3341	143.76	34.7136	39.5545	43.4228	116.738	39.2303	1.5706	1.04002e-06	3.23618e-05	Matn2	15	34306677	34436273	+	6263	protein_coding	matrilin 2 [Source:MGI Symbol;Acc:MGI:109613]	-
ENSMUSG00000086166	0	0	1.90411	59.3491	33.3091	15.8864	0.634703	36.1815	-5.86238	1.10422e-06	3.42423e-05	Gm14342	2	180829490	180889660	-	2119	lincRNA	predicted gene 14342 [Source:MGI Symbol;Acc:MGI:3650757]	-
ENSMUSG00000028137	76.5853	109.376	106.63	184.766	248.777	227.705	97.5305	220.416	-1.17542	1.19875e-06	3.69404e-05	Celf3	3	94478295	94492198	+	5473	protein_coding	CUGBP, Elav-like family member 3 [Source:MGI Symbol;Acc:MGI:1926034]	-
ENSMUSG00000044518	0	0	0	11.1979	12.4909	38.1273	0	20.6054	-6.9152	1.21585e-06	3.73217e-05	Foxe3	4	114925147	114926013	-	867	protein_coding	forkhead box E3 [Source:MGI Symbol;Acc:MGI:1353569]	Fork
ENSMUSG00000086224	126.996	105.904	131.383	38.073	33.3091	58.2501	121.428	43.2107	1.48944	1.23006e-06	3.76307e-05	2700069I18Rik	3	5177586	5220841	-	1138	antisense	RIKEN cDNA 2700069I18 gene [Source:MGI Symbol;Acc:MGI:1919858]	-
ENSMUSG00000010505	43.6246	73.7854	56.1712	163.49	132.195	148.273	57.8604	147.986	-1.3505	1.23455e-06	3.77046e-05	Myt1	2	181763332	181827797	+	7191	protein_coding	myelin transcription factor 1 [Source:MGI Symbol;Acc:MGI:1100535]	zf-C2HC
ENSMUSG00000025650	288.891	223.092	270.383	22.3959	81.1909	98.4956	260.789	67.3608	1.95011	1.2456e-06	3.79783e-05	Col7a1	9	108953586	108984875	+	10287	protein_coding	collagen, type VII, alpha 1 [Source:MGI Symbol;Acc:MGI:88462]	-
ENSMUSG00000073530	56.2272	29.5142	39.0342	4.47918	5.20454	8.47274	41.5919	6.05215	2.77532	1.31893e-06	3.9946e-05	Pappa2	1	158711727	158980490	-	10294	protein_coding	pappalysin 2 [Source:MGI Symbol;Acc:MGI:3051647]	-
ENSMUSG00000050490	156.079	176.217	117.103	298.985	378.891	288.073	149.8	321.983	-1.1031	1.33697e-06	4.04249e-05	Gm8394	10	85313488	85314439	+	952	processed_pseudogene	predicted gene 8394 [Source:MGI Symbol;Acc:MGI:3647964]	-
ENSMUSG00000027820	3056.63	2192.73	2589.59	1660.65	1123.14	1069.68	2612.98	1284.49	1.02463	1.39501e-06	4.20399e-05	Mme	3	63241537	63386030	+	11542	protein_coding	membrane metallo endopeptidase [Source:MGI Symbol;Acc:MGI:97004]	-
ENSMUSG00000104861	6.78604	11.2848	3.80822	77.2658	37.4727	34.9501	7.29303	49.8962	-2.76154	1.44507e-06	4.34767e-05	3110039M20Rik	12	49389652	49407360	+	965	lincRNA	RIKEN cDNA 3110039M20 gene [Source:MGI Symbol;Acc:MGI:1914543]	-
ENSMUSG00000021613	397.468	498.269	363.685	1456.85	770.272	804.91	419.807	1010.68	-1.26685	1.48252e-06	4.45296e-05	Hapln1	13	89539796	89611652	+	5902	protein_coding	hyaluronan and proteoglycan link protein 1 [Source:MGI Symbol;Acc:MGI:1337006]	-
ENSMUSG00000090638	410.071	385.42	401.767	145.573	174.873	246.769	399.086	189.071	1.07681	1.54068e-06	4.62e-05	Gm17028	10	103029479	103030344	-	704	lincRNA	predicted gene 17028 [Source:MGI Symbol;Acc:MGI:4937855]	-
ENSMUSG00000028351	59.1355	73.7854	86.6369	12.3177	16.6545	27.5364	73.186	18.8362	1.95498	1.56594e-06	4.68803e-05	Brinp1	4	68761514	68954397	-	6181	protein_coding	bone morphogenic protein/retinoic acid inducible neural specific 1 [Source:MGI Symbol;Acc:MGI:1928478]	-
ENSMUSG00000073591	122.149	97.2231	117.103	17.9167	17.6954	49.7773	112.158	28.4632	1.97596	1.57087e-06	4.69504e-05	Pcdhb22	18	37517871	37524479	+	6609	protein_coding	protocadherin beta 22 [Source:MGI Symbol;Acc:MGI:2136760]	-
ENSMUSG00000039238	65.9215	59.8964	78.0685	24.6355	15.6136	18.0046	67.9621	19.4179	1.81049	1.63154e-06	4.86838e-05	Zfp750	11	121510978	121519333	-	3232	protein_coding	zinc finger protein 750 [Source:MGI Symbol;Acc:MGI:2442210]	-
ENSMUSG00000020647	696.054	453.997	525.534	218.36	294.577	289.132	558.528	267.356	1.06172	1.64426e-06	4.89828e-05	Ncoa1	12	4247362	4477182	-	8576	protein_coding	nuclear receptor coactivator 1 [Source:MGI Symbol;Acc:MGI:1276523]	-
ENSMUSG00000038331	2254.9	1779.53	2088.81	452.397	993.027	1013.55	2041.08	819.658	1.31585	1.65652e-06	4.92673e-05	Satb2	1	56793981	56978650	-	6788	protein_coding	special AT-rich sequence binding protein 2 [Source:MGI Symbol;Acc:MGI:2679336]	CUT
ENSMUSG00000034777	0	0	1.90411	35.8334	14.5727	50.8364	0.634703	33.7475	-5.763	1.67928e-06	4.9785e-05	Vax2	6	83711264	83738313	+	1242	protein_coding	ventral anterior homeobox 2 [Source:MGI Symbol;Acc:MGI:1346018]	Homeobox
ENSMUSG00000028439	393.59	291.669	371.301	133.255	185.282	187.459	352.187	168.666	1.0604	1.70397e-06	5.04309e-05	Fam219a	4	41517691	41569538	-	3724	protein_coding	family with sequence similarity 219, member A [Source:MGI Symbol;Acc:MGI:1919151]	-
ENSMUSG00000021803	186.131	235.245	231.349	103.021	113.459	102.732	217.575	106.404	1.03225	1.73381e-06	5.12305e-05	Cdhr1	14	37077857	37098347	-	4332	protein_coding	cadherin-related family member 1 [Source:MGI Symbol;Acc:MGI:2157782]	-
ENSMUSG00000025969	3907.79	3464.44	3767.28	761.46	1685.23	1920.13	3713.17	1455.61	1.35083	1.768e-06	5.21559e-05	Nrp2	1	62703285	62818695	+	11842	protein_coding	neuropilin 2 [Source:MGI Symbol;Acc:MGI:1100492]	-
ENSMUSG00000057604	104.699	98.0912	100.918	29.1146	45.8	37.0682	101.236	37.3276	1.43615	1.77195e-06	5.21877e-05	Lmcd1	6	112273758	112330425	+	1730	protein_coding	LIM and cysteine-rich domains 1 [Source:MGI Symbol;Acc:MGI:1353635]	-
ENSMUSG00000064193	164.804	224.829	178.986	301.225	565.213	477.651	189.54	448.03	-1.24074	1.81345e-06	5.32374e-05	Gm4735	2	80837141	80838442	+	1302	processed_pseudogene	predicted gene 4735 [Source:MGI Symbol;Acc:MGI:3645521]	-
ENSMUSG00000027215	180.315	112.848	171.37	51.5105	48.9227	72.0183	154.844	57.4838	1.4278	1.85379e-06	5.41594e-05	Cd82	2	93419111	93463140	-	3005	protein_coding	CD82 antigen [Source:MGI Symbol;Acc:MGI:104651]	-
ENSMUSG00000027434	0	1.73613	0	33.5938	19.7773	36.0091	0.578709	29.7934	-5.60147	1.87056e-06	5.43869e-05	Nkx2-2	2	147177546	147194243	-	2875	protein_coding	NK2 homeobox 2 [Source:MGI Symbol;Acc:MGI:97347]	Homeobox
ENSMUSG00000067106	18.4193	36.4587	32.3698	50.3907	224.836	167.337	29.0826	147.521	-2.34123	1.90896e-06	5.54147e-05	Gm5529	1	79922536	79923426	-	891	processed_pseudogene	predicted pseudogene 5529 [Source:MGI Symbol;Acc:MGI:3646377]	-
ENSMUSG00000046191	43.6246	21.7016	60.9315	4.47918	5.20454	6.35456	42.0859	5.34609	2.97207	1.93968e-06	5.60597e-05	Pcdhb20	18	37504264	37507822	+	3559	protein_coding	protocadherin beta 20 [Source:MGI Symbol;Acc:MGI:2136758]	-
ENSMUSG00000026471	104.699	63.3687	97.1095	20.1563	17.6954	34.9501	88.3924	24.2673	1.86253	1.94043e-06	5.60597e-05	Mr1	1	155127277	155146814	-	5981	protein_coding	major histocompatibility complex, class I-related [Source:MGI Symbol;Acc:MGI:1195463]	-
ENSMUSG00000024481	33.9302	40.799	45.6986	5.59897	9.36818	6.35456	40.1426	7.10723	2.49336	2.0488e-06	5.90965e-05	Lvrn	18	46850039	46905446	+	3219	protein_coding	laeverin [Source:MGI Symbol;Acc:MGI:1921824]	-
ENSMUSG00000042751	25.2053	32.1184	24.7534	189.245	71.8227	77.3138	27.359	112.794	-2.04	2.26845e-06	6.50193e-05	Nmnat2	1	152954993	153119261	+	5781	protein_coding	nicotinamide nucleotide adenylyltransferase 2 [Source:MGI Symbol;Acc:MGI:2444155]	-
ENSMUSG00000034226	37.8079	31.2503	40.9383	2.23959	7.28636	6.35456	36.6655	5.2935	2.78005	2.3205e-06	6.6302e-05	Rhov	2	119269201	119271272	-	1703	protein_coding	ras homolog family member V [Source:MGI Symbol;Acc:MGI:2444227]	-
ENSMUSG00000048126	2104.64	1413.21	1623.25	92.9429	294.577	384.451	1713.7	257.324	2.73512	2.36366e-06	6.74291e-05	Col6a3	1	90765923	90843971	-	11963	protein_coding	collagen, type VI, alpha 3 [Source:MGI Symbol;Acc:MGI:88461]	-
ENSMUSG00000032332	1247.66	772.577	1193.88	362.813	557.927	543.314	1071.37	488.018	1.13374	2.36881e-06	6.74701e-05	Col12a1	9	79598991	79718831	-	15228	protein_coding	collagen, type XII, alpha 1 [Source:MGI Symbol;Acc:MGI:88448]	-
ENSMUSG00000052396	148.323	289.933	201.836	398.647	623.504	538.019	213.364	520.057	-1.2842	2.37313e-06	6.74875e-05	Mogat2	7	99219084	99238619	-	1835	protein_coding	monoacylglycerol O-acyltransferase 2 [Source:MGI Symbol;Acc:MGI:2663253]	-
ENSMUSG00000029309	423.643	379.344	430.329	126.537	198.814	236.178	411.105	187.176	1.13368	2.47148e-06	7.011e-05	Sparcl1	5	104079111	104113733	-	2937	protein_coding	SPARC-like 1 [Source:MGI Symbol;Acc:MGI:108110]	-
ENSMUSG00000026072	97.9129	76.3896	79.9726	10.0781	14.5727	34.9501	84.7584	19.867	2.08882	2.51432e-06	7.08376e-05	Il1r1	1	40225080	40317257	+	6363	protein_coding	interleukin 1 receptor, type I [Source:MGI Symbol;Acc:MGI:96545]	-
ENSMUSG00000075304	221.031	107.64	194.219	35.8334	45.8	76.2547	174.297	52.6294	1.725	2.60406e-06	7.32522e-05	Sp5	2	70474923	70477729	+	2100	protein_coding	trans-acting transcription factor 5 [Source:MGI Symbol;Acc:MGI:1927715]	zf-C2H2
ENSMUSG00000028063	605.897	489.588	661.678	137.735	249.818	315.61	585.721	234.387	1.32018	2.612e-06	7.3362e-05	Lmna	3	88480147	88509956	-	5838	protein_coding	lamin A [Source:MGI Symbol;Acc:MGI:96794]	-
ENSMUSG00000006345	3.87774	10.4168	10.4726	50.3907	47.8818	34.9501	8.2557	44.4075	-2.41914	2.64512e-06	7.40633e-05	Ggt1	10	75561604	75586200	+	3411	protein_coding	gamma-glutamyltransferase 1 [Source:MGI Symbol;Acc:MGI:95706]	-
ENSMUSG00000003436	10.6638	43.4032	30.4657	82.8647	136.359	137.682	28.1776	118.969	-2.07236	2.81261e-06	7.85111e-05	Dll3	7	28293553	28302238	-	2850	protein_coding	delta like canonical Notch ligand 3 [Source:MGI Symbol;Acc:MGI:1096877]	-
ENSMUSG00000057715	100.821	106.772	140.904	26.8751	45.8	48.7183	116.166	40.4644	1.51802	2.82694e-06	7.87902e-05	A830018L16Rik	1	11414105	11975901	+	9183	protein_coding	RIKEN cDNA A830018L16 gene [Source:MGI Symbol;Acc:MGI:2444149]	-
ENSMUSG00000063415	2176.38	1142.37	2062.15	128.776	376.809	397.16	1793.63	300.915	2.57513	2.83947e-06	7.90181e-05	Cyp26b1	6	84571414	84593908	-	5352	protein_coding	cytochrome P450, family 26, subfamily b, polypeptide 1 [Source:MGI Symbol;Acc:MGI:2176159]	-
ENSMUSG00000047821	183.223	96.3551	141.856	53.7501	54.1273	34.9501	140.478	47.6091	1.56013	2.92796e-06	8.1232e-05	Trim16	11	62820231	62850808	+	4568	protein_coding	tripartite motif-containing 16 [Source:MGI Symbol;Acc:MGI:2137356]	-
ENSMUSG00000061232	29.083	34.7226	65.6917	174.688	116.582	120.737	43.1658	137.335	-1.67019	3.07165e-06	8.50886e-05	H2-K1	17	33996017	34000333	-	2608	protein_coding	histocompatibility 2, K1, K region [Source:MGI Symbol;Acc:MGI:95904]	-
ENSMUSG00000044345	1386.29	1213.55	1448.07	319.141	674.509	703.237	1349.31	565.629	1.25374	3.0799e-06	8.5187e-05	Marveld1	19	42147400	42151703	+	4304	protein_coding	MARVEL (membrane-associating) domain containing 1 [Source:MGI Symbol;Acc:MGI:2147570]	-
ENSMUSG00000027358	143.476	95.487	177.082	33.5938	37.4727	62.4865	138.682	44.5177	1.63686	3.25104e-06	8.93765e-05	Bmp2	2	133552159	133562885	+	3555	protein_coding	bone morphogenetic protein 2 [Source:MGI Symbol;Acc:MGI:88177]	-
ENSMUSG00000014030	0.969435	0	0.952054	26.8751	15.6136	44.4819	0.640496	28.9902	-5.54274	3.30696e-06	9.07766e-05	Pax5	4	44524757	44710487	-	8853	protein_coding	paired box 5 [Source:MGI Symbol;Acc:MGI:97489]	PAX
ENSMUSG00000055373	23.2664	25.1739	46.6507	220.599	91.6	85.7865	31.697	132.662	-2.06535	3.32522e-06	9.11401e-05	Fut9	4	25609332	25800244	-	13824	protein_coding	fucosyltransferase 9 [Source:MGI Symbol;Acc:MGI:1330859]	-
ENSMUSG00000018126	159.957	134.55	165.657	29.1146	61.4136	69.9001	153.388	53.4761	1.5165	3.45028e-06	9.44254e-05	Baiap2l2	15	79258195	79285537	-	2728	protein_coding	BAI1-associated protein 2-like 2 [Source:MGI Symbol;Acc:MGI:2652819]	-
ENSMUSG00000030507	6.78604	11.2848	9.52054	79.5054	29.1454	46.6001	9.19714	51.7503	-2.48503	3.47189e-06	9.48738e-05	Dbx1	7	49631499	49636849	-	2091	protein_coding	developing brain homeobox 1 [Source:MGI Symbol;Acc:MGI:94867]	Homeobox
ENSMUSG00000020052	153.171	203.127	189.459	526.303	317.477	352.678	181.919	398.819	-1.13102	3.47922e-06	9.49316e-05	Ascl1	10	87490819	87493660	-	2481	protein_coding	achaete-scute family bHLH transcription factor 1 [Source:MGI Symbol;Acc:MGI:96919]	bHLH
ENSMUSG00000052387	36.8385	34.7226	26.6575	96.3023	71.8227	127.091	32.7395	98.4054	-1.58699	3.48498e-06	9.49461e-05	Trpm3	19	22139119	22989884	+	8061	protein_coding	transient receptor potential cation channel, subfamily M, member 3 [Source:MGI Symbol;Acc:MGI:2443101]	-
ENSMUSG00000001985	8.72491	17.3613	9.52054	42.5522	65.5773	49.7773	11.8689	52.6356	-2.14035	3.64394e-06	9.88325e-05	Grik3	4	125490700	125714173	+	8973	protein_coding	glutamate receptor, ionotropic, kainate 3 [Source:MGI Symbol;Acc:MGI:95816]	-
ENSMUSG00000001995	2017.39	1652.79	1939.33	605.809	982.618	1120.52	1869.84	902.982	1.04976	3.8027e-06	0.000102374	Sipa1l2	8	125418063	125569808	-	9617	protein_coding	signal-induced proliferation-associated 1 like 2 [Source:MGI Symbol;Acc:MGI:2676970]	-
ENSMUSG00000023945	46.5329	50.3477	50.4589	8.95835	12.4909	14.8273	49.1131	12.0922	2.01863	3.93503e-06	0.00010578	Slc5a7	17	54273590	54299034	-	5644	protein_coding	solute carrier family 5 (choline transporter), member 7 [Source:MGI Symbol;Acc:MGI:1927126]	-
ENSMUSG00000073565	86.2797	95.487	81.8767	12.3177	37.4727	24.3591	87.8811	24.7165	1.82457	4.02926e-06	0.000108153	Prr16	18	51117898	51304641	+	2224	protein_coding	proline rich 16 [Source:MGI Symbol;Acc:MGI:1918623]	-
ENSMUSG00000032890	83.3714	99.8273	77.1164	180.287	170.709	182.164	86.7717	177.72	-1.03225	4.21508e-06	0.000112808	Rims3	4	120854816	120896579	+	7972	protein_coding	regulating synaptic membrane exocytosis 3 [Source:MGI Symbol;Acc:MGI:2443331]	-
ENSMUSG00000047992	38.7774	45.1393	39.9863	118.698	95.7636	94.2592	41.301	102.907	-1.31456	4.24944e-06	0.00011356	Fam69c	18	84720019	84740436	+	2662	protein_coding	family with sequence similarity 69, member C [Source:MGI Symbol;Acc:MGI:3041188]	-
ENSMUSG00000051343	356.752	259.551	294.185	82.8647	156.136	146.155	303.496	128.385	1.23899	4.38589e-06	0.000116863	Rab11fip5	6	85334962	85374634	-	6124	protein_coding	RAB11 family interacting protein 5 (class I) [Source:MGI Symbol;Acc:MGI:1098586]	-
ENSMUSG00000044468	207.459	183.161	244.678	80.6252	92.6409	118.618	211.766	97.2948	1.1204	4.44254e-06	0.000118026	Tent5c	3	100451628	100489324	-	6097	protein_coding	terminal nucleotidyltransferase 5C [Source:MGI Symbol;Acc:MGI:1921895]	-
ENSMUSG00000031283	52.3495	32.1184	37.1301	248.594	93.6818	106.968	40.5326	149.748	-1.88613	4.51825e-06	0.000119862	Chrdl1	X	143285674	143394262	-	6758	protein_coding	chordin-like 1 [Source:MGI Symbol;Acc:MGI:1933172]	-
ENSMUSG00000029561	57.1966	57.2922	47.6027	6.71876	11.45	19.0637	54.0305	12.4108	2.11716	4.61985e-06	0.000122201	Oasl2	5	114896936	114912234	+	6374	protein_coding	2'-5' oligoadenylate synthetase-like 2 [Source:MGI Symbol;Acc:MGI:1344390]	-
ENSMUSG00000046618	176.437	151.043	158.993	79.5054	70.7818	83.6683	162.158	77.9852	1.05591	4.75318e-06	0.000125181	Olfml2a	2	38931978	38963753	+	5579	protein_coding	olfactomedin-like 2A [Source:MGI Symbol;Acc:MGI:2444741]	-
ENSMUSG00000041653	4.84717	9.5487	6.66438	44.7918	42.6773	28.5955	7.02008	38.6882	-2.45226	4.76565e-06	0.000125328	Pnpla3	15	84167837	84187236	+	1548	protein_coding	patatin-like phospholipase domain containing 3 [Source:MGI Symbol;Acc:MGI:2151796]	-
ENSMUSG00000035273	62.0438	48.6116	54.2671	11.1979	18.7364	13.7682	54.9742	14.5675	1.91083	4.77688e-06	0.000125441	Hpse	5	100679484	100719716	-	3516	protein_coding	heparanase [Source:MGI Symbol;Acc:MGI:1343124]	-
ENSMUSG00000051397	223.939	217.016	192.315	119.818	89.5182	106.968	211.09	105.435	1.00294	4.87383e-06	0.000127619	Tacstd2	6	67534062	67535796	-	1735	protein_coding	tumor-associated calcium signal transducer 2 [Source:MGI Symbol;Acc:MGI:1861606]	-
ENSMUSG00000095276	30.0525	28.6461	38.0822	4.47918	6.24545	3.17728	32.2602	4.63397	2.79634	5.03901e-06	0.000131754	Gfy	7	45176349	45179569	-	1849	protein_coding	golgi-associated olfactory signaling regulator [Source:MGI Symbol;Acc:MGI:2685427]	-
ENSMUSG00000026837	2946.11	2559.92	3113.22	725.626	1425	1614.06	2873.08	1254.9	1.19478	5.11564e-06	0.000133374	Col5a1	2	27886425	28039514	+	8490	protein_coding	collagen, type V, alpha 1 [Source:MGI Symbol;Acc:MGI:88457]	-
ENSMUSG00000029373	276.289	237.849	295.137	116.459	113.459	164.159	269.758	131.359	1.03722	5.14649e-06	0.000133986	Pf4	5	90772435	90773383	+	721	protein_coding	platelet factor 4 [Source:MGI Symbol;Acc:MGI:1888711]	-
ENSMUSG00000031906	37.8079	26.0419	21.8972	85.1043	77.0272	85.7865	28.5824	82.6394	-1.53386	5.19243e-06	0.000134988	Smpd3	8	106252548	106337988	-	5232	protein_coding	sphingomyelin phosphodiesterase 3, neutral [Source:MGI Symbol;Acc:MGI:1927578]	-
ENSMUSG00000000202	48.4717	52.9519	55.2191	99.6617	131.155	139.8	52.2143	123.539	-1.24308	5.22622e-06	0.000135673	Btbd17	11	114791217	114795945	-	3187	protein_coding	BTB (POZ) domain containing 17 [Source:MGI Symbol;Acc:MGI:1919264]	-
ENSMUSG00000044022	39.7468	33.8545	33.3219	1.11979	8.32727	5.29546	35.6411	4.91418	2.84295	5.27289e-06	0.000136494	Pcdhb21	18	37513621	37518325	+	4705	protein_coding	protocadherin beta 21 [Source:MGI Symbol;Acc:MGI:2136759]	-
ENSMUSG00000053166	15.511	24.3058	28.5616	57.1095	87.4363	81.5501	22.7928	75.3653	-1.72457	5.47773e-06	0.000140993	Cdh22	2	165111507	165234853	-	3702	protein_coding	cadherin 22 [Source:MGI Symbol;Acc:MGI:1341843]	-
ENSMUSG00000025876	31.0219	32.1184	39.0342	97.4221	89.5182	79.4319	34.0582	88.7907	-1.38252	5.6171e-06	0.000144376	Unc5a	13	54949411	55006018	+	4168	protein_coding	unc-5 netrin receptor A [Source:MGI Symbol;Acc:MGI:894682]	-
ENSMUSG00000043850	48.4717	30.3822	39.9863	5.59897	4.16363	10.5909	39.6134	6.78451	2.54309	5.8103e-06	0.000148752	Clrn1	3	58844028	58885340	-	3857	protein_coding	clarin 1 [Source:MGI Symbol;Acc:MGI:2388124]	-
ENSMUSG00000099907	2.9083	1.73613	2.85616	26.8751	22.9	24.3591	2.5002	24.7114	-3.31474	5.93838e-06	0.000151562	Gm10421	12	117144530	117151651	-	3617	processed_transcript	predicted gene 10421 [Source:MGI Symbol;Acc:MGI:3642601]	-
ENSMUSG00000034324	3292.2	2794.3	3357.9	1042.53	1523.89	2021.81	3148.13	1529.41	1.04132	5.96089e-06	0.000151615	Tmem132c	5	127241808	127565793	+	5850	protein_coding	transmembrane protein 132C [Source:MGI Symbol;Acc:MGI:2443061]	-
ENSMUSG00000042429	44.594	36.4587	39.9863	10.0781	9.36818	4.23637	40.3463	7.89423	2.35587	5.96548e-06	0.000151615	Adora1	1	134199223	134235431	-	5785	protein_coding	adenosine A1 receptor [Source:MGI Symbol;Acc:MGI:99401]	-
ENSMUSG00000027500	747.434	559.901	723.561	431.121	267.514	243.591	676.965	314.075	1.10857	5.99381e-06	0.000152122	Stmn2	3	8509360	8561606	+	5602	protein_coding	stathmin-like 2 [Source:MGI Symbol;Acc:MGI:98241]	-
ENSMUSG00000024883	52.3495	44.2713	51.4109	103.021	120.745	116.5	49.3439	113.422	-1.20309	6.12246e-06	0.000154955	Rin1	19	5050481	5057071	+	4792	protein_coding	Ras and Rab interactor 1 [Source:MGI Symbol;Acc:MGI:2385695]	-
ENSMUSG00000025212	398.438	301.218	404.623	133.255	184.241	212.878	368.093	176.791	1.05641	6.34165e-06	0.000159834	Sfxn3	19	45047576	45056383	+	2966	protein_coding	sideroflexin 3 [Source:MGI Symbol;Acc:MGI:2137679]	-
ENSMUSG00000035805	0	1.73613	0	27.9948	16.6545	31.7728	0.578709	25.4741	-5.37711	6.96553e-06	0.000174831	Mlc1	15	88955884	88979007	-	2801	protein_coding	megalencephalic leukoencephalopathy with subcortical cysts 1 homolog (human) [Source:MGI Symbol;Acc:MGI:2157910]	-
ENSMUSG00000022887	34.8996	20.8335	38.0822	139.974	90.5591	73.0774	31.2718	101.204	-1.69721	7.14735e-06	0.000178409	Masp1	16	23449417	23520815	-	9833	protein_coding	mannan-binding lectin serine peptidase 1 [Source:MGI Symbol;Acc:MGI:88492]	-
ENSMUSG00000063687	40.7162	28.6461	35.226	4.47918	4.16363	8.47274	34.8628	5.70518	2.6078	7.19445e-06	0.000178848	Pcdhb5	18	37320381	37323915	+	3535	protein_coding	protocadherin beta 5 [Source:MGI Symbol;Acc:MGI:2136739]	-
ENSMUSG00000036298	142.507	89.4106	118.055	25.7553	38.5136	54.0137	116.657	39.4275	1.56119	7.36051e-06	0.000182228	Slc2a13	15	91267696	91573261	-	8367	protein_coding	solute carrier family 2 (facilitated glucose transporter), member 13 [Source:MGI Symbol;Acc:MGI:2146030]	-
ENSMUSG00000110874	83.3714	106.772	95.2054	203.802	207.141	167.337	95.1162	192.76	-1.01728	7.4136e-06	0.000183293	D030045P18Rik	10	45807562	45852283	+	4867	lincRNA	RIKEN cDNA D030045P18 gene [Source:MGI Symbol;Acc:MGI:2443891]	-
ENSMUSG00000087365	192.917	158.856	185.651	69.4272	69.7409	103.791	179.141	80.9864	1.14396	7.58894e-06	0.000187373	C430049B03Rik	X	53055046	53057190	-	1610	processed_transcript	RIKEN cDNA C430049B03 gene [Source:MGI Symbol;Acc:MGI:1924903]	-
ENSMUSG00000036158	1476.45	1328.14	1590.88	462.475	820.236	852.569	1465.16	711.76	1.04111	7.61389e-06	0.000187733	Prickle1	15	93499114	93595891	-	4345	protein_coding	prickle planar cell polarity protein 1 [Source:MGI Symbol;Acc:MGI:1916034]	-
ENSMUSG00000024087	66.891	59.0283	79.0205	341.537	137.4	152.509	68.3133	210.482	-1.62314	7.79034e-06	0.000191564	Cyp1b1	17	79706953	79715041	-	5128	protein_coding	cytochrome P450, family 1, subfamily b, polypeptide 1 [Source:MGI Symbol;Acc:MGI:88590]	-
ENSMUSG00000047259	128.935	126.737	128.527	55.9897	26.0227	58.2501	128.066	46.7542	1.45611	8.24283e-06	0.000201567	Mc4r	18	66857715	66860472	-	2758	protein_coding	melanocortin 4 receptor [Source:MGI Symbol;Acc:MGI:99457]	-
ENSMUSG00000080921	192.917	171.009	290.377	381.85	476.736	532.724	218.101	463.77	-1.0895	8.35928e-06	0.000203626	Rpl38-ps2	6	140746960	140747172	-	213	processed_pseudogene	ribosomal protein L38, pseudogene 2 [Source:MGI Symbol;Acc:MGI:3646625]	-
ENSMUSG00000061311	24.2359	24.3058	33.3219	1.11979	3.12273	4.23637	27.2879	2.8263	3.25926	8.54624e-06	0.000207623	Rag1	2	101638282	101649501	-	6608	protein_coding	recombination activating gene 1 [Source:MGI Symbol;Acc:MGI:97848]	-
ENSMUSG00000097010	7.75548	3.47226	7.61643	69.4272	34.35	23.3	6.28139	42.3591	-2.76092	8.61578e-06	0.000209033	Gm26709	12	72945807	72965931	+	1005	lincRNA	predicted gene, 26709 [Source:MGI Symbol;Acc:MGI:5477203]	-
ENSMUSG00000090136	235.573	236.113	238.014	332.579	539.191	597.328	236.567	489.699	-1.05019	8.76019e-06	0.000211511	Gm10177	9	37252922	37253365	+	444	transcribed_processed_pseudogene	predicted gene 10177 [Source:MGI Symbol;Acc:MGI:3704330]	-
ENSMUSG00000074852	470.176	347.226	409.383	58.2293	142.604	205.464	408.928	135.433	1.59275	8.76446e-06	0.000211511	Hpse2	19	42788947	43388311	-	1779	protein_coding	heparanase 2 [Source:MGI Symbol;Acc:MGI:2685814]	-
ENSMUSG00000063681	2.9083	2.60419	4.76027	57.1095	21.8591	19.0637	3.42426	32.6774	-3.25663	8.86281e-06	0.000213601	Crb1	1	139197056	139377100	-	14432	protein_coding	crumbs family member 1, photoreceptor morphogenesis associated [Source:MGI Symbol;Acc:MGI:2136343]	-
ENSMUSG00000039716	11.6332	17.3613	22.8493	82.8647	69.7409	43.4228	17.2813	65.3428	-1.91679	9.14144e-06	0.000219443	Dock3	9	106892825	107231909	-	14448	protein_coding	dedicator of cyto-kinesis 3 [Source:MGI Symbol;Acc:MGI:2429763]	-
ENSMUSG00000025504	45.5634	44.2713	53.315	127.657	93.6818	117.559	47.7166	112.966	-1.2433	9.19366e-06	0.000220405	Eps8l2	7	141338880	141363020	+	5377	protein_coding	EPS8-like 2 [Source:MGI Symbol;Acc:MGI:2138828]	-
ENSMUSG00000027204	2574.82	2129.36	2372.52	681.954	1262.62	1380	2358.9	1108.19	1.0896	9.2289e-06	0.000220959	Fbn1	2	125300594	125507993	-	12128	protein_coding	fibrillin 1 [Source:MGI Symbol;Acc:MGI:95489]	-
ENSMUSG00000027560	134.751	162.328	178.034	452.397	274.8	294.428	158.371	340.541	-1.10345	9.38874e-06	0.000223901	Dok5	2	170731807	170879769	+	1768	protein_coding	docking protein 5 [Source:MGI Symbol;Acc:MGI:1924079]	-
ENSMUSG00000020614	55.2578	49.4796	51.4109	16.7969	7.28636	15.8864	52.0494	13.3232	1.97051	9.4536e-06	0.000225152	Fam20a	11	109669749	109722279	-	3634	protein_coding	family with sequence similarity 20, member A [Source:MGI Symbol;Acc:MGI:2388266]	-
ENSMUSG00000028527	667.94	771.709	620.739	1948.44	1193.92	1087.69	686.796	1410.02	-1.03734	9.61824e-06	0.000228176	Ak4	4	101419277	101466995	+	4646	protein_coding	adenylate kinase 4 [Source:MGI Symbol;Acc:MGI:87979]	-
ENSMUSG00000023043	726.106	904.523	883.506	2324.69	1511.4	1276.21	838.045	1704.1	-1.0236	9.80528e-06	0.000231706	Krt18	15	102028180	102032027	+	1437	protein_coding	keratin 18 [Source:MGI Symbol;Acc:MGI:96692]	-
ENSMUSG00000028125	89.188	97.2231	107.582	295.626	179.036	187.459	97.9978	220.707	-1.17015	9.96426e-06	0.000235157	Abca4	3	122044443	122180123	+	12022	protein_coding	ATP-binding cassette, sub-family A (ABC1), member 4 [Source:MGI Symbol;Acc:MGI:109424]	-
ENSMUSG00000020354	121.179	92.0148	88.541	25.7553	48.9227	30.7137	100.578	35.1306	1.5135	1.01386e-05	0.000238651	Sgcd	11	46896253	47988969	-	8257	protein_coding	sarcoglycan, delta (dystrophin-associated glycoprotein) [Source:MGI Symbol;Acc:MGI:1346525]	-
ENSMUSG00000000402	131.843	97.2231	151.377	59.3491	34.35	50.8364	126.814	48.1785	1.39747	1.02763e-05	0.000241579	Egfl6	X	166523007	166585720	-	2704	protein_coding	EGF-like-domain, multiple 6 [Source:MGI Symbol;Acc:MGI:1858599]	-
ENSMUSG00000037813	156.079	157.988	195.171	64.948	79.1091	93.2001	169.746	79.0858	1.10024	1.04622e-05	0.000245632	D630003M21Rik	2	158182533	158229222	-	5104	protein_coding	RIKEN cDNA D630003M21 gene [Source:MGI Symbol;Acc:MGI:3606579]	-
ENSMUSG00000025491	148.323	76.3896	120.911	51.5105	28.1045	32.8319	115.208	37.4823	1.6216	1.04858e-05	0.000245867	Ifitm1	7	140967221	140969825	+	1094	protein_coding	interferon induced transmembrane protein 1 [Source:MGI Symbol;Acc:MGI:1915963]	-
ENSMUSG00000041482	936.474	771.709	815.911	179.167	406.995	445.878	841.364	344.013	1.28946	1.05746e-05	0.000247336	Piezo2	18	63010213	63387183	-	14566	protein_coding	piezo-type mechanosensitive ion channel component 2 [Source:MGI Symbol;Acc:MGI:1918781]	-
ENSMUSG00000027544	151.232	57.2922	114.247	29.1146	36.4318	28.5955	107.59	31.3806	1.77474	1.05756e-05	0.000247336	Nfatc2	2	168476410	168601657	-	10578	protein_coding	nuclear factor of activated T cells, cytoplasmic, calcineurin dependent 2 [Source:MGI Symbol;Acc:MGI:102463]	RHD
ENSMUSG00000037610	86.2797	61.6325	99.9657	20.1563	8.32727	32.8319	82.626	20.4385	2.0157	1.13248e-05	0.000262829	Kcnmb2	3	31902507	32200180	+	3128	protein_coding	potassium large conductance calcium-activated channel, subfamily M, beta member 2 [Source:MGI Symbol;Acc:MGI:1919663]	-
ENSMUSG00000023236	17.4498	11.2848	10.4726	70.547	47.8818	39.1864	13.0691	52.5384	-2.00921	1.139e-05	0.000264005	Scg5	2	113776362	113829121	-	1569	protein_coding	secretogranin V [Source:MGI Symbol;Acc:MGI:98289]	-
ENSMUSG00000058443	26.1747	21.7016	20.9452	44.7918	79.1091	190.637	22.9405	104.846	-2.19389	1.18548e-05	0.000274079	Rpl10-ps3	9	50344201	50344968	-	768	protein_coding	ribosomal protein L10, pseudogene 3 [Source:MGI Symbol;Acc:MGI:3704336]	-
ENSMUSG00000028369	638.857	404.518	519.822	90.7033	215.468	259.478	521.066	188.55	1.46521	1.20563e-05	0.000278383	Svep1	4	58042442	58206859	-	16117	protein_coding	sushi, von Willebrand factor type A, EGF and pentraxin domain containing 1 [Source:MGI Symbol;Acc:MGI:1928849]	-
ENSMUSG00000033007	4.84717	17.3613	15.2329	29.1146	84.3136	95.3183	12.4804	69.5822	-2.47396	1.22231e-05	0.000281386	Asic4	1	75450436	75474343	+	2727	protein_coding	acid-sensing (proton-gated) ion channel family member 4 [Source:MGI Symbol;Acc:MGI:2652846]	-
ENSMUSG00000056854	42.6551	19.0974	27.6096	99.6617	80.15	86.8456	29.7874	88.8857	-1.58259	1.22328e-05	0.000281386	Pou3f4	X	110814280	110817207	+	2928	protein_coding	POU domain, class 3, transcription factor 4 [Source:MGI Symbol;Acc:MGI:101894]	Pou
ENSMUSG00000048385	15.511	17.3613	28.5616	52.6303	85.3545	68.841	20.478	68.9419	-1.75419	1.23037e-05	0.000282658	Scrt1	15	76516203	76522499	-	4380	protein_coding	scratch family zinc finger 1 [Source:MGI Symbol;Acc:MGI:2176606]	zf-C2H2
ENSMUSG00000025582	12.6026	12.1529	9.52054	67.1876	36.4318	40.2455	11.4254	47.955	-2.06646	1.30168e-05	0.00029679	Nptx1	11	119538719	119547753	-	5217	protein_coding	neuronal pentraxin 1 [Source:MGI Symbol;Acc:MGI:107811]	-
ENSMUSG00000023886	579.722	217.884	474.123	71.6668	12.4909	47.6592	423.91	43.939	3.27139	1.30576e-05	0.000297346	Smoc2	17	14279506	14404790	+	6951	protein_coding	SPARC related modular calcium binding 2 [Source:MGI Symbol;Acc:MGI:1929881]	-
ENSMUSG00000098893	63.9827	77.2577	47.6027	94.0627	210.264	425.755	62.9477	243.36	-1.9504	1.32255e-05	0.000300792	Gm17828	9	72292542	72293340	-	799	processed_pseudogene	predicted gene, 17828 [Source:MGI Symbol;Acc:MGI:5010013]	-
ENSMUSG00000042793	147.354	102.432	127.575	58.2293	54.1273	52.9546	125.787	55.1037	1.18981	1.36052e-05	0.000309042	Lgr6	1	134983301	135105276	-	6851	protein_coding	leucine-rich repeat-containing G protein-coupled receptor 6 [Source:MGI Symbol;Acc:MGI:2441805]	-
ENSMUSG00000032181	39.7468	30.3822	16.1849	116.459	82.2318	77.3138	28.7713	92.0014	-1.6763	1.36707e-05	0.000310143	Scg3	9	75643189	75684056	-	2738	protein_coding	secretogranin III [Source:MGI Symbol;Acc:MGI:103032]	-
ENSMUSG00000027416	44.594	58.1603	54.2671	5.59897	6.24545	20.1228	52.3405	10.6557	2.29313	1.40815e-05	0.000319064	Otor	2	143078473	143081713	+	949	protein_coding	otoraplin [Source:MGI Symbol;Acc:MGI:1888678]	-
ENSMUSG00000029120	8.72491	7.81257	3.80822	33.5938	54.1273	26.4773	6.7819	38.0661	-2.48778	1.43468e-05	0.000323194	Ppp2r2c	5	36868513	36955078	+	4450	protein_coding	protein phosphatase 2, regulatory subunit B, gamma [Source:MGI Symbol;Acc:MGI:2442660]	-
ENSMUSG00000085282	126.996	85.9383	115.199	48.1511	33.3091	47.6592	109.378	43.0398	1.3457	1.46715e-05	0.000329556	Gm15663	10	105573953	105583874	+	3365	processed_transcript	predicted gene 15663 [Source:MGI Symbol;Acc:MGI:3783105]	-
ENSMUSG00000026043	17887	16891.7	19620.9	4176.83	9311.97	10152.5	18133.2	7880.42	1.20225	1.5003e-05	0.00033617	Col3a1	1	45311538	45349706	+	9816	protein_coding	collagen, type III, alpha 1 [Source:MGI Symbol;Acc:MGI:88453]	-
ENSMUSG00000061684	177.407	178.821	170.418	262.032	621.423	384.451	175.548	422.635	-1.26808	1.51991e-05	0.000339726	Rpl21-ps8	18	82523544	82524021	-	478	processed_pseudogene	ribosomal protein L21, pseudogene 8 [Source:MGI Symbol;Acc:MGI:3648345]	-
ENSMUSG00000051331	877.338	625.006	801.63	133.255	321.641	402.455	767.991	285.784	1.42529	1.52445e-05	0.000340324	Cacna1c	6	118587240	119196418	-	21191	protein_coding	calcium channel, voltage-dependent, L type, alpha 1C subunit [Source:MGI Symbol;Acc:MGI:103013]	-
ENSMUSG00000073568	19.3887	21.7016	20.9452	1.11979	0	0	20.6785	0.373265	5.75005	1.56346e-05	0.00034742	Arl14epl	18	46925982	46934222	+	2169	protein_coding	ADP-ribosylation factor-like 14 effector protein-like [Source:MGI Symbol;Acc:MGI:2685795]	-
ENSMUSG00000042581	177.407	164.932	177.082	103.021	79.1091	64.6046	173.14	82.2449	1.07556	1.56555e-05	0.00034742	Thsd7b	1	129273302	130219278	+	12171	protein_coding	thrombospondin, type I, domain containing 7B [Source:MGI Symbol;Acc:MGI:2443925]	-
ENSMUSG00000005124	148.323	151.911	172.322	91.8231	44.7591	54.0137	157.519	63.532	1.31327	1.5658e-05	0.00034742	Wisp1	15	66891320	66923201	+	5565	protein_coding	WNT1 inducible signaling pathway protein 1 [Source:MGI Symbol;Acc:MGI:1197008]	-
ENSMUSG00000020251	99.8518	90.2786	102.822	22.3959	41.6363	44.4819	97.6508	36.1714	1.42849	1.62613e-05	0.000359878	Glt8d2	10	82650433	82690650	-	5773	protein_coding	glycosyltransferase 8 domain containing 2 [Source:MGI Symbol;Acc:MGI:1922032]	-
ENSMUSG00000063754	51.38	46.0074	55.2191	91.8231	125.95	142.977	50.8689	120.25	-1.24349	1.62789e-05	0.000359878	Gm10136	19	29003408	29003842	-	435	processed_pseudogene	predicted pseudogene 10136 [Source:MGI Symbol;Acc:MGI:3704242]	-
ENSMUSG00000010175	51.38	51.2158	41.8904	155.651	99.9272	101.673	48.1621	119.084	-1.30398	1.63836e-05	0.000361753	Prox1	1	190118035	190170714	-	8390	protein_coding	prospero homeobox 1 [Source:MGI Symbol;Acc:MGI:97772]	HPD
ENSMUSG00000054640	159.957	134.55	145.664	49.2709	63.4954	82.6092	146.724	65.1252	1.16943	1.6725e-05	0.000368396	Slc8a1	17	81388691	81649607	-	2934	protein_coding	solute carrier family 8 (sodium/calcium exchanger), member 1 [Source:MGI Symbol;Acc:MGI:107956]	-
ENSMUSG00000020034	99.8518	55.5561	98.0616	34.7136	23.9409	22.2409	84.4898	26.9652	1.64856	1.69922e-05	0.000373828	Tcp11l2	10	84576626	84614359	+	3438	protein_coding	t-complex 11 (mouse) like 2 [Source:MGI Symbol;Acc:MGI:2444679]	-
ENSMUSG00000050334	77.5548	95.487	89.4931	350.495	202.977	144.037	87.5116	232.503	-1.40812	1.7372e-05	0.0003808	C130071C03Rik	13	83721381	83884194	+	5664	lincRNA	RIKEN cDNA C130071C03 gene [Source:MGI Symbol;Acc:MGI:2443574]	-
ENSMUSG00000050556	208.428	153.647	213.26	76.146	61.4136	110.146	191.779	82.5684	1.21493	1.81605e-05	0.000395804	Kcnb1	2	167095969	167190155	-	11488	protein_coding	potassium voltage gated channel, Shab-related subfamily, member 1 [Source:MGI Symbol;Acc:MGI:96666]	-
ENSMUSG00000026778	134.751	138.022	175.178	40.3126	75.9863	68.841	149.317	61.7133	1.27166	1.96522e-05	0.000426158	Prkcq	2	11172108	11301222	+	7081	protein_coding	protein kinase C, theta [Source:MGI Symbol;Acc:MGI:97601]	-
ENSMUSG00000068748	258.839	177.085	213.26	670.757	368.482	397.16	216.395	478.799	-1.14598	1.99408e-05	0.000431901	Ptprz1	6	22875502	23052916	+	14245	protein_coding	protein tyrosine phosphatase, receptor type Z, polypeptide 1 [Source:MGI Symbol;Acc:MGI:97816]	-
ENSMUSG00000023092	517.678	488.72	527.438	1518.44	799.418	862.101	511.279	1059.99	-1.05163	2.02066e-05	0.000436617	Fhl1	X	56731787	56793346	+	3714	protein_coding	four and a half LIM domains 1 [Source:MGI Symbol;Acc:MGI:1298387]	-
ENSMUSG00000047842	159.957	110.244	114.247	62.7085	27.0636	48.7183	128.149	46.1634	1.47545	2.11216e-05	0.000454226	Diras2	13	52504380	52531279	-	4786	protein_coding	DIRAS family, GTP-binding RAS-like 2 [Source:MGI Symbol;Acc:MGI:1915453]	-
ENSMUSG00000067215	35.8691	52.9519	50.4589	180.287	86.3954	119.677	46.4266	128.787	-1.46877	2.12749e-05	0.000456983	Usp51	X	153006469	153009416	+	2204	protein_coding	ubiquitin specific protease 51 [Source:MGI Symbol;Acc:MGI:3588217]	-
ENSMUSG00000035873	208.428	289.065	278	726.746	455.918	431.051	258.498	537.905	-1.05616	2.13814e-05	0.000458727	Pawr	10	108332121	108414240	+	1745	protein_coding	PRKC, apoptosis, WT1, regulator [Source:MGI Symbol;Acc:MGI:2149961]	-
ENSMUSG00000058145	327.669	200.523	271.335	137.735	125.95	132.387	266.509	132.024	1.01252	2.16099e-05	0.000462899	Adamts17	7	66839735	67153171	+	7764	protein_coding	a disintegrin-like and metallopeptidase (reprolysin type) with thrombospondin type 1 motif, 17 [Source:MGI Symbol;Acc:MGI:3588195]	-
ENSMUSG00000056174	427.521	448.789	449.37	106.38	156.136	278.541	441.893	180.353	1.29204	2.16267e-05	0.000462899	Col8a2	4	126286793	126314330	+	4489	protein_coding	collagen, type VIII, alpha 2 [Source:MGI Symbol;Acc:MGI:88464]	-
ENSMUSG00000021448	63.0132	34.7226	51.4109	159.011	116.582	104.85	49.7156	126.814	-1.35374	2.19487e-05	0.000468136	Shc3	13	51431041	51569419	-	4586	protein_coding	src homology 2 domain-containing transforming protein C3 [Source:MGI Symbol;Acc:MGI:106179]	-
ENSMUSG00000029288	32.9608	17.3613	13.3288	0	0	1.05909	21.2169	0.353031	5.78518	2.25659e-05	0.000480172	Ambn	5	88455991	88468531	+	1919	protein_coding	ameloblastin [Source:MGI Symbol;Acc:MGI:104655]	-
ENSMUSG00000038608	236.542	174.481	208.5	72.7866	114.5	105.909	206.508	97.7319	1.07663	2.33489e-05	0.000495247	Dock10	1	80501073	80758527	-	18267	protein_coding	dedicator of cytokinesis 10 [Source:MGI Symbol;Acc:MGI:2146320]	-
ENSMUSG00000017446	153.171	153.647	168.514	12.3177	42.6773	72.0183	158.444	42.3378	1.90078	2.33561e-05	0.000495247	C1qtnf1	11	118428203	118449963	+	3131	protein_coding	C1q and tumor necrosis factor related protein 1 [Source:MGI Symbol;Acc:MGI:1919254]	-
ENSMUSG00000027316	109.546	140.626	154.233	42.5522	53.0863	73.0774	134.802	56.2386	1.25997	2.34405e-05	0.000496458	Gfra4	2	131039632	131043088	-	2165	protein_coding	glial cell line derived neurotrophic factor family receptor alpha 4 [Source:MGI Symbol;Acc:MGI:1341873]	-
ENSMUSG00000045062	61.0744	46.0074	59.0274	0	3.12273	16.9455	55.3697	6.6894	3.04063	2.37235e-05	0.000501867	Pcdhb7	18	37341702	37345202	+	3501	protein_coding	protocadherin beta 7 [Source:MGI Symbol;Acc:MGI:2136741]	-
ENSMUSG00000092981	35.8691	40.799	30.4657	50.3907	182.159	157.805	35.7113	130.118	-1.86554	2.42149e-05	0.000509888	Mir5125	17	23823291	23823369	+	79	miRNA	microRNA 5125 [Source:MGI Symbol;Acc:MGI:4950450]	-
ENSMUSG00000079466	2.9083	6.94451	2.85616	20.1563	31.2273	36.0091	4.23633	29.1309	-2.76639	2.48976e-05	0.000523657	Prdm12	2	31640037	31655795	+	2471	protein_coding	PR domain containing 12 [Source:MGI Symbol;Acc:MGI:2685844]	zf-C2H2
ENSMUSG00000022949	160.926	192.71	205.644	697.632	387.218	287.014	186.427	457.288	-1.29375	2.52108e-05	0.00052963	Clic6	16	92485736	92541243	+	3914	protein_coding	chloride intracellular channel 6 [Source:MGI Symbol;Acc:MGI:2146607]	-
ENSMUSG00000022342	34.8996	17.3613	31.4178	4.47918	1.04091	4.23637	27.8929	3.25215	3.10755	2.53003e-05	0.000530898	Kcnv1	15	45106284	45114920	-	4587	protein_coding	potassium channel, subfamily V, member 1 [Source:MGI Symbol;Acc:MGI:1914748]	-
ENSMUSG00000029123	121.179	76.3896	129.479	33.5938	40.5954	49.7773	109.016	41.3222	1.3964	2.54336e-05	0.000532362	Stk32b	5	37446825	37717171	-	3458	protein_coding	serine/threonine kinase 32B [Source:MGI Symbol;Acc:MGI:1927552]	-
ENSMUSG00000022548	63.0132	46.8754	65.6917	16.7969	7.28636	22.2409	58.5268	15.4414	1.92373	2.62029e-05	0.00054543	Apod	16	31296192	31314808	-	2577	protein_coding	apolipoprotein D [Source:MGI Symbol;Acc:MGI:88056]	-
ENSMUSG00000055538	1868.1	1666.68	1841.27	517.345	1015.93	1059.09	1792.02	864.121	1.0519	2.62404e-05	0.000545585	Zcchc24	14	25711642	25769039	-	4557	protein_coding	zinc finger, CCHC domain containing 24 [Source:MGI Symbol;Acc:MGI:1919168]	-
ENSMUSG00000029359	31.9913	28.6461	37.1301	7.83856	5.20454	6.35456	32.5892	6.46589	2.33669	2.6827e-05	0.000555873	Tesc	5	118027743	118061878	+	1591	protein_coding	tescalcin [Source:MGI Symbol;Acc:MGI:1930803]	-
ENSMUSG00000028519	255.931	275.176	242.774	843.205	537.109	366.446	257.96	582.253	-1.17389	2.74343e-05	0.000567162	Dab1	4	103619359	104744844	+	7908	protein_coding	disabled 1 [Source:MGI Symbol;Acc:MGI:108554]	-
ENSMUSG00000048029	9.69435	7.81257	11.4247	57.1095	35.3909	31.7728	9.64386	41.4244	-2.10454	2.75318e-05	0.000568531	Eno4	19	58943425	58971421	+	2570	protein_coding	enolase 4 [Source:MGI Symbol;Acc:MGI:2441717]	-
ENSMUSG00000039714	0	0	0.952054	24.6355	10.4091	20.1228	0.317351	18.3891	-5.78641	2.76238e-05	0.000569785	Cplx3	9	57599992	57606281	-	2953	protein_coding	complexin 3 [Source:MGI Symbol;Acc:MGI:2384571]	-
ENSMUSG00000082809	151.232	132.814	125.671	215	348.704	257.359	136.572	273.688	-1.004	2.81641e-05	0.00058027	Gm14150	2	151458956	151460309	+	1354	processed_pseudogene	predicted gene 14150 [Source:MGI Symbol;Acc:MGI:3651006]	-
ENSMUSG00000080848	69.7993	78.1257	68.5479	116.459	167.586	253.123	72.1576	179.056	-1.31131	2.82295e-05	0.000580959	Gm9385	9	116040593	116041064	-	472	processed_pseudogene	predicted pseudogene 9385 [Source:MGI Symbol;Acc:MGI:3646182]	-
ENSMUSG00000025592	99.8518	85.0703	81.8767	276.589	151.973	176.868	88.9329	201.81	-1.18156	2.83034e-05	0.000581821	Dach2	X	113297510	113836386	+	9868	protein_coding	dachshund family transcription factor 2 [Source:MGI Symbol;Acc:MGI:1890446]	-
ENSMUSG00000055421	143.476	90.2786	108.534	59.3491	33.3091	34.9501	114.096	42.5361	1.42567	2.88233e-05	0.000590504	Pcdh9	14	93013410	93890679	-	6783	protein_coding	protocadherin 9 [Source:MGI Symbol;Acc:MGI:1306801]	-
ENSMUSG00000069972	64.9521	84.2022	79.9726	88.4637	335.173	362.21	76.3756	261.949	-1.77823	2.95567e-05	0.000604848	Rps13-ps2	7	88530446	88530898	-	453	processed_pseudogene	ribosomal protein S13, pseudogene 2 [Source:MGI Symbol;Acc:MGI:3704295]	-
ENSMUSG00000009614	82.4019	57.2922	63.7876	10.0781	21.8591	27.5364	67.8273	19.8245	1.76842	3.00623e-05	0.000613551	Sardh	2	27188393	27248337	-	5432	protein_coding	sarcosine dehydrogenase [Source:MGI Symbol;Acc:MGI:2183102]	-
ENSMUSG00000038859	93.0657	96.3551	95.2054	265.391	205.059	146.155	94.8754	205.535	-1.11428	3.00733e-05	0.000613551	Baiap2l1	5	144264526	144358112	-	3366	protein_coding	BAI1-associated protein 2-like 1 [Source:MGI Symbol;Acc:MGI:1914148]	-
ENSMUSG00000108348	63.9827	96.3551	59.9794	167.969	147.809	160.982	73.4391	158.92	-1.10992	3.02737e-05	0.000616742	Gm42372	7	16983086	16988152	+	5067	protein_coding	predicted gene, 42372 [Source:MGI Symbol;Acc:MGI:5625257]	-
ENSMUSG00000032911	137.66	122.397	121.863	24.6355	64.5363	51.8955	127.307	47.0224	1.43276	3.05576e-05	0.000621827	Cspg4	9	56865033	56899870	+	11931	protein_coding	chondroitin sulfate proteoglycan 4 [Source:MGI Symbol;Acc:MGI:2153093]	-
ENSMUSG00000020620	100.821	92.0148	77.1164	33.5938	42.6773	34.9501	89.9841	37.0737	1.27785	3.15564e-05	0.000637868	Abca8b	11	109932190	109995845	-	7423	protein_coding	ATP-binding cassette, sub-family A (ABC1), member 8b [Source:MGI Symbol;Acc:MGI:1351668]	-
ENSMUSG00000071553	50.4106	46.0074	50.4589	155.651	96.8045	99.5547	48.959	117.337	-1.26025	3.19597e-05	0.000645301	Cpa2	6	30541582	30564476	+	3212	protein_coding	carboxypeptidase A2, pancreatic [Source:MGI Symbol;Acc:MGI:3617840]	-
ENSMUSG00000028747	63.9827	61.6325	70.452	7.83856	19.7773	27.5364	65.3557	18.3841	1.82381	3.38835e-05	0.000681587	Htr6	4	139061108	139075570	-	2341	protein_coding	5-hydroxytryptamine (serotonin) receptor 6 [Source:MGI Symbol;Acc:MGI:1196627]	-
ENSMUSG00000073802	21.3276	24.3058	20.9452	2.23959	0	3.17728	22.1928	1.80562	3.63091	3.39069e-05	0.000681587	Cdkn2b	4	89306299	89311039	-	1390	protein_coding	cyclin dependent kinase inhibitor 2B [Source:MGI Symbol;Acc:MGI:104737]	-
ENSMUSG00000024366	42.6551	28.6461	35.226	7.83856	5.20454	9.53183	35.5091	7.52498	2.23862	3.40117e-05	0.000682186	Gfra3	18	34689903	34720387	-	1992	protein_coding	glial cell line derived neurotrophic factor family receptor alpha 3 [Source:MGI Symbol;Acc:MGI:1201403]	-
ENSMUSG00000041797	184.193	61.6325	137.096	11.1979	35.3909	44.4819	127.64	30.3569	2.06746	3.42206e-05	0.000685619	Abca9	11	110100749	110168196	-	8048	protein_coding	ATP-binding cassette, sub-family A (ABC1), member 9 [Source:MGI Symbol;Acc:MGI:2386796]	-
ENSMUSG00000002190	168.682	122.397	158.993	73.9064	70.7818	75.1956	150.024	73.2946	1.03217	3.62592e-05	0.000720899	Clgn	8	83389867	83428552	+	4025	protein_coding	calmegin [Source:MGI Symbol;Acc:MGI:107472]	-
ENSMUSG00000032128	3.87774	7.81257	8.56849	31.3542	34.35	31.7728	6.75293	32.4923	-2.26136	3.65246e-05	0.00072459	Robo3	9	37415669	37433246	-	6848	protein_coding	roundabout guidance receptor 3 [Source:MGI Symbol;Acc:MGI:1343102]	-
ENSMUSG00000040690	349.966	303.822	344.644	61.5887	160.3	170.514	332.811	130.801	1.3455	3.69804e-05	0.000732834	Col16a1	4	130047840	130099283	+	6750	protein_coding	collagen, type XVI, alpha 1 [Source:MGI Symbol;Acc:MGI:1095396]	-
ENSMUSG00000103897	61.0744	65.9729	54.2671	15.6771	22.9	23.3	60.4381	20.6257	1.54855	3.73431e-05	0.000738409	Pcdhga8	18	37725706	37841873	+	4730	protein_coding	protocadherin gamma subfamily A, 8 [Source:MGI Symbol;Acc:MGI:1935221]	-
ENSMUSG00000097545	0	0	0.952054	12.3177	22.9	15.8864	0.317351	17.0347	-5.67951	3.80096e-05	0.000749956	Mir124a-1hg	14	64587331	64593961	+	4804	lincRNA	Mir124-1 host gene (non-protein coding) [Source:MGI Symbol;Acc:MGI:2442197]	-
ENSMUSG00000099170	27.1442	22.5697	19.9931	2.23959	4.16363	1.05909	23.2357	2.48744	3.21756	3.90481e-05	0.000768777	5730403I07Rik	9	77366412	77399418	-	2033	lincRNA	RIKEN cDNA 5730403I07 gene [Source:MGI Symbol;Acc:MGI:1917737]	-
ENSMUSG00000003452	68.8299	76.3896	89.4931	382.97	139.482	160.982	78.2375	227.811	-1.54086	3.96435e-05	0.000779656	Bicd1	6	149408886	149563329	+	27373	protein_coding	BICD cargo adaptor 1 [Source:MGI Symbol;Acc:MGI:1101760]	-
ENSMUSG00000111394	162.865	117.189	116.151	170.209	541.273	396.101	132.068	369.194	-1.48419	4.00558e-05	0.000786062	AC160637.1	9	59672814	59676700	+	3887	TEC	novel transcript	-
ENSMUSG00000039628	75.6159	50.3477	87.589	26.8751	26.0227	18.0046	71.1842	23.6341	1.58983	4.02994e-05	0.00078999	Hs3st6	17	24753003	24758683	+	1219	protein_coding	heparan sulfate (glucosamine) 3-O-sulfotransferase 6 [Source:MGI Symbol;Acc:MGI:3580487]	-
ENSMUSG00000030087	34.8996	53.82	51.4109	99.6617	107.214	112.264	46.7102	106.38	-1.18502	4.2519e-05	0.00082992	Klf15	6	90462576	90475238	+	2791	protein_coding	Kruppel-like factor 15 [Source:MGI Symbol;Acc:MGI:1929988]	zf-C2H2
ENSMUSG00000020303	28.1136	46.0074	23.8014	114.219	102.009	66.7228	32.6408	94.317	-1.5252	4.29143e-05	0.000836737	Stc2	11	31357307	31370074	-	5175	protein_coding	stanniocalcin 2 [Source:MGI Symbol;Acc:MGI:1316731]	-
ENSMUSG00000027581	65.9215	85.9383	78.0685	239.636	149.891	135.564	76.6428	175.03	-1.18896	4.40647e-05	0.000858247	Stmn3	2	181306459	181314500	-	1136	protein_coding	stathmin-like 3 [Source:MGI Symbol;Acc:MGI:1277137]	-
ENSMUSG00000103445	5.81661	5.20838	2.85616	22.3959	31.2273	27.5364	4.62705	27.0532	-2.54694	4.42245e-05	0.000859937	Gm36948	9	72440760	72444006	+	3247	TEC	predicted gene, 36948 [Source:MGI Symbol;Acc:MGI:5610176]	-
ENSMUSG00000037347	23.2664	32.9864	29.5137	53.7501	93.6818	95.3183	28.5888	80.9167	-1.5	4.42462e-05	0.000859937	Chst7	X	20059560	20097521	+	2206	protein_coding	carbohydrate (N-acetylglucosamino) sulfotransferase 7 [Source:MGI Symbol;Acc:MGI:1891767]	-
ENSMUSG00000032446	4.84717	4.34032	2.85616	26.8751	16.6545	38.1273	4.01455	27.219	-2.75984	4.45695e-05	0.000865296	Eomes	9	118478212	118486132	+	4155	protein_coding	eomesodermin [Source:MGI Symbol;Acc:MGI:1201683]	T-box
ENSMUSG00000039942	48.4717	51.2158	62.8356	10.0781	3.12273	21.1819	54.1744	11.4609	2.24177	4.52393e-05	0.000877363	Ptger4	15	5206661	5244187	-	6648	protein_coding	prostaglandin E receptor 4 (subtype EP4) [Source:MGI Symbol;Acc:MGI:104311]	-
ENSMUSG00000017713	17.4498	13.021	21.8972	48.1511	59.3318	54.0137	17.456	53.8322	-1.63005	4.54532e-05	0.000879634	Tha1	11	117867952	117873481	-	2910	protein_coding	threonine aldolase 1 [Source:MGI Symbol;Acc:MGI:1919026]	-
ENSMUSG00000029026	96.9435	58.1603	85.6849	5.59897	16.6545	33.891	80.2629	18.7148	2.09477	4.58951e-05	0.000887241	Trp73	4	154056253	154140208	-	5534	protein_coding	transformation related protein 73 [Source:MGI Symbol;Acc:MGI:1336991]	P53
ENSMUSG00000038560	0.969435	2.60419	0	10.0781	40.5954	18.0046	1.19121	22.8927	-4.23062	4.65543e-05	0.000899028	Sp6	11	97013394	97024734	+	3841	protein_coding	trans-acting transcription factor 6 [Source:MGI Symbol;Acc:MGI:1932575]	zf-C2H2
ENSMUSG00000046743	4262.6	3297.77	4058.61	761.46	1949.62	2126.66	3873	1612.58	1.2639	4.70393e-05	0.000905507	Fat4	3	38886940	39011985	+	17165	protein_coding	FAT atypical cadherin 4 [Source:MGI Symbol;Acc:MGI:3045256]	-
ENSMUSG00000097684	64.9521	69.4451	54.2671	26.8751	12.4909	22.2409	62.8881	20.5356	1.61985	4.96444e-05	0.000952628	Gm26645	13	15459980	15461295	-	1316	lincRNA	predicted gene, 26645 [Source:MGI Symbol;Acc:MGI:5477139]	-
ENSMUSG00000022797	1723.65	1956.62	1758.44	6134.23	2992.61	2734.58	1812.9	3953.81	-1.12482	5.03754e-05	0.000962588	Tfrc	16	32608920	32632794	+	6185	protein_coding	transferrin receptor [Source:MGI Symbol;Acc:MGI:98822]	-
ENSMUSG00000048304	25.2053	13.889	29.5137	3.35938	1.04091	2.11819	22.8693	2.17283	3.40597	5.10201e-05	0.000973883	Slitrk3	3	73047265	73057803	-	4848	protein_coding	SLIT and NTRK-like family, member 3 [Source:MGI Symbol;Acc:MGI:2679447]	-
ENSMUSG00000021675	78.5242	60.7645	57.1233	17.9167	24.9818	26.4773	65.4706	23.1253	1.49782	5.1447e-05	0.000981003	F2rl2	13	95696853	95702739	+	2502	protein_coding	coagulation factor II (thrombin) receptor-like 2 [Source:MGI Symbol;Acc:MGI:1298208]	-
ENSMUSG00000046807	144.446	119.793	120.911	55.9897	54.1273	73.0774	128.383	61.0648	1.07099	5.29028e-05	0.00100665	Lrrc75b	10	75550123	75560330	-	4603	protein_coding	leucine rich repeat containing 75B [Source:MGI Symbol;Acc:MGI:2143657]	-
ENSMUSG00000036437	31.9913	22.5697	24.7534	2.23959	3.12273	6.35456	26.4381	3.90562	2.75179	5.30812e-05	0.00100793	Npy1r	8	66697192	66706792	+	3454	protein_coding	neuropeptide Y receptor Y1 [Source:MGI Symbol;Acc:MGI:104963]	-
ENSMUSG00000045934	242.359	188.37	248.486	76.146	100.968	140.859	226.405	105.991	1.09299	5.36481e-05	0.00101551	Mtmr11	3	96162004	96171718	+	3780	protein_coding	myotubularin related protein 11 [Source:MGI Symbol;Acc:MGI:2652817]	-
ENSMUSG00000030523	15.511	38.1948	51.4109	239.636	114.5	522.133	35.0389	292.089	-3.05882	5.3852e-05	0.00101831	Trpm1	7	64153835	64269775	+	14746	protein_coding	transient receptor potential cation channel, subfamily M, member 1 [Source:MGI Symbol;Acc:MGI:1330305]	-
ENSMUSG00000057454	40.7162	34.7226	32.3698	11.1979	7.28636	7.41365	35.9362	8.63265	2.06194	5.4101e-05	0.00102196	Lypd3	7	24636550	24641118	+	1649	protein_coding	Ly6/Plaur domain containing 3 [Source:MGI Symbol;Acc:MGI:1919684]	-
ENSMUSG00000111417	0	1.73613	1.90411	8.95835	35.3909	20.1228	1.21341	21.4907	-4.13034	5.66833e-05	0.00106741	Gm47430	9	78520546	78522157	+	961	lincRNA	predicted gene, 47430 [Source:MGI Symbol;Acc:MGI:6096377]	-
ENSMUSG00000115965	74.6465	51.2158	60.9315	15.6771	13.5318	28.5955	62.2646	19.2681	1.6899	5.6906e-05	0.00106939	Gm30564	15	93956722	93964708	-	2063	lincRNA	predicted gene, 30564 [Source:MGI Symbol;Acc:MGI:5589723]	-
ENSMUSG00000061833	51.38	64.2367	54.2671	87.3439	157.177	165.218	56.6279	136.58	-1.26999	5.72389e-05	0.00107342	Gm6311	13	75954136	75955013	+	878	processed_pseudogene	predicted gene 6311 [Source:MGI Symbol;Acc:MGI:3644735]	-
ENSMUSG00000026188	98.8823	82.4661	93.3013	29.1146	37.4727	47.6592	91.5499	38.0822	1.26243	5.74676e-05	0.0010766	Tmem169	1	72284369	72303104	+	3054	protein_coding	transmembrane protein 169 [Source:MGI Symbol;Acc:MGI:2442781]	-
ENSMUSG00000040212	61.0744	81.598	81.8767	24.6355	34.35	27.5364	74.8497	28.8406	1.37474	5.87041e-05	0.00109863	Emp3	7	45918023	45921404	-	1071	protein_coding	epithelial membrane protein 3 [Source:MGI Symbol;Acc:MGI:1098729]	-
ENSMUSG00000055994	50.4106	30.3822	39.0342	6.71876	7.28636	13.7682	39.9424	9.25778	2.10457	5.96239e-05	0.00111355	Nod2	8	88647315	88688474	+	5014	protein_coding	nucleotide-binding oligomerization domain containing 2 [Source:MGI Symbol;Acc:MGI:2429397]	-
ENSMUSG00000043719	30.0525	13.021	24.7534	0	2.08182	3.17728	22.6089	1.75303	3.66705	6.02387e-05	0.00112273	Col6a6	9	105687809	105828160	-	9166	protein_coding	collagen, type VI, alpha 6 [Source:MGI Symbol;Acc:MGI:2444259]	-
ENSMUSG00000016942	38.7774	38.1948	49.5068	5.59897	11.45	14.8273	42.1597	10.6254	1.98162	6.47614e-05	0.0011972	Tmprss6	15	78439667	78468634	-	3359	protein_coding	transmembrane serine protease 6 [Source:MGI Symbol;Acc:MGI:1919003]	-
ENSMUSG00000030075	70.7687	52.0838	55.2191	22.3959	20.8182	20.1228	59.3572	21.1123	1.49076	6.66613e-05	0.00122608	Cntn3	6	102162655	102573101	-	6730	protein_coding	contactin 3 [Source:MGI Symbol;Acc:MGI:99534]	-
ENSMUSG00000041708	275.319	199.655	237.062	647.241	491.309	329.378	237.345	489.309	-1.04402	6.77883e-05	0.00124555	Mpped1	15	83779467	83858494	+	4295	protein_coding	metallophosphoesterase domain containing 1 [Source:MGI Symbol;Acc:MGI:106316]	-
ENSMUSG00000061132	32.9608	26.0419	29.5137	8.95835	4.16363	2.11819	29.5055	5.08006	2.54925	6.87476e-05	0.0012543	Blnk	19	40928927	40994535	-	5991	protein_coding	B cell linker [Source:MGI Symbol;Acc:MGI:96878]	-
ENSMUSG00000040693	16.4804	19.9655	20.9452	0	1.04091	2.11819	19.1303	1.05303	4.1629	6.90305e-05	0.0012582	Slco4c1	1	96816270	96872171	-	4908	protein_coding	solute carrier organic anion transporter family, member 4C1 [Source:MGI Symbol;Acc:MGI:2442784]	-
ENSMUSG00000108563	15.511	12.1529	14.2808	23.5157	69.7409	83.6683	13.9816	58.975	-2.08047	6.96027e-05	0.00126736	Gm44686	7	73538013	73554801	+	540	antisense	predicted gene 44686 [Source:MGI Symbol;Acc:MGI:5753262]	-
ENSMUSG00000068579	34.8996	23.4377	20.9452	44.7918	103.05	106.968	26.4275	84.9367	-1.68785	6.98708e-05	0.00127041	Rpl7a-ps3	15	36308149	36308944	-	796	processed_pseudogene	ribosomal protein L7A, pseudogene 3 [Source:MGI Symbol;Acc:MGI:3643413]	-
ENSMUSG00000039116	79.4936	57.2922	64.7397	30.2344	21.8591	10.5909	67.1752	20.8948	1.68782	6.99103e-05	0.00127041	Adgrg6	10	14402583	14545659	-	12228	protein_coding	adhesion G protein-coupled receptor G6 [Source:MGI Symbol;Acc:MGI:1916151]	-
ENSMUSG00000053528	15.511	19.0974	28.5616	3.35938	0	0	21.0567	1.11979	4.28008	7.1301e-05	0.00129181	A530021J07Rik	7	83061783	83179429	+	2373	lincRNA	Riken cDNA A530021J07 gene [Source:MGI Symbol;Acc:MGI:3687211]	-
ENSMUSG00000070366	30.0525	21.7016	24.7534	1.11979	0	6.35456	25.5025	2.49145	3.35081	7.17355e-05	0.0012958	Plpp4	7	129257031	129391412	+	1458	protein_coding	phospholipid phosphatase 4 [Source:MGI Symbol;Acc:MGI:2685936]	-
ENSMUSG00000098172	0	0.868064	0	24.6355	19.7773	6.35456	0.289355	16.9224	-5.66696	7.30392e-05	0.00131344	Gm26973	12	56535343	56607476	+	858	antisense	predicted gene, 26973 [Source:MGI Symbol;Acc:MGI:5504088]	-
ENSMUSG00000108616	23.2664	27.778	19.0411	75.0262	54.1273	62.4865	23.3619	63.88	-1.44693	7.30735e-05	0.00131344	Gm35040	7	79536043	79560033	+	5094	lincRNA	predicted gene, 35040 [Source:MGI Symbol;Acc:MGI:5594199]	-
ENSMUSG00000057967	12.6026	13.021	10.4726	31.3542	40.5954	61.4274	12.0321	44.459	-1.88556	7.35366e-05	0.0013199	Fgf18	11	33117430	33147400	-	1187	protein_coding	fibroblast growth factor 18 [Source:MGI Symbol;Acc:MGI:1277980]	-
ENSMUSG00000031737	1131.33	1161.47	1075.82	346.016	522.536	780.551	1122.87	549.701	1.03012	7.41553e-05	0.00132764	Irx5	8	92357625	92376286	+	3127	protein_coding	Iroquois homeobox 5 [Source:MGI Symbol;Acc:MGI:1859086]	Homeobox
ENSMUSG00000057766	112.454	84.2022	87.589	45.9116	29.1454	43.4228	94.7485	39.4933	1.26368	7.53275e-05	0.00134729	Ankrd29	18	12252362	12305720	-	3295	protein_coding	ankyrin repeat domain 29 [Source:MGI Symbol;Acc:MGI:2687055]	-
ENSMUSG00000021260	9.69435	19.0974	14.2808	62.7085	38.5136	47.6592	14.3575	49.6271	-1.78108	7.65086e-05	0.00136707	Hhipl1	12	108306270	108330869	+	5601	protein_coding	hedgehog interacting protein-like 1 [Source:MGI Symbol;Acc:MGI:1919265]	-
ENSMUSG00000081929	17.4498	27.778	21.8972	30.2344	125.95	114.382	22.375	90.1888	-2.00995	7.71799e-05	0.00137771	Rps11-ps2	11	116382750	116383205	+	456	processed_pseudogene	ribosomal protein S11, pseudogene 2 [Source:MGI Symbol;Acc:MGI:3651796]	-
ENSMUSG00000083836	23.2664	28.6461	34.274	81.745	73.9045	62.4865	28.7288	72.712	-1.3385	7.78701e-05	0.00138731	Ldha-ps2	4	119334389	119335445	-	1057	processed_pseudogene	lactate dehydrogenase A, pseudogene 2 [Source:MGI Symbol;Acc:MGI:96761]	-
ENSMUSG00000039391	31.9913	19.0974	34.274	3.35938	3.12273	7.41365	28.4542	4.63192	2.61404	7.80484e-05	0.00138912	Ccdc81	7	89866148	89903629	-	2790	protein_coding	coiled-coil domain containing 81 [Source:MGI Symbol;Acc:MGI:1918134]	-
ENSMUSG00000028039	105.668	81.598	115.199	27.9948	40.5954	52.9546	100.822	40.515	1.31163	7.82762e-05	0.00139182	Efna3	3	89313899	89322965	-	2434	protein_coding	ephrin A3 [Source:MGI Symbol;Acc:MGI:106644]	-
ENSMUSG00000028753	1.93887	5.20838	1.90411	16.7969	31.2273	22.2409	3.01712	23.4217	-2.93813	7.90398e-05	0.00140265	Vwa5b1	4	138565360	138635884	-	7805	protein_coding	von Willebrand factor A domain containing 5B1 [Source:MGI Symbol;Acc:MGI:1922968]	-
ENSMUSG00000048347	34.8996	15.6251	22.8493	4.47918	3.12273	1.05909	24.458	2.887	3.08858	7.92108e-05	0.00140431	Pcdhb18	18	37489465	37494505	+	5041	protein_coding	protocadherin beta 18 [Source:MGI Symbol;Acc:MGI:2136756]	-
ENSMUSG00000037005	73.677	70.3132	72.3561	3.35938	15.6136	30.7137	72.1154	16.5622	2.11651	7.98197e-05	0.00141235	Xpnpep2	X	48108725	48136981	+	4878	protein_coding	X-prolyl aminopeptidase (aminopeptidase P) 2, membrane-bound [Source:MGI Symbol;Acc:MGI:2180001]	-
ENSMUSG00000029032	113.424	189.238	178.986	408.725	288.332	282.778	160.549	326.611	-1.02281	8.03867e-05	0.00141962	Arhgef16	4	154278486	154301676	-	5481	protein_coding	Rho guanine nucleotide exchange factor (GEF) 16 [Source:MGI Symbol;Acc:MGI:2446219]	-
ENSMUSG00000029306	1.93887	6.07645	0.952054	15.6771	35.3909	25.4182	2.98912	25.4954	-3.06826	8.13761e-05	0.00143291	Ibsp	5	104299171	104311469	+	2068	protein_coding	integrin binding sialoprotein [Source:MGI Symbol;Acc:MGI:96389]	-
ENSMUSG00000051703	17.4498	26.0419	19.0411	41.4324	104.091	63.5456	20.8443	69.6896	-1.73957	8.17329e-05	0.00143571	Tmem198	1	75479532	75485705	+	2504	protein_coding	transmembrane protein 198 [Source:MGI Symbol;Acc:MGI:2443133]	-
ENSMUSG00000071202	9.69435	10.4168	8.56849	17.9167	48.9227	75.1956	9.55987	47.345	-2.30869	8.19465e-05	0.00143739	Ccdc78	17	25786580	25790513	+	1651	protein_coding	coiled-coil domain containing 78 [Source:MGI Symbol;Acc:MGI:2685784]	-
ENSMUSG00000025993	171.59	157.988	159.945	89.5835	55.1682	93.2001	163.174	79.3173	1.04197	8.3508e-05	0.00146055	Slc40a1	1	45908068	45926523	-	9000	protein_coding	solute carrier family 40 (iron-regulated transporter), member 1 [Source:MGI Symbol;Acc:MGI:1315204]	-
ENSMUSG00000028197	258.839	273.44	257.055	47.0313	79.1091	163.1	263.111	96.4136	1.44707	8.51961e-05	0.00148721	Col24a1	3	145292472	145552011	+	7621	protein_coding	collagen, type XXIV, alpha 1 [Source:MGI Symbol;Acc:MGI:1918605]	-
ENSMUSG00000037386	74.6465	62.5006	79.9726	234.037	114.5	155.687	72.3732	168.074	-1.2154	8.61333e-05	0.00149925	Rims2	15	39198261	39684372	+	10389	protein_coding	regulating synaptic membrane exocytosis 2 [Source:MGI Symbol;Acc:MGI:2152972]	-
ENSMUSG00000059857	78.5242	65.9729	93.3013	29.1146	32.2682	36.0091	79.2661	32.464	1.28556	8.62913e-05	0.00150056	Ntng1	3	109780040	110144011	-	8243	protein_coding	netrin G1 [Source:MGI Symbol;Acc:MGI:1934028]	-
ENSMUSG00000035033	0.969435	0.868064	3.80822	22.3959	10.4091	32.8319	1.88191	21.8789	-3.55079	8.71955e-05	0.00151339	Tbr1	2	61802930	61814114	+	5486	protein_coding	T-box brain gene 1 [Source:MGI Symbol;Acc:MGI:107404]	T-box
ENSMUSG00000055053	726.106	673.618	797.822	222.839	401.791	469.178	732.515	364.603	1.00575	8.84894e-05	0.00153	Nfic	10	81396186	81455635	-	6630	protein_coding	nuclear factor I/C [Source:MGI Symbol;Acc:MGI:109591]	CTF/NFI
ENSMUSG00000000805	0	0	0.952054	15.6771	16.6545	11.65	0.317351	14.6606	-5.46122	8.91987e-05	0.0015408	Car4	11	84957786	84966044	+	1966	protein_coding	carbonic anhydrase 4 [Source:MGI Symbol;Acc:MGI:1096574]	-
ENSMUSG00000015312	84.3408	91.1467	81.8767	33.5938	44.7591	34.9501	85.7881	37.7676	1.18246	9.43566e-05	0.00161888	Gadd45b	10	80930073	80932204	+	1589	protein_coding	growth arrest and DNA-damage-inducible 45 beta [Source:MGI Symbol;Acc:MGI:107776]	-
ENSMUSG00000049971	76.5853	80.7299	67.5959	220.599	151.973	119.677	74.9704	164.083	-1.12828	9.47481e-05	0.00162125	Glt1d1	5	127632262	127709374	+	4378	protein_coding	glycosyltransferase 1 domain containing 1 [Source:MGI Symbol;Acc:MGI:2442755]	-
ENSMUSG00000063297	36.8385	38.1948	36.1781	11.1979	4.16363	11.65	37.0705	9.00386	2.04725	9.55135e-05	0.00163127	Luzp2	7	54835498	55268885	+	5617	protein_coding	leucine zipper protein 2 [Source:MGI Symbol;Acc:MGI:1889615]	-
ENSMUSG00000072571	14.5415	12.1529	11.4247	29.1146	52.0454	52.9546	12.7064	44.7049	-1.81813	9.60377e-05	0.00163868	Tmem253	14	52015658	52019794	+	1808	protein_coding	transmembrane protein 253 [Source:MGI Symbol;Acc:MGI:3588246]	-
ENSMUSG00000028626	279.197	260.419	372.253	101.901	136.359	195.932	303.957	144.731	1.06918	9.76361e-05	0.00166128	Col9a2	4	121039385	121055322	+	3095	protein_coding	collagen, type IX, alpha 2 [Source:MGI Symbol;Acc:MGI:88466]	-
ENSMUSG00000073207	21.3276	25.1739	14.2808	78.3856	43.7182	63.5456	20.2607	61.8831	-1.6059	9.86284e-05	0.00167346	Ccdc160	X	52791200	52799468	+	1536	protein_coding	coiled-coil domain containing 160 [Source:MGI Symbol;Acc:MGI:3588225]	-
ENSMUSG00000059898	96.9435	60.7645	113.294	27.9948	21.8591	44.4819	90.3341	31.4453	1.52074	0.000101883	0.00172224	Dsc3	18	19960930	20002351	-	5403	protein_coding	desmocollin 3 [Source:MGI Symbol;Acc:MGI:1194993]	-
ENSMUSG00000027015	169.651	122.397	148.52	89.5835	52.0454	40.2455	146.856	60.6248	1.27865	0.000102892	0.00173608	Cybrd1	2	71117923	71142926	+	5339	protein_coding	cytochrome b reductase 1 [Source:MGI Symbol;Acc:MGI:2654575]	-
ENSMUSG00000052560	136.69	122.397	118.055	49.2709	54.1273	76.2547	125.714	59.8843	1.06842	0.000104669	0.00176116	Cpne8	15	90487482	90679432	-	4164	protein_coding	copine VIII [Source:MGI Symbol;Acc:MGI:1914121]	-
ENSMUSG00000036961	0	0	0	4.47918	1.04091	47.6592	0	17.7264	-6.69774	0.000105068	0.00176623	Wnt8b	19	44493472	44514273	+	3376	protein_coding	wingless-type MMTV integration site family, member 8B [Source:MGI Symbol;Acc:MGI:109485]	-
ENSMUSG00000035493	1614.11	1841.16	1941.24	433.36	952.431	1102.52	1798.84	829.436	1.11657	0.000105708	0.00177535	Tgfbi	13	56609523	56639562	+	3771	protein_coding	transforming growth factor, beta induced [Source:MGI Symbol;Acc:MGI:99959]	-
ENSMUSG00000050666	74.6465	54.688	79.9726	29.1146	24.9818	27.5364	69.769	27.211	1.35761	0.000106767	0.00179147	Vstm4	14	32856756	32939491	+	2745	protein_coding	V-set and transmembrane domain containing 4 [Source:MGI Symbol;Acc:MGI:2444633]	-
ENSMUSG00000097615	44.594	39.9309	45.6986	10.0781	16.6545	12.7091	43.4078	13.1473	1.71847	0.000108008	0.00181063	Gm2061	1	185447116	185455568	-	2761	lincRNA	predicted gene 2061 [Source:MGI Symbol;Acc:MGI:3780228]	-
ENSMUSG00000033717	160.926	91.1467	143.76	20.1563	49.9636	63.5456	131.944	44.5552	1.56225	0.00010856	0.00181757	Adra2a	19	54045182	54048982	+	3801	protein_coding	adrenergic receptor, alpha 2a [Source:MGI Symbol;Acc:MGI:87934]	-
ENSMUSG00000023336	2.9083	0	0.952054	17.9167	10.4091	30.7137	1.28679	19.6798	-3.97251	0.000108622	0.00181757	Wfdc1	8	119666365	119688222	+	1539	protein_coding	WAP four-disulfide core domain 1 [Source:MGI Symbol;Acc:MGI:1915116]	-
ENSMUSG00000097466	32.9608	32.9864	20.9452	7.83856	5.20454	1.05909	28.9641	4.70073	2.633	0.000109961	0.00183615	D430036J16Rik	9	81631551	81645156	+	2234	antisense	RIKEN cDNA D430036J16 gene [Source:MGI Symbol;Acc:MGI:2441977]	-
ENSMUSG00000034898	58.1661	66.8409	51.4109	169.089	94.7227	132.387	58.806	132.066	-1.16452	0.000110036	0.00183615	Filip1	9	79815051	80012851	-	5097	protein_coding	filamin A interacting protein 1 [Source:MGI Symbol;Acc:MGI:1917848]	-
ENSMUSG00000058099	107.607	57.2922	85.6849	22.3959	30.1864	38.1273	83.5281	30.2365	1.46183	0.000112098	0.00186884	Nfam1	15	82992973	83033306	-	7970	protein_coding	Nfat activating molecule with ITAM motif 1 [Source:MGI Symbol;Acc:MGI:1921289]	-
ENSMUSG00000097960	62.0438	49.4796	67.5959	13.4375	19.7773	27.5364	59.7064	20.2504	1.55527	0.000118872	0.00196914	A330074K22Rik	8	120204434	120228230	-	2489	lincRNA	RIKEN cDNA A330074K22 gene [Source:MGI Symbol;Acc:MGI:3045392]	-
ENSMUSG00000083307	63.9827	52.0838	42.8424	11.1979	20.8182	19.0637	52.9697	17.0266	1.63244	0.000126668	0.00208498	AA414768	X	12936872	12938128	+	1257	processed_pseudogene	expressed sequence AA414768 [Source:MGI Symbol;Acc:MGI:3035137]	-
ENSMUSG00000085555	0.969435	4.34032	3.80822	14.5573	17.6954	44.4819	3.03932	25.5782	-3.06153	0.0001276	0.00209652	2610035F20Rik	14	122470284	122475199	-	2352	processed_transcript	RIKEN cDNA 2610035F20 gene [Source:MGI Symbol;Acc:MGI:1916498]	-
ENSMUSG00000110580	2.9083	0.868064	4.76027	6.71876	58.2909	26.4773	2.84555	30.4957	-3.43819	0.000131292	0.00214361	D830024N08Rik	8	83576044	83585919	+	2899	antisense	RIKEN cDNA D830024N08 gene [Source:MGI Symbol;Acc:MGI:2442966]	-
ENSMUSG00000030031	206.49	219.62	172.322	820.809	348.704	307.137	199.477	492.217	-1.3023	0.000133322	0.0021748	Kbtbd8	6	95117240	95129790	+	5093	protein_coding	kelch repeat and BTB (POZ) domain containing 8 [Source:MGI Symbol;Acc:MGI:2661430]	-
ENSMUSG00000016255	156.079	97.2231	120.911	24.6355	43.7182	68.841	124.738	45.7315	1.44417	0.000139182	0.00226025	Tubb1	2	174450695	174457882	+	1406	protein_coding	tubulin, beta 1 class VI [Source:MGI Symbol;Acc:MGI:107814]	-
ENSMUSG00000053129	0	1.73613	0	19.0365	11.45	20.1228	0.578709	16.8698	-4.78652	0.000141085	0.00228706	Gsx1	5	147188696	147190947	+	1773	protein_coding	GS homeobox 1 [Source:MGI Symbol;Acc:MGI:95842]	Homeobox
ENSMUSG00000003420	188.07	145.835	154.233	33.5938	65.5773	95.3183	162.713	64.8298	1.32485	0.000141613	0.00229358	Fcgrt	7	45092990	45103851	-	2102	protein_coding	Fc receptor, IgG, alpha chain transporter [Source:MGI Symbol;Acc:MGI:103017]	-
ENSMUSG00000046387	95.974	39.9309	59.9794	16.7969	14.5727	26.4773	65.2948	19.2823	1.75696	0.00014269	0.00230897	Pcdhb17	18	37484795	37489454	+	4660	protein_coding	protocadherin beta 17 [Source:MGI Symbol;Acc:MGI:2136754]	-
ENSMUSG00000102700	27.1442	19.0974	14.2808	81.745	94.7227	33.891	20.1741	70.1195	-1.79855	0.000143679	0.00232289	Gm38312	1	89097073	89098818	+	1746	TEC	predicted gene, 38312 [Source:MGI Symbol;Acc:MGI:5611540]	-
ENSMUSG00000097428	0	0	1.90411	22.3959	11.45	16.9455	0.634703	16.9305	-4.76538	0.000147676	0.00238116	AW047730	3	88200623	88203481	+	2579	processed_transcript	expressed sequence AW047730 [Source:MGI Symbol;Acc:MGI:2139951]	-
ENSMUSG00000041912	71.7382	95.487	80.9246	251.954	153.014	136.623	82.7166	180.53	-1.12347	0.000154245	0.00247391	Tdrkh	3	94413273	94434668	+	6142	protein_coding	tudor and KH domain containing protein [Source:MGI Symbol;Acc:MGI:1919884]	-
ENSMUSG00000043313	92.0963	41.6671	34.274	16.7969	11.45	15.8864	56.0124	14.7111	1.92899	0.000156104	0.00249492	Pcdhb19	18	37496991	37504128	+	7138	protein_coding	protocadherin beta 19 [Source:MGI Symbol;Acc:MGI:2136757]	-
ENSMUSG00000098051	0	0.868064	0	5.59897	12.4909	28.5955	0.289355	15.5618	-5.54926	0.000157176	0.0025034	Gm27032	2	180894105	180895220	+	1116	lincRNA	predicted gene, 27032 [Source:MGI Symbol;Acc:MGI:5504147]	-
ENSMUSG00000027574	21.3276	13.021	13.3288	70.547	56.2091	32.8319	15.8924	53.196	-1.74545	0.000157186	0.0025034	Nkain4	2	180934772	180954699	-	1239	protein_coding	Na+/K+ transporting ATPase interacting 4 [Source:MGI Symbol;Acc:MGI:1915372]	-
ENSMUSG00000031302	100.821	72.9174	117.103	29.1146	47.8818	43.4228	96.9471	40.1397	1.26803	0.000163604	0.00259425	Nlgn3	X	101299168	101325963	+	9271	protein_coding	neuroligin 3 [Source:MGI Symbol;Acc:MGI:2444609]	-
ENSMUSG00000030093	18.4193	19.9655	37.1301	101.901	79.1091	48.7183	25.1716	76.5762	-1.60582	0.000166353	0.00263554	Wnt7a	6	91363981	91411363	-	3172	protein_coding	wingless-type MMTV integration site family, member 7A [Source:MGI Symbol;Acc:MGI:98961]	-
ENSMUSG00000106237	11.6332	7.81257	11.4247	12.3177	65.5773	90.0229	10.2901	55.9726	-2.44818	0.000167381	0.00264952	Gm8066	5	137510253	137517501	+	485	lincRNA	predicted gene 8066 [Source:MGI Symbol;Acc:MGI:3646351]	-
ENSMUSG00000026468	0	0	0.952054	15.6771	10.4091	13.7682	0.317351	13.2848	-5.31807	0.000167955	0.00265629	Lhx4	1	155698031	155751684	-	5740	protein_coding	LIM homeobox protein 4 [Source:MGI Symbol;Acc:MGI:101776]	Homeobox
ENSMUSG00000016239	2.9083	4.34032	2.85616	24.6355	15.6136	24.3591	3.36826	21.5361	-2.66738	0.000170545	0.00269404	Lonrf3	X	36328353	36362341	+	3812	protein_coding	LON peptidase N-terminal domain and ring finger 3 [Source:MGI Symbol;Acc:MGI:1921615]	-
ENSMUSG00000067161	4.84717	3.47226	2.85616	6.71876	46.8409	36.0091	3.7252	29.8563	-3.00769	0.000178241	0.00279948	Gm5560	5	97264828	97265719	+	892	processed_pseudogene	predicted pseudogene 5560 [Source:MGI Symbol;Acc:MGI:3647980]	-
ENSMUSG00000054160	0	0	0	6.71876	2.08182	28.5955	0	12.4654	-6.18961	0.0001811	0.00283458	Nkx2-4	2	147083316	147085445	-	1725	protein_coding	NK2 homeobox 4 [Source:MGI Symbol;Acc:MGI:97349]	Homeobox
ENSMUSG00000025359	13.5721	30.3822	24.7534	52.6303	47.8818	190.637	22.9026	97.0496	-2.0806	0.000182479	0.0028537	Pmel	10	128704195	128720238	+	2292	protein_coding	premelanosome protein [Source:MGI Symbol;Acc:MGI:98301]	-
ENSMUSG00000111877	149.293	130.21	165.657	430.001	226.918	253.123	148.387	303.347	-1.03133	0.0001853	0.00289284	Gm6477	10	39198538	39199301	+	764	processed_pseudogene	predicted gene 6477 [Source:MGI Symbol;Acc:MGI:3647945]	-
ENSMUSG00000039278	17.4498	16.4932	11.4247	31.3542	49.9636	70.9592	15.1226	50.759	-1.74762	0.000185895	0.00289964	Pcsk1n	X	7919822	7924410	+	2193	protein_coding	proprotein convertase subtilisin/kexin type 1 inhibitor [Source:MGI Symbol;Acc:MGI:1353431]	-
ENSMUSG00000058498	9.69435	6.94451	4.76027	21.2761	31.2273	42.3637	7.13304	31.6223	-2.15185	0.000192985	0.00299737	Rnf207	4	152307019	152318993	-	6331	protein_coding	ring finger protein 207 [Source:MGI Symbol;Acc:MGI:2684989]	-
ENSMUSG00000033350	756.159	658.86	794.965	209.401	429.895	457.528	736.662	365.608	1.00987	0.00019348	0.0030025	Chst2	9	95399292	95406722	-	7328	protein_coding	carbohydrate sulfotransferase 2 [Source:MGI Symbol;Acc:MGI:1891160]	-
ENSMUSG00000110140	17.4498	3.47226	12.3767	0	0	0	11.0996	0	5.81009	0.000193771	0.00300428	5430421F17Rik	8	25302650	25306270	-	3187	lincRNA	RIKEN cDNA 5430421F17 gene [Source:MGI Symbol;Acc:MGI:1921739]	-
ENSMUSG00000041957	116.332	140.626	128.527	367.292	242.532	183.223	128.495	264.349	-1.03927	0.00019406	0.00300428	Pkp2	16	16213318	16272712	+	5360	protein_coding	plakophilin 2 [Source:MGI Symbol;Acc:MGI:1914701]	-
ENSMUSG00000022044	25.2053	19.9655	31.4178	148.933	65.5773	45.541	25.5295	86.6836	-1.7638	0.000194091	0.00300428	Stmn4	14	66344296	66361680	+	1916	protein_coding	stathmin-like 4 [Source:MGI Symbol;Acc:MGI:1931224]	-
ENSMUSG00000037771	1.93887	2.60419	0	7.83856	23.9409	26.4773	1.51435	19.4189	-3.66468	0.000196461	0.00303321	Slc32a1	2	158610767	158615748	+	2797	protein_coding	solute carrier family 32 (GABA vesicular transporter), member 1 [Source:MGI Symbol;Acc:MGI:1194488]	-
ENSMUSG00000074274	0	6.94451	4.76027	29.1146	19.7773	32.8319	3.90159	27.2413	-2.78298	0.000199658	0.00307734	D930028M14Rik	7	25152457	25156627	+	1071	lincRNA	RIKEN cDNA D930028M14 gene [Source:MGI Symbol;Acc:MGI:3687343]	-
ENSMUSG00000045083	56.2272	46.8754	56.1712	21.2761	13.5318	2.11819	53.0913	12.3087	2.11445	0.000200208	0.00308242	Lingo2	4	35706647	36951747	-	8297	protein_coding	leucine rich repeat and Ig domain containing 2 [Source:MGI Symbol;Acc:MGI:2442298]	-
ENSMUSG00000031760	0	0	1.90411	19.0365	18.7364	10.5909	0.634703	16.1213	-4.69568	0.000201838	0.0030978	Mt3	8	94152607	94154146	+	1066	protein_coding	metallothionein 3 [Source:MGI Symbol;Acc:MGI:97173]	-
ENSMUSG00000018387	81.4325	68.577	92.3493	25.7553	41.6363	34.9501	80.7863	34.1139	1.23973	0.000202342	0.00309785	Shroom1	11	53457205	53467766	+	4600	protein_coding	shroom family member 1 [Source:MGI Symbol;Acc:MGI:1919024]	-
ENSMUSG00000090273	7.75548	8.68064	2.85616	19.0365	51.0045	29.6546	6.43076	33.2319	-2.36604	0.000203429	0.0031091	Prr22	17	56770250	56772208	+	1959	protein_coding	proline rich 22 [Source:MGI Symbol;Acc:MGI:2685392]	-
ENSMUSG00000103793	72.7076	83.3341	62.8356	35.8334	29.1454	28.5955	72.9591	31.1914	1.22885	0.000207548	0.0031614	Pcdhga6	18	37707039	37841873	+	4733	protein_coding	protocadherin gamma subfamily A, 6 [Source:MGI Symbol;Acc:MGI:1935218]	-
ENSMUSG00000038349	106.638	72.0493	114.247	39.1928	45.8	45.541	97.6445	43.5112	1.16333	0.000209067	0.00318189	Plcl1	1	55405921	55754285	+	6687	protein_coding	phospholipase C-like 1 [Source:MGI Symbol;Acc:MGI:3036262]	-
ENSMUSG00000042988	88.2185	72.9174	66.6438	26.8751	24.9818	41.3046	75.9266	31.0538	1.28863	0.000224072	0.00338473	Notum	11	120653788	120661175	-	2408	protein_coding	notum palmitoleoyl-protein carboxylesterase [Source:MGI Symbol;Acc:MGI:1924833]	-
ENSMUSG00000053825	40.7162	32.9864	40.9383	16.7969	5.20454	4.23637	38.2137	8.74594	2.13853	0.00022435	0.00338613	Ppfia2	10	106470339	106935952	+	10903	protein_coding	protein tyrosine phosphatase, receptor type, f polypeptide (PTPRF), interacting protein (liprin), alpha 2 [Source:MGI Symbol;Acc:MGI:2443834]	-
ENSMUSG00000022860	58.1661	3.47226	20.9452	2.23959	2.08182	1.05909	27.5278	1.7935	3.93991	0.000224857	0.00339096	Chodl	16	78930948	78951733	+	5491	protein_coding	chondrolectin [Source:MGI Symbol;Acc:MGI:2179069]	-
ENSMUSG00000036760	40.7162	46.8754	37.1301	12.3177	14.5727	13.7682	41.5739	13.5529	1.61679	0.000230042	0.00346628	Kcnk9	15	72501089	72546340	-	12300	protein_coding	potassium channel, subfamily K, member 9 [Source:MGI Symbol;Acc:MGI:3521816]	-
ENSMUSG00000032584	41.6857	39.9309	49.5068	8.95835	12.4909	19.0637	43.7078	13.5043	1.6902	0.000230899	0.00347342	Mst1r	9	107906873	107920383	+	5007	protein_coding	macrophage stimulating 1 receptor (c-met-related tyrosine kinase) [Source:MGI Symbol;Acc:MGI:99614]	-
ENSMUSG00000042251	9.69435	32.9864	26.6575	88.4637	82.2318	51.8955	23.1128	74.197	-1.67634	0.00023611	0.00353718	Pm20d1	1	131797381	131821473	+	7028	protein_coding	peptidase M20 domain containing 1 [Source:MGI Symbol;Acc:MGI:2442939]	-
ENSMUSG00000041762	149.293	98.9593	123.767	42.5522	63.4954	66.7228	124.006	57.5901	1.10309	0.000236991	0.00354745	Gpr155	2	73341506	73386572	-	6679	protein_coding	G protein-coupled receptor 155 [Source:MGI Symbol;Acc:MGI:1915776]	-
ENSMUSG00000069011	98.8823	112.848	96.1575	134.375	276.882	235.119	102.629	215.459	-1.07035	0.000239635	0.00357817	Gm10254	3	54810384	54811250	-	867	processed_pseudogene	predicted gene 10254 [Source:MGI Symbol;Acc:MGI:3708673]	-
ENSMUSG00000001496	0	42.5351	6.66438	1047.01	785.886	559.201	16.3998	797.365	-5.60087	0.000240705	0.00358833	Nkx2-1	12	56531958	56536908	-	2842	protein_coding	NK2 homeobox 1 [Source:MGI Symbol;Acc:MGI:108067]	Homeobox
ENSMUSG00000057182	145.415	111.112	121.863	47.0313	71.8227	66.7228	126.13	61.859	1.02471	0.000241852	0.00359946	Scn3a	2	65457118	65567627	-	12459	protein_coding	sodium channel, voltage-gated, type III, alpha [Source:MGI Symbol;Acc:MGI:98249]	-
ENSMUSG00000059991	14.5415	13.889	12.3767	34.7136	40.5954	48.7183	13.6024	41.3424	-1.60455	0.000250445	0.00371215	Nptx2	5	144545902	144557478	+	2536	protein_coding	neuronal pentraxin 2 [Source:MGI Symbol;Acc:MGI:1858209]	-
ENSMUSG00000023078	15.511	35.5906	27.6096	165.729	57.25	57.191	26.237	93.3902	-1.82646	0.000252627	0.00373231	Cxcl13	5	95956951	95961068	+	1150	protein_coding	chemokine (C-X-C motif) ligand 13 [Source:MGI Symbol;Acc:MGI:1888499]	-
ENSMUSG00000066392	5.81661	17.3613	11.4247	50.3907	38.5136	36.0091	11.5342	41.6378	-1.84081	0.000257784	0.00379335	Nrxn3	12	88722876	90334935	+	12605	protein_coding	neurexin III [Source:MGI Symbol;Acc:MGI:1096389]	-
ENSMUSG00000102415	0	0	0	2.23959	12.4909	15.8864	0	10.2056	-5.90315	0.000257875	0.00379335	A430110C17Rik	5	136345884	136350231	-	4348	TEC	RIKEN cDNA A430110C17 gene [Source:MGI Symbol;Acc:MGI:2444994]	-
ENSMUSG00000062444	40.7162	44.2713	51.4109	107.5	89.5182	85.7865	45.4661	94.2683	-1.05119	0.000258011	0.00379335	Ap3b2	7	81460399	81493925	-	6293	protein_coding	adaptor-related protein complex 3, beta 2 subunit [Source:MGI Symbol;Acc:MGI:1100869]	-
ENSMUSG00000005089	9.69435	19.9655	3.80822	69.4272	41.6363	34.9501	11.156	48.6712	-2.11301	0.000258336	0.00379505	Slc1a2	2	102658659	102790784	+	13133	protein_coding	solute carrier family 1 (glial high affinity glutamate transporter), member 2 [Source:MGI Symbol;Acc:MGI:101931]	-
ENSMUSG00000098274	18.4193	16.4932	21.8972	36.9532	46.8409	118.618	18.9366	67.4708	-1.83537	0.000259983	0.00381616	Rpl24	16	55966275	55971435	+	1030	protein_coding	ribosomal protein L24 [Source:MGI Symbol;Acc:MGI:1915443]	-
ENSMUSG00000099708	12.6026	19.0974	19.0411	29.1146	67.6591	69.9001	16.9137	55.5579	-1.71534	0.000266045	0.00389571	Gm29361	12	83631834	83633833	-	2000	antisense	predicted gene 29361 [Source:MGI Symbol;Acc:MGI:5580067]	-
ENSMUSG00000110598	9.69435	6.94451	8.56849	21.2761	32.2682	47.6592	8.40245	33.7345	-2.01089	0.000274466	0.00400316	Gm45854	8	95468646	95472133	+	3488	TEC	predicted gene 45854 [Source:MGI Symbol;Acc:MGI:5804969]	-
ENSMUSG00000044043	36.8385	11.2848	34.274	3.35938	6.24545	0	27.4658	3.20161	3.09486	0.0002775	0.00404065	Pcdhb14	18	37447656	37456350	+	8695	protein_coding	protocadherin beta 14 [Source:MGI Symbol;Acc:MGI:2136749]	-
ENSMUSG00000016995	10.6638	10.4168	6.66438	0	0	0	9.24831	0	5.55114	0.000280444	0.00407232	Matn4	2	164389393	164405160	-	5174	protein_coding	matrilin 4 [Source:MGI Symbol;Acc:MGI:1328314]	-
ENSMUSG00000034115	0.969435	1.73613	0	13.4375	21.8591	10.5909	0.901854	15.2958	-4.0554	0.000280571	0.00407232	Scn11a	9	119753759	119825456	-	5931	protein_coding	sodium channel, voltage-gated, type XI, alpha [Source:MGI Symbol;Acc:MGI:1345149]	-
ENSMUSG00000024987	65.9215	99.8273	57.1233	147.813	147.809	151.45	74.2907	149.024	-1.00082	0.000281681	0.00408515	Cyp26a1	19	37697808	37701528	+	1773	protein_coding	cytochrome P450, family 26, subfamily a, polypeptide 1 [Source:MGI Symbol;Acc:MGI:1096359]	-
ENSMUSG00000038891	3.87774	5.20838	2.85616	19.0365	20.8182	25.4182	3.98076	21.7576	-2.44331	0.000283659	0.00410729	Prl3b1	13	27241847	27249683	+	1066	protein_coding	prolactin family 3, subfamily b, member 1 [Source:MGI Symbol;Acc:MGI:97607]	-
ENSMUSG00000087516	248.175	158.856	242.774	54.8699	119.705	113.323	216.602	95.9658	1.17174	0.000284161	0.00411129	Tbx3os1	5	119570130	119671365	-	3167	antisense	T-box 3, opposite strand 1 [Source:MGI Symbol;Acc:MGI:3780472]	-
ENSMUSG00000015957	143.476	116.321	151.377	33.5938	54.1273	85.7865	137.058	57.8359	1.24194	0.000296169	0.00426465	Wnt11	7	98835112	98855195	+	4137	protein_coding	wingless-type MMTV integration site family, member 11 [Source:MGI Symbol;Acc:MGI:101948]	-
ENSMUSG00000019890	48.4717	26.91	35.226	8.95835	6.24545	13.7682	36.8692	9.65734	1.9309	0.000310712	0.00442843	Nts	10	102481756	102490486	-	1248	protein_coding	neurotensin [Source:MGI Symbol;Acc:MGI:1328351]	-
ENSMUSG00000017453	7.75548	6.94451	6.66438	43.672	27.0636	20.1228	7.12146	30.2861	-2.08691	0.000311772	0.00443437	Pipox	11	77880615	77894096	-	2470	protein_coding	pipecolic acid oxidase [Source:MGI Symbol;Acc:MGI:1197006]	-
ENSMUSG00000082016	90.1574	73.7854	61.8835	105.261	194.65	184.282	75.2755	161.398	-1.10197	0.000312104	0.00443437	Pgam1-ps2	7	27469771	27470535	-	765	processed_pseudogene	phosphoglycerate mutase 1, pseudogene 2 [Source:MGI Symbol;Acc:MGI:3645709]	-
ENSMUSG00000031654	41.6857	43.4032	45.6986	106.38	70.7818	102.732	43.5958	93.2981	-1.09652	0.000314186	0.00446046	Cbln1	8	87468405	87472609	-	3037	protein_coding	cerebellin 1 precursor protein [Source:MGI Symbol;Acc:MGI:88281]	-
ENSMUSG00000026068	71.7382	37.3267	44.7466	8.95835	14.5727	22.2409	51.2705	15.2573	1.74285	0.000338021	0.00476534	Il18rap	1	40515362	40551705	+	6752	protein_coding	interleukin 18 receptor accessory protein [Source:MGI Symbol;Acc:MGI:1338888]	-
ENSMUSG00000021303	45.5634	12.1529	33.3219	8.95835	1.04091	2.11819	30.3461	4.03915	2.92431	0.000341765	0.00481438	Gng4	13	13784059	13827896	+	3340	protein_coding	guanine nucleotide binding protein (G protein), gamma 4 [Source:MGI Symbol;Acc:MGI:102703]	-
ENSMUSG00000031740	4324.65	4104.21	4421.34	1079.48	2553.35	2697.51	4283.4	2110.11	1.0213	0.000345388	0.00485789	Mmp2	8	92827291	92853420	+	3371	protein_coding	matrix metallopeptidase 2 [Source:MGI Symbol;Acc:MGI:97009]	-
ENSMUSG00000058669	0	0.868064	0	24.6355	3.12273	14.8273	0.289355	14.1952	-5.41192	0.000351275	0.00492164	Nkx2-9	12	56611389	56613284	-	1264	protein_coding	NK2 homeobox 9 [Source:MGI Symbol;Acc:MGI:1270158]	Homeobox
ENSMUSG00000035202	7790.38	12277.9	12387.2	6465.69	2157.8	5600.48	10818.5	4741.33	1.19018	0.000364887	0.00508492	Lars2	9	123366927	123462666	+	11089	protein_coding	leucyl-tRNA synthetase, mitochondrial [Source:MGI Symbol;Acc:MGI:2142973]	-
ENSMUSG00000028159	123.118	117.189	92.3493	55.9897	46.8409	63.5456	110.885	55.4587	1.00031	0.000373493	0.00518497	Dapp1	3	137931007	137981545	-	4124	protein_coding	dual adaptor for phosphotyrosine and 3-phosphoinositides 1 [Source:MGI Symbol;Acc:MGI:1347063]	-
ENSMUSG00000104901	0	0	0	14.5573	3.12273	9.53183	0	9.07063	-5.7277	0.00037627	0.00521157	Gm42692	3	34643264	34646096	+	2833	TEC	predicted gene 42692 [Source:MGI Symbol;Acc:MGI:5662829]	-
ENSMUSG00000053007	336.394	282.121	339.883	78.3856	166.545	202.287	319.466	149.073	1.098	0.000378399	0.0052291	Creb5	6	53287270	53700376	+	25021	protein_coding	cAMP responsive element binding protein 5 [Source:MGI Symbol;Acc:MGI:2443973]	TF_bZIP
ENSMUSG00000022661	87.2491	100.695	118.055	36.9532	34.35	63.5456	102	44.9496	1.1815	0.000380896	0.00524366	Cd200	16	45382135	45409053	-	3321	protein_coding	CD200 antigen [Source:MGI Symbol;Acc:MGI:1196990]	-
ENSMUSG00000045876	54.2883	32.1184	40.9383	7.83856	9.36818	19.0637	42.4483	12.0901	1.80696	0.000391593	0.00537464	Pcdhb8	18	37355121	37358604	+	3484	protein_coding	protocadherin beta 8 [Source:MGI Symbol;Acc:MGI:2136742]	-
ENSMUSG00000100832	0.969435	0	0	32.474	7.28636	4.23637	0.323145	14.6656	-5.4582	0.000394585	0.00541162	Gm29260	1	41781808	41939560	+	3198	lincRNA	predicted gene 29260 [Source:MGI Symbol;Acc:MGI:5579966]	-
ENSMUSG00000046413	52.3495	58.1603	67.5959	23.5157	20.8182	28.5955	59.3685	24.3098	1.28832	0.000399766	0.00547029	Irx3os	8	91800415	91807539	+	3725	antisense	iroquois homeobox 3, opposite strand [Source:MGI Symbol;Acc:MGI:2441953]	-
ENSMUSG00000045498	41.6857	21.7016	39.0342	12.3177	6.24545	7.41365	34.1405	8.65894	1.98266	0.000406667	0.00555635	Pcdhb3	18	37300799	37304585	+	3787	protein_coding	protocadherin beta 3 [Source:MGI Symbol;Acc:MGI:2136737]	-
ENSMUSG00000098061	2.9083	1.73613	0	12.3177	17.6954	18.0046	1.54814	16.0059	-3.3726	0.00040805	0.00557106	Gm26945	12	109640341	109642351	+	2011	lincRNA	predicted gene, 26945 [Source:MGI Symbol;Acc:MGI:5504060]	-
ENSMUSG00000089760	0	8.68064	0.952054	36.9532	26.0227	20.1228	3.2109	27.6996	-3.07285	0.000419728	0.00570906	D030046N08Rik	18	84719004	84720775	-	1570	processed_transcript	RIKEN cDNA D030046N08 gene [Source:MGI Symbol;Acc:MGI:3645234]	-
ENSMUSG00000019899	625.285	461.81	535.055	101.901	281.045	318.787	540.717	233.911	1.20785	0.000422881	0.00574335	Lama2	10	26980036	27619758	-	16338	protein_coding	laminin, alpha 2 [Source:MGI Symbol;Acc:MGI:99912]	-
ENSMUSG00000039774	30.0525	43.4032	33.3219	77.2658	70.7818	84.7274	35.5925	77.5917	-1.12057	0.000428259	0.00581205	Galnt12	4	47091909	47123070	+	2288	protein_coding	polypeptide N-acetylgalactosaminyltransferase 12 [Source:MGI Symbol;Acc:MGI:2444664]	-
ENSMUSG00000038400	437.215	352.434	491.26	123.177	252.941	262.655	426.97	212.924	1.00241	0.000449045	0.00604896	Pmepa1	2	173224458	173276533	-	4913	protein_coding	prostate transmembrane protein, androgen induced 1 [Source:MGI Symbol;Acc:MGI:1929600]	-
ENSMUSG00000075020	12.6026	10.4168	10.4726	50.3907	27.0636	33.891	11.164	37.1151	-1.73251	0.000454626	0.00611961	Mir670hg	2	94160636	94264918	-	2768	lincRNA	MIR670 host gene (non-protein coding) [Source:MGI Symbol;Acc:MGI:3041234]	-
ENSMUSG00000037321	75.6159	69.4451	107.582	40.3126	41.6363	28.5955	84.2144	36.8481	1.19193	0.000456448	0.00613959	Tap1	17	34187553	34197225	+	5476	protein_coding	transporter 1, ATP-binding cassette, sub-family B (MDR/TAP) [Source:MGI Symbol;Acc:MGI:98483]	-
ENSMUSG00000038879	51.38	32.9864	47.6027	13.4375	18.7364	11.65	43.9897	14.608	1.58635	0.000462747	0.00620967	Nipal2	15	34572799	34679212	-	8493	protein_coding	NIPA-like domain containing 2 [Source:MGI Symbol;Acc:MGI:1924488]	-
ENSMUSG00000084946	9.69435	5.20838	6.66438	22.3959	41.6363	24.3591	7.18904	29.4638	-2.04365	0.000471203	0.00630973	Dlx1as	2	71516454	71537891	-	1630	antisense	distal-less homeobox 1, antisense [Source:MGI Symbol;Acc:MGI:1195983]	-
ENSMUSG00000029420	9.69435	5.20838	3.80822	17.9167	35.3909	30.7137	6.23698	28.0071	-2.17435	0.000471529	0.00630973	Rimbp2	5	128757791	128953486	-	7935	protein_coding	RIMS binding protein 2 [Source:MGI Symbol;Acc:MGI:2443235]	-
ENSMUSG00000110275	18.4193	22.5697	18.089	29.1146	85.3545	68.841	19.6926	61.1034	-1.63383	0.000473651	0.00633348	Gm5905	7	141177885	141178464	-	580	processed_pseudogene	predicted gene 5905 [Source:MGI Symbol;Acc:MGI:3647422]	-
ENSMUSG00000107610	0	0	0	5.59897	12.4909	6.35456	0	8.14814	-5.57762	0.000475466	0.00635306	D530018E20Rik	6	72894962	72895919	-	958	TEC	RIKEN cDNA D530018E20 gene [Source:MGI Symbol;Acc:MGI:1926117]	-
ENSMUSG00000100789	0	0	0	10.0781	1.04091	20.1228	0	10.4139	-5.92912	0.00047948	0.00639729	Gm29508	12	103312367	103314769	-	796	antisense	predicted gene 29508 [Source:MGI Symbol;Acc:MGI:5580214]	-
ENSMUSG00000030092	2.9083	7.81257	9.52054	55.9897	14.5727	32.8319	6.74714	34.4648	-2.34598	0.000493604	0.00655206	Cntn6	6	104492790	104863406	+	6499	protein_coding	contactin 6 [Source:MGI Symbol;Acc:MGI:1858223]	-
ENSMUSG00000032492	2236.49	2180.58	2375.38	548.699	1282.4	1489.08	2264.15	1106.73	1.03243	0.000497428	0.00658673	Pth1r	9	110722085	110747145	-	2925	protein_coding	parathyroid hormone 1 receptor [Source:MGI Symbol;Acc:MGI:97801]	-
ENSMUSG00000103133	13.5721	13.889	6.66438	27.9948	54.1273	36.0091	11.3752	39.3771	-1.79027	0.000506965	0.00669032	Gm37303	9	72355075	72356633	+	1559	TEC	predicted gene, 37303 [Source:MGI Symbol;Acc:MGI:5610531]	-
ENSMUSG00000109936	3.87774	2.60419	5.71233	45.9116	22.9	9.53183	4.06475	26.1145	-2.68777	0.000507998	0.00669909	Gm45889	7	142283210	142290418	+	3408	lincRNA	predicted gene 45889 [Source:MGI Symbol;Acc:MGI:5805004]	-
ENSMUSG00000085573	50.4106	32.9864	31.4178	10.0781	15.6136	8.47274	38.2716	11.3882	1.7446	0.000517986	0.00681596	Gm15418	8	11187755	11204503	+	677	antisense	predicted gene 15418 [Source:MGI Symbol;Acc:MGI:3705275]	-
ENSMUSG00000018986	86.2797	74.6535	69.5	23.5157	29.1454	45.541	76.811	32.734	1.228	0.000519397	0.00682959	Slfn3	11	83191330	83215154	+	3411	protein_coding	schlafen 3 [Source:MGI Symbol;Acc:MGI:1329005]	-
ENSMUSG00000037206	264.656	309.031	337.027	57.1095	92.6409	210.759	303.571	120.17	1.33601	0.000522641	0.00686231	Islr	9	58156268	58204306	-	2686	protein_coding	immunoglobulin superfamily containing leucine-rich repeat [Source:MGI Symbol;Acc:MGI:1349645]	-
ENSMUSG00000029651	102.76	102.432	104.726	63.8283	52.0454	37.0682	103.306	50.9806	1.02088	0.0005312	0.00694958	Mtus2	5	147957320	148316065	+	12874	protein_coding	microtubule associated tumor suppressor candidate 2 [Source:MGI Symbol;Acc:MGI:1915388]	-
ENSMUSG00000087221	63.0132	33.8545	71.4041	22.3959	17.6954	19.0637	56.0906	19.7183	1.5072	0.000533531	0.00697505	BC037032	15	4020114	4027405	-	7125	processed_transcript	cDNA Sequence BC037032 [Source:MGI Symbol;Acc:MGI:3040924]	-
ENSMUSG00000091043	46.5329	43.4032	49.5068	23.5157	14.5727	9.53183	46.481	15.8734	1.555	0.00054635	0.00712214	Glyatl3	17	40904618	40914350	-	996	protein_coding	glycine-N-acyltransferase-like 3 [Source:MGI Symbol;Acc:MGI:3647683]	-
ENSMUSG00000084323	13.5721	13.889	12.3767	23.5157	59.3318	47.6592	13.2793	43.5022	-1.71373	0.000548719	0.00714278	Gm14438	2	175270556	175271179	+	624	processed_pseudogene	predicted gene 14438 [Source:MGI Symbol;Acc:MGI:3652091]	-
ENSMUSG00000029334	75.6159	61.6325	62.8356	17.9167	28.1045	36.0091	66.6947	27.3435	1.28233	0.000553439	0.00719391	Prkg2	5	98929773	99037351	-	5369	protein_coding	protein kinase, cGMP-dependent, type II [Source:MGI Symbol;Acc:MGI:108173]	-
ENSMUSG00000039070	12.6026	13.021	14.2808	45.9116	54.1273	25.4182	13.3015	41.819	-1.65271	0.000563628	0.00731067	Cpa4	6	30568369	30592418	+	2739	protein_coding	carboxypeptidase A4 [Source:MGI Symbol;Acc:MGI:1919041]	-
ENSMUSG00000052353	40.7162	47.7435	43.7945	4.47918	17.6954	16.9455	44.0848	13.04	1.75013	0.000567668	0.00734211	Cemip	7	83932857	84086502	-	12232	protein_coding	cell migration inducing protein, hyaluronan binding [Source:MGI Symbol;Acc:MGI:2443629]	-
ENSMUSG00000033633	4.84717	0.868064	13.3288	24.6355	23.9409	68.841	6.348	39.1391	-2.6358	0.000570578	0.0073745	Clec18a	8	111058920	111092426	-	3653	protein_coding	C-type lectin domain family 18, member A [Source:MGI Symbol;Acc:MGI:2672935]	-
ENSMUSG00000033383	22.297	6.07645	10.4726	0	1.04091	0	12.9487	0.34697	5.07075	0.00057186	0.00737959	Rtp1	16	23429133	23433960	+	3120	protein_coding	receptor transporter protein 1 [Source:MGI Symbol;Acc:MGI:2685450]	-
ENSMUSG00000068323	8.72491	6.94451	11.4247	32.474	21.8591	44.4819	9.03136	32.9383	-1.87045	0.000574989	0.00741043	Slc4a5	6	83219828	83304945	+	5804	protein_coding	solute carrier family 4, sodium bicarbonate cotransporter, member 5 [Source:MGI Symbol;Acc:MGI:2443220]	-
ENSMUSG00000074071	33.9302	26.91	33.3219	3.35938	11.45	9.53183	31.3874	8.11374	1.94173	0.000617896	0.00791492	Fam169b	7	68273839	68363092	+	7027	protein_coding	family with sequence similarity 169, member B [Source:MGI Symbol;Acc:MGI:3644026]	-
ENSMUSG00000038932	29.083	46.0074	39.9863	89.5835	103.05	64.6046	38.3589	85.746	-1.1576	0.000619103	0.0079172	Tcfl5	2	180621956	180642708	-	3166	protein_coding	transcription factor-like 5 (basic helix-loop-helix) [Source:MGI Symbol;Acc:MGI:2672878]	bHLH
ENSMUSG00000078234	20.3581	24.3058	13.3288	103.021	47.8818	36.0091	19.3309	62.304	-1.68358	0.000641044	0.0081462	Klhdc7a	4	139960220	139968026	-	7807	protein_coding	kelch domain containing 7A [Source:MGI Symbol;Acc:MGI:2444612]	-
ENSMUSG00000031241	431.398	479.171	496.972	77.2658	175.914	319.846	469.181	191.008	1.29571	0.000641502	0.00814632	Tbx22	X	107667964	107688978	+	5550	protein_coding	T-box 22 [Source:MGI Symbol;Acc:MGI:2389465]	T-box
ENSMUSG00000051242	9.69435	25.1739	29.5137	2.23959	5.20454	0	21.4606	2.48138	3.10743	0.000647727	0.00820816	Pcdhb9	18	37400855	37403909	+	3055	protein_coding	protocadherin beta 9 [Source:MGI Symbol;Acc:MGI:2136744]	-
ENSMUSG00000020583	35.8691	33.8545	32.3698	95.1825	63.4954	65.6637	34.0311	74.7806	-1.13434	0.000654901	0.00827072	Matn3	12	8947929	8972028	+	3014	protein_coding	matrilin 3 [Source:MGI Symbol;Acc:MGI:1328350]	-
ENSMUSG00000066554	99.8518	141.494	119.959	73.9064	44.7591	61.4274	120.435	60.0309	1.00789	0.000655395	0.00827072	Gm10167	5	148182899	148184377	-	1479	processed_pseudogene	predicted pseudogene 10167 [Source:MGI Symbol;Acc:MGI:3704263]	-
ENSMUSG00000023902	8.72491	7.81257	1.90411	35.8334	37.4727	15.8864	6.1472	29.7308	-2.27018	0.00066098	0.00832773	Zscan10	17	23600856	23611019	+	2856	protein_coding	zinc finger and SCAN domain containing 10 [Source:MGI Symbol;Acc:MGI:3040700]	zf-C2H2
ENSMUSG00000042351	87.2491	106.772	120.911	16.7969	46.8409	57.191	104.977	40.2763	1.37868	0.000661532	0.00832773	Grap2	15	80572594	80652854	+	6243	protein_coding	GRB2-related adaptor protein 2 [Source:MGI Symbol;Acc:MGI:1333842]	-
ENSMUSG00000102995	0	0	0	6.71876	9.36818	6.35456	0	7.4805	-5.45316	0.000661746	0.00832773	A330074H02Rik	7	79510362	79511400	+	1039	TEC	RIKEN cDNA A330074H02 gene [Source:MGI Symbol;Acc:MGI:3028065]	-
ENSMUSG00000061535	16.4804	17.3613	20.9452	1.11979	3.12273	4.23637	18.2623	2.8263	2.68125	0.00069626	0.008672	C1qtnf7	5	43515538	43618803	+	4162	protein_coding	C1q and tumor necrosis factor related protein 7 [Source:MGI Symbol;Acc:MGI:1925911]	-
ENSMUSG00000096596	35.8691	29.5142	21.8972	0	1.04091	10.5909	29.0935	3.87728	2.89868	0.000700743	0.00872185	Gm10591	4	42612195	42612860	+	402	protein_coding	predicted gene 10591 [Source:MGI Symbol;Acc:MGI:3711256]	-
ENSMUSG00000034227	16.4804	16.4932	19.0411	51.5105	39.5545	43.4228	17.3382	44.8293	-1.37002	0.000721976	0.00894325	Foxj1	11	116330704	116335399	-	2623	protein_coding	forkhead box J1 [Source:MGI Symbol;Acc:MGI:1347474]	Fork
ENSMUSG00000022132	27.1442	13.889	31.4178	78.3856	55.1682	55.0728	24.1503	62.8755	-1.38507	0.000732305	0.00905884	Cldn10	14	118787908	118875489	+	2591	protein_coding	claudin 10 [Source:MGI Symbol;Acc:MGI:1913101]	-
ENSMUSG00000040896	83.3714	67.709	92.3493	19.0365	42.6773	40.2455	81.1432	33.9864	1.25053	0.000755611	0.00928396	Kcnd3	3	105452330	105674002	+	9587	protein_coding	potassium voltage-gated channel, Shal-related family, member 3 [Source:MGI Symbol;Acc:MGI:1928743]	-
ENSMUSG00000043110	3.87774	1.73613	4.76027	27.9948	13.5318	18.0046	3.45805	19.8437	-2.5304	0.000758014	0.00930718	Lrrn4	2	132868305	132880891	-	3715	protein_coding	leucine rich repeat neuronal 4 [Source:MGI Symbol;Acc:MGI:2445154]	-
ENSMUSG00000012350	17.4498	8.68064	8.56849	0	1.04091	0	11.5663	0.34697	4.90927	0.000758565	0.00930766	Ehf	2	103263433	103303278	-	5576	protein_coding	ets homologous factor [Source:MGI Symbol;Acc:MGI:1270840]	ETS
ENSMUSG00000042976	2.9083	14.7571	8.56849	0	0	0	8.74463	0	5.47374	0.000763674	0.00935772	9930038B18Rik	12	8873187	8893473	-	3966	lincRNA	RIKEN cDNA 9930038B18 gene [Source:MGI Symbol;Acc:MGI:2442156]	-
ENSMUSG00000028716	83.3714	61.6325	79.0205	35.8334	29.1454	39.1864	74.6748	34.7218	1.10398	0.000766263	0.00937679	Pdzk1ip1	4	115088708	115093899	+	1778	protein_coding	PDZK1 interacting protein 1 [Source:MGI Symbol;Acc:MGI:1914432]	-
ENSMUSG00000024109	139.599	88.5425	104.726	71.6668	35.3909	26.4773	110.956	44.5117	1.32052	0.00077223	0.0094371	Nrxn1	17	90033631	91093071	-	20733	protein_coding	neurexin I [Source:MGI Symbol;Acc:MGI:1096391]	-
ENSMUSG00000060579	27.1442	16.4932	42.8424	8.95835	6.24545	4.23637	28.8266	6.48006	2.1556	0.00077564	0.00946604	Fhit	14	9550092	11162035	-	1491	protein_coding	fragile histidine triad gene [Source:MGI Symbol;Acc:MGI:1277947]	-
ENSMUSG00000056481	1048.93	896.71	1101.53	181.407	540.232	630.16	1015.72	450.599	1.17205	0.000790625	0.00963597	Cd248	19	5068078	5070637	+	2560	protein_coding	CD248 antigen, endosialin [Source:MGI Symbol;Acc:MGI:1917695]	-
ENSMUSG00000031595	53.3189	54.688	68.5479	22.3959	23.9409	29.6546	58.8516	25.3305	1.21472	0.00079132	0.00963798	Pdgfrl	8	40926212	40990785	+	3126	protein_coding	platelet-derived growth factor receptor-like [Source:MGI Symbol;Acc:MGI:1916047]	-
ENSMUSG00000083328	8.72491	3.47226	4.76027	17.9167	27.0636	28.5955	5.65248	24.5253	-2.12918	0.000800515	0.00971741	Gm11826	4	13482755	13483192	-	438	processed_pseudogene	predicted gene 11826 [Source:MGI Symbol;Acc:MGI:3651142]	-
ENSMUSG00000107608	7.75548	12.1529	13.3288	24.6355	39.5545	42.3637	11.079	35.5179	-1.67974	0.000848626	0.0101937	Gm43863	6	117916531	117917722	-	1192	TEC	predicted gene, 43863 [Source:MGI Symbol;Acc:MGI:5690255]	-
ENSMUSG00000074646	6.78604	1.73613	4.76027	21.2761	19.7773	23.3	4.42748	21.4511	-2.29242	0.000851449	0.0102196	6430550D23Rik	2	155973279	156007977	-	4994	protein_coding	RIKEN cDNA 6430550D23 gene [Source:MGI Symbol;Acc:MGI:2443361]	-
ENSMUSG00000108255	41.6857	24.3058	45.6986	7.83856	15.6136	9.53183	37.23	10.9947	1.75254	0.000852227	0.0102222	Gm16499	6	53819974	53822150	+	2177	lincRNA	predicted gene 16499 [Source:MGI Symbol;Acc:MGI:3704267]	-
ENSMUSG00000029925	19.3887	18.2293	18.089	2.23959	5.20454	2.11819	18.569	3.18744	2.5343	0.000855991	0.0102471	Tbxas1	6	38875404	39084585	+	9094	protein_coding	thromboxane A synthase 1, platelet [Source:MGI Symbol;Acc:MGI:98497]	-
ENSMUSG00000043024	43.6246	39.9309	30.4657	91.8231	75.9863	69.9001	38.0071	79.2365	-1.05868	0.000864547	0.0103359	Gm16433	6	108563605	108565588	-	1984	processed_pseudogene	predicted gene 16433 [Source:MGI Symbol;Acc:MGI:3645626]	-
ENSMUSG00000085925	33.9302	32.1184	29.5137	67.1876	59.3318	76.2547	31.8541	67.5914	-1.08524	0.000865128	0.010336	Rtl1	12	109589193	109600330	-	6358	protein_coding	retrotransposon Gaglike 1 [Source:MGI Symbol;Acc:MGI:2656842]	-
ENSMUSG00000033854	11.6332	14.7571	12.3767	42.5522	43.7182	27.5364	12.9223	37.9356	-1.55038	0.000870417	0.0103859	Kcnk10	12	98429437	98578310	-	8774	protein_coding	potassium channel, subfamily K, member 10 [Source:MGI Symbol;Acc:MGI:1919508]	-
ENSMUSG00000056418	31.9913	39.9309	30.4657	5.59897	11.45	13.7682	34.1293	10.2724	1.72776	0.000870956	0.0103859	BC043934	9	96435783	96438138	-	2356	lincRNA	cDNA sequence BC043934 [Source:MGI Symbol;Acc:MGI:2679715]	-
ENSMUSG00000020123	47.5023	6.07645	34.274	6.71876	3.12273	3.17728	29.2842	4.33959	2.75823	0.000880775	0.0104748	Avpr1a	10	122448499	122453452	+	2670	protein_coding	arginine vasopressin receptor 1A [Source:MGI Symbol;Acc:MGI:1859216]	-
ENSMUSG00000038602	140.568	109.376	153.281	451.277	189.445	221.35	134.408	287.358	-1.09608	0.000920986	0.0108676	Slc35f1	10	52690533	53111622	+	4941	protein_coding	solute carrier family 35, member F1 [Source:MGI Symbol;Acc:MGI:2139810]	-
ENSMUSG00000037440	8.72491	10.4168	1.90411	51.5105	20.8182	25.4182	7.01526	32.5823	-2.20638	0.000930306	0.0109421	Vnn1	10	23894688	23905343	+	2416	protein_coding	vanin 1 [Source:MGI Symbol;Acc:MGI:108395]	-
ENSMUSG00000063935	17.4498	25.1739	19.0411	3.35938	2.08182	6.35456	20.5549	3.93192	2.38812	0.000934118	0.0109798	Zar1	5	72576806	72581254	-	3465	protein_coding	zygote arrest 1 [Source:MGI Symbol;Acc:MGI:2180337]	-
ENSMUSG00000090486	91.1268	65.1048	55.2191	29.1146	18.7364	38.1273	70.4836	28.6594	1.29848	0.000941577	0.0110461	BC035947	1	78497026	78512158	-	3310	protein_coding	cDNA sequence BC035947 [Source:MGI Symbol;Acc:MGI:2652858]	-
ENSMUSG00000002083	61.0744	92.0148	87.589	106.38	170.709	227.705	80.226	168.265	-1.06821	0.000969422	0.0113434	Bbc3	7	16308393	16318205	+	2124	protein_coding	BCL2 binding component 3 [Source:MGI Symbol;Acc:MGI:2181667]	-
ENSMUSG00000024553	0	0	0	13.4375	6.24545	3.17728	0	7.62009	-5.47615	0.00100148	0.011666	Galr1	18	82392496	82406777	-	2871	protein_coding	galanin receptor 1 [Source:MGI Symbol;Acc:MGI:1096364]	-
ENSMUSG00000042333	58.1661	51.2158	83.7808	8.95835	20.8182	34.9501	64.3875	21.5755	1.57239	0.00101365	0.0117776	Tnfrsf14	4	154921933	154928563	-	1438	protein_coding	tumor necrosis factor receptor superfamily, member 14 (herpesvirus entry mediator) [Source:MGI Symbol;Acc:MGI:2675303]	-
ENSMUSG00000007030	1.93887	4.34032	2.85616	7.83856	32.2682	20.1228	3.04512	20.0765	-2.71327	0.00101749	0.0118146	Vwa7	17	35016579	35026741	+	4313	protein_coding	von Willebrand factor A domain containing 7 [Source:MGI Symbol;Acc:MGI:1306798]	-
ENSMUSG00000048281	7.75548	25.1739	16.1849	81.745	40.5954	39.1864	16.3714	53.8423	-1.70829	0.00103105	0.0119557	Dleu7	14	62276231	62293047	-	1536	protein_coding	deleted in lymphocytic leukemia, 7 [Source:MGI Symbol;Acc:MGI:2447771]	-
ENSMUSG00000074575	13.5721	18.2293	26.6575	55.9897	44.7591	48.7183	19.4863	49.8223	-1.35357	0.00103227	0.0119557	Kcng1	2	168260117	168281736	-	4508	protein_coding	potassium voltage-gated channel, subfamily G, member 1 [Source:MGI Symbol;Acc:MGI:3616086]	-
ENSMUSG00000031139	9.69435	3.47226	7.61643	43.672	18.7364	24.3591	6.92768	28.9225	-2.06945	0.00103314	0.0119581	Mcf2	X	60055956	60179089	-	4502	protein_coding	mcf.2 transforming sequence [Source:MGI Symbol;Acc:MGI:96932]	-
ENSMUSG00000031994	11.6332	6.94451	2.85616	31.3542	22.9	30.7137	7.14463	28.3226	-1.98907	0.00103753	0.0119993	Adamts8	9	30942562	30963838	+	4613	protein_coding	a disintegrin-like and metallopeptidase (reprolysin type) with thrombospondin type 1 motif, 8 [Source:MGI Symbol;Acc:MGI:1353468]	-
ENSMUSG00000093738	981.068	1148.45	1029.17	208.282	648.486	617.451	1052.9	491.406	1.09893	0.00103802	0.0119993	AI606473	3	154330821	154334254	+	2386	processed_transcript	expressed sequence AI606473 [Source:MGI Symbol;Acc:MGI:2139767]	-
ENSMUSG00000033726	0.969435	6.07645	17.137	38.073	39.5545	34.9501	8.06095	37.5259	-2.21982	0.00105652	0.0121818	Emx1	6	85187438	85204462	+	2184	protein_coding	empty spiracles homeobox 1 [Source:MGI Symbol;Acc:MGI:95387]	Homeobox
ENSMUSG00000067242	18.4193	45.1393	30.4657	12.3177	4.16363	6.35456	31.3414	7.61197	2.05323	0.00106252	0.0122126	Lgi1	19	38264536	38312214	+	11354	protein_coding	leucine-rich repeat LGI family, member 1 [Source:MGI Symbol;Acc:MGI:1861691]	-
ENSMUSG00000055368	16.4804	12.1529	19.9931	0	1.04091	4.23637	16.2088	1.75909	3.18772	0.00106727	0.0122537	Slc6a2	8	92960079	93001667	+	6290	protein_coding	solute carrier family 6 (neurotransmitter transporter, noradrenalin), member 2 [Source:MGI Symbol;Acc:MGI:1270850]	-
ENSMUSG00000104369	1.93887	1.73613	0	5.59897	14.5727	24.3591	1.225	14.8436	-3.59282	0.00106744	0.0122537	Gm38082	5	136529596	136536477	-	6882	TEC	predicted gene, 38082 [Source:MGI Symbol;Acc:MGI:5611310]	-
ENSMUSG00000035513	32.9608	45.1393	49.5068	76.146	92.6409	86.8456	42.5356	85.2108	-1.00167	0.0010704	0.0122799	Ntng2	2	29194541	29253005	-	3990	protein_coding	netrin G2 [Source:MGI Symbol;Acc:MGI:2159341]	-
ENSMUSG00000057457	75.6159	46.0074	55.2191	29.1146	10.4091	24.3591	58.9475	21.2943	1.47185	0.00107322	0.0123045	Phex	X	157162075	157415312	-	6291	protein_coding	phosphate regulating endopeptidase homolog, X-linked [Source:MGI Symbol;Acc:MGI:107489]	-
ENSMUSG00000084898	7.75548	8.68064	5.71233	0	0	0	7.38281	0	5.22655	0.00108172	0.0123863	Gm12371	4	36952966	36988032	+	1091	lincRNA	predicted gene 12371 [Source:MGI Symbol;Acc:MGI:3652322]	-
ENSMUSG00000113061	108.577	111.98	117.103	160.131	175.914	386.569	112.553	240.871	-1.09803	0.00109798	0.0125411	Gm11361	13	28257528	28258134	+	607	protein_coding	predicted pseudogene 11361 [Source:MGI Symbol;Acc:MGI:3649931]	-
ENSMUSG00000087565	0	0.868064	1.90411	12.3177	23.9409	5.29546	0.924057	13.8514	-3.90317	0.00112335	0.0127744	Gm14662	X	60893653	60898067	+	734	antisense	predicted gene 14662 [Source:MGI Symbol;Acc:MGI:3705311]	-
ENSMUSG00000064293	22.297	17.3613	22.8493	6.71876	4.16363	2.11819	20.8359	4.33353	2.27231	0.00115825	0.0130894	Cntn4	6	105677660	106699310	+	8486	protein_coding	contactin 4 [Source:MGI Symbol;Acc:MGI:1095737]	-
ENSMUSG00000045664	77.5548	65.1048	87.589	19.0365	47.8818	28.5955	76.7495	31.8379	1.26438	0.00115908	0.0130906	Cdc42ep2	19	5917556	5924816	-	1491	protein_coding	CDC42 effector protein (Rho GTPase binding) 2 [Source:MGI Symbol;Acc:MGI:1929744]	-
ENSMUSG00000089922	1.93887	4.34032	2.85616	29.1146	12.4909	13.7682	3.04512	18.4579	-2.58499	0.00116061	0.0130998	Gm43517	12	49385174	49394127	+	3904	protein_coding	predicted gene 43517 [Source:MGI Symbol;Acc:MGI:5663654]	-
ENSMUSG00000071141	12.6026	10.4168	13.3288	31.3542	35.3909	36.0091	12.1161	34.2514	-1.5027	0.00116256	0.0131136	Rpl36a-ps3	6	136488807	136489127	+	321	processed_pseudogene	ribosomal protein L36A, pseudogene 3 [Source:MGI Symbol;Acc:MGI:3642503]	-
ENSMUSG00000091243	231.695	151.043	196.123	137.735	57.25	77.3138	192.954	90.7661	1.08972	0.00116412	0.0131231	Vgll3	16	65815257	65866368	+	7104	protein_coding	vestigial like family member 3 [Source:MGI Symbol;Acc:MGI:1920819]	-
ENSMUSG00000018459	2.9083	0.868064	0.952054	15.6771	10.4091	14.8273	1.57614	13.6378	-3.12966	0.00117423	0.0132207	Slc13a3	2	165405028	165473230	-	5215	protein_coding	solute carrier family 13 (sodium-dependent dicarboxylate transporter), member 3 [Source:MGI Symbol;Acc:MGI:2149635]	-
ENSMUSG00000111793	3.87774	8.68064	1.90411	8.95835	49.9636	27.5364	4.82083	28.8195	-2.56882	0.00118353	0.0133089	Gm47950	9	113969984	113970998	-	622	antisense	predicted gene, 47950 [Source:MGI Symbol;Acc:MGI:6097220]	-
ENSMUSG00000059043	12.6026	8.68064	9.52054	0	0	1.05909	10.2679	0.353031	4.7383	0.00118945	0.0133506	Olfr15	16	3830878	3844747	+	6260	protein_coding	olfactory receptor 15 [Source:MGI Symbol;Acc:MGI:106182]	-
ENSMUSG00000042367	38.7774	40.799	68.5479	185.886	110.336	69.9001	49.3748	122.041	-1.30522	0.0011999	0.0134347	Gjb3	4	127325235	127330844	-	1966	protein_coding	gap junction protein, beta 3 [Source:MGI Symbol;Acc:MGI:95721]	-
ENSMUSG00000034755	94.0351	61.6325	88.541	47.0313	29.1454	37.0682	81.4029	37.7483	1.10947	0.00121184	0.013545	Pcdh11x	X	120290259	120910619	+	13946	protein_coding	protocadherin 11 X-linked [Source:MGI Symbol;Acc:MGI:2442849]	-
ENSMUSG00000061451	42.6551	37.3267	39.9863	14.5573	14.5727	16.9455	39.9894	15.3585	1.37938	0.00122803	0.0136739	Tmem151a	19	5070859	5085531	-	4807	protein_coding	transmembrane protein 151A [Source:MGI Symbol;Acc:MGI:2147713]	-
ENSMUSG00000001827	0	0	0	15.6771	1.04091	8.47274	0	8.39692	-5.61598	0.00125442	0.0138996	Folr1	7	101858331	101870788	-	2297	protein_coding	folate receptor 1 (adult) [Source:MGI Symbol;Acc:MGI:95568]	-
ENSMUSG00000086765	28.1136	26.91	23.8014	5.59897	5.20454	10.5909	26.275	7.13148	1.87975	0.0012586	0.0139375	Gm11827	4	11122805	11126998	+	1368	lincRNA	predicted gene 11827 [Source:MGI Symbol;Acc:MGI:3649801]	-
ENSMUSG00000025170	26.1747	25.1739	21.8972	5.59897	9.36818	2.11819	24.4153	5.69511	2.09724	0.00129506	0.0142976	Rab40b	11	121356125	121388251	-	2008	protein_coding	Rab40B, member RAS oncogene family [Source:MGI Symbol;Acc:MGI:2183451]	-
ENSMUSG00000081214	37.8079	15.6251	17.137	39.1928	94.7227	69.9001	23.5234	67.9385	-1.53616	0.00133114	0.0146337	Rpl35a-ps2	1	181241988	181242320	-	333	processed_pseudogene	ribosomal protein L35A, pseudogene 2 [Source:MGI Symbol;Acc:MGI:3705461]	-
ENSMUSG00000026141	16.4804	11.2848	18.089	1.11979	2.08182	3.17728	15.2847	2.1263	2.8356	0.00136616	0.0149679	Col19a1	1	24261890	24587472	-	6887	protein_coding	collagen, type XIX, alpha 1 [Source:MGI Symbol;Acc:MGI:1095415]	-
ENSMUSG00000026435	27.1442	40.799	45.6986	95.1825	88.4772	61.4274	37.8806	81.6957	-1.10661	0.00136938	0.0149707	Slc45a3	1	131962967	131982969	+	3563	protein_coding	solute carrier family 45, member 3 [Source:MGI Symbol;Acc:MGI:1922082]	-
ENSMUSG00000074506	106.638	94.619	113.294	63.8283	29.1454	57.191	104.85	50.0549	1.06892	0.00137003	0.0149707	Gm10705	3	87207545	87208005	-	461	processed_pseudogene	predicted gene 10705 [Source:MGI Symbol;Acc:MGI:3708678]	-
ENSMUSG00000103332	84.3408	76.3896	54.2671	20.1563	40.5954	31.7728	71.6658	30.8415	1.21298	0.00137917	0.0150277	Pcdhga2	18	37668953	37841870	+	4689	protein_coding	protocadherin gamma subfamily A, 2 [Source:MGI Symbol;Acc:MGI:1935214]	-
ENSMUSG00000020847	136.69	138.022	144.712	39.1928	81.1909	87.9047	139.808	69.4294	1.00712	0.00137939	0.0150277	Rph3al	11	75830999	75938429	-	3814	protein_coding	rabphilin 3A-like (without C2 domains) [Source:MGI Symbol;Acc:MGI:1923492]	-
ENSMUSG00000022129	1.93887	6.07645	8.56849	19.0365	12.4909	61.4274	5.52793	30.9849	-2.48391	0.00138406	0.0150696	Dct	14	118012790	118052244	-	5895	protein_coding	dopachrome tautomerase [Source:MGI Symbol;Acc:MGI:102563]	-
ENSMUSG00000090582	2.9083	6.07645	0.952054	8.95835	32.2682	22.2409	3.31227	21.1558	-2.66067	0.00139382	0.0151577	Gm17024	12	40209487	40211073	-	634	sense_intronic	predicted gene 17024 [Source:MGI Symbol;Acc:MGI:4937851]	-
ENSMUSG00000047033	8.72491	13.889	7.61643	1.11979	0	0	10.0768	0.373265	4.71519	0.00140438	0.015227	Pcdhb15	18	37473540	37476340	+	2801	protein_coding	protocadherin beta 15 [Source:MGI Symbol;Acc:MGI:2136750]	-
ENSMUSG00000026751	0	0	3.80822	11.1979	13.5318	19.0637	1.26941	14.5978	-3.54623	0.0014291	0.0154489	Nr5a1	2	38692656	38714542	-	4241	protein_coding	nuclear receptor subfamily 5, group A, member 1 [Source:MGI Symbol;Acc:MGI:1346833]	SF-like
ENSMUSG00000022408	32.9608	27.778	24.7534	66.0678	72.8636	48.7183	28.4974	62.5499	-1.13496	0.00145233	0.0156814	Fam83f	15	80671847	80700425	+	2993	protein_coding	family with sequence similarity 83, member F [Source:MGI Symbol;Acc:MGI:2146227]	-
ENSMUSG00000026064	11.6332	12.1529	10.4726	15.6771	52.0454	50.8364	11.4196	39.5197	-1.79276	0.00147361	0.015864	Ptp4a1	1	30940302	30949309	-	5541	protein_coding	protein tyrosine phosphatase 4a1 [Source:MGI Symbol;Acc:MGI:1277096]	-
ENSMUSG00000079669	68.8299	56.4241	54.2671	32.474	11.45	26.4773	59.8404	23.4671	1.35454	0.00149928	0.0160642	Gm17396	9	117252536	117254696	+	1655	processed_transcript	predicted gene, 17396 [Source:MGI Symbol;Acc:MGI:4937030]	-
ENSMUSG00000063600	5.81661	7.81257	5.71233	31.3542	16.6545	25.4182	6.44717	24.4757	-1.91782	0.00150755	0.0161338	Egfem1	3	29082023	29691209	+	4177	protein_coding	EGF-like and EMI domain containing 1 [Source:MGI Symbol;Acc:MGI:1922990]	-
ENSMUSG00000040452	15.511	16.4932	14.2808	2.23959	3.12273	2.11819	15.4283	2.4935	2.62686	0.00151064	0.0161443	Cdh12	15	20449265	21589533	+	6305	protein_coding	cadherin 12 [Source:MGI Symbol;Acc:MGI:109503]	-
ENSMUSG00000033981	58.1661	60.7645	48.5548	11.1979	16.6545	33.891	55.8284	20.5811	1.43676	0.00151808	0.0161798	Gria2	3	80681450	80802835	-	15548	protein_coding	glutamate receptor, ionotropic, AMPA2 (alpha 2) [Source:MGI Symbol;Acc:MGI:95809]	-
ENSMUSG00000038963	12.6026	13.889	19.0411	49.2709	35.3909	36.0091	15.1776	40.2237	-1.40546	0.00152647	0.0162502	Slco4a1	2	180456245	180474867	+	4799	protein_coding	solute carrier organic anion transporter family, member 4a1 [Source:MGI Symbol;Acc:MGI:1351866]	-
ENSMUSG00000031636	197.765	197.919	164.705	33.5938	92.6409	118.618	186.796	81.6177	1.19251	0.00155972	0.0165434	Pdlim3	8	45885461	45919548	+	5147	protein_coding	PDZ and LIM domain 3 [Source:MGI Symbol;Acc:MGI:1859274]	-
ENSMUSG00000079679	16.4804	13.889	8.56849	2.23959	1.04091	0	12.9793	1.0935	3.58969	0.00156039	0.0165434	Vwde	6	13156299	13224965	-	7287	protein_coding	von Willebrand factor D and EGF domains [Source:MGI Symbol;Acc:MGI:2685313]	-
ENSMUSG00000062209	5.81661	7.81257	19.9931	51.5105	27.0636	38.1273	11.2074	38.9005	-1.79672	0.00156484	0.0165712	Erbb4	1	68032186	69108059	-	12355	protein_coding	erb-b2 receptor tyrosine kinase 4 [Source:MGI Symbol;Acc:MGI:104771]	-
ENSMUSG00000029661	21346.9	18696.4	21716.4	2818.52	9246.39	8476.98	20586.6	6847.3	1.58808	0.0015661	0.016575	Col1a2	6	4504814	4541544	+	12426	protein_coding	collagen, type I, alpha 2 [Source:MGI Symbol;Acc:MGI:88468]	-
ENSMUSG00000035528	8.72491	13.889	17.137	34.7136	33.3091	43.4228	13.2503	37.1485	-1.48548	0.00157237	0.0166123	Npffr2	5	89527429	89583740	+	1643	protein_coding	neuropeptide FF receptor 2 [Source:MGI Symbol;Acc:MGI:1860130]	-
ENSMUSG00000027186	80.4631	63.3687	63.7876	44.7918	21.8591	22.2409	69.2065	29.6306	1.22794	0.00157674	0.0166488	Elf5	2	103411688	103450989	+	5877	protein_coding	E74-like factor 5 [Source:MGI Symbol;Acc:MGI:1335079]	ETS
ENSMUSG00000021719	52.3495	76.3896	62.8356	23.5157	27.0636	36.0091	63.8582	28.8628	1.14587	0.0015993	0.0168088	Rgs7bp	13	104945904	105054930	-	7077	protein_coding	regulator of G-protein signalling 7 binding protein [Source:MGI Symbol;Acc:MGI:106334]	-
ENSMUSG00000090257	48.4717	49.4796	56.1712	23.5157	16.6545	26.4773	51.3742	22.2158	1.21068	0.00165912	0.0173373	Gm4524	16	25956475	25960342	+	2152	antisense	predicted gene 4524 [Source:MGI Symbol;Acc:MGI:3782709]	-
ENSMUSG00000034457	37.8079	46.8754	28.5616	134.375	85.3545	52.9546	37.7483	90.8948	-1.26423	0.00169257	0.0176361	Eda2r	X	97333840	97377216	-	5891	protein_coding	ectodysplasin A2 receptor [Source:MGI Symbol;Acc:MGI:2442860]	-
ENSMUSG00000066258	34.8996	22.5697	28.5616	7.83856	6.24545	11.65	28.677	8.57801	1.73907	0.00172269	0.0178577	Trim12a	7	104299894	104315466	-	5781	protein_coding	tripartite motif-containing 12A [Source:MGI Symbol;Acc:MGI:1923931]	-
ENSMUSG00000029279	95.0046	68.577	73.3082	45.9116	29.1454	40.2455	78.9633	38.4342	1.03986	0.00174447	0.0180527	Brdt	5	107331159	107387058	+	5115	protein_coding	bromodomain, testis-specific [Source:MGI Symbol;Acc:MGI:1891374]	-
ENSMUSG00000065738	8.72491	1.73613	9.52054	21.2761	36.4318	24.3591	6.66053	27.3557	-2.05328	0.00177913	0.0183071	Gm24494	3	153911610	153911690	-	81	snoRNA	predicted gene, 24494 [Source:MGI Symbol;Acc:MGI:5454271]	-
ENSMUSG00000027674	113.424	96.3551	97.1095	26.8751	52.0454	65.6637	102.296	48.1947	1.08241	0.00180987	0.018595	Pex5l	3	32949408	33143247	-	8846	protein_coding	peroxisomal biogenesis factor 5-like [Source:MGI Symbol;Acc:MGI:1916672]	-
ENSMUSG00000106767	4.84717	2.60419	0.952054	12.3177	18.7364	18.0046	2.80114	16.3529	-2.55206	0.00181018	0.018595	Gm42727	5	65616949	65619771	+	2823	TEC	predicted gene 42727 [Source:MGI Symbol;Acc:MGI:5662864]	-
ENSMUSG00000034413	53.3189	57.2922	66.6438	13.4375	33.3091	26.4773	59.085	24.408	1.27042	0.00182156	0.0186908	Neurl1b	17	26414829	26446349	+	6331	protein_coding	neuralized E3 ubiquitin protein ligase 1B [Source:MGI Symbol;Acc:MGI:3643092]	-
ENSMUSG00000055430	8.72491	6.07645	8.56849	33.5938	15.6136	33.891	7.78995	27.6995	-1.83289	0.00184268	0.018861	Nap1l5	6	58905233	58907076	-	1844	protein_coding	nucleosome assembly protein 1-like 5 [Source:MGI Symbol;Acc:MGI:1923555]	-
ENSMUSG00000079598	56.2272	63.3687	73.3082	30.2344	17.6954	37.0682	64.3013	28.3327	1.18406	0.00185189	0.0189378	Clec2l	6	38663069	38680864	+	1428	protein_coding	C-type lectin domain family 2, member L [Source:MGI Symbol;Acc:MGI:2141402]	-
ENSMUSG00000080316	287.922	247.398	207.548	249.714	557.927	677.819	247.623	495.153	-1.00023	0.0018948	0.0192809	Spaca6	17	17827158	17843009	+	7067	protein_coding	sperm acrosome associated 6 [Source:MGI Symbol;Acc:MGI:1922452]	-
ENSMUSG00000034159	15.511	8.68064	0.952054	53.7501	24.9818	32.8319	8.38121	37.1879	-2.14991	0.00189926	0.0193028	2310007B03Rik	1	93151349	93160948	-	2368	protein_coding	RIKEN cDNA 2310007B03 gene [Source:MGI Symbol;Acc:MGI:1919124]	-
ENSMUSG00000080006	3.87774	13.889	7.61643	10.0781	62.4545	45.541	8.46106	39.3579	-2.21101	0.0019083	0.019373	Rps19-ps7	2	140073032	140073469	-	438	processed_pseudogene	ribosomal protein S19, pseudogene 7 [Source:MGI Symbol;Acc:MGI:3652235]	-
ENSMUSG00000059461	37.8079	46.0074	38.0822	52.6303	102.009	110.146	40.6325	88.2617	-1.11935	0.00192213	0.0194916	Gm7331	X	162566857	162567243	+	387	processed_pseudogene	predicted gene 7331 [Source:MGI Symbol;Acc:MGI:3644702]	-
ENSMUSG00000056755	43.6246	23.4377	30.4657	2.23959	4.16363	15.8864	32.5093	7.42987	2.12238	0.00193003	0.019539	Grm7	6	110645581	111567230	+	5886	protein_coding	glutamate receptor, metabotropic 7 [Source:MGI Symbol;Acc:MGI:1351344]	-
ENSMUSG00000116121	12.6026	19.0974	16.1849	3.35938	2.08182	3.17728	15.9617	2.87283	2.48017	0.00199748	0.0200432	Gm49486	15	79229391	79256674	+	2415	protein_coding	predicted gene, 49486 [Source:MGI Symbol;Acc:MGI:6155161]	-
ENSMUSG00000062257	94.0351	32.1184	64.7397	31.3542	20.8182	9.53183	63.6311	20.5681	1.63059	0.00199919	0.0200493	Opcml	9	27790775	28925410	+	14519	protein_coding	opioid binding protein/cell adhesion molecule-like [Source:MGI Symbol;Acc:MGI:97397]	-
ENSMUSG00000030157	14.5415	12.1529	20.9452	4.47918	1.04091	2.11819	15.8799	2.54609	2.65427	0.00207161	0.0206049	Clec2d	6	129180615	129186534	+	1213	protein_coding	C-type lectin domain family 2, member d [Source:MGI Symbol;Acc:MGI:2135589]	-
ENSMUSG00000026009	16.4804	13.889	15.2329	3.35938	1.04091	3.17728	15.2008	2.52586	2.59691	0.00208498	0.0206894	Icos	1	60977927	61000320	+	3430	protein_coding	inducible T cell co-stimulator [Source:MGI Symbol;Acc:MGI:1858745]	-
ENSMUSG00000087635	30.0525	52.9519	28.5616	62.7085	93.6818	86.8456	37.1887	81.0786	-1.12057	0.00208579	0.0206894	Gm13414	2	34649514	34650240	-	727	processed_pseudogene	predicted gene 13414 [Source:MGI Symbol;Acc:MGI:3652154]	-
ENSMUSG00000043155	26.1747	18.2293	28.5616	55.9897	48.9227	56.1319	24.3219	53.6814	-1.14587	0.00209554	0.0207635	Hpdl	4	116819904	116821707	-	1804	protein_coding	4-hydroxyphenylpyruvate dioxygenase-like [Source:MGI Symbol;Acc:MGI:2444646]	-
ENSMUSG00000003477	18.4193	52.9519	18.089	92.9429	61.4136	83.6683	29.8201	79.3416	-1.40391	0.00211707	0.0209363	Inmt	6	55170626	55175043	-	1600	protein_coding	indolethylamine N-methyltransferase [Source:MGI Symbol;Acc:MGI:102963]	-
ENSMUSG00000057606	20.3581	26.91	19.0411	1.11979	7.28636	6.35456	22.1031	4.92024	2.15702	0.00213489	0.0210959	Colq	14	31523082	31591343	-	3803	protein_coding	collagen-like tail subunit (single strand of homotrimer) of asymmetric acetylcholinesterase [Source:MGI Symbol;Acc:MGI:1338761]	-
ENSMUSG00000045689	41.6857	27.778	33.3219	13.4375	9.36818	13.7682	34.2619	12.1913	1.49082	0.00216891	0.0213357	Pcdhb4	18	37307455	37311172	+	3718	protein_coding	protocadherin beta 4 [Source:MGI Symbol;Acc:MGI:2136738]	-
ENSMUSG00000026866	3.87774	3.47226	8.56849	25.7553	16.6545	22.2409	5.30616	21.5502	-2.02658	0.00223399	0.0218437	Kynu	2	43555329	43682715	+	6149	protein_coding	kynureninase (L-kynurenine hydrolase) [Source:MGI Symbol;Acc:MGI:1918039]	-
ENSMUSG00000069265	31.9913	29.5142	28.5616	12.3177	9.36818	9.53183	30.0224	10.4059	1.53109	0.00223462	0.0218437	Hist1h3a	13	23761853	23762386	-	534	protein_coding	histone cluster 1, H3a [Source:MGI Symbol;Acc:MGI:2668828]	-
ENSMUSG00000102323	11.6332	13.021	10.4726	15.6771	59.3318	42.3637	11.7089	39.1242	-1.74162	0.00224417	0.0219017	Gm37790	2	156846370	156849715	-	3346	TEC	predicted gene, 37790 [Source:MGI Symbol;Acc:MGI:5611018]	-
ENSMUSG00000045441	41.6857	24.3058	37.1301	8.95835	4.16363	16.9455	34.3739	10.0225	1.77687	0.00225111	0.0219577	Gprin3	6	59347226	59426294	-	8339	protein_coding	GPRIN family member 3 [Source:MGI Symbol;Acc:MGI:1924785]	-
ENSMUSG00000102411	59.1355	52.9519	31.4178	59.3491	131.155	139.8	47.8351	110.101	-1.20354	0.00227875	0.0221678	Gm36936	9	72728140	72730888	+	2749	TEC	predicted gene, 36936 [Source:MGI Symbol;Acc:MGI:5610164]	-
ENSMUSG00000037362	34.8996	35.5906	34.274	13.4375	16.6545	6.35456	34.9214	12.1489	1.52334	0.00233443	0.0225885	Nov	15	54745702	54754039	+	2869	protein_coding	nephroblastoma overexpressed gene [Source:MGI Symbol;Acc:MGI:109185]	-
ENSMUSG00000085022	16.4804	24.3058	14.2808	3.35938	3.12273	5.29546	18.3557	3.92586	2.22674	0.00235063	0.0227331	Gm5860	4	82065431	82102808	+	2714	lincRNA	predicted gene 5860 [Source:MGI Symbol;Acc:MGI:3646172]	-
ENSMUSG00000048349	0.969435	10.4168	1.90411	29.1146	19.7773	22.2409	4.4301	23.711	-2.39346	0.00238363	0.0229912	Pou4f1	14	104461676	104467999	-	4672	protein_coding	POU domain, class 4, transcription factor 1 [Source:MGI Symbol;Acc:MGI:102525]	Pou
ENSMUSG00000096474	8.72491	10.4168	8.56849	13.4375	35.3909	49.7773	9.23672	32.8686	-1.83156	0.0023929	0.0230438	Gm5561	1	179520378	179520857	-	480	processed_pseudogene	predicted gene 5561 [Source:MGI Symbol;Acc:MGI:3804971]	-
ENSMUSG00000115497	0	0	0.952054	6.71876	15.6136	4.23637	0.317351	8.85625	-4.73607	0.00243597	0.0233473	Gm49207	15	7760714	7760992	+	279	lincRNA	predicted gene, 49207 [Source:MGI Symbol;Acc:MGI:6118657]	-
ENSMUSG00000105572	70.7687	35.5906	59.9794	71.6668	139.482	153.568	55.4463	121.572	-1.13666	0.00244665	0.0233909	Gm43300	3	119727748	119729790	-	2043	TEC	predicted gene 43300 [Source:MGI Symbol;Acc:MGI:5663437]	-
ENSMUSG00000043518	7.75548	6.94451	4.76027	55.9897	11.45	20.1228	6.48675	29.1875	-2.16581	0.0024485	0.0233933	Rai2	X	161717069	161779496	+	2403	protein_coding	retinoic acid induced 2 [Source:MGI Symbol;Acc:MGI:1344378]	-
ENSMUSG00000038473	27.1442	33.8545	25.7055	41.4324	66.6182	92.141	28.9014	66.7305	-1.20664	0.0024621	0.0234524	Nos1ap	1	170302668	170589861	-	7249	protein_coding	nitric oxide synthase 1 (neuronal) adaptor protein [Source:MGI Symbol;Acc:MGI:1917979]	-
ENSMUSG00000021301	51.38	59.0283	48.5548	21.2761	27.0636	25.4182	52.9877	24.586	1.10716	0.00246802	0.0234934	Hecw1	13	14226438	14523228	-	14672	protein_coding	HECT, C2 and WW domain containing E3 ubiquitin protein ligase 1 [Source:MGI Symbol;Acc:MGI:2444115]	-
ENSMUSG00000026347	66.891	66.8409	81.8767	17.9167	30.1864	46.6001	71.8695	31.5677	1.18344	0.00247899	0.0235342	Tmem163	1	127486546	127679548	-	4292	protein_coding	transmembrane protein 163 [Source:MGI Symbol;Acc:MGI:1919410]	-
ENSMUSG00000035158	52.3495	59.8964	66.6438	162.37	68.7	141.918	59.6299	124.329	-1.05863	0.00255833	0.0241005	Mitf	6	97807052	98021349	+	6196	protein_coding	melanogenesis associated transcription factor [Source:MGI Symbol;Acc:MGI:104554]	bHLH
ENSMUSG00000113775	2.9083	5.20838	1.90411	15.6771	17.6954	15.8864	3.34027	16.4197	-2.28406	0.00258187	0.0242846	Gm48027	13	14171053	14174488	+	3436	sense_intronic	predicted gene, 48027 [Source:MGI Symbol;Acc:MGI:6097341]	-
ENSMUSG00000030510	95.0046	59.8964	47.6027	41.4324	19.7773	19.0637	67.5012	26.7578	1.33843	0.00261234	0.0244698	Cers3	7	66743504	66823691	+	3256	protein_coding	ceramide synthase 3 [Source:MGI Symbol;Acc:MGI:2681008]	Homeobox
ENSMUSG00000031409	32.9608	14.7571	30.4657	4.47918	5.20454	10.5909	26.0612	6.75821	1.94089	0.00268744	0.0250442	Tceal6	X	135208687	135210687	-	1114	protein_coding	transcription elongation factor A (SII)-like 6 [Source:MGI Symbol;Acc:MGI:1923939]	-
ENSMUSG00000064247	9.69435	13.889	11.4247	54.8699	37.4727	18.0046	11.6693	36.7824	-1.65108	0.0026951	0.0251027	Plcxd1	5	110099969	110105953	+	3811	protein_coding	phosphatidylinositol-specific phospholipase C, X domain containing 1 [Source:MGI Symbol;Acc:MGI:2685422]	-
ENSMUSG00000050675	66.891	51.2158	48.5548	26.8751	30.1864	15.8864	55.5538	24.3159	1.1914	0.00270747	0.0251792	Gp1ba	11	70639122	70642036	+	2718	protein_coding	glycoprotein 1b, alpha polypeptide [Source:MGI Symbol;Acc:MGI:1333744]	-
ENSMUSG00000112358	0.969435	0.868064	3.80822	8.95835	22.9	10.5909	1.88191	14.1498	-2.92392	0.00270945	0.0251848	Gm33869	12	46701075	46704216	-	3142	TEC	predicted gene, 33869 [Source:MGI Symbol;Acc:MGI:5593028]	-
ENSMUSG00000032060	54.2883	49.4796	64.7397	171.328	103.05	75.1956	56.1692	116.525	-1.05218	0.002712	0.0251956	Cryab	9	50751325	50756636	+	1479	protein_coding	crystallin, alpha B [Source:MGI Symbol;Acc:MGI:88516]	-
ENSMUSG00000007944	4.84717	13.889	12.3767	26.8751	35.3909	32.8319	10.371	31.6993	-1.60541	0.002747	0.0254297	Ttc9b	7	27653915	27657346	+	2052	protein_coding	tetratricopeptide repeat domain 9B [Source:MGI Symbol;Acc:MGI:1920282]	-
ENSMUSG00000052848	39.7468	56.4241	31.4178	111.979	80.15	70.9592	42.5296	87.6962	-1.03929	0.0027843	0.0257225	C130026L21Rik	5	111581422	111604932	+	3614	lincRNA	RIKEN cDNA C130026L21 gene [Source:MGI Symbol;Acc:MGI:3041189]	-
ENSMUSG00000107944	0	1.73613	0	4.47918	15.6136	12.7091	0.578709	10.934	-4.17355	0.00282773	0.0260575	Gm44280	6	113416472	113419582	+	3111	TEC	predicted gene, 44280 [Source:MGI Symbol;Acc:MGI:5690672]	-
ENSMUSG00000116197	9.69435	16.4932	11.4247	0	0	3.17728	12.5374	1.05909	3.55515	0.00283056	0.0260704	Gm38619	16	12704368	12706740	+	1343	lincRNA	predicted gene, 38619 [Source:MGI Symbol;Acc:MGI:5621504]	-
ENSMUSG00000084834	2.9083	3.47226	1.90411	8.95835	19.7773	16.9455	2.76156	15.227	-2.45985	0.00283278	0.0260777	4930565N06Rik	16	36880519	36897189	-	2416	antisense	RIKEN cDNA 4930565N06 gene [Source:MGI Symbol;Acc:MGI:1915556]	-
ENSMUSG00000031535	77.5548	56.4241	63.7876	39.1928	5.20454	20.1228	65.9222	21.5067	1.62157	0.00291554	0.0267852	Dkk4	8	22624043	22627547	+	1315	protein_coding	dickkopf WNT signaling pathway inhibitor 4 [Source:MGI Symbol;Acc:MGI:2385299]	-
ENSMUSG00000087383	6.78604	10.4168	19.0411	61.5887	22.9	33.891	12.0813	39.4599	-1.70586	0.00291925	0.0268058	Gm12446	4	46300007	46345515	-	1222	antisense	predicted gene 12446 [Source:MGI Symbol;Acc:MGI:3651433]	-
ENSMUSG00000024619	0.969435	5.20838	6.66438	19.0365	23.9409	15.8864	4.28073	19.6213	-2.18948	0.00294477	0.0269584	Cdx1	18	61018862	61036199	-	1750	protein_coding	caudal type homeobox 1 [Source:MGI Symbol;Acc:MGI:88360]	Homeobox
ENSMUSG00000052605	31.9913	28.6461	34.274	12.3177	11.45	11.65	31.6371	11.8059	1.42183	0.00296426	0.0271094	Isoc2b	7	4844959	4870258	-	1373	protein_coding	isochorismatase domain containing 2b [Source:MGI Symbol;Acc:MGI:1914691]	-
ENSMUSG00000103726	20.3581	13.021	13.3288	4.47918	2.08182	2.11819	15.5693	2.89306	2.43614	0.00300293	0.0273804	Gm30074	3	52172162	52179972	-	2541	lincRNA	predicted gene, 30074 [Source:MGI Symbol;Acc:MGI:5589233]	-
ENSMUSG00000085269	34.8996	22.5697	22.8493	41.4324	71.8227	66.7228	26.7729	59.9926	-1.16851	0.00302671	0.0274869	Gm15777	5	100670859	100678105	+	876	antisense	predicted gene 15777 [Source:MGI Symbol;Acc:MGI:3783219]	-
ENSMUSG00000055415	23.2664	23.4377	29.5137	4.47918	6.24545	11.65	25.4059	7.45822	1.76345	0.00306649	0.0278204	Atp10b	11	43149877	43262285	+	9816	protein_coding	ATPase, class V, type 10B [Source:MGI Symbol;Acc:MGI:2442688]	-
ENSMUSG00000052125	37.8079	41.6671	55.2191	19.0365	22.9	14.8273	44.8981	18.9213	1.2457	0.00309325	0.0280072	F730043M19Rik	12	33111711	33147597	-	4610	bidirectional_promoter_lncRNA	RIKEN cDNA F730043M19 gene [Source:MGI Symbol;Acc:MGI:2443237]	-
ENSMUSG00000022296	42.6551	58.1603	70.452	10.0781	31.2273	25.4182	57.0891	22.2412	1.35517	0.0031388	0.0283421	Baalc	15	38933144	38952912	+	4141	protein_coding	brain and acute leukemia, cytoplasmic [Source:MGI Symbol;Acc:MGI:1928704]	-
ENSMUSG00000087521	15.511	0.868064	6.66438	0	0	0	7.68113	0	5.27845	0.00318163	0.0285937	AI646519	2	147357454	147362793	-	833	antisense	expressed sequence AI646519 [Source:MGI Symbol;Acc:MGI:2139024]	-
ENSMUSG00000083087	154.14	267.364	194.219	204.922	528.782	511.542	205.241	415.082	-1.01576	0.00318747	0.0286321	Gm11249	4	67930881	67931739	+	859	processed_pseudogene	predicted gene 11249 [Source:MGI Symbol;Acc:MGI:3650834]	-
ENSMUSG00000050963	7.75548	18.2293	13.3288	2.23959	1.04091	2.11819	13.1045	1.79956	2.87419	0.00318971	0.028638	Kcns2	15	34837355	34843407	+	5586	protein_coding	K+ voltage-gated channel, subfamily S, 2 [Source:MGI Symbol;Acc:MGI:1197011]	-
ENSMUSG00000115969	1.93887	0	1.90411	15.6771	10.4091	8.47274	1.28099	11.5196	-3.19822	0.00321243	0.0287994	Gm46519	15	75631969	75635910	-	2847	lincRNA	predicted gene, 46519 [Source:MGI Symbol;Acc:MGI:5826156]	-
ENSMUSG00000046491	15.511	13.021	17.137	0	4.16363	3.17728	15.223	2.44697	2.61766	0.00331511	0.0295304	C1qtnf2	11	43474276	43491525	+	1308	protein_coding	C1q and tumor necrosis factor related protein 2 [Source:MGI Symbol;Acc:MGI:1916433]	-
ENSMUSG00000047642	61.0744	45.1393	65.6917	31.3542	21.8591	27.5364	57.3018	26.9166	1.0904	0.00333773	0.029687	D930020B18Rik	10	121641588	121693915	+	3622	protein_coding	RIKEN cDNA D930020B18 gene [Source:MGI Symbol;Acc:MGI:2442001]	-
ENSMUSG00000024544	76.5853	57.2922	57.1233	14.5573	17.6954	43.4228	63.6669	25.2252	1.33268	0.00337954	0.0299429	Ldlrad4	18	67933257	68255549	+	2493	protein_coding	low density lipoprotein receptor class A domain containing 4 [Source:MGI Symbol;Acc:MGI:1277150]	-
ENSMUSG00000028927	47.5023	39.0629	47.6027	11.1979	28.1045	10.5909	44.7226	16.6311	1.42139	0.0033839	0.029967	Padi2	4	140906344	140952586	+	5013	protein_coding	peptidyl arginine deiminase, type II [Source:MGI Symbol;Acc:MGI:1338892]	-
ENSMUSG00000105048	34.8996	25.1739	27.6096	5.59897	9.36818	13.7682	29.2277	9.57845	1.60328	0.0033894	0.030001	Gm42966	5	44105849	44107539	+	1691	TEC	predicted gene 42966 [Source:MGI Symbol;Acc:MGI:5663103]	-
ENSMUSG00000030302	8.72491	2.60419	2.85616	20.1563	23.9409	15.8864	4.72842	19.9945	-2.09276	0.0034013	0.0300918	Atp2b2	6	113743831	114042613	-	12612	protein_coding	ATPase, Ca++ transporting, plasma membrane 2 [Source:MGI Symbol;Acc:MGI:105368]	-
ENSMUSG00000040035	3.87774	6.07645	10.4726	22.3959	30.1864	19.0637	6.80893	23.882	-1.8116	0.00340515	0.0301112	Disp2	2	118779719	118811293	+	9555	protein_coding	dispatched RND tramsporter family member 2 [Source:MGI Symbol;Acc:MGI:2388733]	-
ENSMUSG00000099032	29.083	10.4168	16.1849	0	2.08182	6.35456	18.5616	2.81212	2.70801	0.00342413	0.0302365	Tcf24	1	9960163	9967932	-	4193	protein_coding	transcription factor 24 [Source:MGI Symbol;Acc:MGI:3780500]	bHLH
ENSMUSG00000043301	6.78604	6.94451	11.4247	1.11979	0	0	8.38507	0.373265	4.44651	0.00342432	0.0302365	Kcnj6	16	94748636	94997701	-	7633	protein_coding	potassium inwardly-rectifying channel, subfamily J, member 6 [Source:MGI Symbol;Acc:MGI:104781]	-
ENSMUSG00000071497	91.1268	136.286	118.055	98.5419	362.236	320.905	115.156	260.561	-1.17808	0.00343345	0.030285	Nutf2-ps1	19	53588204	53589067	-	864	protein_coding	nuclear transport factor 2, pseudogene 1 [Source:MGI Symbol;Acc:MGI:108008]	-
ENSMUSG00000020609	0.969435	0	0	17.9167	5.20454	3.17728	0.323145	8.76617	-4.71527	0.00343815	0.030285	Apob	12	7977648	8016835	+	13934	protein_coding	apolipoprotein B [Source:MGI Symbol;Acc:MGI:88052]	-
ENSMUSG00000035277	0	13.889	0.952054	64.948	119.705	84.7274	4.94703	89.7933	-4.17155	0.00345597	0.0304008	Arx	X	93286445	93298357	+	4391	protein_coding	aristaless related homeobox [Source:MGI Symbol;Acc:MGI:1097716]	Homeobox
ENSMUSG00000089636	3.87774	0.868064	0.952054	8.95835	17.6954	12.7091	1.89929	13.121	-2.80935	0.00346497	0.0304475	1700058P15Rik	7	19258492	19259739	+	413	antisense	RIKEN cDNA 1700058P15 gene [Source:MGI Symbol;Acc:MGI:1920627]	-
ENSMUSG00000024897	59.1355	61.6325	69.5	13.4375	32.2682	37.0682	63.4227	27.5913	1.19626	0.00347858	0.0305081	Apba1	19	23758876	23949597	+	6632	protein_coding	amyloid beta (A4) precursor protein binding, family A, member 1 [Source:MGI Symbol;Acc:MGI:1860297]	-
ENSMUSG00000006389	48.4717	35.5906	43.7945	12.3177	20.8182	20.1228	42.6189	17.7529	1.25803	0.00350867	0.0307275	Mpl	4	118442415	118457513	-	3155	protein_coding	myeloproliferative leukemia virus oncogene [Source:MGI Symbol;Acc:MGI:97076]	-
ENSMUSG00000085072	9.69435	3.47226	9.52054	14.5573	36.4318	30.7137	7.56238	27.2343	-1.86068	0.00351558	0.0307435	Ict1os	11	115406586	115408314	-	1052	antisense	immature colon carcinoma transcript 1, opposite strand [Source:MGI Symbol;Acc:MGI:2441927]	-
ENSMUSG00000097440	34.8996	19.9655	42.8424	11.1979	9.36818	12.7091	32.5692	11.0917	1.55169	0.0035272	0.0308303	Gm6277	18	11820671	11840869	-	4421	antisense	predicted gene 6277 [Source:MGI Symbol;Acc:MGI:3779583]	-
ENSMUSG00000051596	7.75548	4.34032	5.71233	19.0365	21.8591	21.1819	5.93604	20.6925	-1.8091	0.00356251	0.0310512	Otop1	5	38275972	38304217	+	3442	protein_coding	otopetrin 1 [Source:MGI Symbol;Acc:MGI:2388363]	-
ENSMUSG00000049353	21.3276	19.9655	24.7534	5.59897	8.32727	5.29546	22.0155	6.40723	1.77699	0.00356272	0.0310512	Rd3	1	191977370	191988283	+	5313	protein_coding	retinal degeneration 3 [Source:MGI Symbol;Acc:MGI:1921273]	-
ENSMUSG00000069188	20.3581	19.0974	27.6096	33.5938	59.3318	62.4865	22.355	51.804	-1.2161	0.00361667	0.031461	Gm13192	2	4959545	4959752	-	208	processed_pseudogene	predicted gene 13192 [Source:MGI Symbol;Acc:MGI:3651075]	-
ENSMUSG00000029335	78.5242	36.4587	69.5	25.7553	21.8591	31.7728	61.4943	26.4624	1.214	0.00363407	0.0315821	Bmp3	5	98854415	98884396	+	7398	protein_coding	bone morphogenetic protein 3 [Source:MGI Symbol;Acc:MGI:88179]	-
ENSMUSG00000096726	5.81661	8.68064	13.3288	24.6355	21.8591	41.3046	9.27534	29.2664	-1.65801	0.00364944	0.0316752	Gm5558	5	91806579	91807073	-	495	processed_pseudogene	predicted gene 5558 [Source:MGI Symbol;Acc:MGI:3644616]	-
ENSMUSG00000020524	51.38	64.2367	54.2671	10.0781	18.7364	37.0682	56.6279	21.9609	1.36362	0.00366697	0.0318073	Gria1	11	57011387	57330244	+	6043	protein_coding	glutamate receptor, ionotropic, AMPA1 (alpha 1) [Source:MGI Symbol;Acc:MGI:95808]	-
ENSMUSG00000022969	114.393	61.6325	64.7397	42.5522	30.1864	41.3046	80.2552	38.0144	1.07756	0.00368008	0.0319057	Il10rb	16	91406164	91425834	+	3808	protein_coding	interleukin 10 receptor, beta [Source:MGI Symbol;Acc:MGI:109380]	-
ENSMUSG00000018698	2.9083	5.20838	0	11.1979	13.5318	26.4773	2.70556	17.069	-2.6399	0.00368549	0.0319374	Lhx1	11	84518284	84525535	-	4072	protein_coding	LIM homeobox protein 1 [Source:MGI Symbol;Acc:MGI:99783]	Homeobox
ENSMUSG00000020866	4885.95	3772.61	4386.11	399.766	1496.83	1873.53	4348.22	1256.71	1.7907	0.00369172	0.0319762	Cacna1g	11	94408391	94474198	-	10137	protein_coding	calcium channel, voltage-dependent, T type, alpha 1G subunit [Source:MGI Symbol;Acc:MGI:1201678]	-
ENSMUSG00000031111	46.5329	20.8335	27.6096	94.0627	78.0682	47.6592	31.6587	73.2633	-1.21384	0.00372082	0.0321516	Igsf1	X	49782536	49797749	-	5768	protein_coding	immunoglobulin superfamily, member 1 [Source:MGI Symbol;Acc:MGI:2147913]	-
ENSMUSG00000036264	2.9083	4.34032	6.66438	19.0365	18.7364	16.9455	4.63767	18.2394	-1.97518	0.00381212	0.0327691	Fstl4	11	52764634	53188538	+	4380	protein_coding	follistatin-like 4 [Source:MGI Symbol;Acc:MGI:2443199]	-
ENSMUSG00000060371	23.2664	26.0419	23.8014	10.0781	8.32727	4.23637	24.3699	7.54726	1.69561	0.00382095	0.032814	Caln1	5	130369455	130847412	+	10483	protein_coding	calneuron 1 [Source:MGI Symbol;Acc:MGI:2155987]	-
ENSMUSG00000030108	3.87774	13.021	10.4726	36.9532	23.9409	26.4773	9.12376	29.1238	-1.6641	0.00395809	0.0336262	Slc6a13	6	121300227	121337733	+	2904	protein_coding	solute carrier family 6 (neurotransmitter transporter, GABA), member 13 [Source:MGI Symbol;Acc:MGI:95629]	-
ENSMUSG00000097754	13.5721	4.34032	14.2808	1.11979	0	1.05909	10.7311	0.726295	3.89803	0.0039619	0.0336428	Ptgs2os2	1	150159043	150164948	-	1745	lincRNA	prostaglandin-endoperoxide synthase 2, opposite strand 2 [Source:MGI Symbol;Acc:MGI:5477181]	-
ENSMUSG00000082063	3.87774	2.60419	6.66438	20.1563	11.45	24.3591	4.3821	18.6551	-2.09676	0.00396662	0.0336534	Gm12993	4	116874588	116875465	-	479	processed_pseudogene	predicted gene 12993 [Source:MGI Symbol;Acc:MGI:3650477]	-
ENSMUSG00000096971	62.0438	59.8964	61.8835	22.3959	23.9409	41.3046	61.2746	29.2138	1.06685	0.0040209	0.0340484	4930556M19Rik	15	10714836	10790123	+	7014	processed_transcript	RIKEN cDNA 4930556M19 gene [Source:MGI Symbol;Acc:MGI:1922509]	-
ENSMUSG00000070469	19.3887	6.94451	18.089	2.23959	2.08182	3.17728	14.8074	2.49956	2.56159	0.00407848	0.0344069	Adamtsl3	7	82335694	82614450	+	7744	protein_coding	ADAMTS-like 3 [Source:MGI Symbol;Acc:MGI:3028499]	-
ENSMUSG00000001622	4.84717	2.60419	4.76027	41.4324	10.4091	10.5909	4.07055	20.8108	-2.35704	0.0040789	0.0344069	Csn3	5	87925579	87932665	+	4152	protein_coding	casein kappa [Source:MGI Symbol;Acc:MGI:107461]	-
ENSMUSG00000018102	118.271	84.2022	95.2054	70.547	30.1864	46.6001	99.2262	49.1111	1.01713	0.00412026	0.0346636	Hist1h2bc	13	23684199	23692908	+	1156	protein_coding	histone cluster 1, H2bc [Source:MGI Symbol;Acc:MGI:1915274]	-
ENSMUSG00000020151	32.9608	37.3267	35.226	3.35938	9.36818	20.1228	35.1712	10.9501	1.67783	0.00412792	0.034712	Ptprr	10	116018213	116274932	+	5929	protein_coding	protein tyrosine phosphatase, receptor type, R [Source:MGI Symbol;Acc:MGI:109559]	-
ENSMUSG00000024421	32.9608	6.94451	33.3219	6.71876	5.20454	4.23637	24.4091	5.38656	2.17885	0.00413002	0.0347135	Lama3	18	12333819	12583013	+	10745	protein_coding	laminin, alpha 3 [Source:MGI Symbol;Acc:MGI:99909]	-
ENSMUSG00000097040	49.4412	50.3477	59.0274	33.5938	19.7773	20.1228	52.9387	24.4979	1.11555	0.00414414	0.0348161	2610316D01Rik	3	45280437	45378260	-	1209	processed_transcript	RIKEN cDNA 2610316D01 gene [Source:MGI Symbol;Acc:MGI:1919761]	-
ENSMUSG00000091623	7.75548	5.20838	11.4247	12.3177	38.5136	34.9501	8.1295	28.5938	-1.82254	0.00416459	0.0349395	Gm17092	5	99977686	99978858	+	698	antisense	predicted gene 17092 [Source:MGI Symbol;Acc:MGI:4937919]	-
ENSMUSG00000086683	0	0.868064	0	2.23959	10.4091	11.65	0.289355	8.09956	-4.60844	0.00417029	0.0349712	Gm12867	4	119130292	119131001	-	457	antisense	predicted gene 12867 [Source:MGI Symbol;Acc:MGI:3651003]	-
ENSMUSG00000028012	1.93887	1.73613	0	13.4375	8.32727	10.5909	1.225	10.7852	-3.128	0.00419263	0.03511	Rrh	3	129804408	129822587	-	5910	protein_coding	retinal pigment epithelium derived rhodopsin homolog [Source:MGI Symbol;Acc:MGI:1097709]	-
ENSMUSG00000063434	6.78604	11.2848	5.71233	42.5522	19.7773	19.0637	7.92773	27.131	-1.76456	0.00419264	0.03511	Sorcs3	19	48206025	48805505	+	5634	protein_coding	sortilin-related VPS10 domain containing receptor 3 [Source:MGI Symbol;Acc:MGI:1913923]	-
ENSMUSG00000115317	24.2359	19.9655	22.8493	10.0781	4.16363	5.29546	22.3502	6.51241	1.78656	0.0042142	0.0352543	Gm32618	15	32778904	32796006	+	1334	lincRNA	predicted gene, 32618 [Source:MGI Symbol;Acc:MGI:5591777]	-
ENSMUSG00000097665	0	0	0.952054	2.23959	12.4909	9.53183	0.317351	8.08744	-4.60657	0.00422346	0.0352543	Gm16853	9	21405242	21411720	-	1986	antisense	predicted gene, 16853 [Source:MGI Symbol;Acc:MGI:4439777]	-
ENSMUSG00000043673	12.6026	7.81257	16.1849	0	3.12273	1.05909	12.2	1.39394	3.10389	0.00429539	0.0357235	Kcns3	12	11090202	11151056	-	3164	protein_coding	potassium voltage-gated channel, delayed-rectifier, subfamily S, member 3 [Source:MGI Symbol;Acc:MGI:1098804]	-
ENSMUSG00000023484	21.3276	26.0419	35.226	11.1979	9.36818	1.05909	27.5318	7.2084	1.93806	0.00431188	0.0357788	Prph	15	99055174	99058978	+	1999	protein_coding	peripherin [Source:MGI Symbol;Acc:MGI:97774]	-
ENSMUSG00000089957	0.969435	0	0.952054	10.0781	9.36818	7.41365	0.640496	8.95332	-3.84184	0.00434478	0.0359861	A830011K09Rik	6	138423105	138429592	+	2697	antisense	RIKEN cDNA A830011K09 gene [Source:MGI Symbol;Acc:MGI:2442570]	-
ENSMUSG00000048038	27.1442	44.2713	42.8424	10.0781	21.8591	9.53183	38.086	13.823	1.45929	0.00434684	0.0359867	Ccdc187	2	26243469	26294557	-	9827	protein_coding	coiled-coil domain containing 187 [Source:MGI Symbol;Acc:MGI:3045295]	-
ENSMUSG00000107060	9.69435	11.2848	3.80822	0	0	1.05909	8.26246	0.353031	4.4282	0.00436334	0.036074	Gm38901	6	127873563	127877246	-	3008	lincRNA	predicted gene, 38901 [Source:MGI Symbol;Acc:MGI:5621786]	-
ENSMUSG00000029675	582.63	534.727	623.596	34.7136	108.255	256.3	580.318	133.09	2.12406	0.00440054	0.036365	Eln	5	134702593	134747323	-	8098	protein_coding	elastin [Source:MGI Symbol;Acc:MGI:95317]	-
ENSMUSG00000089803	6.78604	10.4168	10.4726	17.9167	35.3909	29.6546	9.22513	27.6541	-1.58306	0.00442499	0.0365504	Gm10171	1	172144274	172144901	-	628	processed_pseudogene	predicted gene 10171 [Source:MGI Symbol;Acc:MGI:3704203]	-
ENSMUSG00000043310	7.75548	15.6251	2.85616	0	1.04091	0	8.7456	0.34697	4.51246	0.00445243	0.0366937	Olfr571	7	102905090	102917536	-	5158	protein_coding	olfactory receptor 571 [Source:MGI Symbol;Acc:MGI:3030405]	-
ENSMUSG00000022790	4.84717	11.2848	14.2808	44.7918	24.9818	24.3591	10.1376	31.3776	-1.62452	0.00453334	0.0372255	Igsf11	16	38892671	39027159	+	4493	protein_coding	immunoglobulin superfamily, member 11 [Source:MGI Symbol;Acc:MGI:2388477]	-
ENSMUSG00000076281	382.927	861.987	515.061	227.318	31.2273	106.968	586.658	121.838	2.2682	0.00455137	0.0373316	Gm24270	9	56223715	56223771	-	57	miRNA	predicted gene, 24270 [Source:MGI Symbol;Acc:MGI:5454047]	-
ENSMUSG00000035783	19.3887	26.0419	23.8014	43.672	42.6773	63.5456	23.0773	49.9649	-1.11254	0.00455582	0.0373425	Acta2	19	34241090	34255336	-	1781	protein_coding	actin, alpha 2, smooth muscle, aorta [Source:MGI Symbol;Acc:MGI:87909]	-
ENSMUSG00000112117	15.511	16.4932	23.8014	72.7866	18.7364	69.9001	18.6018	53.8077	-1.53162	0.0045599	0.0373517	Rmst	10	92071037	92165170	-	7423	lincRNA	rhabdomyosarcoma 2 associated transcript (non-coding RNA) [Source:MGI Symbol;Acc:MGI:1099806]	-
ENSMUSG00000074736	73.677	42.5351	63.7876	40.3126	10.4091	15.8864	59.9999	22.2027	1.43922	0.00462658	0.0378032	Syndig1	2	149829211	150004392	+	2463	protein_coding	synapse differentiation inducing 1 [Source:MGI Symbol;Acc:MGI:3702158]	-
ENSMUSG00000031762	4.84717	0	0.952054	1.11979	20.8182	40.2455	1.93308	20.7278	-3.4461	0.00463655	0.0378676	Mt2	8	94172664	94173568	+	588	protein_coding	metallothionein 2 [Source:MGI Symbol;Acc:MGI:97172]	-
ENSMUSG00000109724	281.136	842.022	871.13	379.61	240.45	361.151	664.763	327.07	1.02371	0.0046468	0.0379342	Gm18194	7	12795723	12799164	-	3442	transcribed_processed_pseudogene	predicted gene, 18194 [Source:MGI Symbol;Acc:MGI:5010379]	-
ENSMUSG00000113009	0.969435	0	0	8.95835	7.28636	5.29546	0.323145	7.18006	-4.43031	0.00469316	0.038244	3732407C23Rik	12	12722861	12726400	+	3540	TEC	RIKEN cDNA 3732407C23 gene [Source:MGI Symbol;Acc:MGI:1921264]	-
ENSMUSG00000030218	8.72491	17.3613	18.089	2.23959	3.12273	3.17728	14.7251	2.84653	2.36937	0.00469529	0.0382442	Mgp	6	136872435	136875823	-	1187	protein_coding	matrix Gla protein [Source:MGI Symbol;Acc:MGI:96976]	-
ENSMUSG00000116597	59.1355	32.1184	24.7534	10.0781	14.5727	16.9455	38.6691	13.8654	1.47527	0.00470745	0.0383089	AC126055.1	16	31617735	31638979	+	5432	lincRNA	novel transcript	-
ENSMUSG00000043833	0	0.868064	1.90411	8.95835	3.12273	22.2409	0.924057	11.4407	-3.62642	0.00475319	0.0386293	2900005J15Rik	5	25100983	25110109	+	2928	processed_transcript	RIKEN cDNA 2900005J15 gene [Source:MGI Symbol;Acc:MGI:1914511]	-
ENSMUSG00000021679	7.75548	12.1529	10.4726	1.11979	1.04091	1.05909	10.127	1.07327	3.24112	0.00478415	0.0388033	S100z	13	95477268	95478721	-	399	protein_coding	S100 calcium binding protein, zeta [Source:MGI Symbol;Acc:MGI:2685471]	-
ENSMUSG00000024617	57.1966	28.6461	52.363	134.375	71.8227	82.6092	46.0686	96.2691	-1.06536	0.00478528	0.0388033	Camk2a	18	60925618	60988152	+	7465	protein_coding	calcium/calmodulin-dependent protein kinase II alpha [Source:MGI Symbol;Acc:MGI:88256]	-
ENSMUSG00000109536	38.7774	24.3058	29.5137	48.1511	68.7	70.9592	30.8656	62.6034	-1.02503	0.0048836	0.0393721	9330162G02Rik	7	59223847	59254788	-	30942	TEC	RIKEN cDNA 9330162G02 gene [Source:MGI Symbol;Acc:MGI:2442217]	-
ENSMUSG00000035228	47.5023	36.4587	74.2602	22.3959	21.8591	25.4182	52.7404	23.2244	1.18114	0.00497516	0.0399684	Ccdc106	7	5020553	5060785	+	2699	protein_coding	coiled-coil domain containing 106 [Source:MGI Symbol;Acc:MGI:2385900]	-
ENSMUSG00000106375	0.969435	0.868064	0	2.23959	12.4909	14.8273	0.612499	9.8526	-4.0015	0.00505786	0.0405432	Gm43361	5	122496159	122500848	+	4690	TEC	predicted gene 43361 [Source:MGI Symbol;Acc:MGI:5663498]	-
ENSMUSG00000051678	30.0525	15.6251	18.089	5.59897	2.08182	8.47274	21.2556	5.38451	1.98139	0.00506827	0.0405909	Pcdhb6	18	37333921	37337674	+	3754	protein_coding	protocadherin beta 6 [Source:MGI Symbol;Acc:MGI:2136740]	-
ENSMUSG00000114934	0	3.47226	0	10.0781	9.36818	15.8864	1.15742	11.7776	-3.29193	0.0050821	0.0406346	Gm48342	13	119698360	119704549	-	1899	antisense	predicted gene, 48342 [Source:MGI Symbol;Acc:MGI:6097804]	-
ENSMUSG00000107577	10.6638	6.07645	3.80822	11.1979	27.0636	39.1864	6.84948	25.816	-1.91992	0.00509035	0.0406346	Gm44103	6	116260434	116264095	-	3662	TEC	predicted gene, 44103 [Source:MGI Symbol;Acc:MGI:5690495]	-
ENSMUSG00000033508	23.2664	26.0419	29.5137	7.83856	6.24545	12.7091	26.274	8.93104	1.5565	0.00510455	0.040702	Asprv1	6	86628164	86629710	+	1547	protein_coding	aspartic peptidase, retroviral-like 1 [Source:MGI Symbol;Acc:MGI:1915105]	-
ENSMUSG00000056656	20.3581	19.0974	23.8014	6.71876	5.20454	7.41365	21.0856	6.44565	1.71043	0.00514759	0.0409912	Apol8	15	77747798	77757003	-	2962	protein_coding	apolipoprotein L 8 [Source:MGI Symbol;Acc:MGI:2444921]	-
ENSMUSG00000106746	2.9083	12.1529	9.52054	0	0	1.05909	8.19391	0.353031	4.41769	0.00517001	0.04111	2900064F13Rik	5	81826816	81827823	+	1008	TEC	RIKEN cDNA 2900064F13 gene [Source:MGI Symbol;Acc:MGI:1920293]	-
ENSMUSG00000103831	0.969435	0	1.90411	5.59897	13.5318	10.5909	0.957848	9.90724	-3.40285	0.00517156	0.04111	Gm37608	7	79516882	79518761	+	1880	TEC	predicted gene, 37608 [Source:MGI Symbol;Acc:MGI:5610836]	-
ENSMUSG00000020467	156.079	76.3896	134.24	67.1876	19.7773	67.7819	122.236	51.5823	1.24552	0.00521392	0.0413384	Efemp1	11	28853204	28926743	+	2037	protein_coding	epidermal growth factor-containing fibulin-like extracellular matrix protein 1 [Source:MGI Symbol;Acc:MGI:1339998]	-
ENSMUSG00000052271	0.969435	0	2.85616	22.3959	7.28636	6.35456	1.2752	12.0123	-3.2563	0.00530935	0.0418992	Bhlha15	5	144190286	144194441	+	3494	protein_coding	basic helix-loop-helix family, member a15 [Source:MGI Symbol;Acc:MGI:891976]	bHLH
ENSMUSG00000036578	6.78604	21.7016	22.8493	1.11979	5.20454	3.17728	17.1123	3.16721	2.42497	0.00531002	0.0418992	Fxyd7	7	31042513	31051467	-	693	protein_coding	FXYD domain-containing ion transport regulator 7 [Source:MGI Symbol;Acc:MGI:1889006]	-
ENSMUSG00000078810	27.1442	16.4932	29.5137	7.83856	7.28636	8.47274	24.3837	7.86589	1.62953	0.00532785	0.0420216	Gp6	7	4363965	4397744	-	5900	protein_coding	glycoprotein 6 (platelet) [Source:MGI Symbol;Acc:MGI:1889810]	-
ENSMUSG00000089894	41.6857	20.8335	28.5616	2.23959	10.4091	13.7682	30.3603	8.80563	1.77588	0.0053849	0.0424438	Gm15524	12	56689918	56692964	-	463	antisense	predicted gene 15524 [Source:MGI Symbol;Acc:MGI:3782971]	-
ENSMUSG00000053214	9.69435	7.81257	10.4726	1.11979	0	1.05909	9.32651	0.726295	3.69881	0.00541559	0.0426387	Gm9899	5	30573987	30588619	-	6195	processed_transcript	predicted gene 9899 [Source:MGI Symbol;Acc:MGI:3708711]	-
ENSMUSG00000042678	8.72491	13.889	19.0411	0	2.08182	4.23637	13.885	2.10606	2.70657	0.00547656	0.043045	Myo15	11	60469339	60528369	+	12760	protein_coding	myosin XV [Source:MGI Symbol;Acc:MGI:1261811]	-
ENSMUSG00000025328	9.69435	10.4168	1.90411	21.2761	22.9	32.8319	7.33841	25.6693	-1.80139	0.00552589	0.0433577	Padi3	4	140785365	140810648	-	3447	protein_coding	peptidyl arginine deiminase, type III [Source:MGI Symbol;Acc:MGI:1338891]	-
ENSMUSG00000107317	14.5415	9.5487	11.4247	1.11979	1.04091	3.17728	11.8383	1.77933	2.72814	0.00554402	0.0434437	Gm19719	5	149282752	149287868	-	4230	antisense	predicted gene, 19719 [Source:MGI Symbol;Acc:MGI:5011904]	-
ENSMUSG00000114022	17.4498	10.4168	20.9452	25.7553	44.7591	52.9546	16.2706	41.1563	-1.34577	0.00559415	0.0437611	Gm17330	12	23968681	23968845	-	165	processed_pseudogene	predicted gene, 17330 [Source:MGI Symbol;Acc:MGI:4936964]	-
ENSMUSG00000049565	16.4804	6.94451	22.8493	0	1.04091	5.29546	15.4247	2.11212	2.85426	0.0055966	0.0437614	Aknad1	3	108739658	108782309	+	7472	protein_coding	AKNA domain containing 1 [Source:MGI Symbol;Acc:MGI:3584453]	-
ENSMUSG00000048899	48.4717	19.9655	24.7534	97.4221	48.9227	68.841	31.0635	71.7286	-1.21018	0.00560221	0.0437864	Rimkla	4	119465283	119492628	-	4158	protein_coding	ribosomal modification protein rimK-like family member A [Source:MGI Symbol;Acc:MGI:3040686]	-
ENSMUSG00000019359	3.87774	2.60419	10.4726	22.3959	13.5318	30.7137	5.65151	22.2138	-1.98238	0.00562454	0.0439223	Gdpd2	X	100729873	100738895	+	4609	protein_coding	glycerophosphodiester phosphodiesterase domain containing 2 [Source:MGI Symbol;Acc:MGI:1918834]	-
ENSMUSG00000045287	15.511	23.4377	12.3767	55.9897	35.3909	33.891	17.1085	41.7572	-1.27989	0.00562789	0.0439223	Rtn4rl1	11	75193783	75267769	+	3525	protein_coding	reticulon 4 receptor-like 1 [Source:MGI Symbol;Acc:MGI:2661375]	-
ENSMUSG00000097335	10.6638	5.20838	3.80822	16.7969	21.8591	28.5955	6.56013	22.4172	-1.78009	0.00562927	0.0439223	Gm26563	11	80017354	80029868	-	3579	lincRNA	predicted gene, 26563 [Source:MGI Symbol;Acc:MGI:5477057]	-
ENSMUSG00000055385	8.72491	5.20838	8.56849	1.11979	0	0	7.50059	0.373265	4.28425	0.00563453	0.0439445	Rnf212	5	108729290	108774982	-	1648	protein_coding	ring finger protein 212 [Source:MGI Symbol;Acc:MGI:3645767]	-
ENSMUSG00000050957	33.9302	37.3267	33.3219	19.0365	13.5318	10.5909	34.8596	14.3864	1.28138	0.00565672	0.0439854	Insl6	19	29321344	29325356	-	708	protein_coding	insulin-like 6 [Source:MGI Symbol;Acc:MGI:1351595]	-
ENSMUSG00000097660	2.9083	0.868064	0	5.59897	8.32727	21.1819	1.25879	11.7027	-3.23274	0.0056707	0.0440753	Gm26762	7	34224755	34230236	+	5284	lincRNA	predicted gene, 26762 [Source:MGI Symbol;Acc:MGI:5477256]	-
ENSMUSG00000021314	38.7774	22.5697	47.6027	119.818	63.4954	58.2501	36.3166	80.5212	-1.15043	0.00572892	0.044376	Amph	13	18948205	19150921	+	4528	protein_coding	amphiphysin [Source:MGI Symbol;Acc:MGI:103574]	-
ENSMUSG00000105093	0.969435	0	0	11.1979	7.28636	3.17728	0.323145	7.22053	-4.43722	0.00573379	0.0443859	Gm17815	3	95804855	95805749	+	895	processed_pseudogene	predicted gene, 17815 [Source:MGI Symbol;Acc:MGI:5010000]	-
ENSMUSG00000114524	2.9083	0	2.85616	7.83856	17.6954	12.7091	1.92149	12.7477	-2.75849	0.00574059	0.0443885	Gm48357	13	58184896	58191318	-	650	sense_intronic	predicted gene, 48357 [Source:MGI Symbol;Acc:MGI:6097824]	-
ENSMUSG00000056812	31.0219	41.6671	42.8424	109.74	61.4136	61.4274	38.5105	77.5269	-1.00619	0.00576233	0.0445019	St8sia3	18	64254359	64276146	+	6665	protein_coding	ST8 alpha-N-acetyl-neuraminide alpha-2,8-sialyltransferase 3 [Source:MGI Symbol;Acc:MGI:106019]	-
ENSMUSG00000034796	1.93887	6.94451	4.76027	7.83856	34.35	20.1228	4.54788	20.7704	-2.18346	0.00580814	0.0447796	Cpne7	8	123117374	123135182	+	5268	protein_coding	copine VII [Source:MGI Symbol;Acc:MGI:2142747]	-
ENSMUSG00000084407	63.9827	83.3341	55.2191	48.1511	22.9	14.8273	67.512	28.6261	1.24367	0.00581942	0.0448476	Gm14018	2	121485432	121491512	+	455	unprocessed_pseudogene	predicted gene 14018 [Source:MGI Symbol;Acc:MGI:3649456]	-
ENSMUSG00000023993	50.4106	39.0629	73.3082	12.3177	31.2273	24.3591	54.2605	22.6347	1.25547	0.00588714	0.0452543	Treml1	17	48359916	48367176	+	1402	protein_coding	triggering receptor expressed on myeloid cells-like 1 [Source:MGI Symbol;Acc:MGI:1918576]	-
ENSMUSG00000027967	5.81661	7.81257	5.71233	29.1146	8.32727	36.0091	6.44717	24.4837	-1.91988	0.00589325	0.0452728	Neurog2	3	127633135	127635631	+	2227	protein_coding	neurogenin 2 [Source:MGI Symbol;Acc:MGI:109619]	bHLH
ENSMUSG00000097248	3.87774	5.20838	5.71233	22.3959	17.6954	13.7682	4.93282	17.9532	-1.86014	0.00589959	0.0452752	Gm2694	8	87460469	87525554	+	5744	lincRNA	predicted gene 2694 [Source:MGI Symbol;Acc:MGI:3780864]	-
ENSMUSG00000106086	22.297	17.3613	20.9452	2.23959	4.16363	9.53183	20.2012	5.31169	1.91957	0.00589983	0.0452752	Gm43352	3	131109026	131112090	-	3065	antisense	predicted gene 43352 [Source:MGI Symbol;Acc:MGI:5663489]	-
ENSMUSG00000067578	17.4498	3.47226	13.3288	0	1.04091	2.11819	11.4169	1.05303	3.41722	0.00593232	0.0454109	Cbln4	2	172036233	172043466	-	2902	protein_coding	cerebellin 4 precursor protein [Source:MGI Symbol;Acc:MGI:2154433]	-
ENSMUSG00000030321	22.297	16.4932	8.56849	42.5522	26.0227	57.191	15.7862	41.922	-1.40899	0.00593251	0.0454109	Efcab12	6	115810729	115838412	-	2663	protein_coding	EF-hand calcium binding domain 12 [Source:MGI Symbol;Acc:MGI:2681834]	-
ENSMUSG00000021313	59.1355	13.889	47.6027	16.7969	12.4909	8.47274	40.2091	12.5869	1.67499	0.00595092	0.0455135	Ryr2	13	11553102	12106945	-	28790	protein_coding	ryanodine receptor 2, cardiac [Source:MGI Symbol;Acc:MGI:99685]	-
ENSMUSG00000085323	17.4498	32.1184	16.1849	32.474	56.2091	69.9001	21.9177	52.8611	-1.26595	0.00600287	0.045776	9130410C08Rik	4	114817161	114902859	-	1088	antisense	RIKEN cDNA 9130410C08 gene [Source:MGI Symbol;Acc:MGI:1918862]	-
ENSMUSG00000049176	26.1747	21.7016	22.8493	11.1979	7.28636	4.23637	23.5752	7.57356	1.64343	0.00603701	0.0459207	Frmpd4	X	167471309	168577231	-	9394	protein_coding	FERM and PDZ domain containing 4 [Source:MGI Symbol;Acc:MGI:3042378]	-
ENSMUSG00000032807	28.1136	16.4932	13.3288	0	1.04091	8.47274	19.3119	3.17122	2.59636	0.00614982	0.0466811	Alox12b	11	69156989	69169792	+	2431	protein_coding	arachidonate 12-lipoxygenase, 12R type [Source:MGI Symbol;Acc:MGI:1274782]	-
ENSMUSG00000029868	58.1661	31.2503	48.5548	17.9167	13.5318	26.4773	45.9904	19.3086	1.24976	0.00616394	0.0467688	Trpv6	6	41620624	41636405	-	3936	protein_coding	transient receptor potential cation channel, subfamily V, member 6 [Source:MGI Symbol;Acc:MGI:1927259]	-
ENSMUSG00000035594	30.0525	39.0629	23.8014	11.1979	15.6136	7.41365	30.9722	11.4084	1.44152	0.00621085	0.0469897	Chrna5	9	54980880	55007779	+	3126	protein_coding	cholinergic receptor, nicotinic, alpha polypeptide 5 [Source:MGI Symbol;Acc:MGI:87889]	-
ENSMUSG00000097816	5.81661	1.73613	1.90411	8.95835	26.0227	12.7091	3.15228	15.8967	-2.34954	0.00636919	0.0479259	Gm26811	6	89304630	89327621	+	5485	antisense	predicted gene, 26811 [Source:MGI Symbol;Acc:MGI:5477305]	-
ENSMUSG00000050824	17.4498	5.20838	6.66438	1.11979	1.04091	0	9.77419	0.720234	3.76652	0.00641997	0.0482256	Sstr5	17	25489875	25497288	-	2733	protein_coding	somatostatin receptor 5 [Source:MGI Symbol;Acc:MGI:894282]	-
ENSMUSG00000071753	65.9215	45.1393	58.0753	25.7553	17.6954	36.0091	56.3787	26.4866	1.08889	0.006427	0.048241	C230004F18Rik	X	61116378	61292484	+	24030	lincRNA	RIKEN cDNA C230004F18 gene [Source:MGI Symbol;Acc:MGI:3041217]	-
ENSMUSG00000026107	101.791	109.376	73.3082	325.86	133.236	123.914	94.8249	194.337	-1.03352	0.00645095	0.0483808	Nabp1	1	51465862	51478425	-	8498	protein_coding	nucleic acid binding protein 1 [Source:MGI Symbol;Acc:MGI:1923258]	-
ENSMUSG00000091021	15.511	12.1529	15.2329	17.9167	54.1273	43.4228	14.2989	38.4889	-1.43346	0.00649308	0.0486365	Gm17300	4	132351772	132353382	+	1527	lincRNA	predicted gene, 17300 [Source:MGI Symbol;Acc:MGI:4936934]	-
ENSMUSG00000047361	37.8079	28.6461	43.7945	12.3177	4.16363	21.1819	36.7495	12.5544	1.54993	0.00655198	0.0489177	Gm973	1	59516264	59636417	+	5484	protein_coding	predicted gene 973 [Source:MGI Symbol;Acc:MGI:2685819]	-
ENSMUSG00000084984	10.6638	10.4168	2.85616	22.3959	30.1864	23.3	7.9789	25.2941	-1.6614	0.00656796	0.0490156	Far1os	7	113530489	113564987	-	1101	antisense	fatty acyl CoA reductase 1, opposite strand [Source:MGI Symbol;Acc:MGI:1916545]	-
ENSMUSG00000083853	1.93887	0	0	5.59897	5.20454	18.0046	0.64629	9.6027	-3.93651	0.00658384	0.0490736	Gm15696	16	31970362	31970806	-	445	processed_pseudogene	predicted gene 15696 [Source:MGI Symbol;Acc:MGI:3783137]	-
ENSMUSG00000045589	133.782	71.1812	79.0205	48.1511	16.6545	57.191	94.6612	40.6656	1.21962	0.00664924	0.0494783	Frrs1l	4	56957173	56990391	-	6817	protein_coding	ferric-chelate reductase 1 like [Source:MGI Symbol;Acc:MGI:2442704]	-
ENSMUSG00000030500	47.5023	62.5006	33.3219	27.9948	19.7773	8.47274	47.7749	18.7483	1.35484	0.00667639	0.0496413	Slc17a6	7	51622006	51671119	+	5399	protein_coding	solute carrier family 17 (sodium-dependent inorganic phosphate cotransporter), member 6 [Source:MGI Symbol;Acc:MGI:2156052]	-
ENSMUSG00000021259	6.78604	12.1529	2.85616	15.6771	21.8591	41.3046	7.26503	26.2803	-1.84613	0.00670125	0.0497942	Cyp46a1	12	108334381	108362234	+	3287	protein_coding	cytochrome P450, family 46, subfamily a, polypeptide 1 [Source:MGI Symbol;Acc:MGI:1341877]	-
ENSMUSG00000065126	45.5634	64.2367	56.1712	39.1928	15.6136	18.0046	55.3238	24.2703	1.19549	0.00671163	0.0498421	Snord104	11	106500993	106501062	+	70	snoRNA	small nucleolar RNA, C/D box 104 [Source:MGI Symbol;Acc:MGI:3819515]	-

## Sheet: groupE12.5vsgroupE10.5_deg_all
gene_id	E12_1	E12_2	E12_3	E10_3	E10_2	E10_1	groupE12.5	groupE10.5	log2FoldChange	pvalue	padj	gene_name	gene_chr	gene_start	gene_end	gene_strand	gene_length	gene_biotype	gene_description	tf_family
ENSMUSG00000061527	2599.07	2580.83	2552.57	41.5163	27.871	39.2441	2577.49	36.2105	6.15601	1.11914e-141	2.28136e-137	Krt5	15	101707070	101712898	-	2197	protein_coding	keratin 5 [Source:MGI Symbol;Acc:MGI:96702]	-
ENSMUSG00000032394	96.368	139.306	64.4795	5260.86	9395.52	6215.66	100.051	6957.35	-6.11683	5.99617e-100	6.11159e-96	Igdcc3	9	65141189	65185872	+	3604	protein_coding	immunoglobulin superfamily, DCC subclass, member 3 [Source:MGI Symbol;Acc:MGI:1202390]	-
ENSMUSG00000019789	1966.48	1680.84	1769.6	67.0648	44.7927	63.3943	1805.64	58.4173	4.95184	1.26677e-97	8.60773e-94	Hey2	10	30832359	30842801	-	4593	protein_coding	hairy/enhancer-of-split related with YRPW motif 2 [Source:MGI Symbol;Acc:MGI:1341884]	bHLH
ENSMUSG00000037034	1752.75	1531.45	1490.19	3.19356	4.97697	9.05633	1591.46	5.74229	8.10512	8.82073e-87	4.49527e-83	Pax1	2	147361925	147393295	+	4492	protein_coding	paired box 1 [Source:MGI Symbol;Acc:MGI:97485]	PAX
ENSMUSG00000039883	1973.16	1709.25	1711.27	14.9033	23.8894	48.3004	1797.89	29.0311	5.94747	9.83501e-85	4.00973e-81	Lrrc17	5	21543559	21575904	+	3608	protein_coding	leucine rich repeat containing 17 [Source:MGI Symbol;Acc:MGI:1921761]	-
ENSMUSG00000021390	1419.76	1263.83	1121.74	6.38712	3.98157	9.05633	1268.44	6.47501	7.61542	8.72893e-82	2.96565e-78	Ogn	13	49608046	49624501	+	2566	protein_coding	osteoglycin [Source:MGI Symbol;Acc:MGI:109278]	-
ENSMUSG00000001911	1600.09	1583.69	1016.32	5.3226	10.9493	22.1377	1400.03	12.8032	6.764	5.15902e-79	1.50238e-75	Nfix	8	84699876	84800344	-	7351	protein_coding	nuclear factor I/X [Source:MGI Symbol;Acc:MGI:97311]	CTF/NFI
ENSMUSG00000050966	7.63311	14.6638	5.11742	1882.07	1268.13	992.171	9.1381	1380.79	-7.22191	1.66762e-78	4.2493e-75	Lin28a	4	134003330	134018841	-	3996	protein_coding	lin-28 homolog A (C. elegans) [Source:MGI Symbol;Acc:MGI:1890546]	CSD
ENSMUSG00000063804	95.4138	120.06	93.137	3588.5	2468.58	2095.03	102.87	2717.37	-4.72204	4.87546e-78	1.10429e-74	Lin28b	10	45376620	45486395	-	9065	protein_coding	lin-28 homolog B (C. elegans) [Source:MGI Symbol;Acc:MGI:3584032]	CSD
ENSMUSG00000021508	8960.31	6226.61	7170.53	190.549	140.351	313.953	7452.48	214.951	5.11553	8.9231e-78	1.81897e-74	Cxcl14	13	56288643	56296551	-	1827	protein_coding	chemokine (C-X-C motif) ligand 14 [Source:MGI Symbol;Acc:MGI:1888514]	-
ENSMUSG00000021943	1280.45	1023.72	1018.37	5.3226	5.97236	19.1189	1107.51	10.138	6.7641	2.59903e-77	4.81647e-74	Gdf10	14	33923587	33937983	+	5210	protein_coding	growth differentiation factor 10 [Source:MGI Symbol;Acc:MGI:95684]	-
ENSMUSG00000026879	2051.4	1852.22	2155.46	107.517	111.484	146.914	2019.69	121.971	4.04885	5.20842e-77	8.84781e-74	Gsn	2	35256380	35307892	+	3157	protein_coding	gelsolin [Source:MGI Symbol;Acc:MGI:95851]	-
ENSMUSG00000060044	3709.69	4138.85	3550.47	118.162	184.148	222.383	3799.67	174.898	4.44011	2.3774e-76	3.72794e-73	Tmem26	10	68723646	68782650	+	5282	protein_coding	transmembrane protein 26 [Source:MGI Symbol;Acc:MGI:2143537]	-
ENSMUSG00000045573	1607.72	1130.03	1812.59	6.38712	11.9447	29.1815	1516.78	15.8378	6.57369	1.08249e-75	1.57618e-72	Penk	4	4133531	4138819	-	1634	protein_coding	preproenkephalin [Source:MGI Symbol;Acc:MGI:104629]	-
ENSMUSG00000051048	1117.3	1058.54	720.533	25.5485	24.8848	31.194	965.457	27.2091	5.14872	5.47608e-71	7.44199e-68	P4ha3	7	100285520	100319699	+	3135	protein_coding	procollagen-proline, 2-oxoglutarate 4-dioxygenase (proline 4-hydroxylase), alpha polypeptide III [Source:MGI Symbol;Acc:MGI:2444049]	-
ENSMUSG00000052305	1189.81	1273.92	1536.25	47.9034	38.8204	73.4569	1333.33	53.3936	4.64167	4.26039e-69	5.428e-66	Hbb-bs	7	103826534	103828096	-	768	protein_coding	hemoglobin, beta adult s chain [Source:MGI Symbol;Acc:MGI:5474852]	-
ENSMUSG00000000402	1273.77	1107.12	913.971	56.4196	32.848	48.3004	1098.29	45.856	4.58494	8.82839e-67	1.05863e-63	Egfl6	X	166523007	166585720	-	2704	protein_coding	EGF-like-domain, multiple 6 [Source:MGI Symbol;Acc:MGI:1858599]	-
ENSMUSG00000041731	832.009	966.893	817.764	27.6775	37.825	47.2942	872.222	37.5989	4.53297	3.28818e-66	3.72386e-63	Pgm5	19	24683016	24861855	-	3611	protein_coding	phosphoglucomutase 5 [Source:MGI Symbol;Acc:MGI:1925668]	-
ENSMUSG00000079259	54.3859	109.062	85.9727	1631.91	2144.08	1646.24	83.1401	1807.41	-4.44128	2.39418e-64	2.5687e-61	Trim71	9	114507133	114564369	-	9332	protein_coding	tripartite motif-containing 71 [Source:MGI Symbol;Acc:MGI:2685973]	-
ENSMUSG00000032231	8677.89	7483.11	11167.2	690.874	641.034	824.126	9109.41	718.678	3.66388	4.20134e-64	4.28222e-61	Anxa2	9	69453620	69491795	+	3731	protein_coding	annexin A2 [Source:MGI Symbol;Acc:MGI:88246]	-
ENSMUSG00000022330	1117.3	961.394	827.999	25.5485	41.8065	53.3317	968.896	40.2289	4.58639	6.42843e-61	6.24017e-58	Osr2	15	35296098	35303305	+	3623	protein_coding	odd-skipped related 2 [Source:MGI Symbol;Acc:MGI:1930813]	zf-C2H2
ENSMUSG00000041324	580.116	660.787	490.249	10.6452	17.9171	18.1127	577.051	15.5583	5.20754	7.69004e-59	7.12552e-56	Inhba	13	16011851	16031621	+	6390	protein_coding	inhibin beta-A [Source:MGI Symbol;Acc:MGI:96570]	-
ENSMUSG00000027750	4528.34	3596.29	3160.52	353.421	269.752	363.259	3761.72	328.811	3.51635	1.38997e-56	1.23194e-53	Postn	3	54361109	54391037	+	8702	protein_coding	periostin, osteoblast specific factor [Source:MGI Symbol;Acc:MGI:1926321]	-
ENSMUSG00000046818	977.992	945.814	1219.99	90.4842	61.7144	72.4506	1047.93	74.8831	3.80841	2.49903e-55	2.12261e-52	Ddit4l	3	137621612	137628333	+	2916	protein_coding	DNA-damage-inducible transcript 4-like [Source:MGI Symbol;Acc:MGI:1920534]	-
ENSMUSG00000025064	763.311	893.574	599.762	29.8066	30.8572	45.2816	752.215	35.3151	4.41164	3.38079e-55	2.7567e-52	Col17a1	19	47646344	47692094	-	5765	protein_coding	collagen, type XVII, alpha 1 [Source:MGI Symbol;Acc:MGI:88450]	-
ENSMUSG00000024659	493.289	427.083	548.587	17.0323	14.9309	13.0814	489.653	15.0149	5.0293	4.99967e-55	3.91994e-52	Anxa1	19	20373428	20390944	-	2608	protein_coding	annexin A1 [Source:MGI Symbol;Acc:MGI:96819]	-
ENSMUSG00000030862	540.042	614.962	533.235	6.38712	3.98157	6.03755	562.747	5.46875	6.69023	7.49558e-55	5.65917e-52	Cpxm2	7	132032687	132154739	-	4622	protein_coding	carboxypeptidase X 2 (M14 family) [Source:MGI Symbol;Acc:MGI:1926006]	-
ENSMUSG00000038112	1557.15	1752.32	1641.67	140.517	124.424	193.202	1650.38	152.714	3.43371	5.09443e-52	3.70892e-49	AW551984	9	39587396	39604403	-	6082	protein_coding	expressed sequence AW551984 [Source:MGI Symbol;Acc:MGI:2143322]	-
ENSMUSG00000003032	960.817	775.348	690.852	52.1615	55.742	67.4193	809.005	58.441	3.79036	3.96761e-51	2.78895e-48	Klf4	4	55527143	55532466	-	3049	protein_coding	Kruppel-like factor 4 (gut) [Source:MGI Symbol;Acc:MGI:1342287]	zf-C2H2
ENSMUSG00000040856	1217.48	1179.52	1052.14	7392.03	8553.42	7444.3	1149.71	7796.58	-2.76146	3.12702e-50	2.12481e-47	Dlk1	12	109452823	109463336	+	5657	protein_coding	delta like non-canonical Notch ligand 1 [Source:MGI Symbol;Acc:MGI:94900]	-
ENSMUSG00000036030	84.9183	115.477	116.677	1640.43	1408.48	1037.45	105.691	1362.12	-3.68817	1.22396e-49	8.04853e-47	Prtg	9	72806874	72917291	+	9158	protein_coding	protogenin [Source:MGI Symbol;Acc:MGI:2444710]	-
ENSMUSG00000030074	1667.83	1678.09	1197.48	114.968	138.36	156.976	1514.47	136.768	3.4684	1.45521e-49	9.27016e-47	Gxylt2	6	100704734	100810913	+	8510	protein_coding	glucoside xylosyltransferase 2 [Source:MGI Symbol;Acc:MGI:2682940]	-
ENSMUSG00000013584	1094.4	944.898	953.887	19.1614	42.8019	64.4006	997.727	42.1213	4.56157	4.12536e-49	2.54835e-46	Aldh1a2	9	71215789	71296243	+	2264	protein_coding	aldehyde dehydrogenase family 1, subfamily A2 [Source:MGI Symbol;Acc:MGI:107928]	-
ENSMUSG00000068196	575.345	934.816	768.636	34.0647	8.95854	26.1627	759.599	23.062	5.04844	1.15523e-48	6.92627e-46	Col8a1	16	57624258	57754737	-	7833	protein_coding	collagen, type VIII, alpha 1 [Source:MGI Symbol;Acc:MGI:88463]	-
ENSMUSG00000033022	3077.1	2637.65	3089.9	389.614	397.162	456.841	2934.88	414.539	2.82355	1.30426e-47	7.59638e-45	Cdo1	18	46713205	46728342	-	1530	protein_coding	cysteine dioxygenase 1, cytosolic [Source:MGI Symbol;Acc:MGI:105925]	-
ENSMUSG00000008575	2313.79	2867.69	2709.16	355.55	344.406	390.428	2630.21	363.461	2.85528	1.66971e-47	9.45473e-45	Nfib	4	82290173	82705750	-	14957	protein_coding	nuclear factor I/B [Source:MGI Symbol;Acc:MGI:103188]	CTF/NFI
ENSMUSG00000004655	345.398	463.742	378.689	9.58068	15.9263	13.0814	395.943	12.8628	4.93909	2.0607e-46	1.13533e-43	Aqp1	6	55336432	55348555	+	2627	protein_coding	aquaporin 1 [Source:MGI Symbol;Acc:MGI:103201]	-
ENSMUSG00000035403	43.8904	62.3211	20.4697	906.971	739.577	894.564	42.227	847.038	-4.31842	3.39916e-45	1.82347e-42	Crb2	2	37776249	37799103	+	6698	protein_coding	crumbs family member 2 [Source:MGI Symbol;Acc:MGI:2679260]	-
ENSMUSG00000022636	1956.94	2502.92	2094.05	89.4197	47.7789	161.001	2184.64	99.4	4.45802	1.54038e-44	8.05145e-42	Alcam	16	52248996	52454074	-	7121	protein_coding	activated leukocyte cell adhesion molecule [Source:MGI Symbol;Acc:MGI:1313266]	-
ENSMUSG00000048387	1822.4	1015.47	1172.91	15.9678	43.7973	67.4193	1336.93	42.3948	4.97488	1.89994e-44	9.68258e-42	Osr1	12	9570116	9581500	+	2066	protein_coding	odd-skipped related transcription factor 1 [Source:MGI Symbol;Acc:MGI:1344424]	zf-C2H2
ENSMUSG00000046794	1266.14	1356.4	1296.75	195.872	149.309	145.908	1306.43	163.696	2.99757	2.82067e-44	1.40242e-41	Ppp1r3b	8	35375739	35388139	+	6216	protein_coding	protein phosphatase 1, regulatory subunit 3B [Source:MGI Symbol;Acc:MGI:2177268]	-
ENSMUSG00000054667	25.7617	28.4111	13.3053	679.164	387.208	582.624	22.4927	549.665	-4.60264	2.90072e-44	1.40788e-41	Irs4	X	141710998	141725263	-	6294	protein_coding	insulin receptor substrate 4 [Source:MGI Symbol;Acc:MGI:1338009]	-
ENSMUSG00000001506	15226.1	14337.5	9105.94	409.84	650.987	1062.61	12889.9	707.812	4.1865	1.51988e-43	7.20531e-41	Col1a1	11	94936224	94953042	+	6563	protein_coding	collagen, type I, alpha 1 [Source:MGI Symbol;Acc:MGI:88467]	-
ENSMUSG00000060284	492.335	493.07	478.991	19.1614	24.8848	41.2566	488.132	28.4343	4.09796	2.12167e-43	9.8296e-41	Sp7	15	102356606	102367182	-	3398	protein_coding	Sp7 transcription factor 7 [Source:MGI Symbol;Acc:MGI:2153568]	zf-C2H2
ENSMUSG00000095440	209.91	234.621	182.18	1726.65	3797.43	3156.63	208.904	2893.57	-3.79148	2.55023e-43	1.15525e-40	Fignl2	15	101050194	101078567	-	4462	protein_coding	fidgetin-like 2 [Source:MGI Symbol;Acc:MGI:3646919]	-
ENSMUSG00000019890	446.537	285.944	482.061	8.51616	5.97236	13.0814	404.847	9.18996	5.46059	4.44082e-43	1.96796e-40	Nts	10	102481756	102490486	-	1248	protein_coding	neurotensin [Source:MGI Symbol;Acc:MGI:1328351]	-
ENSMUSG00000032368	45.7986	19.2462	8.18787	929.326	648.001	982.109	24.4109	853.145	-5.12108	1.44157e-42	6.25244e-40	Zic1	9	91358058	91365810	-	5693	protein_coding	zinc finger protein of the cerebellum 1 [Source:MGI Symbol;Acc:MGI:106683]	zf-C2H2
ENSMUSG00000027547	156.479	154.886	161.71	1093.26	1560.78	1236.69	157.692	1296.91	-3.04022	1.5316e-42	6.50449e-40	Sall4	2	168748332	168767943	-	5536	protein_coding	spalt like transcription factor 4 [Source:MGI Symbol;Acc:MGI:2139360]	zf-C2H2
ENSMUSG00000020848	590.612	524.23	411.441	31.9356	31.8526	42.2629	508.761	35.3504	3.84664	2.2952e-42	9.5485e-40	Doc2b	11	75768966	75796049	-	4361	protein_coding	double C2, beta [Source:MGI Symbol;Acc:MGI:1100497]	-
ENSMUSG00000001119	3348.07	2610.15	2054.13	42.5808	121.438	159.995	2670.79	108.005	4.62628	2.71354e-42	1.10631e-39	Col6a1	10	76708792	76726168	-	4380	protein_coding	collagen, type VI, alpha 1 [Source:MGI Symbol;Acc:MGI:88459]	-
ENSMUSG00000112441	635.456	536.145	551.658	1.06452	0	7.04381	574.42	2.70278	7.72176	3.36171e-42	1.34369e-39	Gm48898	12	8291024	8293694	-	2671	lincRNA	predicted gene, 48898 [Source:MGI Symbol;Acc:MGI:6098663]	-
ENSMUSG00000054146	469.436	417.001	616.137	31.9356	37.825	38.2378	500.858	35.9995	3.79653	2.55435e-41	1.00136e-38	Krt15	11	100131758	100135928	-	1767	protein_coding	keratin 15 [Source:MGI Symbol;Acc:MGI:96689]	-
ENSMUSG00000022324	414.096	460.993	459.544	33.0001	37.825	41.2566	444.878	37.3606	3.57241	3.44979e-41	1.32687e-38	Matn2	15	34306677	34436273	+	6263	protein_coding	matrilin 2 [Source:MGI Symbol;Acc:MGI:109613]	-
ENSMUSG00000045179	88.7349	40.3254	38.8924	844.165	813.237	1053.55	55.9842	903.651	-4.0115	1.33573e-40	5.04239e-38	Sox3	X	60891366	60893430	-	2065	protein_coding	SRY (sex determining region Y)-box 3 [Source:MGI Symbol;Acc:MGI:98365]	HMG
ENSMUSG00000028364	2033.27	2097.84	1321.32	35.1292	62.7098	129.807	1817.47	75.8821	4.5801	2.39291e-40	8.86899e-38	Tnc	4	63959785	64047015	-	7772	protein_coding	tenascin C [Source:MGI Symbol;Acc:MGI:101922]	-
ENSMUSG00000066687	11.4497	18.3297	9.21136	340.647	354.36	274.709	12.9969	323.238	-4.62573	5.67748e-40	2.0667e-37	Zbtb16	9	48654297	48836222	-	5283	protein_coding	zinc finger and BTB domain containing 16 [Source:MGI Symbol;Acc:MGI:103222]	ZBTB
ENSMUSG00000023886	1081.99	1135.53	1107.41	68.1293	11.9447	45.2816	1108.31	41.7852	4.73415	6.42662e-40	2.29836e-37	Smoc2	17	14279506	14404790	+	6951	protein_coding	SPARC related modular calcium binding 2 [Source:MGI Symbol;Acc:MGI:1929881]	-
ENSMUSG00000019880	716.558	655.288	787.059	57.4841	47.7789	87.5445	719.635	64.2692	3.48449	1.2666e-39	4.45165e-37	Rspo3	10	29452416	29535867	-	3090	protein_coding	R-spondin 3 [Source:MGI Symbol;Acc:MGI:1920030]	-
ENSMUSG00000021701	4570.32	4497.2	4199.35	768.584	864.997	872.426	4422.29	835.336	2.40427	1.87204e-39	6.46806e-37	Plk2	13	110395046	110400844	+	4491	protein_coding	polo like kinase 2 [Source:MGI Symbol;Acc:MGI:1099790]	-
ENSMUSG00000027978	380.701	309.772	368.454	17.0323	21.8987	26.1627	352.976	21.6979	4.02067	5.62397e-39	1.91074e-36	Prss12	3	123446913	123506597	+	2602	protein_coding	protease, serine 12 neurotrypsin (motopsin) [Source:MGI Symbol;Acc:MGI:1100881]	-
ENSMUSG00000024868	1382.55	1155.69	1380.68	128.807	183.152	189.177	1306.31	167.045	2.96606	6.41321e-39	2.14317e-36	Dkk1	19	30545863	30549665	-	2427	protein_coding	dickkopf WNT signaling pathway inhibitor 1 [Source:MGI Symbol;Acc:MGI:1329040]	-
ENSMUSG00000020123	396.922	371.177	278.388	6.38712	2.98618	3.01878	348.829	4.13069	6.41385	3.08279e-38	1.01359e-35	Avpr1a	10	122448499	122453452	+	2670	protein_coding	arginine vasopressin receptor 1A [Source:MGI Symbol;Acc:MGI:1859216]	-
ENSMUSG00000020241	4270.72	3571.55	2524.94	68.1293	185.143	244.521	3455.74	165.931	4.37917	3.14575e-38	1.01787e-35	Col6a2	10	76595762	76623630	-	8326	protein_coding	collagen, type VI, alpha 2 [Source:MGI Symbol;Acc:MGI:88460]	-
ENSMUSG00000028063	2906.31	2180.32	2613.98	130.936	238.894	299.865	2566.87	223.232	3.52241	3.7225e-38	1.18567e-35	Lmna	3	88480147	88509956	-	5838	protein_coding	lamin A [Source:MGI Symbol;Acc:MGI:96794]	-
ENSMUSG00000021991	293.875	308.856	269.176	7.45164	15.9263	12.0751	290.636	11.8177	4.61291	1.03544e-37	3.24729e-35	Cacna2d3	14	28904943	29721864	-	8720	protein_coding	calcium channel, voltage-dependent, alpha2/delta subunit 3 [Source:MGI Symbol;Acc:MGI:1338890]	-
ENSMUSG00000028565	1204.12	1268.42	1055.21	83.0326	147.318	147.92	1175.92	126.09	3.21968	1.66758e-37	5.15054e-35	Nfia	4	97772734	98118874	+	10891	protein_coding	nuclear factor I/A [Source:MGI Symbol;Acc:MGI:108056]	CTF/NFI
ENSMUSG00000026335	2954.01	3079.39	2779.78	480.099	580.314	566.524	2937.73	542.312	2.4373	2.83885e-37	8.63731e-35	Pam	1	97795114	98095646	-	11892	protein_coding	peptidylglycine alpha-amidating monooxygenase [Source:MGI Symbol;Acc:MGI:97475]	-
ENSMUSG00000031383	680.301	608.547	577.245	3326.63	4872.45	3833.85	622.031	4010.97	-2.68884	4.41652e-37	1.32398e-34	Dusp9	X	73639419	73643514	+	2722	protein_coding	dual specificity phosphatase 9 [Source:MGI Symbol;Acc:MGI:2387107]	-
ENSMUSG00000049100	1246.1	1451.71	967.192	127.742	155.281	171.064	1221.67	151.363	3.01232	6.18828e-37	1.82823e-34	Pcdh10	3	45378398	45435623	+	15888	protein_coding	protocadherin 10 [Source:MGI Symbol;Acc:MGI:1338042]	-
ENSMUSG00000045545	2893.9	1992.44	3167.68	371.518	223.964	227.414	2684.68	274.299	3.29163	9.28663e-37	2.7044e-34	Krt14	11	100203162	100207548	-	1758	protein_coding	keratin 14 [Source:MGI Symbol;Acc:MGI:96688]	-
ENSMUSG00000027985	5129.45	4176.43	4809.35	953.81	872.96	886.514	4705.08	904.428	2.37919	9.59522e-37	2.75491e-34	Lef1	3	131110471	131224356	+	8788	protein_coding	lymphoid enhancer binding factor 1 [Source:MGI Symbol;Acc:MGI:96770]	HMG
ENSMUSG00000029335	341.581	403.254	304.998	24.484	20.9033	30.1878	349.945	25.1917	3.79659	4.77231e-36	1.35116e-33	Bmp3	5	98854415	98884396	+	7398	protein_coding	bone morphogenetic protein 3 [Source:MGI Symbol;Acc:MGI:88179]	-
ENSMUSG00000044177	310.095	356.513	237.448	5.3226	5.97236	16.1001	301.352	9.1317	5.03891	3.73104e-35	1.04188e-32	Wfikkn2	11	94235956	94246005	-	3827	protein_coding	WAP, follistatin/kazal, immunoglobulin, kunitz and netrin domain containing 2 [Source:MGI Symbol;Acc:MGI:2669209]	-
ENSMUSG00000023885	379.747	390.423	338.773	25.5485	24.8848	40.2504	369.648	30.2279	3.61099	7.92857e-35	2.18411e-32	Thbs2	17	14665500	14694235	-	7003	protein_coding	thrombospondin 2 [Source:MGI Symbol;Acc:MGI:98738]	-
ENSMUSG00000040212	373.068	296.025	367.431	23.4195	32.848	26.1627	345.508	27.4767	3.64983	9.25545e-35	2.51563e-32	Emp3	7	45918023	45921404	-	1071	protein_coding	epithelial membrane protein 3 [Source:MGI Symbol;Acc:MGI:1098729]	-
ENSMUSG00000060600	220.406	197.045	240.519	1233.78	1272.11	1173.3	219.323	1226.4	-2.48403	1.92328e-34	5.1587e-32	Eno3	11	70657202	70662513	+	1739	protein_coding	enolase 3, beta muscle [Source:MGI Symbol;Acc:MGI:95395]	-
ENSMUSG00000026042	5954.78	7323.64	6745.78	1010.23	1288.04	1346.37	6674.73	1214.88	2.45776	2.04889e-34	5.42422e-32	Col5a2	1	45374321	45503282	-	9591	protein_coding	collagen, type V, alpha 2 [Source:MGI Symbol;Acc:MGI:88458]	-
ENSMUSG00000071847	5208.64	5364.2	3674.31	578.035	677.863	830.163	4749.05	695.354	2.7717	2.3426e-34	6.1223e-32	Apcdd1	18	62922327	62953195	+	2799	protein_coding	adenomatosis polyposis coli down-regulated 1 [Source:MGI Symbol;Acc:MGI:3513977]	-
ENSMUSG00000040612	33.3948	48.5738	32.7515	706.842	371.282	460.867	38.24	512.997	-3.74231	4.31154e-33	1.11254e-30	Ildr2	1	166254139	166316823	+	8251	protein_coding	immunoglobulin-like domain containing receptor 2 [Source:MGI Symbol;Acc:MGI:1196370]	-
ENSMUSG00000084897	351.123	282.278	216.979	12.7742	17.9171	14.0876	283.46	14.9263	4.24495	7.91886e-33	2.01782e-30	Gm14226	2	155018266	155027104	+	3243	protein_coding	predicted gene 14226 [Source:MGI Symbol;Acc:MGI:3649244]	-
ENSMUSG00000048572	273.838	217.207	233.354	2.12904	5.97236	10.0626	241.466	6.05466	5.30477	1.75644e-32	4.42037e-30	Tmem252	19	24674008	24679661	+	2462	protein_coding	transmembrane protein 252 [Source:MGI Symbol;Acc:MGI:3583948]	-
ENSMUSG00000027544	361.618	379.425	280.435	27.6775	34.8388	27.169	340.493	29.8951	3.50889	1.92847e-32	4.79412e-30	Nfatc2	2	168476410	168601657	-	10578	protein_coding	nuclear factor of activated T cells, cytoplasmic, calcineurin dependent 2 [Source:MGI Symbol;Acc:MGI:102463]	RHD
ENSMUSG00000048776	250.938	200.711	237.448	8.51616	3.98157	6.03755	229.699	6.17843	5.22519	2.26583e-32	5.56493e-30	Pthlh	6	147252101	147264183	-	1619	protein_coding	parathyroid hormone-like peptide [Source:MGI Symbol;Acc:MGI:97800]	-
ENSMUSG00000047821	441.766	400.505	408.37	51.097	51.7605	33.2065	416.88	45.3547	3.20128	3.07415e-32	7.46031e-30	Trim16	11	62820231	62850808	+	4568	protein_coding	tripartite motif-containing 16 [Source:MGI Symbol;Acc:MGI:2137356]	-
ENSMUSG00000019278	47.7069	39.4089	40.9394	323.614	512.628	518.223	42.6851	451.488	-3.4033	3.23923e-32	7.76843e-30	Dpep1	8	123186242	123201812	+	2486	protein_coding	dipeptidase 1 (renal) [Source:MGI Symbol;Acc:MGI:94917]	-
ENSMUSG00000028782	1040.01	953.146	790.13	97.9359	157.272	127.795	927.762	127.668	2.86021	8.96621e-32	2.1253e-29	Adgrb2	4	129984870	130022633	+	6487	protein_coding	adhesion G protein-coupled receptor B2 [Source:MGI Symbol;Acc:MGI:2451244]	-
ENSMUSG00000078670	1021.88	1091.54	1331.55	189.485	217.991	191.189	1148.32	199.555	2.52423	1.08145e-31	2.53394e-29	Fam174b	7	73740302	73776919	+	3262	protein_coding	family with sequence similarity 174, member B [Source:MGI Symbol;Acc:MGI:3698178]	-
ENSMUSG00000007655	421.729	422.5	422.699	46.8389	43.7973	62.388	422.309	51.0081	3.04898	1.13061e-31	2.61903e-29	Cav1	6	17306335	17341452	+	3444	protein_coding	caveolin 1, caveolae protein [Source:MGI Symbol;Acc:MGI:102709]	-
ENSMUSG00000063415	3795.56	4626.42	3249.56	122.42	360.332	377.347	3890.52	286.7	3.76158	1.3387e-31	3.06622e-29	Cyp26b1	6	84571414	84593908	-	5352	protein_coding	cytochrome P450, family 26, subfamily b, polypeptide 1 [Source:MGI Symbol;Acc:MGI:2176159]	-
ENSMUSG00000073530	302.462	412.419	168.875	4.25808	4.97697	8.05007	294.585	5.76171	5.67258	1.61002e-31	3.64671e-29	Pappa2	1	158711727	158980490	-	10294	protein_coding	pappalysin 2 [Source:MGI Symbol;Acc:MGI:3051647]	-
ENSMUSG00000091243	818.651	903.656	868.938	130.936	54.7467	73.4569	863.748	86.3799	3.3248	3.25443e-31	7.29029e-29	Vgll3	16	65815257	65866368	+	7104	protein_coding	vestigial like family member 3 [Source:MGI Symbol;Acc:MGI:1920819]	-
ENSMUSG00000050069	310.095	227.289	263.035	11.7097	21.8987	16.1001	266.806	16.5695	4.00389	3.30134e-31	7.31499e-29	Grem2	1	174833785	174921819	-	3745	protein_coding	gremlin 2, DAN family BMP antagonist [Source:MGI Symbol;Acc:MGI:1344367]	-
ENSMUSG00000028626	1074.36	993.471	1068.52	96.8714	130.397	186.158	1045.45	137.809	2.92216	3.93545e-31	8.62625e-29	Col9a2	4	121039385	121055322	+	3095	protein_coding	collagen, type IX, alpha 2 [Source:MGI Symbol;Acc:MGI:88466]	-
ENSMUSG00000004661	334.903	329.935	251.777	1893.78	1734.97	1490.27	305.538	1706.34	-2.48073	5.76226e-31	1.24961e-28	Arid3b	9	57790353	57836793	-	7976	protein_coding	AT rich interactive domain 3B (BRIGHT-like) [Source:MGI Symbol;Acc:MGI:1930768]	ARID
ENSMUSG00000020218	674.576	602.132	625.349	24.484	29.8618	76.4757	634.019	43.6071	3.85925	9.66167e-31	2.07319e-28	Wif1	10	121033960	121100650	+	2427	protein_coding	Wnt inhibitory factor 1 [Source:MGI Symbol;Acc:MGI:1344332]	-
ENSMUSG00000046352	260.48	271.28	324.444	7.45164	11.9447	25.1565	285.401	14.8509	4.25758	1.0613e-30	2.2536e-28	Gjb2	14	57098600	57104702	-	2406	protein_coding	gap junction protein, beta 2 [Source:MGI Symbol;Acc:MGI:95720]	-
ENSMUSG00000098557	3565.61	3827.25	4612.84	459.873	526.563	795.951	4001.9	594.129	2.75157	1.17542e-30	2.4702e-28	Kctd12	14	102976581	102982637	-	6057	protein_coding	potassium channel tetramerisation domain containing 12 [Source:MGI Symbol;Acc:MGI:2145823]	-
ENSMUSG00000025219	112.588	82.4838	80.8552	769.648	628.093	569.542	91.9758	655.761	-2.83319	4.41751e-30	9.18887e-28	Fgf8	19	45736798	45742915	-	1350	protein_coding	fibroblast growth factor 8 [Source:MGI Symbol;Acc:MGI:99604]	-
ENSMUSG00000000627	372.114	395.922	370.501	47.9034	41.8065	55.3442	379.512	48.3514	2.97278	6.52647e-30	1.34386e-27	Sema4f	6	82911885	82939769	-	5290	protein_coding	sema domain, immunoglobulin domain (Ig), TM domain, and short cytoplasmic domain [Source:MGI Symbol;Acc:MGI:1340055]	-
ENSMUSG00000027358	398.83	438.081	385.853	31.9356	35.8342	59.3693	407.588	42.3797	3.26381	7.32959e-30	1.49414e-27	Bmp2	2	133552159	133562885	+	3555	protein_coding	bone morphogenetic protein 2 [Source:MGI Symbol;Acc:MGI:88177]	-
ENSMUSG00000019929	328.224	307.023	328.538	34.0647	9.95394	13.0814	321.262	19.0333	4.08785	1.89474e-29	3.82419e-27	Dcn	10	97479609	97518143	+	5838	protein_coding	decorin [Source:MGI Symbol;Acc:MGI:94872]	-
ENSMUSG00000024827	147.891	153.97	129.982	1206.1	850.066	778.844	143.948	945.004	-2.71386	3.62362e-29	7.24191e-27	Gldc	19	30098449	30175418	-	3754	protein_coding	glycine decarboxylase [Source:MGI Symbol;Acc:MGI:1341155]	-
ENSMUSG00000004231	5.72483	3.66595	1.02348	212.904	175.189	298.859	3.47142	228.984	-6.02419	4.19142e-29	8.29535e-27	Pax2	19	44756045	44837871	+	5409	protein_coding	paired box 2 [Source:MGI Symbol;Acc:MGI:97486]	PAX
ENSMUSG00000052396	67.7438	44.9078	59.3621	378.969	596.241	511.179	57.3379	495.463	-3.11296	5.19326e-29	1.01793e-26	Mogat2	7	99219084	99238619	-	1835	protein_coding	monoacylglycerol O-acyltransferase 2 [Source:MGI Symbol;Acc:MGI:2663253]	-
ENSMUSG00000034762	708.925	445.412	387.9	24.484	46.7835	52.3255	514.079	41.1976	3.63823	5.92743e-29	1.15077e-26	Glis1	4	107434591	107635061	+	3645	protein_coding	GLIS family zinc finger 1 [Source:MGI Symbol;Acc:MGI:2386723]	zf-C2H2
ENSMUSG00000066113	407.417	517.815	279.411	19.1614	33.8434	39.2441	401.548	30.7496	3.70378	7.63827e-29	1.46893e-26	Adamtsl1	4	85514172	86428385	+	12767	protein_coding	ADAMTS-like 1 [Source:MGI Symbol;Acc:MGI:1924989]	-
ENSMUSG00000049420	255.709	276.779	295.787	28.7421	29.8618	19.1189	276.092	25.9076	3.41453	9.77915e-29	1.86307e-26	Tmem200a	10	25912331	26079052	-	6677	protein_coding	transmembrane protein 200A [Source:MGI Symbol;Acc:MGI:1924470]	-
ENSMUSG00000094002	210.865	208.959	284.529	4.25808	13.9355	15.0939	234.784	11.0958	4.39222	1.19295e-28	2.2517e-26	Gm9866	12	27050950	27160633	-	12327	lincRNA	predicted gene 9866 [Source:MGI Symbol;Acc:MGI:3643118]	-
ENSMUSG00000026872	2616.25	3037.24	2425.66	635.519	457.881	493.067	2693.05	528.822	2.34881	1.29794e-28	2.42738e-26	Zeb2	2	44983632	45117395	-	19942	protein_coding	zinc finger E-box binding homeobox 2 [Source:MGI Symbol;Acc:MGI:1344407]	zf-C2H2
ENSMUSG00000038526	317.728	277.695	258.941	1495.65	1322.88	1274.93	284.788	1364.49	-2.26004	1.60706e-28	2.97818e-26	Car14	3	95897768	95904691	-	2543	protein_coding	carbonic anhydrase 14 [Source:MGI Symbol;Acc:MGI:1344341]	-
ENSMUSG00000052516	2113.42	2533.17	1692.84	436.453	368.296	338.103	2113.14	380.951	2.47215	1.70369e-28	3.1288e-26	Robo2	16	73891839	74411825	-	16983	protein_coding	roundabout guidance receptor 2 [Source:MGI Symbol;Acc:MGI:1890110]	-
ENSMUSG00000039542	1884.42	1968.61	1440.04	272.517	283.687	379.36	1764.36	311.855	2.50007	2.52446e-28	4.59474e-26	Ncam1	9	49502136	49798925	-	8664	protein_coding	neural cell adhesion molecule 1 [Source:MGI Symbol;Acc:MGI:97281]	-
ENSMUSG00000073940	1269.96	1242.76	1706.15	168.194	43.7973	102.638	1406.29	104.877	3.74721	2.92478e-28	5.27625e-26	Hbb-bt	7	103812524	103813996	-	703	protein_coding	hemoglobin, beta adult t chain [Source:MGI Symbol;Acc:MGI:5474850]	-
ENSMUSG00000026413	232.81	215.374	156.593	9.58068	3.98157	6.03755	201.592	6.53327	4.95849	3.16002e-28	5.65062e-26	Pkp1	1	135871395	135919207	-	5024	protein_coding	plakophilin 1 [Source:MGI Symbol;Acc:MGI:1328359]	-
ENSMUSG00000022860	375.93	294.192	367.431	2.12904	1.99079	1.00626	345.851	1.7087	7.66613	3.38725e-28	6.00427e-26	Chodl	16	78930948	78951733	+	5491	protein_coding	chondrolectin [Source:MGI Symbol;Acc:MGI:2179069]	-
ENSMUSG00000068220	8777.12	5389.86	10255.3	1207.17	1147.69	1414.8	8140.76	1256.55	2.69564	3.66001e-28	6.43183e-26	Lgals1	15	78926725	78930465	+	903	protein_coding	lectin, galactose binding, soluble 1 [Source:MGI Symbol;Acc:MGI:96777]	-
ENSMUSG00000022037	707.016	835.836	751.237	140.517	141.346	159.995	764.696	147.286	2.37617	6.38022e-28	1.11163e-25	Clu	14	65968483	65981547	+	3437	protein_coding	clusterin [Source:MGI Symbol;Acc:MGI:88423]	-
ENSMUSG00000022840	641.181	888.075	512.765	47.9034	91.5762	80.5007	680.674	73.3268	3.21274	1.05588e-27	1.82407e-25	Adcy5	16	35154877	35305738	+	7184	protein_coding	adenylate cyclase 5 [Source:MGI Symbol;Acc:MGI:99673]	-
ENSMUSG00000021994	9876.29	10528.6	7572.76	2099.23	1955.95	2206.73	9325.88	2087.3	2.15964	2.71147e-27	4.64482e-25	Wnt5a	14	28504750	28527448	+	7823	protein_coding	wingless-type MMTV integration site family, member 5A [Source:MGI Symbol;Acc:MGI:98958]	-
ENSMUSG00000063626	273.838	389.507	241.542	30.8711	16.9217	27.169	301.629	24.9873	3.59749	4.18408e-27	7.1077e-25	Unc5d	8	28646717	29219636	-	9220	protein_coding	unc-5 netrin receptor D [Source:MGI Symbol;Acc:MGI:2389364]	-
ENSMUSG00000040055	149.8	187.88	241.542	5.3226	5.97236	2.01252	193.074	4.43583	5.44592	1.20708e-26	2.03358e-24	Gjb6	14	57123303	57133611	-	2674	protein_coding	gap junction protein, beta 6 [Source:MGI Symbol;Acc:MGI:107588]	-
ENSMUSG00000006270	33.3948	11.9143	8.18787	269.324	297.623	433.698	17.8323	333.548	-4.22084	1.50309e-26	2.51152e-24	Vax1	19	59166187	59170056	-	1117	protein_coding	ventral anterior homeobox 1 [Source:MGI Symbol;Acc:MGI:1277163]	Homeobox
ENSMUSG00000022505	353.031	344.599	318.304	44.7099	45.7881	54.338	338.645	48.2786	2.80986	2.05662e-26	3.40846e-24	Emp2	16	10281749	10313968	-	8644	protein_coding	epithelial membrane protein 2 [Source:MGI Symbol;Acc:MGI:1098726]	-
ENSMUSG00000022996	270.975	259.366	233.354	15.9678	6.96776	27.169	254.565	16.7015	3.93104	3.87743e-26	6.37431e-24	Wnt10b	15	98770712	98778150	-	3401	protein_coding	wingless-type MMTV integration site family, member 10B [Source:MGI Symbol;Acc:MGI:108061]	-
ENSMUSG00000036295	685.071	887.159	874.055	149.033	67.6868	81.507	815.428	99.4089	3.03854	4.47905e-26	7.28493e-24	Lrrn3	12	41451668	41486431	-	3865	protein_coding	leucine rich repeat protein 3, neuronal [Source:MGI Symbol;Acc:MGI:106036]	-
ENSMUSG00000024529	1025.7	1271.17	1063.4	95.8068	140.351	214.333	1120.09	150.163	2.89794	4.50283e-26	7.28493e-24	Lox	18	52516069	52529867	-	4810	protein_coding	lysyl oxidase [Source:MGI Symbol;Acc:MGI:96817]	-
ENSMUSG00000021567	1573.37	1506.7	1301.87	367.26	292.646	308.921	1460.65	322.942	2.17778	5.42136e-26	8.70193e-24	Nkd2	13	73818534	73847631	-	4826	protein_coding	naked cuticle 2 [Source:MGI Symbol;Acc:MGI:1919543]	-
ENSMUSG00000024940	1344.38	1267.5	1017.34	150.097	216	250.558	1209.74	205.552	2.5564	5.5467e-26	8.83355e-24	Ltbp3	19	5740904	5758532	+	5190	protein_coding	latent transforming growth factor beta binding protein 3 [Source:MGI Symbol;Acc:MGI:1101355]	-
ENSMUSG00000045005	54.3859	65.0705	35.8219	590.809	331.466	505.142	51.7595	475.806	-3.19637	9.97533e-26	1.57633e-23	Fzd5	1	64730558	64737751	-	6915	protein_coding	frizzled class receptor 5 [Source:MGI Symbol;Acc:MGI:108571]	-
ENSMUSG00000042793	358.756	406.92	311.139	55.3551	51.7605	50.3129	358.938	52.4762	2.77497	1.08971e-25	1.70875e-23	Lgr6	1	134983301	135105276	-	6851	protein_coding	leucine-rich repeat-containing G protein-coupled receptor 6 [Source:MGI Symbol;Acc:MGI:2441805]	-
ENSMUSG00000097767	84.9183	92.5651	78.8083	436.453	1210.4	1284.99	85.4306	977.281	-3.51562	1.24455e-25	1.93665e-23	Miat	5	112213228	112229395	-	9293	lincRNA	myocardial infarction associated transcript (non-protein coding) [Source:MGI Symbol;Acc:MGI:2444886]	-
ENSMUSG00000027868	957.001	650.705	536.306	46.8389	62.7098	107.67	714.671	72.4061	3.30163	1.40704e-25	2.17292e-23	Tbx15	3	99240381	99354259	+	3747	protein_coding	T-box 15 [Source:MGI Symbol;Acc:MGI:1277234]	T-box
ENSMUSG00000038175	1321.48	1504.87	1178.03	213.969	277.715	308.921	1334.79	266.868	2.32198	2.00808e-25	3.0778e-23	Mylip	13	45389742	45412022	+	3233	protein_coding	myosin regulatory light chain interacting protein [Source:MGI Symbol;Acc:MGI:2388271]	-
ENSMUSG00000021388	433.179	295.109	343.891	1.06452	0	3.01878	357.393	1.3611	8.03601	2.13329e-25	3.2453e-23	Aspn	13	49544443	49567565	+	2354	protein_coding	asporin [Source:MGI Symbol;Acc:MGI:1913945]	-
ENSMUSG00000021186	1263.28	1296.83	1216.92	134.13	230.931	256.596	1259.01	207.219	2.60202	2.38559e-25	3.60225e-23	Fbln5	12	101746565	101819055	-	6911	protein_coding	fibulin 5 [Source:MGI Symbol;Acc:MGI:1346091]	-
ENSMUSG00000059040	301.508	349.181	259.965	1397.72	3580.43	2504.58	303.551	2494.24	-3.0383	3.57797e-25	5.36301e-23	Eno1b	18	48045335	48048378	+	1757	protein_coding	enolase 1B, retrotransposed [Source:MGI Symbol;Acc:MGI:3648653]	-
ENSMUSG00000022610	124.038	102.646	118.724	644.035	594.25	535.33	115.136	591.205	-2.36084	4.15058e-25	6.17587e-23	Mapk12	15	89130584	89140703	-	3805	protein_coding	mitogen-activated protein kinase 12 [Source:MGI Symbol;Acc:MGI:1353438]	-
ENSMUSG00000021099	30.5324	20.1627	17.3992	485.421	193.106	311.94	22.6981	330.156	-3.85991	8.68572e-25	1.28303e-22	Six6	12	72939892	72944899	+	4009	protein_coding	sine oculis-related homeobox 6 [Source:MGI Symbol;Acc:MGI:1341840]	Homeobox
ENSMUSG00000020467	515.235	519.648	563.94	63.8712	18.9125	64.4006	532.941	49.0614	3.44388	1.00471e-24	1.47346e-22	Efemp1	11	28853204	28926743	+	2037	protein_coding	epidermal growth factor-containing fibulin-like extracellular matrix protein 1 [Source:MGI Symbol;Acc:MGI:1339998]	-
ENSMUSG00000041237	12.4038	22.9122	18.4227	160.743	327.485	275.715	17.9129	254.647	-3.82815	1.2422e-24	1.80873e-22	Pklr	3	89136142	89146784	+	3236	protein_coding	pyruvate kinase liver and red blood cell [Source:MGI Symbol;Acc:MGI:97604]	-
ENSMUSG00000021765	419.821	471.991	528.118	60.6777	39.8157	84.5257	473.31	61.673	2.94026	1.2962e-24	1.87397e-22	Fst	13	114452290	114458951	-	4589	protein_coding	follistatin [Source:MGI Symbol;Acc:MGI:95586]	-
ENSMUSG00000022548	292.92	161.302	284.529	15.9678	6.96776	21.1314	246.25	14.689	4.06916	1.6067e-24	2.30652e-22	Apod	16	31296192	31314808	-	2577	protein_coding	apolipoprotein D [Source:MGI Symbol;Acc:MGI:88056]	-
ENSMUSG00000070990	74.4228	66.9035	70.6204	349.163	521.586	469.923	70.6489	446.891	-2.66179	1.62199e-24	2.31219e-22	Foxe1	4	46343609	46346412	+	2804	protein_coding	forkhead box E1 [Source:MGI Symbol;Acc:MGI:1353500]	Fork
ENSMUSG00000040265	336.811	338.183	324.444	42.5808	55.742	55.3442	333.146	51.2224	2.69968	1.66062e-24	2.34727e-22	Dnm3	1	161982453	162478034	-	24452	protein_coding	dynamin 3 [Source:MGI Symbol;Acc:MGI:1341299]	-
ENSMUSG00000039004	248.076	284.111	225.166	35.1292	19.9079	25.1565	252.451	26.7312	3.24403	1.66963e-24	2.34727e-22	Bmp6	13	38345107	38500302	+	3900	protein_coding	bone morphogenetic protein 6 [Source:MGI Symbol;Acc:MGI:88182]	-
ENSMUSG00000006651	1262.32	1225.34	1189.29	221.42	286.673	310.934	1225.65	273.009	2.16596	2.15375e-24	3.00714e-22	Aplp1	7	30434982	30445535	-	3017	protein_coding	amyloid beta (A4) precursor-like protein 1 [Source:MGI Symbol;Acc:MGI:88046]	-
ENSMUSG00000074971	339.673	379.425	433.957	11.7097	38.8204	46.2879	384.352	32.2727	3.56828	2.80663e-24	3.89205e-22	Fibin	2	110360917	110363183	-	2267	protein_coding	fin bud initiation factor homolog (zebrafish) [Source:MGI Symbol;Acc:MGI:1914856]	-
ENSMUSG00000026208	20.0369	11.9143	9.21136	135.194	315.54	331.059	13.7209	260.598	-4.24421	3.15137e-24	4.34059e-22	Des	1	75360329	75368579	+	3754	protein_coding	desmin [Source:MGI Symbol;Acc:MGI:94885]	-
ENSMUSG00000047686	153.616	160.385	157.617	5.3226	2.98618	3.01878	157.206	3.77585	5.38957	3.23463e-24	4.42536e-22	Rtl3	X	106837082	106840644	-	2948	protein_coding	retrotransposon Gag like 3 [Source:MGI Symbol;Acc:MGI:2685221]	-
ENSMUSG00000027215	415.05	352.847	335.703	48.9679	46.7835	68.4256	367.867	54.7257	2.74838	4.52266e-24	6.1463e-22	Cd82	2	93419111	93463140	-	3005	protein_coding	CD82 antigen [Source:MGI Symbol;Acc:MGI:104651]	-
ENSMUSG00000030607	166.974	232.788	137.147	3.19356	1.99079	4.02504	178.97	3.06979	5.86877	5.06493e-24	6.83766e-22	Acan	7	79053483	79115099	+	7469	protein_coding	aggrecan [Source:MGI Symbol;Acc:MGI:99602]	-
ENSMUSG00000055737	1013.29	1058.54	862.797	216.098	232.922	237.477	978.211	228.832	2.09582	8.52574e-24	1.1434e-21	Ghr	15	3317760	3583492	-	9053	protein_coding	growth hormone receptor [Source:MGI Symbol;Acc:MGI:95708]	-
ENSMUSG00000052572	490.427	615.879	314.21	34.0647	50.7651	67.4193	473.505	50.7497	3.22028	9.55742e-24	1.27339e-21	Dlg2	7	90476672	92449247	+	16280	protein_coding	discs large MAGUK scaffold protein 2 [Source:MGI Symbol;Acc:MGI:1344351]	-
ENSMUSG00000069833	4780.23	5484.25	3695.8	1040.04	1003.36	1180.34	4653.43	1074.58	2.11458	9.83172e-24	1.30143e-21	Ahnak	19	8989284	9076919	+	18543	protein_coding	AHNAK nucleoprotein (desmoyokin) [Source:MGI Symbol;Acc:MGI:1316648]	-
ENSMUSG00000027546	1533.3	1591.02	1399.1	264.001	370.286	374.328	1507.81	336.205	2.16455	9.9645e-24	1.31049e-21	Atp9a	2	168634438	168742409	-	5917	protein_coding	ATPase, class II, type 9A [Source:MGI Symbol;Acc:MGI:1330826]	-
ENSMUSG00000027570	814.834	735.939	1005.06	77.71	130.397	166.033	851.945	124.713	2.77049	1.28781e-23	1.68282e-21	Col9a3	2	180597790	180622189	+	3853	protein_coding	collagen, type IX, alpha 3 [Source:MGI Symbol;Acc:MGI:894686]	-
ENSMUSG00000033737	956.047	1147.44	763.519	6176.35	4475.29	3970.7	955.669	4874.11	-2.35025	1.73966e-23	2.25879e-21	Fndc3c1	X	106420041	106485401	-	6315	protein_coding	fibronectin type III domain containing 3C1 [Source:MGI Symbol;Acc:MGI:2685630]	-
ENSMUSG00000058665	253.801	115.477	200.603	1.06452	3.98157	9.05633	189.96	4.70081	5.32234	1.90387e-23	2.45635e-21	En1	1	120602418	120607992	+	2624	protein_coding	engrailed 1 [Source:MGI Symbol;Acc:MGI:95389]	Homeobox
ENSMUSG00000027500	1595.32	1558.03	2260.88	409.84	255.816	231.44	1804.74	299.032	2.59403	2.43163e-23	3.11754e-21	Stmn2	3	8509360	8561606	+	5602	protein_coding	stathmin-like 2 [Source:MGI Symbol;Acc:MGI:98241]	-
ENSMUSG00000022321	267.159	297.858	274.294	38.3227	41.8065	45.2816	279.77	41.8036	2.74184	2.68698e-23	3.42338e-21	Cdh10	15	18818947	19014236	+	10051	protein_coding	cadherin 10 [Source:MGI Symbol;Acc:MGI:107436]	-
ENSMUSG00000071226	209.91	257.533	149.429	1252.94	1209.4	936.827	205.624	1133.06	-2.46064	2.72313e-23	3.44789e-21	Cecr2	6	120666369	120771190	+	17082	protein_coding	CECR2, histone acetyl-lysine reader [Source:MGI Symbol;Acc:MGI:1923799]	-
ENSMUSG00000026249	5292.6	4752.9	5358.96	1431.78	1528.92	1532.53	5134.82	1497.75	1.77746	5.10813e-23	6.42773e-21	Serpine2	1	79794197	79861180	-	8287	protein_coding	serine (or cysteine) peptidase inhibitor, clade E, member 2 [Source:MGI Symbol;Acc:MGI:101780]	-
ENSMUSG00000056222	275.746	327.186	220.049	29.8066	38.8204	19.1189	274.327	29.2486	3.22961	5.4709e-23	6.84198e-21	Spock1	13	57421195	57908332	-	8365	protein_coding	sparc/osteonectin, cwcv and kazal-like domains proteoglycan 1 [Source:MGI Symbol;Acc:MGI:105371]	-
ENSMUSG00000039607	1490.36	2133.58	1309.04	336.388	326.489	350.178	1644.33	337.685	2.28395	6.51105e-23	8.09316e-21	Rbms3	9	116572746	117629913	-	10413	protein_coding	RNA binding motif, single stranded interacting protein [Source:MGI Symbol;Acc:MGI:2444477]	-
ENSMUSG00000010803	150.754	180.548	181.157	9.58068	11.9447	17.1064	170.819	12.8773	3.72579	6.83945e-23	8.44501e-21	Gabra1	11	42130939	42182930	-	7326	protein_coding	gamma-aminobutyric acid (GABA) A receptor, subunit alpha 1 [Source:MGI Symbol;Acc:MGI:95613]	-
ENSMUSG00000031409	189.874	109.978	213.908	4.25808	4.97697	10.0626	171.253	6.43255	4.72847	6.87698e-23	8.44501e-21	Tceal6	X	135208687	135210687	-	1114	protein_coding	transcription elongation factor A (SII)-like 6 [Source:MGI Symbol;Acc:MGI:1923939]	-
ENSMUSG00000026787	22.8993	32.077	20.4697	355.55	212.019	212.321	25.1487	259.963	-3.36474	7.34209e-23	8.96219e-21	Gad2	2	22622205	22693874	+	5876	protein_coding	glutamic acid decarboxylase 2 [Source:MGI Symbol;Acc:MGI:95634]	-
ENSMUSG00000044461	325.361	361.096	342.867	1296.59	1237.27	1303.11	343.108	1278.99	-1.89815	7.88445e-23	9.56693e-21	Shisa2	14	59625308	59631660	+	3672	protein_coding	shisa family member 2 [Source:MGI Symbol;Acc:MGI:2444716]	-
ENSMUSG00000029838	11967.8	11408.4	15543.7	3344.72	2251.58	3066.07	12973.3	2887.46	2.16771	8.58498e-23	1.03553e-20	Ptn	6	36714929	36810220	-	3433	protein_coding	pleiotrophin [Source:MGI Symbol;Acc:MGI:97804]	-
ENSMUSG00000075324	165.066	197.961	141.241	875.036	814.232	700.356	168.089	796.541	-2.24316	9.36661e-23	1.12317e-20	Fign	2	63971507	64098038	-	9969	protein_coding	fidgetin [Source:MGI Symbol;Acc:MGI:1890647]	-
ENSMUSG00000057722	479.932	682.782	535.282	40.4518	69.6776	102.638	565.999	70.9226	2.99438	1.49262e-22	1.77937e-20	Lepr	4	101717404	101815352	+	7049	protein_coding	leptin receptor [Source:MGI Symbol;Acc:MGI:104993]	-
ENSMUSG00000031375	2337.64	2201.4	1720.48	238.453	449.918	416.591	2086.51	368.321	2.50151	1.53622e-22	1.82069e-20	Bgn	X	73483602	73495933	+	6099	protein_coding	biglycan [Source:MGI Symbol;Acc:MGI:88158]	-
ENSMUSG00000018340	3040.84	2765.96	2778.76	439.647	718.674	696.331	2861.85	618.217	2.21038	1.68463e-22	1.98504e-20	Anxa6	11	54979108	55033445	-	2930	protein_coding	annexin A6 [Source:MGI Symbol;Acc:MGI:88255]	-
ENSMUSG00000038305	821.513	910.988	933.417	231.001	174.194	213.327	888.639	206.174	2.10826	1.71914e-22	2.01406e-20	Spats2l	1	57774162	57948394	+	8041	protein_coding	spermatogenesis associated, serine-rich 2-like [Source:MGI Symbol;Acc:MGI:1914448]	-
ENSMUSG00000090084	229.947	237.37	231.307	25.5485	23.8894	37.2316	232.875	28.8898	3.01003	1.73903e-22	2.02572e-20	Srpx	X	10037977	10117709	-	2652	protein_coding	sushi-repeat-containing protein [Source:MGI Symbol;Acc:MGI:1858306]	-
ENSMUSG00000021219	230.901	219.957	203.673	24.484	9.95394	3.01878	218.177	12.4856	4.14044	3.37916e-22	3.91388e-20	Rgs6	12	82588292	83162056	+	10023	protein_coding	regulator of G-protein signaling 6 [Source:MGI Symbol;Acc:MGI:1354730]	-
ENSMUSG00000025491	332.04	229.122	444.192	48.9679	26.8756	31.194	335.118	35.6792	3.23428	4.72349e-22	5.44002e-20	Ifitm1	7	140967221	140969825	+	1094	protein_coding	interferon induced transmembrane protein 1 [Source:MGI Symbol;Acc:MGI:1915963]	-
ENSMUSG00000019803	82.0559	121.893	78.8083	958.068	495.706	588.661	94.2523	680.812	-2.85064	4.91498e-22	5.62875e-20	Nr2e1	10	42561963	42583632	-	3711	protein_coding	nuclear receptor subfamily 2, group E, member 1 [Source:MGI Symbol;Acc:MGI:1100526]	RXR-like
ENSMUSG00000022676	1574.33	1241.84	1561.84	352.356	362.323	397.472	1459.33	370.717	1.97669	5.09426e-22	5.80148e-20	Snai2	16	14705852	14709385	+	2021	protein_coding	snail family zinc finger 2 [Source:MGI Symbol;Acc:MGI:1096393]	zf-C2H2
ENSMUSG00000027070	115.451	205.293	91.0901	1774.56	941.642	893.558	137.278	1203.25	-3.12975	5.68406e-22	6.4372e-20	Lrp2	2	69424340	69586065	-	16701	protein_coding	low density lipoprotein receptor-related protein 2 [Source:MGI Symbol;Acc:MGI:95794]	-
ENSMUSG00000110874	11.4497	21.0792	19.4462	193.743	198.083	158.989	17.325	183.605	-3.40556	6.96866e-22	7.8484e-20	D030045P18Rik	10	45807562	45852283	+	4867	lincRNA	RIKEN cDNA D030045P18 gene [Source:MGI Symbol;Acc:MGI:2443891]	-
ENSMUSG00000022440	1346.29	1124.53	1226.13	200.13	307.577	298.859	1232.32	268.855	2.19569	9.36438e-22	1.04886e-19	C1qtnf6	15	78523346	78531416	-	2702	protein_coding	C1q and tumor necrosis factor related protein 6 [Source:MGI Symbol;Acc:MGI:1919959]	-
ENSMUSG00000041235	849.183	1135.53	679.593	3642.79	4319.01	3916.36	888.101	3959.39	-2.15611	1.019e-21	1.1351e-19	Chd7	4	8690406	8867659	+	13786	protein_coding	chromodomain helicase DNA binding protein 7 [Source:MGI Symbol;Acc:MGI:2444748]	-
ENSMUSG00000029810	1224.16	1012.72	1381.7	202.259	234.913	314.959	1206.19	250.71	2.26572	1.27827e-21	1.41617e-19	Tmem176b	6	48833818	48841496	-	2371	protein_coding	transmembrane protein 176B [Source:MGI Symbol;Acc:MGI:1916348]	-
ENSMUSG00000027859	198.461	114.561	131.006	6.38712	2.98618	7.04381	148.009	5.47237	4.76215	1.31888e-21	1.45326e-19	Ngf	3	102469919	102521013	+	1469	protein_coding	nerve growth factor [Source:MGI Symbol;Acc:MGI:97321]	-
ENSMUSG00000040690	915.019	903.656	987.662	58.5486	153.291	162.008	935.445	124.616	2.90631	1.49118e-21	1.63429e-19	Col16a1	4	130047840	130099283	+	6750	protein_coding	collagen, type XVI, alpha 1 [Source:MGI Symbol;Acc:MGI:1095396]	-
ENSMUSG00000097023	12.4038	11.9143	9.21136	162.872	167.226	122.764	11.1765	150.954	-3.75134	1.60917e-21	1.75416e-19	Mir9-3hg	7	79500026	79534403	+	4365	lincRNA	Mir9-3 host gene [Source:MGI Symbol;Acc:MGI:2142071]	-
ENSMUSG00000027832	1103.94	928.401	1310.06	207.581	243.871	286.784	1114.13	246.079	2.17806	2.21207e-21	2.39857e-19	Ptx3	3	66219910	66225805	+	2682	protein_coding	pentraxin related gene [Source:MGI Symbol;Acc:MGI:104641]	-
ENSMUSG00000007805	859.679	627.793	1027.58	114.968	153.291	181.127	838.35	149.795	2.48341	2.34394e-21	2.52811e-19	Twist2	1	91801461	91848028	+	3174	protein_coding	twist basic helix-loop-helix transcription factor 2 [Source:MGI Symbol;Acc:MGI:104685]	bHLH
ENSMUSG00000023232	2175.44	1912.71	1672.37	513.099	516.609	540.361	1920.17	523.356	1.87542	3.06565e-21	3.28912e-19	Serinc2	4	130253495	130279205	-	2319	protein_coding	serine incorporator 2 [Source:MGI Symbol;Acc:MGI:1919132]	-
ENSMUSG00000112343	4.77069	1.83297	1.02348	158.614	163.245	108.676	2.54238	143.511	-5.80692	3.25038e-21	3.46906e-19	Sfta3-ps	12	56488321	56529427	-	8017	processed_transcript	surfactant associated 3, pseudogene [Source:MGI Symbol;Acc:MGI:2144804]	-
ENSMUSG00000069170	62.9731	81.5673	69.5969	582.293	330.471	430.679	71.3791	447.814	-2.64813	4.6457e-21	4.93243e-19	Adgrv1	13	81095068	81633154	-	24878	protein_coding	adhesion G protein-coupled receptor V1 [Source:MGI Symbol;Acc:MGI:1274784]	-
ENSMUSG00000052217	2500.8	2109.75	3493.15	19456.2	10660.7	13850.1	2701.23	14655.7	-2.43986	4.8829e-21	5.15741e-19	Hbb-bh1	7	103841637	103843164	-	613	protein_coding	hemoglobin Z, beta-like embryonic chain [Source:MGI Symbol;Acc:MGI:96024]	-
ENSMUSG00000035557	197.507	118.227	156.593	7.45164	12.9401	11.0688	157.442	10.4869	3.90266	6.24193e-21	6.55885e-19	Krt17	11	100256217	100261029	-	1551	protein_coding	keratin 17 [Source:MGI Symbol;Acc:MGI:96691]	-
ENSMUSG00000067860	12.4038	5.49892	2.04697	210.775	99.5394	200.245	6.64989	170.187	-4.66564	6.40947e-21	6.692e-19	Zic3	X	58022700	58041736	+	4639	protein_coding	zinc finger protein of the cerebellum 3 [Source:MGI Symbol;Acc:MGI:106676]	zf-C2H2
ENSMUSG00000070691	339.673	307.939	267.129	0	2.98618	0	304.914	0.995394	8.22405	6.4343e-21	6.692e-19	Runx3	4	135120652	135177990	+	5003	protein_coding	runt related transcription factor 3 [Source:MGI Symbol;Acc:MGI:102672]	Runt
ENSMUSG00000037225	307.233	372.093	301.928	40.4518	45.7881	67.4193	327.085	51.2197	2.67367	7.05136e-21	7.29654e-19	Fgf2	3	37348346	37410108	+	6782	protein_coding	fibroblast growth factor 2 [Source:MGI Symbol;Acc:MGI:95516]	-
ENSMUSG00000022296	203.231	216.291	234.378	9.58068	29.8618	24.1502	217.967	21.1976	3.35484	7.14571e-21	7.35683e-19	Baalc	15	38933144	38952912	+	4141	protein_coding	brain and acute leukemia, cytoplasmic [Source:MGI Symbol;Acc:MGI:1928704]	-
ENSMUSG00000005583	1083.9	1218.01	932.394	217.162	301.604	238.483	1078.1	252.417	2.09428	1.07562e-20	1.10184e-18	Mef2c	13	83504034	83667080	+	15715	protein_coding	myocyte enhancer factor 2C [Source:MGI Symbol;Acc:MGI:99458]	SRF
ENSMUSG00000018593	8438.4	7822.21	7692.51	2472.88	2369.04	2705.83	7984.37	2515.92	1.6661	1.35914e-20	1.3853e-18	Sparc	11	55394500	55423183	-	3788	protein_coding	secreted acidic cysteine rich glycoprotein [Source:MGI Symbol;Acc:MGI:98373]	-
ENSMUSG00000087095	330.132	330.852	358.219	55.3551	47.7789	75.4694	339.734	59.5345	2.51221	1.40466e-20	1.42458e-18	Emx2os	19	59425104	59458635	-	5023	antisense	Emx2 opposite strand/antisense transcript (non-protein coding) [Source:MGI Symbol;Acc:MGI:3052329]	-
ENSMUSG00000030351	862.541	790.011	801.388	51.097	109.493	162.008	817.98	107.533	2.92548	1.4152e-20	1.42816e-18	Tspan11	6	127887589	127953977	+	5326	protein_coding	tetraspanin 11 [Source:MGI Symbol;Acc:MGI:1915748]	-
ENSMUSG00000027848	1334.84	1330.74	1415.48	114.968	232.922	297.853	1360.35	215.248	2.65887	1.58659e-20	1.59323e-18	Olfml3	3	103722222	103738001	-	6161	protein_coding	olfactomedin-like 3 [Source:MGI Symbol;Acc:MGI:1914877]	-
ENSMUSG00000039239	1433.12	2232.56	1682.61	327.872	297.623	464.892	1782.76	363.462	2.29421	1.8743e-20	1.87292e-18	Tgfb2	1	186622792	186705989	-	5791	protein_coding	transforming growth factor, beta 2 [Source:MGI Symbol;Acc:MGI:98726]	-
ENSMUSG00000062432	37.2114	65.987	26.6106	367.26	336.443	302.884	43.2697	335.529	-2.94867	1.92854e-20	1.91772e-18	Cyp26c1	19	37685581	37693398	+	1747	protein_coding	cytochrome P450, family 26, subfamily c, polypeptide 1 [Source:MGI Symbol;Acc:MGI:2679699]	-
ENSMUSG00000071192	11.4497	6.4154	7.16439	199.065	214.01	88.5508	8.34315	167.209	-4.32454	1.95792e-20	1.93748e-18	Wfikkn1	17	25877630	25880305	-	1981	protein_coding	WAP, FS, Ig, KU, and NTR-containing protein 1 [Source:MGI Symbol;Acc:MGI:2670967]	-
ENSMUSG00000073565	232.81	217.207	229.26	11.7097	35.8342	23.144	226.426	23.5626	3.25792	2.20084e-20	2.16735e-18	Prr16	18	51117898	51304641	+	2224	protein_coding	proline rich 16 [Source:MGI Symbol;Acc:MGI:1918623]	-
ENSMUSG00000038151	311.049	432.582	331.609	70.2584	65.696	51.3192	358.413	62.4245	2.52266	2.26909e-20	2.22382e-18	Prdm1	10	44437177	44528501	-	5579	protein_coding	PR domain containing 1, with ZNF domain [Source:MGI Symbol;Acc:MGI:99655]	zf-C2H2
ENSMUSG00000029309	843.458	880.743	942.629	120.291	190.12	224.396	888.943	178.269	2.31687	2.47614e-20	2.41513e-18	Sparcl1	5	104079111	104113733	-	2937	protein_coding	SPARC-like 1 [Source:MGI Symbol;Acc:MGI:108110]	-
ENSMUSG00000038679	4548.38	5577.74	3621.09	1260.39	787.356	904.627	4582.4	984.125	2.21946	2.67853e-20	2.60008e-18	Trps1	15	50654752	50890463	-	13380	protein_coding	transcriptional repressor GATA binding 1 [Source:MGI Symbol;Acc:MGI:1927616]	zf-GATA
ENSMUSG00000045658	452.262	561.806	574.175	121.355	121.438	89.557	529.414	110.783	2.25699	2.71454e-20	2.62255e-18	Pid1	1	84036296	84364180	-	8172	protein_coding	phosphotyrosine interaction domain containing 1 [Source:MGI Symbol;Acc:MGI:2138391]	-
ENSMUSG00000100252	6.67897	1.83297	1.02348	222.485	99.5394	125.782	3.17847	149.269	-5.54201	3.05429e-20	2.93687e-18	Mir124-2hg	3	17789921	17808970	+	6013	lincRNA	Mir124-2 host gene (non-protein coding) [Source:MGI Symbol;Acc:MGI:1917691]	-
ENSMUSG00000025855	437.949	432.582	427.816	107.517	89.5854	95.5946	432.782	97.5655	2.14999	3.89104e-20	3.72389e-18	Prkar1b	5	139017306	139150001	-	3810	protein_coding	protein kinase, cAMP dependent regulatory, type I beta [Source:MGI Symbol;Acc:MGI:97759]	-
ENSMUSG00000019832	340.627	333.601	352.078	71.3229	71.6683	70.4381	342.102	71.1431	2.26553	4.01918e-20	3.82855e-18	Rab32	10	10545002	10558265	-	2339	protein_coding	RAB32, member RAS oncogene family [Source:MGI Symbol;Acc:MGI:1915094]	-
ENSMUSG00000029279	245.214	219.04	329.562	43.6453	27.871	38.2378	264.605	36.5847	2.856	4.11988e-20	3.90622e-18	Brdt	5	107331159	107387058	+	5115	protein_coding	bromodomain, testis-specific [Source:MGI Symbol;Acc:MGI:1891374]	-
ENSMUSG00000022025	261.434	234.621	320.35	1.06452	0.995394	1.00626	272.135	1.02206	8.05735	4.65443e-20	4.39261e-18	Cnmd	14	79637690	79662170	-	1843	protein_coding	chondromodulin [Source:MGI Symbol;Acc:MGI:1341171]	-
ENSMUSG00000079037	813.88	775.348	776.824	200.13	196.093	232.446	788.684	209.556	1.91199	4.84765e-20	4.55389e-18	Prnp	2	131909928	131938429	+	2343	protein_coding	prion protein [Source:MGI Symbol;Acc:MGI:97769]	-
ENSMUSG00000024421	161.249	127.392	96.2075	6.38712	4.97697	4.02504	128.283	5.12971	4.64981	5.38195e-20	5.03262e-18	Lama3	18	12333819	12583013	+	10745	protein_coding	laminin, alpha 3 [Source:MGI Symbol;Acc:MGI:99909]	-
ENSMUSG00000003617	17.1745	7.33189	7.16439	341.711	115.466	169.051	10.5569	208.743	-4.3024	5.76139e-20	5.36283e-18	Cp	3	19957054	20009145	+	9566	protein_coding	ceruloplasmin [Source:MGI Symbol;Acc:MGI:88476]	-
ENSMUSG00000021303	146.937	142.055	107.466	8.51616	0.995394	2.01252	132.153	3.84136	5.13287	7.52717e-20	6.97461e-18	Gng4	13	13784059	13827896	+	3340	protein_coding	guanine nucleotide binding protein (G protein), gamma 4 [Source:MGI Symbol;Acc:MGI:102703]	-
ENSMUSG00000044912	224.222	208.042	266.106	34.0647	26.8756	41.2566	232.79	34.0656	2.77252	1.26926e-19	1.17076e-17	Syt16	12	73997661	74273267	+	9144	protein_coding	synaptotagmin XVI [Source:MGI Symbol;Acc:MGI:2673872]	-
ENSMUSG00000059173	174.607	168.634	129.982	0	1.99079	3.01878	157.741	1.66985	6.53764	1.32736e-19	1.21884e-17	Pde1a	2	79834453	80129458	-	6012	protein_coding	phosphodiesterase 1A, calmodulin-dependent [Source:MGI Symbol;Acc:MGI:1201792]	-
ENSMUSG00000027478	361.618	337.267	312.163	1208.23	1297.99	1078.71	337.016	1194.98	-1.82586	1.37608e-19	1.25791e-17	Dnmt3b	2	153649450	153687730	+	5106	protein_coding	DNA methyltransferase 3B [Source:MGI Symbol;Acc:MGI:1261819]	-
ENSMUSG00000072244	16.2204	17.4132	26.6106	169.259	201.07	157.983	20.0814	176.104	-3.13872	1.41135e-19	1.28439e-17	Trim6	7	104218793	104235152	+	4894	protein_coding	tripartite motif-containing 6 [Source:MGI Symbol;Acc:MGI:2137352]	-
ENSMUSG00000047026	97.3221	193.379	178.086	12.7742	3.98157	9.05633	156.262	8.60405	4.19181	1.48998e-19	1.34992e-17	Acsm4	7	119690026	119714565	+	2152	protein_coding	acyl-CoA synthetase medium-chain family member 4 [Source:MGI Symbol;Acc:MGI:2681844]	-
ENSMUSG00000027583	81.1018	100.814	90.0666	385.356	440.959	401.497	90.6606	409.271	-2.17409	1.56561e-19	1.41217e-17	Zbtb46	2	181387762	181459426	-	8508	protein_coding	zinc finger and BTB domain containing 46 [Source:MGI Symbol;Acc:MGI:1919397]	ZBTB
ENSMUSG00000030208	1670.7	1887.05	1962.02	531.196	279.706	306.909	1839.92	372.603	2.30465	1.75578e-19	1.57672e-17	Emp1	6	135362545	135383173	+	5935	protein_coding	epithelial membrane protein 1 [Source:MGI Symbol;Acc:MGI:107941]	-
ENSMUSG00000033006	646.906	483.905	450.333	77.71	123.429	100.626	527.048	100.588	2.38824	1.78312e-19	1.59425e-17	Sox10	15	79154908	79165240	-	3051	protein_coding	SRY (sex determining region Y)-box 10 [Source:MGI Symbol;Acc:MGI:98358]	HMG
ENSMUSG00000030905	707.016	672.701	837.21	2255.72	3762.59	3414.24	738.976	3144.18	-2.08937	2.39498e-19	2.13195e-17	Crym	7	120186380	120202111	-	3391	protein_coding	crystallin, mu [Source:MGI Symbol;Acc:MGI:102675]	-
ENSMUSG00000022816	14391.3	15374.1	12911.3	3953.63	4656.45	4732.43	14225.5	4447.51	1.6774	2.45041e-19	2.1718e-17	Fstl1	16	37776873	37836514	+	4914	protein_coding	follistatin-like 1 [Source:MGI Symbol;Acc:MGI:102793]	-
ENSMUSG00000046191	124.038	123.726	99.2779	4.25808	4.97697	6.03755	115.681	5.09087	4.5036	2.73772e-19	2.41595e-17	Pcdhb20	18	37504264	37507822	+	3559	protein_coding	protocadherin beta 20 [Source:MGI Symbol;Acc:MGI:2136758]	-
ENSMUSG00000051243	118.313	62.3211	61.409	449.228	457.881	536.336	80.6811	481.148	-2.57552	2.80737e-19	2.46673e-17	Islr2	9	58196297	58204319	-	5921	protein_coding	immunoglobulin superfamily containing leucine-rich repeat 2 [Source:MGI Symbol;Acc:MGI:2444277]	-
ENSMUSG00000069763	386.426	283.194	347.985	67.0648	60.719	70.4381	339.202	66.074	2.35996	3.42557e-19	2.99701e-17	Tmem100	11	90030348	90036508	+	1767	protein_coding	transmembrane protein 100 [Source:MGI Symbol;Acc:MGI:1915138]	-
ENSMUSG00000054162	302.462	340.933	378.689	36.1937	40.8111	75.4694	340.695	50.8247	2.7429	3.49373e-19	3.04357e-17	Spock3	8	62951009	63357103	+	6046	protein_coding	sparc/osteonectin, cwcv and kazal-like domains proteoglycan 3 [Source:MGI Symbol;Acc:MGI:1920152]	-
ENSMUSG00000019990	364.481	515.982	331.609	77.71	68.6822	80.5007	404.024	75.631	2.41825	3.57881e-19	3.10443e-17	Pde7b	10	20398004	20725078	-	12444	protein_coding	phosphodiesterase 7B [Source:MGI Symbol;Acc:MGI:1352752]	-
ENSMUSG00000039628	185.103	154.886	216.979	25.5485	24.8848	17.1064	185.656	22.5132	3.04441	4.04768e-19	3.48932e-17	Hs3st6	17	24753003	24758683	+	1219	protein_coding	heparan sulfate (glucosamine) 3-O-sulfotransferase 6 [Source:MGI Symbol;Acc:MGI:3580487]	-
ENSMUSG00000022754	199.415	183.297	227.213	34.0647	27.871	27.169	203.309	29.7016	2.77631	4.05676e-19	3.48932e-17	Tmem45a	16	56805161	56886166	-	3129	protein_coding	transmembrane protein 45a [Source:MGI Symbol;Acc:MGI:1913122]	-
ENSMUSG00000026725	220.406	146.638	79.8318	0	4.97697	5.03129	148.959	3.33609	5.46034	5.66695e-19	4.85381e-17	Tnn	1	160085029	160153580	-	5817	protein_coding	tenascin N [Source:MGI Symbol;Acc:MGI:2665790]	-
ENSMUSG00000015134	853.954	1175.85	1180.08	5664.31	3904.93	3751.33	1069.96	4440.19	-2.05305	7.94433e-19	6.77595e-17	Aldh1a3	7	66390890	66427517	-	4617	protein_coding	aldehyde dehydrogenase family 1, subfamily A3 [Source:MGI Symbol;Acc:MGI:1861722]	-
ENSMUSG00000048251	2930.16	3645.78	2708.14	828.197	925.716	946.889	3094.69	900.268	1.78136	8.43959e-19	7.16838e-17	Bcl11b	12	107910403	108003602	-	8111	protein_coding	B cell leukemia/lymphoma 11B [Source:MGI Symbol;Acc:MGI:1929913]	zf-C2H2
ENSMUSG00000021536	142.167	152.137	127.935	13.8388	15.9263	7.04381	140.746	12.2696	3.52138	1.11571e-18	9.43723e-17	Adcy2	13	68620043	68999541	-	4211	protein_coding	adenylate cyclase 2 [Source:MGI Symbol;Acc:MGI:99676]	-
ENSMUSG00000027186	189.874	229.122	266.106	42.5808	20.9033	21.1314	228.367	28.2052	3.02247	1.12825e-18	9.50389e-17	Elf5	2	103411688	103450989	+	5877	protein_coding	E74-like factor 5 [Source:MGI Symbol;Acc:MGI:1335079]	ETS
ENSMUSG00000020122	645.952	691.947	476.944	146.904	115.466	144.901	604.947	135.757	2.15667	1.38072e-18	1.15827e-16	Egfr	11	16752203	16918158	+	11326	protein_coding	epidermal growth factor receptor [Source:MGI Symbol;Acc:MGI:95294]	-
ENSMUSG00000056174	1048.6	1069.54	977.427	101.129	149.309	264.646	1031.85	171.695	2.58639	1.50513e-18	1.25746e-16	Col8a2	4	126286793	126314330	+	4489	protein_coding	collagen, type VIII, alpha 2 [Source:MGI Symbol;Acc:MGI:88464]	-
ENSMUSG00000053279	15.2662	15.5803	11.2583	345.969	82.6177	284.771	14.0349	237.786	-4.0788	1.63163e-18	1.35758e-16	Aldh1a1	19	20492715	20643462	+	4934	protein_coding	aldehyde dehydrogenase family 1, subfamily A1 [Source:MGI Symbol;Acc:MGI:1353450]	-
ENSMUSG00000064293	87.7807	152.137	115.654	6.38712	3.98157	2.01252	118.524	4.12707	4.85536	1.67878e-18	1.39114e-16	Cntn4	6	105677660	106699310	+	8486	protein_coding	contactin 4 [Source:MGI Symbol;Acc:MGI:1095737]	-
ENSMUSG00000029334	193.69	197.961	192.415	17.0323	26.8756	34.2128	194.689	26.0403	2.89852	1.89439e-18	1.56345e-16	Prkg2	5	98929773	99037351	-	5369	protein_coding	protein kinase, cGMP-dependent, type II [Source:MGI Symbol;Acc:MGI:108173]	-
ENSMUSG00000016995	253.801	279.528	336.726	0	0	0	290.018	0	10.5915	2.05554e-18	1.6896e-16	Matn4	2	164389393	164405160	-	5174	protein_coding	matrilin 4 [Source:MGI Symbol;Acc:MGI:1328314]	-
ENSMUSG00000081683	1576.24	1549.78	1092.06	233.13	333.457	379.36	1406.02	315.315	2.15637	2.20779e-18	1.80746e-16	Fzd10	5	128600844	128604093	+	3250	protein_coding	frizzled class receptor 10 [Source:MGI Symbol;Acc:MGI:2136761]	-
ENSMUSG00000020950	285.287	230.038	238.472	1389.2	967.523	874.439	251.266	1077.05	-2.09959	2.27493e-18	1.85498e-16	Foxg1	12	49382660	49386861	+	4202	protein_coding	forkhead box G1 [Source:MGI Symbol;Acc:MGI:1347464]	Fork
ENSMUSG00000030218	113.542	85.2332	189.345	2.12904	2.98618	3.01878	129.373	2.71133	5.5699	2.31744e-18	1.88211e-16	Mgp	6	136872435	136875823	-	1187	protein_coding	matrix Gla protein [Source:MGI Symbol;Acc:MGI:96976]	-
ENSMUSG00000030268	788.118	880.743	998.92	2975.33	3065.81	2627.34	889.261	2889.5	-1.70031	2.69366e-18	2.17898e-16	Bcat1	6	144993835	145076184	-	9322	protein_coding	branched chain aminotransferase 1, cytosolic [Source:MGI Symbol;Acc:MGI:104861]	-
ENSMUSG00000041695	821.513	888.992	649.912	226.743	151.3	167.039	786.806	181.694	2.11572	2.93982e-18	2.36871e-16	Kcnj2	11	111066164	111076821	+	5444	protein_coding	potassium inwardly-rectifying channel, subfamily J, member 2 [Source:MGI Symbol;Acc:MGI:104744]	-
ENSMUSG00000056380	11.4497	14.6638	4.09394	221.42	117.456	123.77	10.0691	154.216	-3.92181	3.36589e-18	2.70132e-16	Gpr50	X	71663667	71669257	+	3069	protein_coding	G-protein-coupled receptor 50 [Source:MGI Symbol;Acc:MGI:1333877]	-
ENSMUSG00000020159	180.332	229.122	193.438	27.6775	2.98618	11.0688	200.964	13.9109	3.8658	3.89304e-18	3.11214e-16	Gabrp	11	33550781	33578959	-	3377	protein_coding	gamma-aminobutyric acid (GABA) A receptor, pi [Source:MGI Symbol;Acc:MGI:2387597]	-
ENSMUSG00000031073	13.3579	10.9978	13.3053	392.808	130.397	118.739	12.5537	213.981	-4.09207	4.04942e-18	3.22451e-16	Fgf15	7	144896531	144900953	+	3058	protein_coding	fibroblast growth factor 15 [Source:MGI Symbol;Acc:MGI:1096383]	-
ENSMUSG00000033578	267.159	362.929	373.572	68.1293	60.719	71.4444	334.553	66.7642	2.3252	4.27253e-18	3.38893e-16	Tmem35a	X	134295225	134305969	+	1918	protein_coding	transmembrane protein 35A [Source:MGI Symbol;Acc:MGI:1914814]	-
ENSMUSG00000046997	287.196	214.458	278.388	840.971	1135.74	1052.55	260.014	1009.75	-1.95805	4.63888e-18	3.66526e-16	Spsb4	9	96943482	97018843	-	4484	protein_coding	splA/ryanodine receptor domain and SOCS box containing 4 [Source:MGI Symbol;Acc:MGI:2183445]	-
ENSMUSG00000049907	2322.37	1783.48	2213.8	444.97	541.494	672.181	2106.55	552.882	1.92951	4.90849e-18	3.8633e-16	Rasl11b	5	74195286	74199481	+	2161	protein_coding	RAS-like, family 11, member B [Source:MGI Symbol;Acc:MGI:1916189]	-
ENSMUSG00000024565	8.58724	6.4154	7.16439	154.355	106.507	92.5758	7.38901	117.813	-3.99507	4.99221e-18	3.90629e-16	Sall3	18	80966376	80986578	-	6886	protein_coding	spalt like transcription factor 3 [Source:MGI Symbol;Acc:MGI:109295]	zf-C2H2
ENSMUSG00000033948	128.809	188.796	111.56	986.81	668.905	597.718	143.055	751.144	-2.3907	5.00143e-18	3.90629e-16	Zswim5	4	116877376	116989264	+	5582	protein_coding	zinc finger SWIM-type containing 5 [Source:MGI Symbol;Acc:MGI:1921714]	-
ENSMUSG00000043969	1110.62	774.431	762.496	236.324	218.987	186.158	882.515	213.823	2.04558	7.00067e-18	5.4469e-16	Emx2	19	59458372	59465357	+	3002	protein_coding	empty spiracles homeobox 2 [Source:MGI Symbol;Acc:MGI:95388]	Homeobox
ENSMUSG00000040569	185.103	195.212	168.875	34.0647	19.9079	21.1314	183.063	25.0347	2.87519	8.50093e-18	6.58903e-16	Slc26a7	4	14502430	14621805	-	5431	protein_coding	solute carrier family 26, member 7 [Source:MGI Symbol;Acc:MGI:2384791]	-
ENSMUSG00000030523	13.3579	24.7451	13.3053	227.807	109.493	496.086	17.1361	277.795	-4.01406	9.47881e-18	7.31915e-16	Trpm1	7	64153835	64269775	+	14746	protein_coding	transient receptor potential cation channel, subfamily M, member 1 [Source:MGI Symbol;Acc:MGI:1330305]	-
ENSMUSG00000097156	2.86241	0	0	151.162	255.816	182.133	0.954138	196.37	-7.67349	1.04191e-17	8.01484e-16	Gm3764	3	88206813	88229959	+	5813	lincRNA	predicted gene 3764 [Source:MGI Symbol;Acc:MGI:3781938]	-
ENSMUSG00000039830	87.7807	99.897	70.6204	537.583	429.015	333.072	86.0994	433.223	-2.32893	1.10968e-17	8.5041e-16	Olig2	16	91225457	91228677	+	2530	protein_coding	oligodendrocyte transcription factor 2 [Source:MGI Symbol;Acc:MGI:1355331]	bHLH
ENSMUSG00000053522	128.809	74.2354	197.532	5.3226	0	5.03129	133.525	3.4513	5.28661	1.11617e-17	8.52175e-16	Lgals7	7	28863853	28866284	+	927	protein_coding	lectin, galactose binding, soluble 7 [Source:MGI Symbol;Acc:MGI:1316742]	-
ENSMUSG00000030222	346.352	323.52	394.041	27.6775	52.7559	77.4819	354.638	52.6384	2.74891	1.17012e-17	8.90036e-16	Rerg	6	137054825	137170497	-	2731	protein_coding	RAS-like, estrogen-regulated, growth-inhibitor [Source:MGI Symbol;Acc:MGI:2665139]	-
ENSMUSG00000033717	278.608	382.175	310.116	19.1614	47.7789	60.3755	323.633	42.4386	2.92716	1.17515e-17	8.90537e-16	Adra2a	19	54045182	54048982	+	3801	protein_coding	adrenergic receptor, alpha 2a [Source:MGI Symbol;Acc:MGI:87934]	-
ENSMUSG00000020427	1948.35	1866.88	2180.02	568.454	662.932	669.162	1998.42	633.516	1.65715	1.28027e-17	9.66604e-16	Igfbp3	11	7206086	7213923	-	3130	protein_coding	insulin-like growth factor binding protein 3 [Source:MGI Symbol;Acc:MGI:96438]	-
ENSMUSG00000038319	51.5235	69.653	48.1037	258.678	294.637	308.921	56.4267	287.412	-2.34624	1.44405e-17	1.08624e-15	Kcnh2	5	24319589	24351604	-	4845	protein_coding	potassium voltage-gated channel, subfamily H (eag-related), member 2 [Source:MGI Symbol;Acc:MGI:1341722]	-
ENSMUSG00000018217	728.962	528.813	621.255	179.904	125.42	138.864	626.343	148.062	2.08165	1.55971e-17	1.16892e-15	Pmp22	11	63128982	63159547	+	2354	protein_coding	peripheral myelin protein 22 [Source:MGI Symbol;Acc:MGI:97631]	-
ENSMUSG00000028332	35.3031	48.5738	23.5401	233.13	204.056	303.89	35.8057	247.025	-2.78083	1.67475e-17	1.25054e-15	Hemgn	4	46393989	46413506	-	2511	protein_coding	hemogen [Source:MGI Symbol;Acc:MGI:2136910]	-
ENSMUSG00000032011	127.855	83.4003	115.654	4.25808	7.96315	5.03129	108.969	5.75084	4.23737	2.2518e-17	1.67529e-15	Thy1	9	44043384	44048579	+	2995	protein_coding	thymus cell antigen 1, theta [Source:MGI Symbol;Acc:MGI:98747]	-
ENSMUSG00000004891	1628.71	1418.72	1405.24	4869.12	4344.89	4143.77	1484.23	4452.59	-1.58488	2.37007e-17	1.75687e-15	Nes	3	87971078	87980451	+	6416	protein_coding	nestin [Source:MGI Symbol;Acc:MGI:101784]	-
ENSMUSG00000067818	1407.35	1082.37	1797.24	200.13	344.406	347.159	1428.99	297.232	2.26452	2.69159e-17	1.98797e-15	Myl9	2	156775420	156781658	+	1162	protein_coding	myosin, light polypeptide 9, regulatory [Source:MGI Symbol;Acc:MGI:2138915]	-
ENSMUSG00000020723	1174.54	1158.44	986.639	332.13	364.314	310.934	1106.54	335.793	1.72048	3.0878e-17	2.27238e-15	Cacng4	11	107732357	107794557	-	3575	protein_coding	calcium channel, voltage-dependent, gamma subunit 4 [Source:MGI Symbol;Acc:MGI:1859167]	-
ENSMUSG00000027416	116.405	133.807	195.485	5.3226	5.97236	19.1189	148.566	10.138	3.86707	3.48158e-17	2.55295e-15	Otor	2	143078473	143081713	+	949	protein_coding	otoraplin [Source:MGI Symbol;Acc:MGI:1888678]	-
ENSMUSG00000053825	132.625	131.974	112.583	15.9678	4.97697	4.02504	125.728	8.32327	3.93296	3.57336e-17	2.61086e-15	Ppfia2	10	106470339	106935952	+	10903	protein_coding	protein tyrosine phosphatase, receptor type, f polypeptide (PTPRF), interacting protein (liprin), alpha 2 [Source:MGI Symbol;Acc:MGI:2443834]	-
ENSMUSG00000032419	388.334	323.52	365.384	50.0325	68.6822	92.5758	359.079	70.4301	2.34809	3.66622e-17	2.66914e-15	Tbx18	9	87702800	87731260	-	4718	protein_coding	T-box18 [Source:MGI Symbol;Acc:MGI:1923615]	T-box
ENSMUSG00000058135	748.999	734.106	798.318	227.807	233.918	233.452	760.474	231.726	1.7143	3.73872e-17	2.71223e-15	Gstm1	3	108012255	108017973	-	1473	protein_coding	glutathione S-transferase, mu 1 [Source:MGI Symbol;Acc:MGI:95860]	-
ENSMUSG00000000901	1630.62	1564.44	1467.68	387.485	462.858	543.38	1554.25	464.574	1.74196	4.95737e-17	3.58354e-15	Mmp11	10	75923222	75936496	-	2778	protein_coding	matrix metallopeptidase 11 [Source:MGI Symbol;Acc:MGI:97008]	-
ENSMUSG00000027800	111.634	155.803	153.523	9.58068	13.9355	19.1189	140.32	14.2117	3.29914	5.25874e-17	3.78797e-15	Tm4sf1	3	57285611	57301988	-	4163	protein_coding	transmembrane 4 superfamily member 1 [Source:MGI Symbol;Acc:MGI:104678]	-
ENSMUSG00000026471	180.332	188.796	155.57	19.1614	16.9217	33.2065	174.899	23.0965	2.91987	7.11405e-17	5.10634e-15	Mr1	1	155127277	155146814	-	5981	protein_coding	major histocompatibility complex, class I-related [Source:MGI Symbol;Acc:MGI:1195463]	-
ENSMUSG00000022090	341.581	204.376	319.327	47.9034	55.742	51.3192	288.428	51.6549	2.48003	7.69019e-17	5.50051e-15	Pdlim2	14	70164218	70177681	-	4486	protein_coding	PDZ and LIM domain 2 [Source:MGI Symbol;Acc:MGI:2384850]	-
ENSMUSG00000041703	9.54138	0.916486	6.1409	128.807	86.5992	117.732	5.53292	111.046	-4.33916	7.86744e-17	5.60761e-15	Zic5	14	122456795	122465677	-	4889	protein_coding	zinc finger protein of the cerebellum 5 [Source:MGI Symbol;Acc:MGI:1929518]	zf-C2H2
ENSMUSG00000027168	111.634	126.475	119.748	731.326	402.139	533.317	119.286	555.594	-2.21908	9.19359e-17	6.53001e-15	Pax6	2	105668900	105697364	+	11694	protein_coding	paired box 6 [Source:MGI Symbol;Acc:MGI:97490]	PAX
ENSMUSG00000032332	1645.89	3719.1	2106.33	344.905	533.531	516.211	2490.44	464.882	2.42128	9.89196e-17	7.00165e-15	Col12a1	9	79598991	79718831	-	15228	protein_coding	collagen, type XII, alpha 1 [Source:MGI Symbol;Acc:MGI:88448]	-
ENSMUSG00000022371	351.123	409.669	274.294	47.9034	82.6177	38.2378	345.029	56.253	2.6157	9.97801e-17	7.03812e-15	Col14a1	15	55307750	55520803	+	7013	protein_coding	collagen, type XIV, alpha 1 [Source:MGI Symbol;Acc:MGI:1341272]	-
ENSMUSG00000046618	330.132	325.353	292.716	75.581	67.6868	79.4944	316.067	74.2541	2.09018	1.12744e-16	7.92515e-15	Olfml2a	2	38931978	38963753	+	5579	protein_coding	olfactomedin-like 2A [Source:MGI Symbol;Acc:MGI:2444741]	-
ENSMUSG00000060716	92.5514	145.721	62.4325	591.873	518.6	491.054	100.235	533.843	-2.40974	1.29248e-16	9.054e-15	Plekhh1	12	79029163	79081655	+	6718	protein_coding	pleckstrin homology domain containing, family H (with MyTH4 domain) member 1 [Source:MGI Symbol;Acc:MGI:2144989]	-
ENSMUSG00000034912	224.222	286.86	169.898	37.2582	37.825	37.2316	226.994	37.4382	2.60097	1.38047e-16	9.63726e-15	Mdga2	12	66466060	67222549	-	18336	protein_coding	MAM domain containing glycosylphosphatidylinositol anchor 2 [Source:MGI Symbol;Acc:MGI:2444706]	-
ENSMUSG00000057315	361.618	334.518	277.364	33.0001	50.7651	78.4882	324.5	54.0845	2.58273	1.58348e-16	1.10168e-14	Arhgap24	5	102481391	102897937	+	8792	protein_coding	Rho GTPase activating protein 24 [Source:MGI Symbol;Acc:MGI:1922647]	-
ENSMUSG00000058756	1707.91	1423.3	1582.31	349.163	430.01	542.373	1571.17	440.515	1.83419	1.62649e-16	1.12776e-14	Thra	11	98740638	98769006	+	4614	protein_coding	thyroid hormone receptor alpha [Source:MGI Symbol;Acc:MGI:98742]	THR-like
ENSMUSG00000032607	167.928	163.135	169.898	674.906	587.282	521.242	166.987	594.477	-1.83185	1.75657e-16	1.21382e-14	Amt	9	108296853	108302302	+	2437	protein_coding	aminomethyltransferase [Source:MGI Symbol;Acc:MGI:3646700]	-
ENSMUSG00000015312	258.571	172.299	215.955	31.9356	42.8019	33.2065	215.609	35.9814	2.58142	1.79219e-16	1.23425e-14	Gadd45b	10	80930073	80932204	+	1589	protein_coding	growth arrest and DNA-damage-inducible 45 beta [Source:MGI Symbol;Acc:MGI:107776]	-
ENSMUSG00000105265	20.991	12.8308	7.16439	208.646	115.466	132.826	13.6621	152.313	-3.47147	1.94289e-16	1.33353e-14	Sox2ot	3	34104270	34682619	+	11594	processed_transcript	SOX2 overlapping transcript (non-protein coding) [Source:MGI Symbol;Acc:MGI:2444112]	-
ENSMUSG00000037579	114.497	111.811	111.56	10.6452	9.95394	12.0751	112.623	10.8914	3.37016	2.11654e-16	1.44784e-14	Kcnh3	15	99224861	99242817	+	5756	protein_coding	potassium voltage-gated channel, subfamily H (eag-related), member 3 [Source:MGI Symbol;Acc:MGI:1341723]	-
ENSMUSG00000061762	119.267	104.479	158.64	10.6452	5.97236	16.1001	127.462	10.9059	3.54682	2.30888e-16	1.57413e-14	Tac1	6	7554879	7565834	+	3399	protein_coding	tachykinin 1 [Source:MGI Symbol;Acc:MGI:98474]	-
ENSMUSG00000027596	115.451	86.1497	149.429	12.7742	3.98157	6.03755	117.01	7.59779	3.95601	2.78983e-16	1.89569e-14	a	2	154791402	155051012	+	1169	protein_coding	nonagouti [Source:MGI Symbol;Acc:MGI:87853]	-
ENSMUSG00000027869	296.737	389.507	257.918	42.5808	66.6914	69.4319	314.721	59.568	2.39999	3.64775e-16	2.47041e-14	Hsd3b6	3	98805504	98814443	-	1802	protein_coding	hydroxy-delta-5-steroid dehydrogenase, 3 beta- and steroid delta-isomerase 6 [Source:MGI Symbol;Acc:MGI:109598]	-
ENSMUSG00000019564	469.436	548.059	367.431	1440.3	1725.02	1557.69	461.642	1574.33	-1.76932	4.12964e-16	2.78751e-14	Arid3a	10	79927043	79955018	+	5562	protein_coding	AT rich interactive domain 3A (BRIGHT-like) [Source:MGI Symbol;Acc:MGI:1328360]	ARID
ENSMUSG00000029123	249.984	266.698	172.969	31.9356	38.8204	47.2942	229.884	39.35	2.54567	4.93369e-16	3.31925e-14	Stk32b	5	37446825	37717171	-	3458	protein_coding	serine/threonine kinase 32B [Source:MGI Symbol;Acc:MGI:1927552]	-
ENSMUSG00000021313	126.9	164.968	95.184	15.9678	11.9447	8.05007	129.017	11.9875	3.43372	5.11646e-16	3.43089e-14	Ryr2	13	11553102	12106945	-	28790	protein_coding	ryanodine receptor 2, cardiac [Source:MGI Symbol;Acc:MGI:99685]	-
ENSMUSG00000038370	152.662	216.291	175.016	24.484	24.8848	35.2191	181.323	28.196	2.68427	5.98858e-16	4.00253e-14	Pcp4l1	1	171173262	171196268	-	1577	protein_coding	Purkinje cell protein 4-like 1 [Source:MGI Symbol;Acc:MGI:1913675]	-
ENSMUSG00000041797	225.177	335.434	199.579	10.6452	33.8434	42.2629	253.397	28.9172	3.12683	7.40456e-16	4.93274e-14	Abca9	11	110100749	110168196	-	8048	protein_coding	ATP-binding cassette, sub-family A (ABC1), member 9 [Source:MGI Symbol;Acc:MGI:2386796]	-
ENSMUSG00000057604	251.893	165.884	224.143	27.6775	43.7973	35.2191	213.973	35.5646	2.58608	7.45553e-16	4.95052e-14	Lmcd1	6	112273758	112330425	+	1730	protein_coding	LIM and cysteine-rich domains 1 [Source:MGI Symbol;Acc:MGI:1353635]	-
ENSMUSG00000068122	103.047	110.895	76.7613	7.45164	0.995394	2.01252	96.901	3.48652	4.82309	9.43902e-16	6.24722e-14	Agtr2	X	21484544	21489164	+	3326	protein_coding	angiotensin II receptor, type 2 [Source:MGI Symbol;Acc:MGI:87966]	-
ENSMUSG00000029671	83.9642	99.897	104.395	7.45164	6.96776	6.03755	96.0855	6.81898	3.81799	9.849e-16	6.49747e-14	Wnt16	6	22288227	22298522	+	4360	protein_coding	wingless-type MMTV integration site family, member 16 [Source:MGI Symbol;Acc:MGI:2136018]	-
ENSMUSG00000049107	522.868	427.083	516.859	102.194	140.351	139.87	488.937	127.471	1.93821	1.31471e-15	8.64525e-14	Ntf3	6	126101412	126166910	-	1714	protein_coding	neurotrophin 3 [Source:MGI Symbol;Acc:MGI:97380]	-
ENSMUSG00000029603	339.673	257.533	254.848	52.1615	57.7328	71.4444	284.018	60.4462	2.23144	1.34295e-15	8.80259e-14	Dtx1	5	120680202	120711927	-	5270	protein_coding	deltex 1, E3 ubiquitin ligase [Source:MGI Symbol;Acc:MGI:1352744]	-
ENSMUSG00000034112	37.2114	19.2462	25.5871	202.259	186.139	150.939	27.3482	179.779	-2.71769	1.44454e-15	9.43811e-14	Atp2c2	8	119700009	119757717	+	3222	protein_coding	ATPase, Ca++ transporting, type 2C, member 2 [Source:MGI Symbol;Acc:MGI:1916297]	-
ENSMUSG00000072591	346.352	271.28	366.407	64.9357	66.6914	89.557	328.013	73.7281	2.15236	1.66441e-15	1.084e-13	5930412G12Rik	5	128579106	128600693	-	3394	lincRNA	RIKEN cDNA 5930412G12 gene [Source:MGI Symbol;Acc:MGI:2442398]	-
ENSMUSG00000024921	2973.09	2759.54	2149.32	943.165	720.665	749.663	2627.32	804.498	1.70771	1.73957e-15	1.12933e-13	Smarca2	19	26605050	26778322	+	14269	protein_coding	SWI/SNF related, matrix associated, actin dependent regulator of chromatin, subfamily a, member 2 [Source:MGI Symbol;Acc:MGI:99603]	-
ENSMUSG00000031302	212.773	192.462	213.908	27.6775	45.7881	41.2566	206.381	38.2407	2.42902	1.91225e-15	1.2375e-13	Nlgn3	X	101299168	101325963	+	9271	protein_coding	neuroligin 3 [Source:MGI Symbol;Acc:MGI:2444609]	-
ENSMUSG00000033016	493.289	472.907	339.797	73.4519	102.526	117.732	435.331	97.9032	2.15181	2.0545e-15	1.32535e-13	Nfatc1	18	80606205	80713071	-	7433	protein_coding	nuclear factor of activated T cells, cytoplasmic, calcineurin dependent 1 [Source:MGI Symbol;Acc:MGI:102469]	RHD
ENSMUSG00000036478	3744.99	3376.34	4047.88	1268.91	1363.69	1397.69	3723.07	1343.43	1.47047	2.17155e-15	1.39644e-13	Btg1	10	96617006	96622809	+	5276	protein_coding	B cell translocation gene 1, anti-proliferative [Source:MGI Symbol;Acc:MGI:88215]	-
ENSMUSG00000031250	159.341	125.559	180.133	0	0	0	155.011	0	9.68735	2.35089e-15	1.50701e-13	Tnmd	X	133850980	133865577	+	1353	protein_coding	tenomodulin [Source:MGI Symbol;Acc:MGI:1929885]	-
ENSMUSG00000050541	119.267	100.814	70.6204	3.19356	0.995394	2.01252	96.9004	2.06716	5.56618	2.36518e-15	1.51142e-13	Adra1b	11	43774606	43901210	-	3382	protein_coding	adrenergic receptor, alpha 1b [Source:MGI Symbol;Acc:MGI:104774]	-
ENSMUSG00000031963	342.536	493.986	416.558	89.4197	95.5578	119.745	417.693	101.574	2.03952	2.64848e-15	1.68717e-13	Bmper	9	23223076	23485200	+	4833	protein_coding	BMP-binding endothelial regulator [Source:MGI Symbol;Acc:MGI:1920480]	-
ENSMUSG00000036256	197.507	153.97	190.368	9.58068	19.9079	35.2191	180.615	21.5692	3.06022	2.6633e-15	1.69132e-13	Igfbp7	5	77349240	77408041	-	1209	protein_coding	insulin-like growth factor binding protein 7 [Source:MGI Symbol;Acc:MGI:1352480]	-
ENSMUSG00000056553	7.63311	10.0814	1.02348	120.291	76.6453	119.745	6.24598	105.56	-4.05548	2.83449e-15	1.79444e-13	Ptprn2	12	116485720	117276849	+	8602	protein_coding	protein tyrosine phosphatase, receptor type, N polypeptide 2 [Source:MGI Symbol;Acc:MGI:107418]	-
ENSMUSG00000045414	2339.55	2513.01	2217.89	919.746	653.974	707.4	2356.81	760.373	1.63238	2.90217e-15	1.8316e-13	1190002N15Rik	9	94517864	94538081	-	3950	protein_coding	RIKEN cDNA 1190002N15 gene [Source:MGI Symbol;Acc:MGI:1916111]	-
ENSMUSG00000051041	583.933	587.468	482.061	117.097	161.254	168.045	551.154	148.799	1.88837	3.6038e-15	2.26739e-13	Olfml1	7	107567446	107591094	+	1685	protein_coding	olfactomedin-like 1 [Source:MGI Symbol;Acc:MGI:2679264]	-
ENSMUSG00000025757	172.699	212.625	159.664	1488.2	623.116	760.732	181.662	957.349	-2.39694	3.72151e-15	2.33425e-13	Hspa4l	3	40744495	40796103	+	11792	protein_coding	heat shock protein 4 like [Source:MGI Symbol;Acc:MGI:107422]	-
ENSMUSG00000043556	1014.25	1075.96	807.529	269.324	300.609	323.009	965.911	297.647	1.69827	3.99849e-15	2.50028e-13	Fbxl7	15	26540459	26895580	-	6526	protein_coding	F-box and leucine-rich repeat protein 7 [Source:MGI Symbol;Acc:MGI:3052506]	-
ENSMUSG00000060371	113.542	110.895	74.7143	9.58068	7.96315	4.02504	99.7172	7.18962	3.79996	4.57149e-15	2.84984e-13	Caln1	5	130369455	130847412	+	10483	protein_coding	calneuron 1 [Source:MGI Symbol;Acc:MGI:2155987]	-
ENSMUSG00000013415	3337.58	3902.4	2959.92	9364.59	10426.7	9181.1	3399.96	9657.48	-1.50606	4.64775e-15	2.88855e-13	Igf2bp1	11	95957163	96005940	-	9682	protein_coding	insulin-like growth factor 2 mRNA binding protein 1 [Source:MGI Symbol;Acc:MGI:1890357]	-
ENSMUSG00000021411	439.858	327.186	466.709	89.4197	114.47	103.645	411.251	102.512	2.00297	4.73928e-15	2.93648e-13	Pxdc1	13	34627834	34653486	-	2914	protein_coding	PX domain containing 1 [Source:MGI Symbol;Acc:MGI:1914145]	-
ENSMUSG00000074934	320.59	392.256	314.21	92.6133	89.5854	83.5195	342.352	88.5727	1.95121	5.22714e-15	3.22894e-13	Grem1	2	113746164	113758646	-	4148	protein_coding	gremlin 1, DAN family BMP antagonist [Source:MGI Symbol;Acc:MGI:1344337]	-
ENSMUSG00000063524	16539	14869.1	17237.5	49492.8	44246.2	39524.8	16215.2	44421.3	-1.45391	5.90458e-15	3.6364e-13	Eno1	4	150236721	150248879	+	5379	protein_coding	enolase 1, alpha non-neuron [Source:MGI Symbol;Acc:MGI:95393]	-
ENSMUSG00000018451	3217.35	2528.59	3910.73	855.874	875.946	1125	3218.89	952.273	1.75695	5.94432e-15	3.64985e-13	6330403K07Rik	11	71031941	71033513	-	1494	lincRNA	RIKEN cDNA 6330403K07 gene [Source:MGI Symbol;Acc:MGI:1918001]	-
ENSMUSG00000051855	7798.17	9472.8	7087.63	30029.1	24526.5	21113.3	8119.53	25223	-1.63523	8.13843e-15	4.98204e-13	Mest	6	30723547	30748465	+	3945	protein_coding	mesoderm specific transcript [Source:MGI Symbol;Acc:MGI:96968]	-
ENSMUSG00000078190	1684.05	1105.28	779.895	305.517	220.977	144.901	1189.74	223.799	2.41115	8.37397e-15	5.11088e-13	Dnm3os	1	162217623	162225550	+	7928	antisense	dynamin 3, opposite strand [Source:MGI Symbol;Acc:MGI:3052332]	-
ENSMUSG00000020034	191.782	175.049	127.935	33.0001	22.8941	21.1314	164.922	25.6752	2.68726	1.11916e-14	6.81015e-13	Tcp11l2	10	84576626	84614359	+	3438	protein_coding	t-complex 11 (mouse) like 2 [Source:MGI Symbol;Acc:MGI:2444679]	-
ENSMUSG00000023391	384.518	362.012	281.458	1031.52	1416.45	1047.52	342.663	1165.16	-1.76524	1.12521e-14	6.82659e-13	Dlx2	2	71543408	71546754	-	2855	protein_coding	distal-less homeobox 2 [Source:MGI Symbol;Acc:MGI:94902]	Homeobox
ENSMUSG00000036578	114.497	64.154	84.9492	1.06452	4.97697	3.01878	87.8666	3.02009	4.84676	1.21364e-14	7.34124e-13	Fxyd7	7	31042513	31051467	-	693	protein_coding	FXYD domain-containing ion transport regulator 7 [Source:MGI Symbol;Acc:MGI:1889006]	-
ENSMUSG00000009772	53.4317	72.4024	62.4325	301.259	250.839	249.552	62.7556	267.217	-2.08908	1.3413e-14	8.08944e-13	Nuak2	1	132316126	132333488	+	3920	protein_coding	NUAK family, SNF1-like kinase, 2 [Source:MGI Symbol;Acc:MGI:1921387]	-
ENSMUSG00000030255	235.672	307.023	293.74	46.8389	49.7697	78.4882	278.812	58.3656	2.25494	1.53333e-14	9.22036e-13	Sspn	6	145931641	145965223	+	4996	protein_coding	sarcospan [Source:MGI Symbol;Acc:MGI:1353511]	-
ENSMUSG00000039116	137.396	213.541	135.1	28.7421	20.9033	10.0626	162.012	19.9026	3.03034	1.73831e-14	1.04222e-12	Adgrg6	10	14402583	14545659	-	12228	protein_coding	adhesion G protein-coupled receptor G6 [Source:MGI Symbol;Acc:MGI:1916151]	-
ENSMUSG00000058056	4251.64	4823.47	3609.83	1419.01	1486.12	1589.89	4228.31	1498.34	1.49675	1.7935e-14	1.07216e-12	Palld	8	61511433	61902690	-	10292	protein_coding	palladin, cytoskeletal associated protein [Source:MGI Symbol;Acc:MGI:1919583]	-
ENSMUSG00000035551	110.68	103.563	111.56	393.873	337.438	490.048	108.601	407.12	-1.90675	2.04365e-14	1.21812e-12	Igfbpl1	4	45809468	45826923	-	3250	protein_coding	insulin-like growth factor binding protein-like 1 [Source:MGI Symbol;Acc:MGI:1933198]	-
ENSMUSG00000020000	386.426	522.397	465.685	144.775	120.443	111.695	458.169	125.637	1.8675	2.10617e-14	1.25173e-12	Moxd1	10	24223517	24302790	+	3198	protein_coding	monooxygenase, DBH-like 1 [Source:MGI Symbol;Acc:MGI:1921582]	-
ENSMUSG00000037206	729.916	701.112	724.627	54.2905	88.59	200.245	718.552	114.375	2.65	2.32147e-14	1.37567e-12	Islr	9	58156268	58204306	-	2686	protein_coding	immunoglobulin superfamily containing leucine-rich repeat [Source:MGI Symbol;Acc:MGI:1349645]	-
ENSMUSG00000039982	323.453	373.01	271.223	1453.07	930.693	1046.51	322.562	1143.42	-1.82493	2.64854e-14	1.56494e-12	Dtx4	19	12466341	12501996	-	5765	protein_coding	deltex 4, E3 ubiquitin ligase [Source:MGI Symbol;Acc:MGI:2672905]	-
ENSMUSG00000031026	69.6521	151.22	108.489	9.58068	6.96776	11.0688	109.787	9.20576	3.57789	2.74065e-14	1.61469e-12	Trim66	7	109449006	109508134	-	10125	protein_coding	tripartite motif-containing 66 [Source:MGI Symbol;Acc:MGI:2152406]	-
ENSMUSG00000036523	344.444	397.755	203.673	1065.59	1729	1245.75	315.291	1346.78	-2.09392	2.79224e-14	1.63964e-12	Greb1	12	16670615	16800886	-	9580	protein_coding	gene regulated by estrogen in breast cancer protein [Source:MGI Symbol;Acc:MGI:2149712]	-
ENSMUSG00000067586	4233.51	4163.6	3101.16	796.261	1101.9	1368.51	3832.76	1088.89	1.8154	2.79909e-14	1.63964e-12	S1pr3	13	51408639	51422797	+	4463	protein_coding	sphingosine-1-phosphate receptor 3 [Source:MGI Symbol;Acc:MGI:1339365]	-
ENSMUSG00000052942	744.228	855.998	497.413	206.517	97.5486	129.807	699.213	144.624	2.27514	2.86603e-14	1.67404e-12	Glis3	19	28258851	28680077	-	8842	protein_coding	GLIS family zinc finger 3 [Source:MGI Symbol;Acc:MGI:2444289]	zf-C2H2
ENSMUSG00000028351	138.35	169.55	111.56	11.7097	15.9263	26.1627	139.82	17.9329	2.96006	3.19236e-14	1.85932e-12	Brinp1	4	68761514	68954397	-	6181	protein_coding	bone morphogenic protein/retinoic acid inducible neural specific 1 [Source:MGI Symbol;Acc:MGI:1928478]	-
ENSMUSG00000033350	1587.69	1446.22	1344.86	199.065	411.098	434.704	1459.59	348.289	2.06656	3.24741e-14	1.886e-12	Chst2	9	95399292	95406722	-	7328	protein_coding	carbohydrate sulfotransferase 2 [Source:MGI Symbol;Acc:MGI:1891160]	-
ENSMUSG00000086596	112.588	199.794	146.358	21.2904	18.9125	26.1627	152.914	22.1219	2.78965	3.44329e-14	1.99408e-12	Susd5	9	114057140	114098728	+	4083	protein_coding	sushi domain containing 5 [Source:MGI Symbol;Acc:MGI:2685972]	-
ENSMUSG00000053046	36.2573	44.9078	42.9863	209.711	172.203	203.264	41.3838	195.059	-2.23641	3.7269e-14	2.1522e-12	Brsk2	7	141949751	142004247	+	6178	protein_coding	BR serine/threonine kinase 2 [Source:MGI Symbol;Acc:MGI:1923020]	-
ENSMUSG00000041959	2065.71	1365.56	2565.87	629.132	362.323	444.766	1999.05	478.74	2.06224	3.97877e-14	2.29117e-12	S100a10	3	93555080	93564643	+	1212	protein_coding	S100 calcium binding protein A10 (calpactin) [Source:MGI Symbol;Acc:MGI:1339468]	-
ENSMUSG00000061524	36.2573	11.9143	5.11742	216.098	130.397	312.946	17.763	219.814	-3.62418	4.13559e-14	2.37476e-12	Zic2	14	122475435	122479852	+	2880	protein_coding	zinc finger protein of the cerebellum 2 [Source:MGI Symbol;Acc:MGI:106679]	zf-C2H2
ENSMUSG00000052229	146.937	161.302	117.701	23.4195	19.9079	25.1565	141.98	22.8279	2.63822	4.26186e-14	2.44039e-12	Gpr17	18	31942997	31949636	-	5195	protein_coding	G protein-coupled receptor 17 [Source:MGI Symbol;Acc:MGI:3584514]	-
ENSMUSG00000019256	326.315	473.823	385.853	102.194	115.466	79.4944	395.331	99.0514	1.99705	4.31792e-14	2.46557e-12	Ahr	12	35497974	35535038	-	6163	protein_coding	aryl-hydrocarbon receptor [Source:MGI Symbol;Acc:MGI:105043]	bHLH
ENSMUSG00000025650	500.923	409.669	406.323	21.2904	77.6407	93.5821	438.972	64.1711	2.77122	4.77134e-14	2.71687e-12	Col7a1	9	108953586	108984875	+	10287	protein_coding	collagen, type VII, alpha 1 [Source:MGI Symbol;Acc:MGI:88462]	-
ENSMUSG00000031613	1141.15	971.476	1151.42	282.098	285.678	418.604	1088.01	328.793	1.72609	5.05957e-14	2.87296e-12	Hpgd	8	56294585	56321043	+	1683	protein_coding	hydroxyprostaglandin dehydrogenase 15 (NAD) [Source:MGI Symbol;Acc:MGI:108085]	-
ENSMUSG00000053626	200.369	322.603	164.781	15.9678	34.8388	44.2754	229.251	31.694	2.85163	5.16621e-14	2.92536e-12	Tll1	8	64014931	64206271	-	7758	protein_coding	tolloid-like [Source:MGI Symbol;Acc:MGI:106923]	-
ENSMUSG00000017692	208.956	203.46	241.542	48.9679	51.7605	51.3192	217.986	50.6825	2.1039	5.30304e-14	2.99453e-12	Rhbdl3	11	80300912	80355955	+	4734	protein_coding	rhomboid like 3 [Source:MGI Symbol;Acc:MGI:2179276]	-
ENSMUSG00000063063	588.703	565.472	460.568	183.098	130.397	150.939	538.248	154.811	1.79892	5.33832e-14	3.00612e-12	Ctnna2	6	76881637	77979699	-	6947	protein_coding	catenin (cadherin associated protein), alpha 2 [Source:MGI Symbol;Acc:MGI:88275]	-
ENSMUSG00000039384	247.122	221.79	259.965	64.9357	37.825	56.3505	242.959	53.0371	2.19746	5.54909e-14	3.11621e-12	Dusp10	1	184013302	184075636	+	3042	protein_coding	dual specificity phosphatase 10 [Source:MGI Symbol;Acc:MGI:1927070]	-
ENSMUSG00000026494	6166.6	8339.11	5222.84	947.423	1761.85	1989.37	6576.18	1566.21	2.06986	5.69314e-14	3.18831e-12	Kif26b	1	178529125	178939200	+	14696	protein_coding	kinesin family member 26B [Source:MGI Symbol;Acc:MGI:2447076]	-
ENSMUSG00000022206	614.465	802.842	633.537	185.227	192.111	240.496	683.615	205.944	1.73085	6.01329e-14	3.35838e-12	Npr3	15	11839896	11907287	-	9389	protein_coding	natriuretic peptide receptor 3 [Source:MGI Symbol;Acc:MGI:97373]	-
ENSMUSG00000027907	2594.3	1881.55	2601.7	869.713	515.614	511.179	2359.18	632.169	1.90023	6.03254e-14	3.35993e-12	S100a11	3	93520488	93526287	+	511	protein_coding	S100 calcium binding protein A11 [Source:MGI Symbol;Acc:MGI:1338798]	-
ENSMUSG00000042834	13210	13357.8	17249.8	5763.31	4246.35	4925.64	14605.9	4978.43	1.5528	6.11868e-14	3.39862e-12	Nrep	18	33437019	33464029	-	2513	protein_coding	neuronal regeneration related protein [Source:MGI Symbol;Acc:MGI:99444]	-
ENSMUSG00000029135	472.298	427.999	463.638	151.162	138.36	138.864	454.645	142.795	1.67101	7.43243e-14	4.11712e-12	Fosl2	5	32135801	32157842	+	9680	protein_coding	fos-like antigen 2 [Source:MGI Symbol;Acc:MGI:102858]	TF_bZIP
ENSMUSG00000022894	292.92	325.353	248.707	86.2262	62.7098	60.3755	288.993	69.7705	2.05254	7.71827e-14	4.26387e-12	Adamts5	16	85856173	85901828	-	10791	protein_coding	a disintegrin-like and metallopeptidase (reprolysin type) with thrombospondin type 1 motif, 5 (aggrecanase-2) [Source:MGI Symbol;Acc:MGI:1346321]	-
ENSMUSG00000000308	222.314	278.612	356.172	70.2584	68.6822	49.3067	285.7	62.7491	2.18695	8.28006e-14	4.56187e-12	Ckmt1	2	121357714	121363737	+	2496	protein_coding	creatine kinase, mitochondrial 1, ubiquitous [Source:MGI Symbol;Acc:MGI:99441]	-
ENSMUSG00000031661	3209.72	2388.36	2402.12	510.97	707.725	961.983	2666.73	726.893	1.87503	8.60761e-14	4.72955e-12	Nkd1	8	88521354	88594884	+	4558	protein_coding	naked cuticle 1 [Source:MGI Symbol;Acc:MGI:2135954]	-
ENSMUSG00000030638	479.932	341.849	458.521	78.7745	109.493	129.807	426.767	106.025	2.00751	8.85731e-14	4.85366e-12	Sh3gl3	7	82173840	82307419	+	4319	protein_coding	SH3-domain GRB2-like 3 [Source:MGI Symbol;Acc:MGI:700011]	-
ENSMUSG00000009614	118.313	176.882	136.123	9.58068	20.9033	26.1627	143.773	18.8822	2.9236	9.65371e-14	5.2759e-12	Sardh	2	27188393	27248337	-	5432	protein_coding	sarcosine dehydrogenase [Source:MGI Symbol;Acc:MGI:2183102]	-
ENSMUSG00000050666	119.267	152.137	199.579	27.6775	23.8894	26.1627	156.994	25.9099	2.59913	1.00137e-13	5.45803e-12	Vstm4	14	32856756	32939491	+	2745	protein_coding	V-set and transmembrane domain containing 4 [Source:MGI Symbol;Acc:MGI:2444633]	-
ENSMUSG00000035277	3.81655	0.916486	0	61.7422	114.47	80.5007	1.57768	85.5711	-5.74154	1.01493e-13	5.51714e-12	Arx	X	93286445	93298357	+	4391	protein_coding	aristaless related homeobox [Source:MGI Symbol;Acc:MGI:1097716]	Homeobox
ENSMUSG00000046387	134.533	147.554	107.466	15.9678	13.9355	25.1565	129.851	18.3533	2.82255	1.08976e-13	5.9082e-12	Pcdhb17	18	37484795	37489454	+	4660	protein_coding	protocadherin beta 17 [Source:MGI Symbol;Acc:MGI:2136754]	-
ENSMUSG00000037455	691.75	786.345	600.785	193.743	238.894	227.414	692.96	220.017	1.65499	1.12216e-13	6.06772e-12	Slc18b1	10	23796986	23827968	+	3258	protein_coding	solute carrier family 18, subfamily B, member 1 [Source:MGI Symbol;Acc:MGI:1923556]	-
ENSMUSG00000074622	895.936	1120.86	1047.02	118.162	281.696	279.74	1021.27	226.533	2.17158	1.18586e-13	6.39515e-12	Mafb	2	160363703	160367065	-	3363	protein_coding	v-maf musculoaponeurotic fibrosarcoma oncogene family, protein B (avian) [Source:MGI Symbol;Acc:MGI:104555]	TF_bZIP
ENSMUSG00000025978	962.726	800.093	864.844	183.098	316.535	257.602	875.887	252.412	1.79412	1.34959e-13	7.25894e-12	Rftn2	1	55170159	55226782	-	5871	protein_coding	raftlin family member 2 [Source:MGI Symbol;Acc:MGI:1921263]	-
ENSMUSG00000036972	5.72483	0	1.02348	78.7745	58.7282	111.695	2.24944	83.0658	-5.20776	1.36065e-13	7.29916e-12	Zic4	9	91362413	91389348	+	10335	protein_coding	zinc finger protein of the cerebellum 4 [Source:MGI Symbol;Acc:MGI:107201]	zf-C2H2
ENSMUSG00000008496	20.991	20.1627	17.3992	116.033	111.484	150.939	19.5177	126.152	-2.69065	1.39224e-13	7.44905e-12	Pou2f2	7	25087344	25179726	-	8243	protein_coding	POU domain, class 2, transcription factor 2 [Source:MGI Symbol;Acc:MGI:101897]	Pou
ENSMUSG00000019947	1821.45	1865.05	1413.43	448.163	611.172	600.736	1699.98	553.357	1.61906	1.50121e-13	8.01102e-12	Arid5b	10	68092520	68278740	-	10060	protein_coding	AT rich interactive domain 5B (MRF1-like) [Source:MGI Symbol;Acc:MGI:2175912]	ARID
ENSMUSG00000039942	103.047	118.227	141.241	9.58068	2.98618	20.1252	120.838	10.8973	3.47084	1.52063e-13	8.09348e-12	Ptger4	15	5206661	5244187	-	6648	protein_coding	prostaglandin E receptor 4 (subtype EP4) [Source:MGI Symbol;Acc:MGI:104311]	-
ENSMUSG00000052133	94.4597	69.653	58.3386	282.098	296.627	310.934	74.1504	296.553	-1.99848	1.61796e-13	8.5891e-12	Sema5b	16	35541145	35664732	+	7080	protein_coding	sema domain, seven thrombospondin repeats (type 1 and type 1-like), transmembrane domain (TM) and short cytoplasmic domain, (semaphorin) 5B [Source:MGI Symbol;Acc:MGI:107555]	-
ENSMUSG00000009900	88.7349	60.4881	81.8787	1.06452	4.97697	4.02504	77.0339	3.35551	4.5051	1.65717e-13	8.77441e-12	Wnt3a	11	59248033	59290752	-	2761	protein_coding	wingless-type MMTV integration site family, member 3A [Source:MGI Symbol;Acc:MGI:98956]	-
ENSMUSG00000028532	4266.91	4905.04	3423.55	1030.46	1399.52	1544.61	4198.5	1324.86	1.66396	1.68386e-13	8.89262e-12	Cachd1	4	100776675	101029220	+	6020	protein_coding	cache domain containing 1 [Source:MGI Symbol;Acc:MGI:2444177]	-
ENSMUSG00000079598	205.14	124.642	186.274	28.7421	16.9217	35.2191	172.019	26.9609	2.67432	1.73262e-13	9.12646e-12	Clec2l	6	38663069	38680864	+	1428	protein_coding	C-type lectin domain family 2, member L [Source:MGI Symbol;Acc:MGI:2141402]	-
ENSMUSG00000055639	302.462	445.412	412.464	1365.78	1066.07	1218.58	386.779	1216.81	-1.65339	1.88007e-13	9.87765e-12	Dach1	14	97786853	98169765	-	7317	protein_coding	dachshund family transcription factor 1 [Source:MGI Symbol;Acc:MGI:1277991]	-
ENSMUSG00000027833	796.705	704.778	628.419	152.226	259.798	149.933	709.968	187.319	1.92161	1.95251e-13	1.02075e-11	Shox2	3	66971727	66981771	-	3311	protein_coding	short stature homeobox 2 [Source:MGI Symbol;Acc:MGI:1201673]	Homeobox
ENSMUSG00000034098	182.24	305.19	262.012	66.0003	35.8342	32.2003	249.814	44.6782	2.48684	1.95287e-13	1.02075e-11	Fstl5	3	76074270	76710019	+	9264	protein_coding	follistatin-like 5 [Source:MGI Symbol;Acc:MGI:2442179]	-
ENSMUSG00000097183	175.561	146.638	220.049	36.1937	33.8434	38.2378	180.749	36.0916	2.32342	2.30829e-13	1.20344e-11	Gm17501	3	145650312	145677580	+	2130	lincRNA	predicted gene, 17501 [Source:MGI Symbol;Acc:MGI:4937135]	-
ENSMUSG00000025170	85.8724	69.653	91.0901	5.3226	8.95854	2.01252	82.2052	5.43122	3.91671	2.60861e-13	1.35654e-11	Rab40b	11	121356125	121388251	-	2008	protein_coding	Rab40B, member RAS oncogene family [Source:MGI Symbol;Acc:MGI:2183451]	-
ENSMUSG00000008590	7.63311	4.58243	5.11742	73.4519	80.6269	74.4631	5.77765	76.1806	-3.72115	2.95423e-13	1.53236e-11	Htr3b	9	48935008	48964990	-	2411	protein_coding	5-hydroxytryptamine (serotonin) receptor 3B [Source:MGI Symbol;Acc:MGI:1861899]	-
ENSMUSG00000029026	146.937	207.126	138.17	5.3226	15.9263	32.2003	164.078	17.8164	3.19723	3.24505e-13	1.67894e-11	Trp73	4	154056253	154140208	-	5534	protein_coding	transformation related protein 73 [Source:MGI Symbol;Acc:MGI:1336991]	P53
ENSMUSG00000040675	395.967	452.744	448.286	1147.55	1220.35	1106.88	432.333	1158.26	-1.4218	3.34333e-13	1.72541e-11	Mthfd1l	10	3973118	4167081	+	4435	protein_coding	methylenetetrahydrofolate dehydrogenase (NADP+ dependent) 1-like [Source:MGI Symbol;Acc:MGI:1924836]	-
ENSMUSG00000031216	137.396	201.627	143.288	536.518	513.623	550.424	160.77	533.522	-1.72933	3.48517e-13	1.79407e-11	Stard8	X	99003248	99074728	+	5499	protein_coding	START domain containing 8 [Source:MGI Symbol;Acc:MGI:2448556]	-
ENSMUSG00000031665	142.167	227.289	164.781	734.519	599.227	550.424	178.079	628.057	-1.8173	3.7554e-13	1.92831e-11	Sall1	8	89027235	89044162	-	5265	protein_coding	spalt like transcription factor 1 [Source:MGI Symbol;Acc:MGI:1889585]	zf-C2H2
ENSMUSG00000035228	145.029	109.062	139.194	21.2904	20.9033	24.1502	131.095	22.1146	2.56668	4.19674e-13	2.14951e-11	Ccdc106	7	5020553	5060785	+	2699	protein_coding	coiled-coil domain containing 106 [Source:MGI Symbol;Acc:MGI:2385900]	-
ENSMUSG00000056073	41.0279	42.1584	37.8689	174.581	205.051	164.02	40.3517	181.218	-2.16623	4.2148e-13	2.15335e-11	Grik2	10	49094833	49788766	-	13246	protein_coding	glutamate receptor, ionotropic, kainate 2 (beta 2) [Source:MGI Symbol;Acc:MGI:95815]	-
ENSMUSG00000073889	3566.57	2896.1	4516.63	702.584	1081	1275.94	3659.77	1019.84	1.84315	4.52435e-13	2.30572e-11	Il11ra1	4	41699989	41769474	+	4471	protein_coding	interleukin 11 receptor, alpha chain 1 [Source:MGI Symbol;Acc:MGI:107426]	-
ENSMUSG00000032548	193.69	203.46	132.029	28.7421	29.8618	41.2566	176.393	33.2868	2.40566	5.29696e-13	2.69273e-11	Slco2a1	9	102988712	103096002	+	13545	protein_coding	solute carrier organic anion transporter family, member 2a1 [Source:MGI Symbol;Acc:MGI:1346021]	-
ENSMUSG00000067212	163.158	140.222	177.063	24.484	31.8526	37.2316	160.148	31.1894	2.35756	5.44427e-13	2.76073e-11	H2-T23	17	36029773	36032855	-	2889	protein_coding	histocompatibility 2, T region locus 23 [Source:MGI Symbol;Acc:MGI:95957]	-
ENSMUSG00000014329	738.503	976.058	682.664	186.291	240.885	280.746	799.075	235.974	1.7594	5.5511e-13	2.80792e-11	Bicc1	10	70922832	71159700	-	7441	protein_coding	BicC family RNA binding protein 1 [Source:MGI Symbol;Acc:MGI:1933388]	-
ENSMUSG00000078307	66.7897	84.3168	65.503	5.3226	2.98618	1.00626	72.2031	3.10501	4.55454	5.76559e-13	2.90284e-11	AI593442	9	52673042	52679780	-	5823	protein_coding	expressed sequence AI593442 [Source:MGI Symbol;Acc:MGI:2143099]	-
ENSMUSG00000063430	234.718	179.631	148.405	29.8066	44.7927	35.2191	187.585	36.6061	2.35593	5.76723e-13	2.90284e-11	Wscd2	5	113490333	113589725	+	15332	protein_coding	WSC domain containing 2 [Source:MGI Symbol;Acc:MGI:2445030]	-
ENSMUSG00000032911	260.48	271.28	197.532	23.4195	61.7144	49.3067	243.097	44.8135	2.4363	5.86981e-13	2.94719e-11	Cspg4	9	56865033	56899870	+	11931	protein_coding	chondroitin sulfate proteoglycan 4 [Source:MGI Symbol;Acc:MGI:2153093]	-
ENSMUSG00000034765	105.909	76.9849	92.1136	295.937	366.305	319.99	91.6693	327.411	-1.83749	6.80662e-13	3.40916e-11	Dusp5	19	53529109	53542431	+	2473	protein_coding	dual specificity phosphatase 5 [Source:MGI Symbol;Acc:MGI:2685183]	-
ENSMUSG00000073591	185.103	211.708	159.664	17.0323	16.9217	47.2942	185.492	27.0827	2.77385	6.85446e-13	3.42471e-11	Pcdhb22	18	37517871	37524479	+	6609	protein_coding	protocadherin beta 22 [Source:MGI Symbol;Acc:MGI:2136760]	-
ENSMUSG00000019779	416.004	523.314	455.45	159.678	128.406	148.926	464.923	145.67	1.675	7.64153e-13	3.80862e-11	Frk	10	34483399	34611278	+	5256	protein_coding	fyn-related kinase [Source:MGI Symbol;Acc:MGI:103265]	-
ENSMUSG00000037362	112.588	89.8157	99.2779	12.7742	15.9263	6.03755	100.561	11.5794	3.1187	7.81539e-13	3.88577e-11	Nov	15	54745702	54754039	+	2869	protein_coding	nephroblastoma overexpressed gene [Source:MGI Symbol;Acc:MGI:109185]	-
ENSMUSG00000018672	416.004	298.775	484.108	104.323	83.6131	120.751	399.629	102.896	1.95713	8.30693e-13	4.12011e-11	Copz2	11	96849870	96861203	+	2208	protein_coding	coatomer protein complex, subunit zeta 2 [Source:MGI Symbol;Acc:MGI:1929008]	-
ENSMUSG00000051343	487.565	548.059	407.347	78.7745	149.309	138.864	480.99	122.316	1.97415	9.48352e-13	4.69227e-11	Rab11fip5	6	85334962	85374634	-	6124	protein_coding	RAB11 family interacting protein 5 (class I) [Source:MGI Symbol;Acc:MGI:1098586]	-
ENSMUSG00000039153	1671.65	1861.38	1539.32	22.3549	84.6085	119.745	1690.78	75.5694	4.48283	9.58688e-13	4.72502e-11	Runx2	17	44495987	44814797	-	8837	protein_coding	runt related transcription factor 2 [Source:MGI Symbol;Acc:MGI:99829]	Runt
ENSMUSG00000071531	214.681	335.434	284.529	72.3874	62.7098	73.4569	278.215	69.518	2.00133	9.59607e-13	4.72502e-11	Gprin2	14	34185688	34201653	-	10516	protein_coding	G protein regulated inducer of neurite outgrowth 2 [Source:MGI Symbol;Acc:MGI:2444560]	-
ENSMUSG00000036533	324.407	336.351	449.309	109.646	106.507	104.651	370.022	106.935	1.79046	9.75302e-13	4.79073e-11	Cdc42ep3	17	79333727	79355091	-	2309	protein_coding	CDC42 effector protein (Rho GTPase binding) 3 [Source:MGI Symbol;Acc:MGI:2384718]	-
ENSMUSG00000037606	714.65	788.178	752.261	188.42	274.729	270.684	751.696	244.611	1.61895	1.00054e-12	4.9029e-11	Osbpl5	7	143688762	143756985	-	4915	protein_coding	oxysterol binding protein-like 5 [Source:MGI Symbol;Acc:MGI:1930265]	-
ENSMUSG00000058145	543.859	654.371	321.374	130.936	120.443	125.782	506.535	125.72	2.01126	1.03942e-12	5.08122e-11	Adamts17	7	66839735	67153171	+	7764	protein_coding	a disintegrin-like and metallopeptidase (reprolysin type) with thrombospondin type 1 motif, 17 [Source:MGI Symbol;Acc:MGI:3588195]	-
ENSMUSG00000095139	10.4955	10.9978	2.04697	134.13	73.6591	82.5132	7.84678	96.7673	-3.60697	1.10449e-12	5.38637e-11	Pou3f2	4	22482780	22488366	-	5587	protein_coding	POU domain, class 3, transcription factor 2 [Source:MGI Symbol;Acc:MGI:101895]	Pou
ENSMUSG00000065952	2.86241	4.58243	3.07045	105.388	47.7789	67.4193	3.5051	73.5286	-4.38258	1.11837e-12	5.44107e-11	C330021F23Rik	8	3567990	3584939	+	2773	protein_coding	RIKEN cDNA C330021F23 gene [Source:MGI Symbol;Acc:MGI:3612471]	-
ENSMUSG00000004872	1824.31	1983.28	1666.23	442.841	620.13	726.519	1824.61	596.497	1.61274	1.15397e-12	5.60087e-11	Pax3	1	78101267	78197134	-	6187	protein_coding	paired box 3 [Source:MGI Symbol;Acc:MGI:97487]	PAX
ENSMUSG00000058897	797.66	936.649	568.034	159.678	219.982	253.577	767.447	211.079	1.86198	1.18213e-12	5.72395e-11	Col25a1	3	130131501	130599877	+	12947	protein_coding	collagen, type XXV, alpha 1 [Source:MGI Symbol;Acc:MGI:1924268]	-
ENSMUSG00000002274	62.019	35.743	71.6439	170.323	413.088	440.741	56.4686	341.384	-2.59904	1.27431e-12	6.15565e-11	Metrn	17	25794571	25797136	-	1434	protein_coding	meteorin, glial cell differentiation regulator [Source:MGI Symbol;Acc:MGI:1917333]	-
ENSMUSG00000072875	516.189	439.913	518.906	114.968	138.36	182.133	491.67	145.154	1.75911	1.28668e-12	6.20071e-11	Gpr27	6	99692679	99695066	+	2388	protein_coding	G protein-coupled receptor 27 [Source:MGI Symbol;Acc:MGI:1202299]	-
ENSMUSG00000004035	548.63	445.412	578.268	157.549	136.369	190.183	524.103	161.367	1.69923	1.32482e-12	6.36945e-11	Gstm7	3	107926334	107931817	-	1601	protein_coding	glutathione S-transferase, mu 7 [Source:MGI Symbol;Acc:MGI:1915562]	-
ENSMUSG00000074607	110.68	65.987	72.6674	399.195	278.71	330.053	83.1115	335.986	-2.01487	1.43744e-12	6.89464e-11	Tox2	2	163203125	163324170	+	3401	protein_coding	TOX high mobility group box family member 2 [Source:MGI Symbol;Acc:MGI:3611233]	HMG
ENSMUSG00000048612	462.757	577.386	371.525	59.6131	117.456	136.851	470.556	104.64	2.16761	1.46649e-12	7.01746e-11	Myof	19	37899036	38043577	-	12603	protein_coding	myoferlin [Source:MGI Symbol;Acc:MGI:1919192]	-
ENSMUSG00000063765	120.221	130.141	135.1	22.3549	25.8802	23.144	128.487	23.793	2.43197	1.49975e-12	7.15984e-11	Chadl	15	81678296	81697287	-	5257	protein_coding	chondroadherin-like [Source:MGI Symbol;Acc:MGI:3036284]	-
ENSMUSG00000021458	1466.51	1378.4	1836.13	562.067	585.291	582.624	1560.35	576.661	1.43585	1.52969e-12	7.28395e-11	2010111I01Rik	13	62964893	63326096	+	11294	protein_coding	RIKEN cDNA 2010111I01 gene [Source:MGI Symbol;Acc:MGI:1919311]	-
ENSMUSG00000026072	156.479	162.218	116.677	9.58068	13.9355	33.2065	145.125	18.9076	2.93647	1.5329e-12	7.28395e-11	Il1r1	1	40225080	40317257	+	6363	protein_coding	interleukin 1 receptor, type I [Source:MGI Symbol;Acc:MGI:96545]	-
ENSMUSG00000039037	118.313	181.464	129.982	28.7421	22.8941	25.1565	143.253	25.5975	2.48672	1.54766e-12	7.32676e-11	St6galnac5	3	152817081	152982246	-	6002	protein_coding	ST6 (alpha-N-acetyl-neuraminyl-2,3-beta-galactosyl-1,3)-N-acetylgalactosaminide alpha-2,6-sialyltransferase 5 [Source:MGI Symbol;Acc:MGI:1349471]	-
ENSMUSG00000037493	402.646	309.772	515.836	118.162	111.484	108.676	409.418	112.774	1.85969	1.5491e-12	7.32676e-11	Cib2	9	54544794	54560218	-	1433	protein_coding	calcium and integrin binding family member 2 [Source:MGI Symbol;Acc:MGI:1929293]	-
ENSMUSG00000074577	140.258	138.389	143.288	14.9033	32.848	25.1565	140.645	24.3026	2.52811	1.7289e-12	8.15824e-11	Ripor3	2	167980164	168010618	-	4244	protein_coding	RIPOR family member 3 [Source:MGI Symbol;Acc:MGI:1916803]	-
ENSMUSG00000061393	201.323	434.415	203.673	900.584	1429.39	1387.63	279.804	1239.2	-2.14603	1.75053e-12	8.24124e-11	Acvr2b	9	119402118	119434995	+	3928	protein_coding	activin receptor IIB [Source:MGI Symbol;Acc:MGI:87912]	-
ENSMUSG00000044548	1679.28	1716.58	1637.57	545.034	694.785	683.25	1677.81	641.023	1.38791	1.96124e-12	9.21196e-11	Dact1	12	71309884	71320107	+	3761	protein_coding	dishevelled-binding antagonist of beta-catenin 1 [Source:MGI Symbol;Acc:MGI:1891740]	-
ENSMUSG00000028167	324.407	285.027	353.102	110.71	61.7144	63.3943	320.845	78.6063	2.0313	2.16536e-12	1.01473e-10	Bdh2	3	135281221	135304426	+	4250	protein_coding	3-hydroxybutyrate dehydrogenase, type 2 [Source:MGI Symbol;Acc:MGI:1917022]	-
ENSMUSG00000028039	208.956	166.801	180.133	26.613	38.8204	50.3129	185.297	38.5821	2.26114	2.21914e-12	1.03755e-10	Efna3	3	89313899	89322965	-	2434	protein_coding	ephrin A3 [Source:MGI Symbol;Acc:MGI:106644]	-
ENSMUSG00000092035	5811.66	6296.26	3882.07	14061.3	18378.9	15528.6	5330	15989.6	-1.58487	2.51657e-12	1.17392e-10	Peg10	6	4747306	4760517	+	6667	protein_coding	paternally expressed 10 [Source:MGI Symbol;Acc:MGI:2157785]	-
ENSMUSG00000033257	1464.6	1628.6	1100.25	3743.92	4023.38	3660.77	1397.81	3809.36	-1.44615	2.92541e-12	1.36152e-10	Ttll4	1	74661745	74703730	+	11527	protein_coding	tubulin tyrosine ligase-like family, member 4 [Source:MGI Symbol;Acc:MGI:1914784]	-
ENSMUSG00000026837	4670.51	5153.4	3696.82	689.809	1362.69	1533.54	4506.91	1195.35	1.91455	2.96564e-12	1.3771e-10	Col5a1	2	27886425	28039514	+	8490	protein_coding	collagen, type V, alpha 1 [Source:MGI Symbol;Acc:MGI:88457]	-
ENSMUSG00000037660	54.3859	168.634	47.0803	0	1.99079	4.02504	90.0332	2.00527	5.4709	2.98313e-12	1.38207e-10	Gdf7	12	8297918	8301954	-	1423	protein_coding	growth differentiation factor 7 [Source:MGI Symbol;Acc:MGI:95690]	-
ENSMUSG00000016262	3093.32	3025.32	2889.3	1071.97	1125.79	1369.52	3002.64	1189.09	1.33631	3.53065e-12	1.63203e-10	Sertad4	1	192844488	192855756	-	3850	protein_coding	SERTA domain containing 4 [Source:MGI Symbol;Acc:MGI:2443496]	-
ENSMUSG00000031488	150.754	203.46	161.71	655.745	523.577	472.942	171.975	550.754	-1.67826	3.72707e-12	1.71892e-10	Rab11fip1	8	27138773	27174646	-	10800	protein_coding	RAB11 family interacting protein 1 (class I) [Source:MGI Symbol;Acc:MGI:1923017]	-
ENSMUSG00000024044	3724	3174.71	2351.97	939.972	911.781	1217.57	3083.56	1023.11	1.59167	3.75689e-12	1.72876e-10	Epb41l3	17	69075683	69289989	+	11919	protein_coding	erythrocyte membrane protein band 4.1 like 3 [Source:MGI Symbol;Acc:MGI:103008]	-
ENSMUSG00000112794	81.1018	75.1519	70.6204	0	0	0	75.6247	0	8.65284	3.78593e-12	1.7382e-10	Gm48878	10	122454132	122456809	+	2678	TEC	predicted gene, 48878 [Source:MGI Symbol;Acc:MGI:6098630]	-
ENSMUSG00000028125	41.0279	51.3232	46.0568	281.033	171.208	178.108	46.136	210.116	-2.18587	4.10247e-12	1.87852e-10	Abca4	3	122044443	122180123	+	12022	protein_coding	ATP-binding cassette, sub-family A (ABC1), member 4 [Source:MGI Symbol;Acc:MGI:109424]	-
ENSMUSG00000026637	136.442	124.642	150.452	19.1614	28.8664	30.1878	137.179	26.0718	2.39201	4.11147e-12	1.87852e-10	Traf5	1	191997205	192092559	-	4566	protein_coding	TNF receptor-associated factor 5 [Source:MGI Symbol;Acc:MGI:107548]	-
ENSMUSG00000035653	70.6062	109.978	85.9727	8.51616	11.9447	10.0626	88.8524	10.1745	3.12426	4.12309e-12	1.87852e-10	Lrfn5	12	61523150	61858342	+	9540	protein_coding	leucine rich repeat and fibronectin type III domain containing 5 [Source:MGI Symbol;Acc:MGI:2144814]	-
ENSMUSG00000074738	315.82	290.526	362.313	62.8067	97.5486	101.632	322.886	87.3291	1.88444	4.12841e-12	1.87852e-10	Fndc10	4	155694342	155696481	+	2140	protein_coding	fibronectin type III domain containing 10 [Source:MGI Symbol;Acc:MGI:2444790]	-
ENSMUSG00000022797	894.028	1119.95	818.787	5831.44	2861.76	2598.16	944.254	3763.79	-1.99473	4.14076e-12	1.87994e-10	Tfrc	16	32608920	32632794	+	6185	protein_coding	transferrin receptor [Source:MGI Symbol;Acc:MGI:98822]	-
ENSMUSG00000022947	64.8814	56.8222	99.2779	4.25808	6.96776	1.00626	73.6605	4.07737	4.17203	4.48885e-12	2.03345e-10	Cbr3	16	93683215	93690990	+	1254	protein_coding	carbonyl reductase 3 [Source:MGI Symbol;Acc:MGI:1309992]	-
ENSMUSG00000042216	146.937	153.053	136.123	380.034	474.803	466.904	145.371	440.58	-1.59941	4.61888e-12	2.08771e-10	Sgsm1	5	113243220	113310786	-	7466	protein_coding	small G protein signaling modulator 1 [Source:MGI Symbol;Acc:MGI:107320]	-
ENSMUSG00000035451	159.341	148.471	127.935	24.484	36.8296	24.1502	145.249	28.4879	2.34859	4.70569e-12	2.12224e-10	Foxa1	12	57540628	57546916	-	3327	protein_coding	forkhead box A1 [Source:MGI Symbol;Acc:MGI:1347472]	Fork
ENSMUSG00000047261	2087.65	1605.68	2488.09	585.486	763.467	740.606	2060.48	696.52	1.56441	4.88237e-12	2.19707e-10	Gap43	16	42248442	42340651	-	1523	protein_coding	growth associated protein 43 [Source:MGI Symbol;Acc:MGI:95639]	-
ENSMUSG00000015766	452.262	588.384	602.832	179.904	198.083	164.02	547.826	180.669	1.60018	5.11094e-12	2.29486e-10	Eps8	6	137477245	137654876	-	12355	protein_coding	epidermal growth factor receptor pathway substrate 8 [Source:MGI Symbol;Acc:MGI:104684]	-
ENSMUSG00000029381	481.84	631.459	417.581	1348.75	1462.23	1543.6	510.293	1451.53	-1.50763	5.12863e-12	2.29774e-10	Shroom3	5	92683435	92965318	+	13247	protein_coding	shroom family member 3 [Source:MGI Symbol;Acc:MGI:1351655]	-
ENSMUSG00000036875	542.905	613.129	503.554	1360.46	1518.97	1364.49	553.196	1414.64	-1.35429	5.16758e-12	2.31011e-10	Dna2	10	62947026	62974185	+	5878	protein_coding	DNA replication helicase/nuclease 2 [Source:MGI Symbol;Acc:MGI:2443732]	-
ENSMUSG00000063972	58.2024	91.6486	67.5499	390.679	309.567	219.364	72.467	306.537	-2.07887	5.64837e-12	2.51952e-10	Nr6a1	2	38723370	38927688	-	10824	protein_coding	nuclear receptor subfamily 6, group A, member 1 [Source:MGI Symbol;Acc:MGI:1352459]	GCNF-like
ENSMUSG00000004328	817.696	1129.11	665.265	242.711	294.637	273.702	870.691	270.35	1.68742	6.12205e-12	2.72485e-10	Hif3a	7	17031507	17062427	-	6710	protein_coding	hypoxia inducible factor 3, alpha subunit [Source:MGI Symbol;Acc:MGI:1859778]	-
ENSMUSG00000051397	307.233	315.271	436.004	113.904	85.6039	101.632	352.836	100.38	1.81377	6.31451e-12	2.80439e-10	Tacstd2	6	67534062	67535796	-	1735	protein_coding	tumor-associated calcium signal transducer 2 [Source:MGI Symbol;Acc:MGI:1861606]	-
ENSMUSG00000028076	450.353	355.597	464.662	128.807	124.424	150.939	423.537	134.723	1.65198	6.7273e-12	2.98122e-10	Cd1d1	3	86995834	86999441	-	2570	protein_coding	CD1d1 antigen [Source:MGI Symbol;Acc:MGI:107674]	-
ENSMUSG00000051242	56.2942	70.5695	71.6439	2.12904	4.97697	0	66.1692	2.36867	4.79732	6.76811e-12	2.9928e-10	Pcdhb9	18	37400855	37403909	+	3055	protein_coding	protocadherin beta 9 [Source:MGI Symbol;Acc:MGI:2136744]	-
ENSMUSG00000004044	1464.6	1481.96	1589.47	136.259	383.227	452.816	1512.01	324.101	2.22125	6.8835e-12	3.03723e-10	Cavin1	11	100956733	100970887	-	3587	protein_coding	caveolae associated 1 [Source:MGI Symbol;Acc:MGI:1277968]	-
ENSMUSG00000027316	209.91	198.878	278.388	40.4518	50.7651	69.4319	229.059	53.5496	2.09445	7.54984e-12	3.32405e-10	Gfra4	2	131039632	131043088	-	2165	protein_coding	glial cell line derived neurotrophic factor family receptor alpha 4 [Source:MGI Symbol;Acc:MGI:1341873]	-
ENSMUSG00000075702	559.125	451.828	738.955	142.646	165.235	203.264	583.303	170.382	1.77448	7.64211e-12	3.35742e-10	Selenom	11	3514684	3517351	+	1481	protein_coding	selenoprotein M [Source:MGI Symbol;Acc:MGI:2149786]	-
ENSMUSG00000029359	63.9273	64.154	89.0431	7.45164	4.97697	6.03755	72.3748	6.15539	3.55853	7.89086e-12	3.45582e-10	Tesc	5	118027743	118061878	+	1591	protein_coding	tescalcin [Source:MGI Symbol;Acc:MGI:1930803]	-
ENSMUSG00000064215	54.3859	76.9849	68.5734	0	4.97697	4.02504	66.6481	3.00067	4.45169	7.89999e-12	3.45582e-10	Ifi27	12	103434211	103440239	+	1467	protein_coding	interferon, alpha-inducible protein 27 [Source:MGI Symbol;Acc:MGI:1277180]	-
ENSMUSG00000005124	258.571	313.438	225.166	87.2907	42.8019	51.3192	265.725	60.4706	2.1391	8.69936e-12	3.79735e-10	Wisp1	15	66891320	66923201	+	5565	protein_coding	WNT1 inducible signaling pathway protein 1 [Source:MGI Symbol;Acc:MGI:1197008]	-
ENSMUSG00000098424	94.4597	71.4859	124.865	7.45164	10.9493	16.1001	96.9369	11.5004	3.06955	9.30019e-12	4.05095e-10	Gm27202	4	154645083	154645701	-	512	lincRNA	predicted gene 27202 [Source:MGI Symbol;Acc:MGI:5521045]	-
ENSMUSG00000024909	1928.31	1712	1996.82	557.809	772.425	762.744	1879.04	697.659	1.42906	9.49866e-12	4.12858e-10	Efemp2	19	5473973	5481853	+	2648	protein_coding	epidermal growth factor-containing fibulin-like extracellular matrix protein 2 [Source:MGI Symbol;Acc:MGI:1891209]	-
ENSMUSG00000025161	553.4	525.147	383.806	1256.13	1671.27	1316.19	487.451	1414.53	-1.53661	1.00898e-11	4.3762e-10	Slc16a3	11	120948480	120960868	+	5318	protein_coding	solute carrier family 16 (monocarboxylic acid transporters), member 3 [Source:MGI Symbol;Acc:MGI:1933438]	-
ENSMUSG00000024008	381.655	302.441	218.002	79.839	74.6545	81.507	300.699	78.6668	1.93521	1.02017e-11	4.41531e-10	Cpne5	17	29156550	29237797	-	11998	protein_coding	copine V [Source:MGI Symbol;Acc:MGI:2385908]	-
ENSMUSG00000002602	1706.95	1997.02	1659.07	660.003	674.877	782.869	1787.68	705.916	1.34053	1.07136e-11	4.62707e-10	Axl	7	25757273	25788705	-	5033	protein_coding	AXL receptor tyrosine kinase [Source:MGI Symbol;Acc:MGI:1347244]	-
ENSMUSG00000046711	5670.44	4711.66	5307.79	11125.3	15368.9	13646.9	5229.96	13380.4	-1.35527	1.08169e-11	4.66179e-10	Hmga1	17	27556497	27563674	+	2125	protein_coding	high mobility group AT-hook 1 [Source:MGI Symbol;Acc:MGI:96160]	HMGI/HMGY
ENSMUSG00000048001	16.2204	4.58243	24.5636	195.872	137.364	84.5257	15.1221	139.254	-3.21413	1.08644e-11	4.67239e-10	Hes5	4	154960923	154962371	+	1363	protein_coding	hes family bHLH transcription factor 5 [Source:MGI Symbol;Acc:MGI:104876]	bHLH
ENSMUSG00000003420	295.783	250.201	347.985	31.9356	62.7098	90.5633	297.989	61.7362	2.26817	1.12462e-11	4.82639e-10	Fcgrt	7	45092990	45103851	-	2102	protein_coding	Fc receptor, IgG, alpha chain transporter [Source:MGI Symbol;Acc:MGI:103017]	-
ENSMUSG00000022895	2229.82	2467.18	2229.15	760.068	1012.32	944.877	2308.72	905.753	1.34974	1.17239e-11	5.02083e-10	Ets2	16	95702075	95721051	+	5780	protein_coding	E26 avian leukemia oncogene 2, 3' domain [Source:MGI Symbol;Acc:MGI:95456]	ETS
ENSMUSG00000028024	58.2024	88.8992	94.1605	1.06452	1.99079	0	80.4207	1.01844	6.29932	1.21538e-11	5.19401e-10	Enpep	3	129269175	129332720	-	4706	protein_coding	glutamyl aminopeptidase [Source:MGI Symbol;Acc:MGI:106645]	-
ENSMUSG00000026043	27626.1	29432	26363.9	3970.66	8904.79	9646	27807.4	7507.15	1.8891	1.27535e-11	5.4389e-10	Col3a1	1	45311538	45349706	+	9816	protein_coding	collagen, type III, alpha 1 [Source:MGI Symbol;Acc:MGI:88453]	-
ENSMUSG00000020598	84.9183	103.563	88.0196	548.228	257.807	340.115	92.167	382.05	-2.05028	1.29587e-11	5.51491e-10	Nrcam	12	44328885	44601964	+	13358	protein_coding	neuronal cell adhesion molecule [Source:MGI Symbol;Acc:MGI:104750]	-
ENSMUSG00000063687	67.7438	77.9013	60.3856	4.25808	3.98157	8.05007	68.6769	5.42991	3.6588	1.3786e-11	5.85476e-10	Pcdhb5	18	37320381	37323915	+	3535	protein_coding	protocadherin beta 5 [Source:MGI Symbol;Acc:MGI:2136739]	-
ENSMUSG00000030220	433.179	698.363	910.901	157.549	171.208	213.327	680.814	180.695	1.91312	1.39902e-11	5.9291e-10	Arhgdib	6	136923655	136941899	-	1707	protein_coding	Rho, GDP dissociation inhibitor (GDI) beta [Source:MGI Symbol;Acc:MGI:101940]	-
ENSMUSG00000023078	6.67897	7.33189	4.09394	157.549	54.7467	54.338	6.03493	88.8779	-3.87112	1.4228e-11	6.0174e-10	Cxcl13	5	95956951	95961068	+	1150	protein_coding	chemokine (C-X-C motif) ligand 13 [Source:MGI Symbol;Acc:MGI:1888499]	-
ENSMUSG00000027602	1423.57	1225.34	1797.24	452.421	401.144	609.793	1482.05	487.786	1.60305	1.46131e-11	6.16746e-10	Map1lc3a	2	155276297	155278073	+	1181	protein_coding	microtubule-associated protein 1 light chain 3 alpha [Source:MGI Symbol;Acc:MGI:1915661]	-
ENSMUSG00000059857	163.158	135.64	131.006	27.6775	30.8572	34.2128	143.268	30.9158	2.21147	1.47667e-11	6.2194e-10	Ntng1	3	109780040	110144011	-	8243	protein_coding	netrin G1 [Source:MGI Symbol;Acc:MGI:1934028]	-
ENSMUSG00000000948	38.1655	64.154	22.5166	225.678	208.037	200.245	41.6121	211.32	-2.33798	1.49057e-11	6.265e-10	Gm38393	7	59974149	60005064	-	5216	protein_coding	predicted gene, 38393 [Source:MGI Symbol;Acc:MGI:5613898]	-
ENSMUSG00000020020	18.1286	30.2441	9.21136	199.065	118.452	105.657	19.1947	141.058	-2.86733	1.71513e-11	7.1824e-10	Usp44	10	93831555	93858088	+	4032	protein_coding	ubiquitin specific peptidase 44 [Source:MGI Symbol;Acc:MGI:3045318]	-
ENSMUSG00000034226	63.9273	54.9892	94.1605	2.12904	6.96776	6.03755	71.0257	5.04478	3.80306	1.71588e-11	7.1824e-10	Rhov	2	119269201	119271272	-	1703	protein_coding	ras homolog family member V [Source:MGI Symbol;Acc:MGI:2444227]	-
ENSMUSG00000028551	220.406	186.047	246.66	54.2905	45.7881	67.4193	217.704	55.8327	1.96264	1.73329e-11	7.24038e-10	Cdkn2c	4	109660876	109667189	-	2686	protein_coding	cyclin dependent kinase inhibitor 2C [Source:MGI Symbol;Acc:MGI:105388]	-
ENSMUSG00000028369	759.494	983.39	654.006	86.2262	206.046	246.533	798.963	179.602	2.15238	1.74653e-11	7.28079e-10	Svep1	4	58042442	58206859	-	16117	protein_coding	sushi, von Willebrand factor type A, EGF and pentraxin domain containing 1 [Source:MGI Symbol;Acc:MGI:1928849]	-
ENSMUSG00000023367	528.593	552.641	618.184	184.162	220.977	209.302	566.473	204.814	1.46707	1.8052e-11	7.51002e-10	Tmem176a	6	48840919	48847071	+	3810	protein_coding	transmembrane protein 176A [Source:MGI Symbol;Acc:MGI:1913308]	-
ENSMUSG00000010830	170.791	170.466	220.049	56.4196	35.8342	38.2378	187.102	43.4972	2.10683	1.8781e-11	7.79738e-10	Kdelr3	15	79516411	79527739	+	1411	protein_coding	KDEL (Lys-Asp-Glu-Leu) endoplasmic reticulum protein retention receptor 3 [Source:MGI Symbol;Acc:MGI:2145953]	-
ENSMUSG00000039405	550.538	451.828	722.58	186.291	115.466	186.158	574.982	162.638	1.82204	1.94753e-11	8.06919e-10	Prss23	7	89507783	89527187	-	3767	protein_coding	protease, serine 23 [Source:MGI Symbol;Acc:MGI:1923703]	-
ENSMUSG00000033420	2640.1	2973.08	2416.45	1090.07	1080	1167.26	2676.54	1112.44	1.2667	1.95896e-11	8.1001e-10	Antxr1	6	87133853	87335821	-	9537	protein_coding	anthrax toxin receptor 1 [Source:MGI Symbol;Acc:MGI:1916788]	-
ENSMUSG00000052135	256.663	247.451	203.673	52.1615	68.6822	72.4506	235.929	64.4314	1.87157	2.11815e-11	8.74057e-10	Foxo6	4	120267079	120287349	-	2615	protein_coding	forkhead box O6 [Source:MGI Symbol;Acc:MGI:2676586]	Fork
ENSMUSG00000000223	265.25	353.764	275.317	54.2905	69.6776	103.645	298.11	75.8709	1.97312	2.37035e-11	9.76152e-10	Drp2	X	134404551	134456573	+	8553	protein_coding	dystrophin related protein 2 [Source:MGI Symbol;Acc:MGI:107432]	-
ENSMUSG00000027797	1114.43	1672.59	1473.82	550.357	471.817	521.242	1420.28	514.472	1.46518	2.39147e-11	9.82865e-10	Dclk1	3	55242364	55539068	+	15296	protein_coding	doublecortin-like kinase 1 [Source:MGI Symbol;Acc:MGI:1330861]	-
ENSMUSG00000057454	73.4686	86.1497	66.5265	10.6452	6.96776	7.04381	75.3816	8.21892	3.20291	2.50597e-11	1.02785e-09	Lypd3	7	24636550	24641118	+	1649	protein_coding	Ly6/Plaur domain containing 3 [Source:MGI Symbol;Acc:MGI:1919684]	-
ENSMUSG00000040146	30.5324	19.2462	32.7515	130.936	154.286	123.77	27.51	136.331	-2.31354	2.59814e-11	1.06352e-09	Rgl3	9	21968711	21989446	-	3924	protein_coding	ral guanine nucleotide dissociation stimulator-like 3 [Source:MGI Symbol;Acc:MGI:1918996]	-
ENSMUSG00000024544	162.204	142.055	141.241	13.8388	16.9217	41.2566	148.5	24.0057	2.62581	2.60438e-11	1.06393e-09	Ldlrad4	18	67933257	68255549	+	2493	protein_coding	low density lipoprotein receptor class A domain containing 4 [Source:MGI Symbol;Acc:MGI:1277150]	-
ENSMUSG00000039989	424.592	289.61	327.515	77.71	97.5486	119.745	347.239	98.3345	1.81907	2.81275e-11	1.14676e-09	Cbx4	11	119077573	119086221	-	5210	protein_coding	chromobox 4 [Source:MGI Symbol;Acc:MGI:1195985]	-
ENSMUSG00000021239	3.81655	0.916486	0	108.581	22.8941	108.676	1.57768	80.0504	-5.64581	2.92825e-11	1.19147e-09	Vsx2	12	84569762	84595457	+	3327	protein_coding	visual system homeobox 2 [Source:MGI Symbol;Acc:MGI:88401]	Homeobox
ENSMUSG00000034330	82.0559	68.7365	69.5969	288.485	311.558	202.258	73.4631	267.434	-1.86387	2.94859e-11	1.19735e-09	Plcg2	8	117498291	117635142	+	4298	protein_coding	phospholipase C, gamma 2 [Source:MGI Symbol;Acc:MGI:97616]	-
ENSMUSG00000030342	634.502	631.459	704.157	279.969	171.208	195.214	656.706	215.464	1.60869	2.98456e-11	1.20955e-09	Cd9	6	125460266	125494791	-	2044	protein_coding	CD9 antigen [Source:MGI Symbol;Acc:MGI:88348]	-
ENSMUSG00000023484	75.3769	65.987	104.395	10.6452	8.95854	1.00626	81.9198	6.87	3.58187	3.0773e-11	1.24466e-09	Prph	15	99055174	99058978	+	1999	protein_coding	peripherin [Source:MGI Symbol;Acc:MGI:97774]	-
ENSMUSG00000069920	114.497	112.728	72.6674	7.45164	18.9125	13.0814	99.9639	13.1485	2.92134	3.1029e-11	1.25253e-09	B3gnt9	8	105252638	105255153	-	2516	protein_coding	UDP-GlcNAc:betaGal beta-1,3-N-acetylglucosaminyltransferase 9 [Source:MGI Symbol;Acc:MGI:2142841]	-
ENSMUSG00000039611	416.004	368.428	483.084	151.162	142.341	137.857	422.505	143.787	1.55483	3.27432e-11	1.31911e-09	Tmem246	4	49584506	49597876	-	3325	protein_coding	transmembrane protein 246 [Source:MGI Symbol;Acc:MGI:1914313]	-
ENSMUSG00000028527	365.435	430.749	462.615	1852.27	1141.72	1033.43	419.599	1342.47	-1.67777	3.55238e-11	1.42831e-09	Ak4	4	101419277	101466995	+	4646	protein_coding	adenylate kinase 4 [Source:MGI Symbol;Acc:MGI:87979]	-
ENSMUSG00000038077	439.858	472.907	393.018	73.4519	146.323	140.876	435.261	120.217	1.85478	3.96401e-11	1.59067e-09	Kcna6	6	126708329	126740674	-	5945	protein_coding	potassium voltage-gated channel, shaker-related, subfamily, member 6 [Source:MGI Symbol;Acc:MGI:96663]	-
ENSMUSG00000083307	87.7807	98.9805	121.795	10.6452	19.9079	18.1127	102.852	16.2219	2.65926	4.52274e-11	1.81132e-09	AA414768	X	12936872	12938128	+	1257	processed_pseudogene	expressed sequence AA414768 [Source:MGI Symbol;Acc:MGI:3035137]	-
ENSMUSG00000061911	87.7807	140.222	102.348	15.9678	20.9033	19.1189	110.117	18.6633	2.55965	4.91794e-11	1.96573e-09	Myt1l	12	29528384	29923213	+	14018	protein_coding	myelin transcription factor 1-like [Source:MGI Symbol;Acc:MGI:1100511]	zf-C2HC
ENSMUSG00000014773	66.7897	45.8243	90.0666	285.291	241.881	250.558	67.5602	259.244	-1.94353	4.93839e-11	1.97004e-09	Dll1	17	15367354	15376872	-	4219	protein_coding	delta like canonical Notch ligand 1 [Source:MGI Symbol;Acc:MGI:104659]	-
ENSMUSG00000071553	15.2662	10.9978	24.5636	147.968	92.5716	94.5883	16.9426	111.709	-2.72865	5.0415e-11	2.00725e-09	Cpa2	6	30541582	30564476	+	3212	protein_coding	carboxypeptidase A2, pancreatic [Source:MGI Symbol;Acc:MGI:3617840]	-
ENSMUSG00000048138	206.094	257.533	215.955	76.6455	42.8019	54.338	226.527	57.9285	1.97016	5.11746e-11	2.03072e-09	Dmrt2	19	25672420	25679010	+	2347	protein_coding	doublesex and mab-3 related transcription factor 2 [Source:MGI Symbol;Acc:MGI:1330307]	DM
ENSMUSG00000079330	28.6241	19.2462	29.681	174.581	113.475	115.72	25.8505	134.592	-2.38287	5.12038e-11	2.03072e-09	Lemd1	1	132191431	132259227	+	9289	protein_coding	LEM domain containing 1 [Source:MGI Symbol;Acc:MGI:1922403]	-
ENSMUSG00000003283	112.588	105.396	129.982	4.25808	17.9171	24.1502	115.989	15.4418	2.90079	6.81578e-11	2.69786e-09	Hck	2	153108468	153151441	+	2092	protein_coding	hemopoietic cell kinase [Source:MGI Symbol;Acc:MGI:96052]	-
ENSMUSG00000028161	3002.67	3200.37	3292.55	1424.33	1369.66	1435.93	3165.2	1409.97	1.16662	6.94137e-11	2.74224e-09	Ppp3ca	3	136670124	136937727	+	9981	protein_coding	protein phosphatase 3, catalytic subunit, alpha isoform [Source:MGI Symbol;Acc:MGI:107164]	-
ENSMUSG00000030091	284.333	417.001	192.415	1169.91	1041.18	870.414	297.917	1027.17	-1.78446	7.11731e-11	2.80631e-09	Nup210	6	91013068	91116829	-	10474	protein_coding	nucleoporin 210 [Source:MGI Symbol;Acc:MGI:1859555]	-
ENSMUSG00000021182	357.802	561.806	330.585	1410.49	1222.34	1130.03	416.731	1254.29	-1.58889	7.61839e-11	2.99809e-09	Ccdc88c	12	100911523	101029056	-	11386	protein_coding	coiled-coil domain containing 88C [Source:MGI Symbol;Acc:MGI:1915589]	-
ENSMUSG00000048377	0.954138	3.66595	6.1409	130.936	49.7697	40.2504	3.587	73.652	-4.37233	7.88495e-11	3.09701e-09	Foxi2	7	135410308	135413622	+	2657	protein_coding	forkhead box I2 [Source:MGI Symbol;Acc:MGI:3028075]	Fork
ENSMUSG00000020108	2631.51	1833.89	2159.55	702.584	856.039	930.789	2208.32	829.804	1.41192	8.18837e-11	3.21e-09	Ddit4	10	59949669	59951834	-	1755	protein_coding	DNA-damage-inducible transcript 4 [Source:MGI Symbol;Acc:MGI:1921997]	-
ENSMUSG00000096054	739.457	1141.03	457.497	96.8714	170.212	233.452	779.327	166.845	2.22325	8.60969e-11	3.36869e-09	Syne1	10	5020917	5551482	-	40491	protein_coding	spectrin repeat containing, nuclear envelope 1 [Source:MGI Symbol;Acc:MGI:1927152]	-
ENSMUSG00000034161	548.63	280.445	473.873	36.1937	78.6361	129.807	434.316	81.5457	2.41104	9.32852e-11	3.64295e-09	Scx	15	76457452	76459458	+	2007	protein_coding	scleraxis [Source:MGI Symbol;Acc:MGI:102934]	bHLH
ENSMUSG00000064193	146.937	96.2311	78.8083	286.356	540.499	453.823	107.326	426.892	-1.99136	9.36695e-11	3.65096e-09	Gm4735	2	80837141	80838442	+	1302	processed_pseudogene	predicted gene 4735 [Source:MGI Symbol;Acc:MGI:3645521]	-
ENSMUSG00000029246	704.154	903.656	809.576	2973.21	1977.85	1889.75	805.795	2280.27	-1.50055	9.39575e-11	3.6552e-09	Ppat	5	76913249	76951578	-	4421	protein_coding	phosphoribosyl pyrophosphate amidotransferase [Source:MGI Symbol;Acc:MGI:2387203]	-
ENSMUSG00000020649	3508.37	3537.64	3706.04	9127.2	7870.58	7431.22	3584.01	8143	-1.18398	1.02397e-10	3.97592e-09	Rrm2	12	24708241	24714146	+	2771	protein_coding	ribonucleotide reductase M2 [Source:MGI Symbol;Acc:MGI:98181]	-
ENSMUSG00000021253	767.127	722.191	595.668	149.033	235.908	272.696	694.995	219.212	1.66398	1.09462e-10	4.24218e-09	Tgfb3	12	86056745	86079041	-	3383	protein_coding	transforming growth factor, beta 3 [Source:MGI Symbol;Acc:MGI:98727]	-
ENSMUSG00000033007	2.86241	3.66595	4.09394	27.6775	80.6269	90.5633	3.54077	66.2892	-4.23092	1.09962e-10	4.25345e-09	Asic4	1	75450436	75474343	+	2727	protein_coding	acid-sensing (proton-gated) ion channel family member 4 [Source:MGI Symbol;Acc:MGI:2652846]	-
ENSMUSG00000038967	527.638	502.235	464.662	116.033	174.194	196.22	498.178	162.149	1.61837	1.1405e-10	4.40322e-09	Pdk2	11	95026258	95041354	-	3163	protein_coding	pyruvate dehydrogenase kinase, isoenzyme 2 [Source:MGI Symbol;Acc:MGI:1343087]	-
ENSMUSG00000018427	405.509	478.406	425.769	132.001	181.162	131.82	436.561	148.327	1.5569	1.14315e-10	4.40404e-09	Ypel2	11	86936425	86993707	-	4847	protein_coding	yippee like 2 [Source:MGI Symbol;Acc:MGI:1925114]	-
ENSMUSG00000023904	529.547	494.903	719.509	174.581	228.941	181.127	581.32	194.883	1.57584	1.14671e-10	4.40404e-09	Hcfc1r1	17	23673596	23675227	+	958	protein_coding	host cell factor C1 regulator 1 (XPO1-dependent) [Source:MGI Symbol;Acc:MGI:2663619]	-
ENSMUSG00000025019	53.4317	144.805	37.8689	366.195	436.978	465.898	78.7018	423.024	-2.42251	1.14719e-10	4.40404e-09	Lcor	19	41482645	41562246	+	7620	protein_coding	ligand dependent nuclear receptor corepressor [Source:MGI Symbol;Acc:MGI:2443930]	HTH
ENSMUSG00000036446	930.285	907.322	991.756	409.84	216	306.909	943.121	310.917	1.60159	1.26133e-10	4.83314e-09	Lum	10	97565128	97572703	+	2448	protein_coding	lumican [Source:MGI Symbol;Acc:MGI:109347]	-
ENSMUSG00000029814	1068.63	1608.43	842.327	3576.79	3372.39	3394.11	1173.13	3447.76	-1.55496	1.33714e-10	5.11401e-09	Igf2bp3	6	49085223	49214957	-	8159	protein_coding	insulin-like growth factor 2 mRNA binding protein 3 [Source:MGI Symbol;Acc:MGI:1890359]	-
ENSMUSG00000042671	30.5324	28.4111	24.5636	176.71	110.489	116.726	27.8357	134.642	-2.27172	1.38785e-10	5.29799e-09	Rgs8	1	153653025	153700323	+	9640	protein_coding	regulator of G-protein signaling 8 [Source:MGI Symbol;Acc:MGI:108408]	-
ENSMUSG00000059898	121.176	201.627	138.17	26.613	20.9033	42.2629	153.658	29.9264	2.36049	1.43471e-10	5.46666e-09	Dsc3	18	19960930	20002351	-	5403	protein_coding	desmocollin 3 [Source:MGI Symbol;Acc:MGI:1194993]	-
ENSMUSG00000043313	83.9642	117.31	74.7143	15.9678	10.9493	15.0939	91.9963	14.0037	2.71925	1.51029e-10	5.7439e-09	Pcdhb19	18	37496991	37504128	+	7138	protein_coding	protocadherin beta 19 [Source:MGI Symbol;Acc:MGI:2136757]	-
ENSMUSG00000097518	31.4866	29.3276	55.2681	202.259	184.148	137.857	38.6941	174.755	-2.18	1.54132e-10	5.85097e-09	Gm26694	17	25794894	25964784	+	1902	lincRNA	predicted gene, 26694 [Source:MGI Symbol;Acc:MGI:5477188]	-
ENSMUSG00000027238	83.01	96.2311	91.0901	353.421	291.65	235.465	90.1104	293.512	-1.70306	1.61482e-10	6.11862e-09	Frmd5	2	121545529	121807087	-	7546	protein_coding	FERM domain containing 5 [Source:MGI Symbol;Acc:MGI:2442557]	-
ENSMUSG00000048368	54.3859	45.8243	70.6204	0	2.98618	2.01252	56.9435	1.66623	5.06878	1.68813e-10	6.38453e-09	Omd	13	49582462	49592822	+	2249	protein_coding	osteomodulin [Source:MGI Symbol;Acc:MGI:1350918]	-
ENSMUSG00000022261	1180.27	1406.81	1494.29	622.744	407.116	470.929	1360.45	500.263	1.44369	1.70342e-10	6.43042e-09	Sdc2	15	32920723	33034935	+	3527	protein_coding	syndecan 2 [Source:MGI Symbol;Acc:MGI:1349165]	-
ENSMUSG00000038400	735.641	654.371	687.781	117.097	241.881	249.552	692.598	202.843	1.77053	1.74964e-10	6.59267e-09	Pmepa1	2	173224458	173276533	-	4913	protein_coding	prostate transmembrane protein, androgen induced 1 [Source:MGI Symbol;Acc:MGI:1929600]	-
ENSMUSG00000055421	145.029	260.282	166.828	56.4196	31.8526	33.2065	190.713	40.4929	2.23941	1.75757e-10	6.61033e-09	Pcdh9	14	93013410	93890679	-	6783	protein_coding	protocadherin 9 [Source:MGI Symbol;Acc:MGI:1306801]	-
ENSMUSG00000070348	2054.26	2722.88	1735.83	5941.09	5638.9	5225.5	2170.99	5601.83	-1.36738	1.76442e-10	6.6239e-09	Ccnd1	7	144929931	144939925	-	4709	protein_coding	cyclin D1 [Source:MGI Symbol;Acc:MGI:88313]	-
ENSMUSG00000045659	252.847	296.025	253.824	788.81	660.941	633.943	267.565	694.565	-1.37565	1.80427e-10	6.76105e-09	Plekha7	7	116123485	116308376	-	12933	protein_coding	pleckstrin homology domain containing, family A member 7 [Source:MGI Symbol;Acc:MGI:2445094]	-
ENSMUSG00000021556	857.77	1020.05	681.64	2206.75	2127.16	2121.19	853.153	2151.7	-1.33421	1.851e-10	6.9234e-09	Golm1	13	59634626	59675811	-	4424	protein_coding	golgi membrane protein 1 [Source:MGI Symbol;Acc:MGI:1917329]	-
ENSMUSG00000087365	267.159	243.785	265.082	66.0003	66.6914	98.6134	258.675	77.1017	1.74544	1.86417e-10	6.95991e-09	C430049B03Rik	X	53055046	53057190	-	1610	processed_transcript	RIKEN cDNA C430049B03 gene [Source:MGI Symbol;Acc:MGI:1924903]	-
ENSMUSG00000015112	424.592	633.292	693.922	1952.33	1585.66	1453.04	583.935	1663.68	-1.51062	1.87742e-10	6.99198e-09	Slc25a13	6	6041218	6217173	-	3798	protein_coding	solute carrier family 25 (mitochondrial carrier, adenine nucleotide translocator), member 13 [Source:MGI Symbol;Acc:MGI:1354721]	-
ENSMUSG00000040016	81.1018	64.154	78.8083	9.58068	10.9493	9.05633	74.688	9.86211	2.91964	1.87962e-10	6.99198e-09	Ptger3	3	157566892	157645888	+	5688	protein_coding	prostaglandin E receptor 3 (subtype EP3) [Source:MGI Symbol;Acc:MGI:97795]	-
ENSMUSG00000038042	768.081	745.103	792.177	278.904	324.498	332.065	768.454	311.823	1.30084	1.94829e-10	7.23422e-09	Ptpdc1	13	48577872	48625664	-	5151	protein_coding	protein tyrosine phosphatase domain containing 1 [Source:MGI Symbol;Acc:MGI:2145430]	-
ENSMUSG00000048616	322.499	266.698	328.538	106.452	103.521	98.6134	305.912	102.862	1.57221	1.97774e-10	7.33023e-09	Nog	11	89300638	89302332	-	1695	protein_coding	noggin [Source:MGI Symbol;Acc:MGI:104327]	-
ENSMUSG00000040680	472.298	417.001	591.574	172.452	185.143	166.033	493.625	174.543	1.49924	1.98493e-10	7.34354e-09	Kremen2	17	23741197	23745833	-	2123	protein_coding	kringle containing transmembrane protein 2 [Source:MGI Symbol;Acc:MGI:1920266]	-
ENSMUSG00000032491	586.795	568.222	691.875	180.968	218.987	263.64	615.631	221.198	1.47592	2.09404e-10	7.72702e-09	Nradd	9	110621135	110624452	-	1817	protein_coding	neurotrophin receptor associated death domain [Source:MGI Symbol;Acc:MGI:1914419]	-
ENSMUSG00000024812	868.266	909.155	772.73	1926.78	2114.22	1852.52	850.05	1964.51	-1.20837	2.09617e-10	7.72702e-09	Tjp2	19	24094505	24225030	-	5335	protein_coding	tight junction protein 2 [Source:MGI Symbol;Acc:MGI:1341872]	-
ENSMUSG00000095276	84.9183	66.9035	37.8689	4.25808	5.97236	3.01878	63.2302	4.41641	3.83938	2.17932e-10	8.01905e-09	Gfy	7	45176349	45179569	-	1849	protein_coding	golgi-associated olfactory signaling regulator [Source:MGI Symbol;Acc:MGI:2685427]	-
ENSMUSG00000036856	1094.4	805.592	938.535	421.55	305.586	291.815	946.174	339.65	1.47852	2.18612e-10	8.02957e-09	Wnt4	4	137277489	137299726	+	4194	protein_coding	wingless-type MMTV integration site family, member 4 [Source:MGI Symbol;Acc:MGI:98957]	-
ENSMUSG00000075304	254.755	175.965	210.838	34.0647	43.7973	72.4506	213.853	50.1042	2.09152	2.19928e-10	8.06338e-09	Sp5	2	70474923	70477729	+	2100	protein_coding	trans-acting transcription factor 5 [Source:MGI Symbol;Acc:MGI:1927715]	zf-C2H2
ENSMUSG00000043811	153.616	107.229	105.419	30.8711	14.9309	22.1377	122.088	22.6466	2.43499	2.28116e-10	8.34854e-09	Rtn4r	16	18127642	18152408	+	1938	protein_coding	reticulon 4 receptor [Source:MGI Symbol;Acc:MGI:2136886]	-
[truncated: 1,995 more rows]

## Sheet: groupE12.5vsgroupE11.5_deg_all
gene_id	E12_1	E12_2	E12_3	E11_1	E11_2	E11_3	groupE12.5	groupE11.5	log2FoldChange	pvalue	padj	gene_name	gene_chr	gene_start	gene_end	gene_strand	gene_length	gene_biotype	gene_description	tf_family
[truncated: 819 more rows]
