# Supplementary material for: Transcriptomic analysis of the upper lip and primary palate development in mice
Source: Front Genet. 2023 Jan 6;13:1039850. doi: 10.3389/fgene.2022.1039850 (PMC9852879; doi:10.3389/fgene.2022.1039850)
Supplement: Supplementary file 3 [file Table6.XLSX]

## Sheet: groupE11 5vsgroupE10 5_deg_up
Column1	Column2	Column3	Column4	Column5	Column6	Column7	Column8	Column9	Column10	Column11	Column12	Column13	Column14	Column16	Column17	Column18	Column19	Column20	Column21	Column22	Column23
Signal	gene	gene_id	E10_3	E10_2	E10_1	E11_1	E11_2	E11_3	groupE10	groupE11	log2FoldChange	pvalue	padj	gene_chr	gene_start	gene_end	gene_strand	gene_length	gene_biotype	gene_description	tf_family
mmu04512:ECM-receptor interaction	Tnn	ENSMUSG00000026725	0	5.20454	5.29546	116.332	84.2022	139	3.5	113.178	4.99036	5.19131e-18	1.0254e-15	1	160085029	160153580	-	5817	protein_coding	tenascin N [Source:MGI Symbol;Acc:MGI:2665790]	-
mmu04151:PI3K-Akt signaling pathway	Tnn	ENSMUSG00000026725	0	5.20454	5.29546	116.332	84.2022	139	3.5	113.178	4.99036	5.19131e-18	1.0254e-15	1	160085029	160153580	-	5817	protein_coding	tenascin N [Source:MGI Symbol;Acc:MGI:2665790]	-
mmu04390:Hippo signaling pathway	Gdf7	ENSMUSG00000037660	0	2.08182	4.23637	86.2797	32.1184	60.9315	2.10606	59.7765	4.80545	5.85792e-10	3.70906e-08	12	8297918	8301954	-	1423	protein_coding	growth differentiation factor 7 [Source:MGI Symbol;Acc:MGI:95690]	-
mmu04350:TGF-beta signaling pathway	Gdf7	ENSMUSG00000037660	0	2.08182	4.23637	86.2797	32.1184	60.9315	2.10606	59.7765	4.80545	5.85792e-10	3.70906e-08	12	8297918	8301954	-	1423	protein_coding	growth differentiation factor 7 [Source:MGI Symbol;Acc:MGI:95690]	-
mmu04350:TGF-beta signaling pathway	Inhba	ENSMUSG00000041324	11.1979	18.7364	19.0637	499.259	211.808	317.034	16.3327	342.7	4.38585	8.81123e-30	8.00588e-27	13	16011851	16031621	+	6390	protein_coding	inhibin beta-A [Source:MGI Symbol;Acc:MGI:96570]	-
mmu04512:ECM-receptor interaction	Col6a6	ENSMUSG00000043719	0	2.08182	3.17728	30.0525	13.021	24.7534	1.75303	22.6089	3.66705	6.0238e-05	0.00112271	9	105687809	105828160	-	9166	protein_coding	collagen, type VI, alpha 6 [Source:MGI Symbol;Acc:MGI:2444259]	-
mmu04151:PI3K-Akt signaling pathway	Col6a6	ENSMUSG00000043719	0	2.08182	3.17728	30.0525	13.021	24.7534	1.75303	22.6089	3.66705	6.0238e-05	0.00112271	9	105687809	105828160	-	9166	protein_coding	collagen, type VI, alpha 6 [Source:MGI Symbol;Acc:MGI:2444259]	-
mmu04350:TGF-beta signaling pathway	Cdkn2b	ENSMUSG00000073802	2.23959	0	3.17728	21.3276	24.3058	20.9452	1.80562	22.1928	3.63091	3.39065e-05	0.00068158	4	89306299	89311039	-	1390	protein_coding	cyclin dependent kinase inhibitor 2B [Source:MGI Symbol;Acc:MGI:104737]	-
mmu04310:Wnt signaling pathway	Wnt3a	ENSMUSG00000009900	1.11979	5.20454	4.23637	40.7162	36.4587	36.1781	3.52024	37.7843	3.40848	1.19365e-07	4.76724e-06	11	59248033	59290752	-	2761	protein_coding	wingless-type MMTV integration site family, member 3A [Source:MGI Symbol;Acc:MGI:98956]	-
mmu04390:Hippo signaling pathway	Wnt3a	ENSMUSG00000009900	1.11979	5.20454	4.23637	40.7162	36.4587	36.1781	3.52024	37.7843	3.40848	1.19365e-07	4.76724e-06	11	59248033	59290752	-	2761	protein_coding	wingless-type MMTV integration site family, member 3A [Source:MGI Symbol;Acc:MGI:98956]	-
mmu04512:ECM-receptor interaction	Col6a1	ENSMUSG00000001119	44.7918	126.991	168.396	1198.22	769.973	1086.29	113.393	1018.16	3.16477	1.79957e-18	3.67436e-16	10	76708792	76726168	-	4380	protein_coding	collagen, type VI, alpha 1 [Source:MGI Symbol;Acc:MGI:88459]	-
mmu04151:PI3K-Akt signaling pathway	Col6a1	ENSMUSG00000001119	44.7918	126.991	168.396	1198.22	769.973	1086.29	113.393	1018.16	3.16477	1.79957e-18	3.67436e-16	10	76708792	76726168	-	4380	protein_coding	collagen, type VI, alpha 1 [Source:MGI Symbol;Acc:MGI:88459]	-
mmu04151:PI3K-Akt signaling pathway	Ngf	ENSMUSG00000027859	6.71876	3.12273	7.41365	54.2883	31.2503	65.6917	5.75171	50.4101	3.1344	5.62605e-08	2.38314e-06	3	102469919	102521013	+	1469	protein_coding	nerve growth factor [Source:MGI Symbol;Acc:MGI:97321]	-
mmu04010:MAPK signaling pathway	Ngf	ENSMUSG00000027859	6.71876	3.12273	7.41365	54.2883	31.2503	65.6917	5.75171	50.4101	3.1344	5.62605e-08	2.38314e-06	3	102469919	102521013	+	1469	protein_coding	nerve growth factor [Source:MGI Symbol;Acc:MGI:97321]	-
mmu04010:MAPK signaling pathway	Cacna2d3	ENSMUSG00000021991	7.83856	16.6545	12.7091	133.782	68.577	118.055	12.4007	106.805	3.09861	9.65051e-13	1.01959e-10	14	28904943	29721864	-	8720	protein_coding	calcium channel, voltage-dependent, alpha2/delta subunit 3 [Source:MGI Symbol;Acc:MGI:1338890]	-
mmu04512:ECM-receptor interaction	Col6a2	ENSMUSG00000020241	71.6668	193.609	257.359	1630.59	1030.39	1437.6	174.212	1366.19	2.97004	6.46426e-17	1.10819e-14	10	76595762	76623630	-	8326	protein_coding	collagen, type VI, alpha 2 [Source:MGI Symbol;Acc:MGI:88460]	-
mmu04151:PI3K-Akt signaling pathway	Col6a2	ENSMUSG00000020241	71.6668	193.609	257.359	1630.59	1030.39	1437.6	174.212	1366.19	2.97004	6.46426e-17	1.10819e-14	10	76595762	76623630	-	8326	protein_coding	collagen, type VI, alpha 2 [Source:MGI Symbol;Acc:MGI:88460]	-
mmu04151:PI3K-Akt signaling pathway	Gng4	ENSMUSG00000021303	8.95835	1.04091	2.11819	45.5634	12.1529	33.3219	4.03915	30.3461	2.92431	0.000341761	0.00481433	13	13784059	13827896	+	3340	protein_coding	guanine nucleotide binding protein (G protein), gamma 4 [Source:MGI Symbol;Acc:MGI:102703]	-
mmu04310:Wnt signaling pathway	Wif1	ENSMUSG00000020218	25.7553	31.2273	80.491	363.538	327.26	351.308	45.8245	347.369	2.92006	2.32776e-16	3.74336e-14	10	121033960	121100650	+	2427	protein_coding	Wnt inhibitory factor 1 [Source:MGI Symbol;Acc:MGI:1344332]	-
mmu04512:ECM-receptor interaction	Col6a3	ENSMUSG00000048126	92.9429	294.577	384.451	2104.64	1413.21	1623.25	257.324	1713.7	2.73512	2.36359e-06	6.74273e-05	1	90765923	90843971	-	11963	protein_coding	collagen, type VI, alpha 3 [Source:MGI Symbol;Acc:MGI:88461]	-
mmu04151:PI3K-Akt signaling pathway	Col6a3	ENSMUSG00000048126	92.9429	294.577	384.451	2104.64	1413.21	1623.25	257.324	1713.7	2.73512	2.36359e-06	6.74273e-05	1	90765923	90843971	-	11963	protein_coding	collagen, type VI, alpha 3 [Source:MGI Symbol;Acc:MGI:88461]	-
mmu04512:ECM-receptor interaction	Col1a1	ENSMUSG00000001506	431.121	680.754	1118.4	5499.6	3598.99	5362.92	743.426	4820.51	2.69665	3.9166e-19	8.78673e-17	11	94936224	94953042	+	6563	protein_coding	collagen, type I, alpha 1 [Source:MGI Symbol;Acc:MGI:88467]	-
mmu04151:PI3K-Akt signaling pathway	Col1a1	ENSMUSG00000001506	431.121	680.754	1118.4	5499.6	3598.99	5362.92	743.426	4820.51	2.69665	3.9166e-19	8.78673e-17	11	94936224	94953042	+	6563	protein_coding	collagen, type I, alpha 1 [Source:MGI Symbol;Acc:MGI:88467]	-
mmu04390:Hippo signaling pathway	Dlg2	ENSMUSG00000052572	35.8334	53.0863	70.9592	378.079	241.322	372.253	53.293	330.551	2.62976	1.05006e-18	2.2188e-16	7	90476672	92449247	+	16280	protein_coding	discs large MAGUK scaffold protein 2 [Source:MGI Symbol;Acc:MGI:1344351]	-
mmu04350:TGF-beta signaling pathway	Grem2	ENSMUSG00000050069	12.3177	22.9	16.9455	113.424	63.3687	120.911	17.3877	99.2345	2.50676	1.09312e-09	6.57757e-08	1	174833785	174921819	-	3745	protein_coding	gremlin 2, DAN family BMP antagonist [Source:MGI Symbol;Acc:MGI:1344367]	-
mmu04310:Wnt signaling pathway	Rspo3	ENSMUSG00000019880	60.4689	49.9636	92.141	375.171	325.524	416.048	67.5245	372.248	2.46225	1.68614e-21	4.94201e-19	10	29452416	29535867	-	3090	protein_coding	R-spondin 3 [Source:MGI Symbol;Acc:MGI:1920030]	-
mmu04512:ECM-receptor interaction	Tnc	ENSMUSG00000028364	36.9532	65.5773	136.623	441.093	292.538	505.541	79.7178	413.057	2.37155	1.19435e-09	7.11596e-08	4	63959785	64047015	-	7772	protein_coding	tenascin C [Source:MGI Symbol;Acc:MGI:101922]	-
mmu04151:PI3K-Akt signaling pathway	Tnc	ENSMUSG00000028364	36.9532	65.5773	136.623	441.093	292.538	505.541	79.7178	413.057	2.37155	1.19435e-09	7.11596e-08	4	63959785	64047015	-	7772	protein_coding	tenascin C [Source:MGI Symbol;Acc:MGI:101922]	-
mmu04310:Wnt signaling pathway	Wnt10b	ENSMUSG00000022996	16.7969	7.28636	28.5955	95.0046	73.7854	87.589	17.5596	85.4597	2.28369	2.10652e-07	7.90902e-06	15	98770712	98778150	-	3401	protein_coding	wingless-type MMTV integration site family, member 10B [Source:MGI Symbol;Acc:MGI:108061]	-
mmu04390:Hippo signaling pathway	Wnt10b	ENSMUSG00000022996	16.7969	7.28636	28.5955	95.0046	73.7854	87.589	17.5596	85.4597	2.28369	2.10652e-07	7.90902e-06	15	98770712	98778150	-	3401	protein_coding	wingless-type MMTV integration site family, member 10B [Source:MGI Symbol;Acc:MGI:108061]	-
mmu04310:Wnt signaling pathway	Apcdd1	ENSMUSG00000071847	608.048	708.859	873.751	3916.52	2941.87	3554.97	730.219	3471.12	2.24867	1.59277e-33	1.92959e-30	18	62922327	62953195	+	2799	protein_coding	adenomatosis polyposis coli down-regulated 1 [Source:MGI Symbol;Acc:MGI:3513977]	-
mmu04512:ECM-receptor interaction	Lama3	ENSMUSG00000024421	6.71876	5.20454	4.23637	32.9608	6.94451	33.3219	5.38656	24.4091	2.17885	0.00412998	0.0347132	18	12333819	12583013	+	10745	protein_coding	laminin, alpha 3 [Source:MGI Symbol;Acc:MGI:99909]	-
mmu04151:PI3K-Akt signaling pathway	Lama3	ENSMUSG00000024421	6.71876	5.20454	4.23637	32.9608	6.94451	33.3219	5.38656	24.4091	2.17885	0.00412998	0.0347132	18	12333819	12583013	+	10745	protein_coding	laminin, alpha 3 [Source:MGI Symbol;Acc:MGI:99909]	-
mmu04310:Wnt signaling pathway	Dkk1	ENSMUSG00000024868	135.495	191.527	199.109	928.718	644.103	794.013	175.377	788.945	2.16797	4.71193e-23	1.74745e-20	19	30545863	30549665	-	2427	protein_coding	dickkopf WNT signaling pathway inhibitor 1 [Source:MGI Symbol;Acc:MGI:1329040]	-
mmu04390:Hippo signaling pathway	Trp73	ENSMUSG00000029026	5.59897	16.6545	33.891	96.9435	58.1603	85.6849	18.7148	80.2629	2.09477	4.58946e-05	0.00088723	4	154056253	154140208	-	5534	protein_coding	transformation related protein 73 [Source:MGI Symbol;Acc:MGI:1336991]	P53
mmu04010:MAPK signaling pathway	Il1r1	ENSMUSG00000026072	10.0781	14.5727	34.9501	97.9129	76.3896	79.9726	19.867	84.7584	2.08882	2.51429e-06	7.08368e-05	1	40225080	40317257	+	6363	protein_coding	interleukin 1 receptor, type I [Source:MGI Symbol;Acc:MGI:96545]	-
mmu04350:TGF-beta signaling pathway	Fst	ENSMUSG00000021765	63.8283	41.6363	88.9638	239.45	227.433	269.431	64.8095	245.438	1.92152	1.25595e-11	1.06154e-09	13	114452290	114458951	-	4589	protein_coding	follistatin [Source:MGI Symbol;Acc:MGI:95586]	-
mmu04310:Wnt signaling pathway	Dkk2	ENSMUSG00000028031	67.1876	151.973	257.359	531.25	617.193	634.068	158.84	594.171	1.90228	1.39506e-07	5.47539e-06	3	132085292	132180304	+	3705	protein_coding	dickkopf WNT signaling pathway inhibitor 2 [Source:MGI Symbol;Acc:MGI:1890663]	-
mmu04390:Hippo signaling pathway	Tgfb2	ENSMUSG00000039239	344.897	311.232	489.301	1522.01	1277.79	1480.44	381.81	1426.75	1.90158	2.87995e-21	7.79639e-19	1	186622792	186705989	-	5791	protein_coding	transforming growth factor, beta 2 [Source:MGI Symbol;Acc:MGI:98726]	-
mmu04350:TGF-beta signaling pathway	Tgfb2	ENSMUSG00000039239	344.897	311.232	489.301	1522.01	1277.79	1480.44	381.81	1426.75	1.90158	2.87995e-21	7.79639e-19	1	186622792	186705989	-	5791	protein_coding	transforming growth factor, beta 2 [Source:MGI Symbol;Acc:MGI:98726]	-
mmu04010:MAPK signaling pathway	Tgfb2	ENSMUSG00000039239	344.897	311.232	489.301	1522.01	1277.79	1480.44	381.81	1426.75	1.90158	2.87995e-21	7.79639e-19	1	186622792	186705989	-	5791	protein_coding	transforming growth factor, beta 2 [Source:MGI Symbol;Acc:MGI:98726]	-
mmu04151:PI3K-Akt signaling pathway	Fgf2	ENSMUSG00000037225	42.5522	47.8818	70.9592	251.084	146.703	193.267	53.7977	197.018	1.87041	1.2652e-09	7.48898e-08	3	37348346	37410108	+	6782	protein_coding	fibroblast growth factor 2 [Source:MGI Symbol;Acc:MGI:95516]	-
mmu04010:MAPK signaling pathway	Fgf2	ENSMUSG00000037225	42.5522	47.8818	70.9592	251.084	146.703	193.267	53.7977	197.018	1.87041	1.2652e-09	7.48898e-08	3	37348346	37410108	+	6782	protein_coding	fibroblast growth factor 2 [Source:MGI Symbol;Acc:MGI:95516]	-
mmu04512:ECM-receptor interaction	Thbs2	ENSMUSG00000023885	26.8751	26.0227	42.3637	150.262	102.432	93.3013	31.7538	115.332	1.85906	8.51191e-08	3.48375e-06	17	14665500	14694235	-	7003	protein_coding	thrombospondin 2 [Source:MGI Symbol;Acc:MGI:98738]	-
mmu04151:PI3K-Akt signaling pathway	Thbs2	ENSMUSG00000023885	26.8751	26.0227	42.3637	150.262	102.432	93.3013	31.7538	115.332	1.85906	8.51191e-08	3.48375e-06	17	14665500	14694235	-	7003	protein_coding	thrombospondin 2 [Source:MGI Symbol;Acc:MGI:98738]	-
mmu04310:Wnt signaling pathway	Lef1	ENSMUSG00000027985	1003.34	912.877	933.061	4081.32	2503.5	3277.92	949.758	3287.58	1.79134	2.91698e-20	7.16315e-18	3	131110471	131224356	+	8788	protein_coding	lymphoid enhancer binding factor 1 [Source:MGI Symbol;Acc:MGI:96770]	HMG
mmu04390:Hippo signaling pathway	Lef1	ENSMUSG00000027985	1003.34	912.877	933.061	4081.32	2503.5	3277.92	949.758	3287.58	1.79134	2.91698e-20	7.16315e-18	3	131110471	131224356	+	8788	protein_coding	lymphoid enhancer binding factor 1 [Source:MGI Symbol;Acc:MGI:96770]	HMG
mmu04010:MAPK signaling pathway	Cacna1g	ENSMUSG00000020866	399.766	1496.83	1873.53	4885.95	3772.61	4386.11	1256.71	4348.22	1.79071	0.00369164	0.0319755	11	94408391	94474198	-	10137	protein_coding	calcium channel, voltage-dependent, T type, alpha 1G subunit [Source:MGI Symbol;Acc:MGI:1201678]	-
mmu04310:Wnt signaling pathway	Nfatc2	ENSMUSG00000027544	29.1146	36.4318	28.5955	151.232	57.2922	114.247	31.3806	107.59	1.77474	1.05755e-05	0.000247333	2	168476410	168601657	-	10578	protein_coding	nuclear factor of activated T cells, cytoplasmic, calcineurin dependent 2 [Source:MGI Symbol;Acc:MGI:102463]	RHD
mmu04310:Wnt signaling pathway	Wnt5a	ENSMUSG00000021994	2208.23	2045.39	2322.59	8084.11	5966.2	7698.31	2192.07	7249.54	1.72555	3.59242e-27	2.10585e-24	14	28504750	28527448	+	7823	protein_coding	wingless-type MMTV integration site family, member 5A [Source:MGI Symbol;Acc:MGI:98958]	-
mmu04390:Hippo signaling pathway	Wnt5a	ENSMUSG00000021994	2208.23	2045.39	2322.59	8084.11	5966.2	7698.31	2192.07	7249.54	1.72555	3.59242e-27	2.10585e-24	14	28504750	28527448	+	7823	protein_coding	wingless-type MMTV integration site family, member 5A [Source:MGI Symbol;Acc:MGI:98958]	-
mmu04390:Hippo signaling pathway	Snai2	ENSMUSG00000022676	370.652	378.891	418.342	1356.24	1112.86	1288.13	389.295	1252.41	1.68535	1.13847e-27	7.13387e-25	16	14705852	14709385	+	2021	protein_coding	snail family zinc finger 2 [Source:MGI Symbol;Acc:MGI:1096393]	zf-C2H2
mmu04010:MAPK signaling pathway	Ptprr	ENSMUSG00000020151	3.35938	9.36818	20.1228	32.9608	37.3267	35.226	10.9501	35.1712	1.67783	0.00412789	0.0347117	10	116018213	116274932	+	5929	protein_coding	protein tyrosine phosphatase, receptor type, R [Source:MGI Symbol;Acc:MGI:109559]	-
mmu04310:Wnt signaling pathway	Fzd10	ENSMUSG00000081683	245.235	348.704	399.278	1093.52	894.974	1131.99	331.072	1040.16	1.65067	4.96026e-15	6.93369e-13	5	128600844	128604093	+	3250	protein_coding	frizzled class receptor 10 [Source:MGI Symbol;Acc:MGI:2136761]	-
mmu04390:Hippo signaling pathway	Fzd10	ENSMUSG00000081683	245.235	348.704	399.278	1093.52	894.974	1131.99	331.072	1040.16	1.65067	4.96026e-15	6.93369e-13	5	128600844	128604093	+	3250	protein_coding	frizzled class receptor 10 [Source:MGI Symbol;Acc:MGI:2136761]	-
mmu04310:Wnt signaling pathway	Daam2	ENSMUSG00000040260	350.495	958.677	1083.45	2681.46	2204.88	2614.34	797.541	2500.23	1.6481	4.00336e-07	1.40714e-05	17	49456022	49564343	-	9769	protein_coding	dishevelled associated activator of morphogenesis 2 [Source:MGI Symbol;Acc:MGI:1923691]	-
mmu04390:Hippo signaling pathway	Bmp2	ENSMUSG00000027358	33.5938	37.4727	62.4865	143.476	95.487	177.082	44.5177	138.682	1.63686	3.25101e-06	8.93756e-05	2	133552159	133562885	+	3555	protein_coding	bone morphogenetic protein 2 [Source:MGI Symbol;Acc:MGI:88177]	-
mmu04350:TGF-beta signaling pathway	Bmp2	ENSMUSG00000027358	33.5938	37.4727	62.4865	143.476	95.487	177.082	44.5177	138.682	1.63686	3.25101e-06	8.93756e-05	2	133552159	133562885	+	3555	protein_coding	bone morphogenetic protein 2 [Source:MGI Symbol;Acc:MGI:88177]	-
mmu04310:Wnt signaling pathway	Rspo2	ENSMUSG00000051920	302.344	556.886	604.742	1773.1	1325.53	1438.55	487.991	1512.39	1.63128	1.19871e-10	8.44302e-09	15	43020794	43170826	-	5112	protein_coding	R-spondin 2 [Source:MGI Symbol;Acc:MGI:1922667]	-
mmu04512:ECM-receptor interaction	Gp6	ENSMUSG00000078810	7.83856	7.28636	8.47274	27.1442	16.4932	29.5137	7.86589	24.3837	1.62953	0.00532782	0.0420213	7	4363965	4397744	-	5900	protein_coding	glycoprotein 6 (platelet) [Source:MGI Symbol;Acc:MGI:1889810]	-
mmu04310:Wnt signaling pathway	Dkk4	ENSMUSG00000031535	39.1928	5.20454	20.1228	77.5548	56.4241	63.7876	21.5067	65.9222	1.62158	0.00291551	0.026785	8	22624043	22627547	+	1315	protein_coding	dickkopf WNT signaling pathway inhibitor 4 [Source:MGI Symbol;Acc:MGI:2385299]	-
mmu04512:ECM-receptor interaction	Col1a2	ENSMUSG00000029661	2818.52	9246.39	8476.98	21346.9	18696.4	21716.4	6847.3	20586.6	1.58808	0.00156607	0.0165746	6	4504814	4541544	+	12426	protein_coding	collagen, type I, alpha 2 [Source:MGI Symbol;Acc:MGI:88468]	-
mmu04151:PI3K-Akt signaling pathway	Col1a2	ENSMUSG00000029661	2818.52	9246.39	8476.98	21346.9	18696.4	21716.4	6847.3	20586.6	1.58808	0.00156607	0.0165746	6	4504814	4541544	+	12426	protein_coding	collagen, type I, alpha 2 [Source:MGI Symbol;Acc:MGI:88468]	-
mmu04350:TGF-beta signaling pathway	Nbl1	ENSMUSG00000041120	538.621	1159.57	1498.62	2912.18	3173.64	3126.55	1065.6	3070.79	1.52672	2.30949e-07	8.54747e-06	4	139082284	139092993	-	2033	protein_coding	neuroblastoma, suppression of tumorigenicity 1 [Source:MGI Symbol;Acc:MGI:104591]	-
mmu04310:Wnt signaling pathway	Nfatc1	ENSMUSG00000033016	77.2658	107.214	123.914	323.791	218.752	310.37	102.798	284.304	1.46539	1.61743e-08	7.77563e-07	18	80606205	80713071	-	7433	protein_coding	nuclear factor of activated T cells, cytoplasmic, calcineurin dependent 1 [Source:MGI Symbol;Acc:MGI:102469]	RHD
mmu04010:MAPK signaling pathway	Nfatc1	ENSMUSG00000033016	77.2658	107.214	123.914	323.791	218.752	310.37	102.798	284.304	1.46539	1.61743e-08	7.77563e-07	18	80606205	80713071	-	7433	protein_coding	nuclear factor of activated T cells, cytoplasmic, calcineurin dependent 1 [Source:MGI Symbol;Acc:MGI:102469]	RHD
mmu04151:PI3K-Akt signaling pathway	Egfr	ENSMUSG00000020122	154.532	120.745	152.509	408.132	361.983	380.822	142.595	383.645	1.42846	7.59419e-14	9.17242e-12	11	16752203	16918158	+	11326	protein_coding	epidermal growth factor receptor [Source:MGI Symbol;Acc:MGI:95294]	-
mmu04010:MAPK signaling pathway	Egfr	ENSMUSG00000020122	154.532	120.745	152.509	408.132	361.983	380.822	142.595	383.645	1.42846	7.59419e-14	9.17242e-12	11	16752203	16918158	+	11326	protein_coding	epidermal growth factor receptor [Source:MGI Symbol;Acc:MGI:95294]	-
mmu04010:MAPK signaling pathway	Cacna1c	ENSMUSG00000051331	133.255	321.641	402.455	877.338	625.006	801.63	285.784	767.991	1.42529	1.52443e-05	0.000340319	6	118587240	119196418	-	21191	protein_coding	calcium channel, voltage-dependent, L type, alpha 1C subunit [Source:MGI Symbol;Acc:MGI:103013]	-
mmu04151:PI3K-Akt signaling pathway	Magi2	ENSMUSG00000040003	104.141	95.7636	113.323	327.669	208.335	287.52	104.409	274.508	1.39366	7.74112e-09	3.97377e-07	5	19227036	20704792	+	11348	protein_coding	membrane associated guanylate kinase, WW and PDZ domain containing 2 [Source:MGI Symbol;Acc:MGI:1354953]	-
mmu04151:PI3K-Akt signaling pathway	Sgk1	ENSMUSG00000019970	201.563	316.436	442.701	855.041	770.841	837.808	320.233	821.23	1.35791	1.32128e-07	5.20832e-06	10	21882184	21999903	+	4903	protein_coding	serum/glucocorticoid regulated kinase 1 [Source:MGI Symbol;Acc:MGI:1340062]	-
mmu04310:Wnt signaling pathway	Nkd1	ENSMUSG00000031661	537.501	740.086	1012.49	2141.48	1686.65	1991.7	763.36	1939.94	1.34521	4.92122e-09	2.61487e-07	8	88521354	88594884	+	4558	protein_coding	naked cuticle 1 [Source:MGI Symbol;Acc:MGI:2135954]	-
mmu04390:Hippo signaling pathway	Nkd1	ENSMUSG00000031661	537.501	740.086	1012.49	2141.48	1686.65	1991.7	763.36	1939.94	1.34521	4.92122e-09	2.61487e-07	8	88521354	88594884	+	4558	protein_coding	naked cuticle 1 [Source:MGI Symbol;Acc:MGI:2135954]	-
mmu04310:Wnt signaling pathway	Nkd2	ENSMUSG00000021567	386.329	306.027	325.141	905.452	736.986	900.643	339.166	847.694	1.32185	3.54876e-14	4.63943e-12	13	73818534	73847631	-	4826	protein_coding	naked cuticle 2 [Source:MGI Symbol;Acc:MGI:1919543]	-
mmu04390:Hippo signaling pathway	Nkd2	ENSMUSG00000021567	386.329	306.027	325.141	905.452	736.986	900.643	339.166	847.694	1.32185	3.54876e-14	4.63943e-12	13	73818534	73847631	-	4826	protein_coding	naked cuticle 2 [Source:MGI Symbol;Acc:MGI:1919543]	-
mmu04151:PI3K-Akt signaling pathway	Efna3	ENSMUSG00000028039	27.9948	40.5954	52.9546	105.668	81.598	115.199	40.515	100.822	1.31163	7.82756e-05	0.0013918	3	89313899	89322965	-	2434	protein_coding	ephrin A3 [Source:MGI Symbol;Acc:MGI:106644]	-
mmu04010:MAPK signaling pathway	Efna3	ENSMUSG00000028039	27.9948	40.5954	52.9546	105.668	81.598	115.199	40.515	100.822	1.31163	7.82756e-05	0.0013918	3	89313899	89322965	-	2434	protein_coding	ephrin A3 [Source:MGI Symbol;Acc:MGI:106644]	-
mmu04350:TGF-beta signaling pathway	Grem1	ENSMUSG00000074934	97.4221	93.6818	87.9047	284.044	173.613	234.205	93.0028	230.621	1.30923	2.01212e-07	7.61756e-06	2	113746164	113758646	-	4148	protein_coding	gremlin 1, DAN family BMP antagonist [Source:MGI Symbol;Acc:MGI:1344337]	-
mmu04310:Wnt signaling pathway	Plcb1	ENSMUSG00000051177	99.6617	68.7	77.3138	224.909	178.821	196.123	81.8918	199.951	1.28917	1.1489e-07	4.59865e-06	2	134786067	135475258	+	11115	protein_coding	phospholipase C, beta 1 [Source:MGI Symbol;Acc:MGI:97613]	-
mmu04310:Wnt signaling pathway	Notum	ENSMUSG00000042988	26.8751	24.9818	41.3046	88.2185	72.9174	66.6438	31.0538	75.9266	1.28863	0.00022407	0.00338471	11	120653788	120661175	-	2408	protein_coding	notum palmitoleoyl-protein carboxylesterase [Source:MGI Symbol;Acc:MGI:1924833]	-
mmu04350:TGF-beta signaling pathway	Smad9	ENSMUSG00000027796	119.818	125.95	111.205	352.874	238.718	275.144	118.991	288.912	1.2788	1.4254e-08	6.90731e-07	3	54755582	54801257	+	5368	protein_coding	SMAD family member 9 [Source:MGI Symbol;Acc:MGI:1859993]	MH1
mmu04151:PI3K-Akt signaling pathway	Pdgfra	ENSMUSG00000029231	1727.84	2886.44	3266.24	6444.8	6079.05	6533.95	2626.84	6352.6	1.2739	1.05239e-08	5.25384e-07	5	75152292	75198215	+	10024	protein_coding	platelet derived growth factor receptor, alpha polypeptide [Source:MGI Symbol;Acc:MGI:97530]	-
mmu04010:MAPK signaling pathway	Pdgfra	ENSMUSG00000029231	1727.84	2886.44	3266.24	6444.8	6079.05	6533.95	2626.84	6352.6	1.2739	1.05239e-08	5.25384e-07	5	75152292	75198215	+	10024	protein_coding	platelet derived growth factor receptor, alpha polypeptide [Source:MGI Symbol;Acc:MGI:97530]	-
mmu04512:ECM-receptor interaction	Itga8	ENSMUSG00000026768	346.016	443.427	413.046	1155.57	781.257	914.924	400.83	950.583	1.24506	3.35127e-10	2.19853e-08	2	12106632	12301922	-	7368	protein_coding	integrin alpha 8 [Source:MGI Symbol;Acc:MGI:109442]	-
mmu04151:PI3K-Akt signaling pathway	Itga8	ENSMUSG00000026768	346.016	443.427	413.046	1155.57	781.257	914.924	400.83	950.583	1.24506	3.35127e-10	2.19853e-08	2	12106632	12301922	-	7368	protein_coding	integrin alpha 8 [Source:MGI Symbol;Acc:MGI:109442]	-
mmu04310:Wnt signaling pathway	Wnt11	ENSMUSG00000015957	33.5938	54.1273	85.7865	143.476	116.321	151.377	57.8359	137.058	1.24194	0.000296167	0.00426461	7	98835112	98855195	+	4137	protein_coding	wingless-type MMTV integration site family, member 11 [Source:MGI Symbol;Acc:MGI:101948]	-
mmu04390:Hippo signaling pathway	Wnt11	ENSMUSG00000015957	33.5938	54.1273	85.7865	143.476	116.321	151.377	57.8359	137.058	1.24194	0.000296167	0.00426461	7	98835112	98855195	+	4137	protein_coding	wingless-type MMTV integration site family, member 11 [Source:MGI Symbol;Acc:MGI:101948]	-
mmu04010:MAPK signaling pathway	Cacng4	ENSMUSG00000020723	349.376	380.973	327.26	959.74	637.159	870.178	352.536	822.359	1.22143	5.78537e-10	3.67593e-08	11	107732357	107794557	-	3575	protein_coding	calcium channel, voltage-dependent, gamma subunit 4 [Source:MGI Symbol;Acc:MGI:1859167]	-
mmu04512:ECM-receptor interaction	Lama2	ENSMUSG00000019899	101.901	281.045	318.787	625.285	461.81	535.055	233.911	540.717	1.20785	0.000422877	0.00574329	10	26980036	27619758	-	16338	protein_coding	laminin, alpha 2 [Source:MGI Symbol;Acc:MGI:99912]	-
mmu04151:PI3K-Akt signaling pathway	Lama2	ENSMUSG00000019899	101.901	281.045	318.787	625.285	461.81	535.055	233.911	540.717	1.20785	0.000422877	0.00574329	10	26980036	27619758	-	16338	protein_coding	laminin, alpha 2 [Source:MGI Symbol;Acc:MGI:99912]	-
mmu04151:PI3K-Akt signaling pathway	Ghr	ENSMUSG00000055737	227.318	243.573	249.946	602.988	448.789	613.123	240.279	554.967	1.20682	2.12934e-10	1.45467e-08	15	3317760	3583492	-	9053	protein_coding	growth hormone receptor [Source:MGI Symbol;Acc:MGI:95708]	-
mmu04512:ECM-receptor interaction	Gp1ba	ENSMUSG00000050675	26.8751	30.1864	15.8864	66.891	51.2158	48.5548	24.3159	55.5538	1.1914	0.00270746	0.0251791	11	70639122	70642036	+	2718	protein_coding	glycoprotein 1b, alpha polypeptide [Source:MGI Symbol;Acc:MGI:1333744]	-
mmu04310:Wnt signaling pathway	Lgr6	ENSMUSG00000042793	58.2293	54.1273	52.9546	147.354	102.432	127.575	55.1037	125.787	1.18981	1.36051e-05	0.000309041	1	134983301	135105276	-	6851	protein_coding	leucine-rich repeat-containing G protein-coupled receptor 6 [Source:MGI Symbol;Acc:MGI:2441805]	-
mmu04010:MAPK signaling pathway	Gadd45b	ENSMUSG00000015312	33.5938	44.7591	34.9501	84.3408	91.1467	81.8767	37.7676	85.7881	1.18246	9.43561e-05	0.0016189	10	80930073	80932204	+	1589	protein_coding	growth arrest and DNA-damage-inducible 45 beta [Source:MGI Symbol;Acc:MGI:107776]	-
mmu04151:PI3K-Akt signaling pathway	Creb5	ENSMUSG00000053007	78.3856	166.545	202.287	336.394	282.121	339.883	149.073	319.466	1.098	0.000378396	0.00522905	6	53287270	53700376	+	25021	protein_coding	cAMP responsive element binding protein 5 [Source:MGI Symbol;Acc:MGI:2443973]	TF_bZIP
mmu04350:TGF-beta signaling pathway	Fbn1	ENSMUSG00000027204	681.954	1262.62	1380	2574.82	2129.36	2372.52	1108.19	2358.9	1.0896	9.22881e-06	0.000220956	2	125300594	125507993	-	12128	protein_coding	fibrillin 1 [Source:MGI Symbol;Acc:MGI:95489]	-
mmu04512:ECM-receptor interaction	Col9a2	ENSMUSG00000028626	101.901	136.359	195.932	279.197	260.419	372.253	144.731	303.957	1.06918	9.76354e-05	0.00166126	4	121039385	121055322	+	3095	protein_coding	collagen, type IX, alpha 2 [Source:MGI Symbol;Acc:MGI:88466]	-
mmu04151:PI3K-Akt signaling pathway	Col9a2	ENSMUSG00000028626	101.901	136.359	195.932	279.197	260.419	372.253	144.731	303.957	1.06918	9.76354e-05	0.00166126	4	121039385	121055322	+	3095	protein_coding	collagen, type IX, alpha 2 [Source:MGI Symbol;Acc:MGI:88466]	-
mmu04310:Wnt signaling pathway	Frzb	ENSMUSG00000027004	827.528	1461.44	1391.65	2688.24	2499.16	2509.62	1226.87	2565.67	1.06407	8.30241e-07	2.65767e-05	2	80411970	80447625	-	3237	protein_coding	frizzled-related protein [Source:MGI Symbol;Acc:MGI:892032]	-
mmu04010:MAPK signaling pathway	Mras	ENSMUSG00000032470	215	296.659	346.323	582.63	569.45	629.308	285.994	593.796	1.05305	2.6609e-07	9.70962e-06	9	99385420	99437381	-	5134	protein_coding	muscle and microspikes RAS [Source:MGI Symbol;Acc:MGI:1100856]	-
mmu04310:Wnt signaling pathway	Prickle1	ENSMUSG00000036158	462.475	820.236	852.569	1476.45	1328.14	1590.88	711.76	1465.16	1.04111	7.61382e-06	0.000187732	15	93499114	93595891	-	4345	protein_coding	prickle planar cell polarity protein 1 [Source:MGI Symbol;Acc:MGI:1916034]	-
mmu04390:Hippo signaling pathway	Frmd6	ENSMUSG00000048285	1453.49	1773.71	1988.98	3867.07	3143.26	3434.06	1738.73	3481.46	1.00145	2.10136e-09	1.18222e-07	12	70825514	70902234	+	6392	protein_coding	FERM domain containing 6 [Source:MGI Symbol;Acc:MGI:2442579]	-

## Sheet: groupE12 5vsgroupE11 5_deg_up
Column1	Column2	gene_id	E11_1	E11_2	E11_3	E12_1	E12_2	E12_3	groupE11	groupE12	log2FoldChange	pvalue	padj	gene_chr	gene_start	gene_end	gene_strand	gene_length	gene_biotype	gene_description	tf_family
mmu04390:Hippo signaling pathway	Wnt16	ENSMUSG00000029671	9.96365	7.11645	14.616	89.5389	106.662	112.013	10.5654	102.738	3.28956	2.47309e-17	5.80808e-15	6	22288227	22298522	+	4360	protein_coding	wingless-type MMTV integration site family, member 16 [Source:MGI Symbol;Acc:MGI:2136018]	-
mmu04310:Wnt signaling pathway	Wnt16	ENSMUSG00000029671	9.96365	7.11645	14.616	89.5389	106.662	112.013	10.5654	102.738	3.28956	2.47309e-17	5.80808e-15	6	22288227	22298522	+	4360	protein_coding	wingless-type MMTV integration site family, member 16 [Source:MGI Symbol;Acc:MGI:2136018]	-
mmu04350:TGF-beta signaling pathway	Dcn	ENSMUSG00000019929	55.7964	30.2449	39.9503	350.016	327.815	352.512	41.9972	343.448	3.03849	2.49492e-36	3.61327e-33	10	97479609	97518143	+	5838	protein_coding	decorin [Source:MGI Symbol;Acc:MGI:94872]	-
mmu04151:PI3K-Akt signaling pathway	Fgf18	ENSMUSG00000057967	12.9527	13.3434	10.7184	86.4864	61.6489	58.2029	12.3382	68.7794	2.47795	1.23365e-09	8.93316e-08	11	33117430	33147400	-	1187	protein_coding	fibroblast growth factor 18 [Source:MGI Symbol;Acc:MGI:1277980]	-
mmu04010:MAPK signaling pathway	Fgf18	ENSMUSG00000057967	12.9527	13.3434	10.7184	86.4864	61.6489	58.2029	12.3382	68.7794	2.47795	1.23365e-09	8.93316e-08	11	33117430	33147400	-	1187	protein_coding	fibroblast growth factor 18 [Source:MGI Symbol;Acc:MGI:1277980]	-
mmu04151:PI3K-Akt signaling pathway	Chrm1	ENSMUSG00000032773	9.96365	0	2.92319	25.4372	30.3352	14.2762	4.29561	23.3495	2.46866	0.00203013	0.0198994	19	8663789	8683587	+	6487	protein_coding	cholinergic receptor, muscarinic 1, CNS [Source:MGI Symbol;Acc:MGI:88396]	-
mmu04512:ECM-receptor interaction	Lama3	ENSMUSG00000024421	33.8764	7.11645	34.1039	171.955	136.019	103.228	25.0323	137.067	2.46324	3.05254e-09	2.05621e-07	18	12333819	12583013	+	10745	protein_coding	laminin, alpha 3 [Source:MGI Symbol;Acc:MGI:99909]	-
mmu04151:PI3K-Akt signaling pathway	Lama3	ENSMUSG00000024421	33.8764	7.11645	34.1039	171.955	136.019	103.228	25.0323	137.067	2.46324	3.05254e-09	2.05621e-07	18	12333819	12583013	+	10745	protein_coding	laminin, alpha 3 [Source:MGI Symbol;Acc:MGI:99909]	-
mmu04390:Hippo signaling pathway	Bmp6	ENSMUSG00000039004	57.7892	37.3614	67.2334	264.547	303.352	241.597	54.128	269.832	2.32302	2.2698e-20	7.73469e-18	13	38345107	38500302	+	3900	protein_coding	bone morphogenetic protein 6 [Source:MGI Symbol;Acc:MGI:88182]	-
mmu04350:TGF-beta signaling pathway	Bmp6	ENSMUSG00000039004	57.7892	37.3614	67.2334	264.547	303.352	241.597	54.128	269.832	2.32302	2.2698e-20	7.73469e-18	13	38345107	38500302	+	3900	protein_coding	bone morphogenetic protein 6 [Source:MGI Symbol;Acc:MGI:88182]	-
mmu04512:ECM-receptor interaction	Chad	ENSMUSG00000039084	2.9891	4.44778	1.94879	12.2098	12.7212	21.9634	3.12856	15.6315	2.30727	0.00367789	0.0313324	11	94565047	94569127	+	1680	protein_coding	chondroadherin [Source:MGI Symbol;Acc:MGI:1096866]	-
mmu04151:PI3K-Akt signaling pathway	Chad	ENSMUSG00000039084	2.9891	4.44778	1.94879	12.2098	12.7212	21.9634	3.12856	15.6315	2.30727	0.00367789	0.0313324	11	94565047	94569127	+	1680	protein_coding	chondroadherin [Source:MGI Symbol;Acc:MGI:1096866]	-
mmu04512:ECM-receptor interaction	Tnc	ENSMUSG00000028364	453.346	299.781	517.405	2168.27	2239.91	1417.73	423.511	1941.97	2.19807	4.60069e-23	2.10409e-20	4	63959785	64047015	-	7772	protein_coding	tenascin C [Source:MGI Symbol;Acc:MGI:101922]	-
mmu04151:PI3K-Akt signaling pathway	Tnc	ENSMUSG00000028364	453.346	299.781	517.405	2168.27	2239.91	1417.73	423.511	1941.97	2.19807	4.60069e-23	2.10409e-20	4	63959785	64047015	-	7772	protein_coding	tenascin C [Source:MGI Symbol;Acc:MGI:101922]	-
mmu04151:PI3K-Akt signaling pathway	Gng4	ENSMUSG00000021303	46.8292	12.4538	34.1039	156.693	151.676	115.308	31.129	141.225	2.19116	3.26161e-09	2.15526e-07	13	13784059	13827896	+	3340	protein_coding	guanine nucleotide binding protein (G protein), gamma 4 [Source:MGI Symbol;Acc:MGI:102703]	-
mmu04512:ECM-receptor interaction	Col9a3	ENSMUSG00000027570	157.426	203.709	258.215	868.934	785.778	1078.4	206.45	911.038	2.14105	1.62396e-25	8.81965e-23	2	180597790	180622189	+	3853	protein_coding	collagen, type IX, alpha 3 [Source:MGI Symbol;Acc:MGI:894686]	-
mmu04151:PI3K-Akt signaling pathway	Col9a3	ENSMUSG00000027570	157.426	203.709	258.215	868.934	785.778	1078.4	206.45	911.038	2.14105	1.62396e-25	8.81965e-23	2	180597790	180622189	+	3853	protein_coding	collagen, type IX, alpha 3 [Source:MGI Symbol;Acc:MGI:894686]	-
mmu04512:ECM-receptor interaction	Lamc3	ENSMUSG00000026840	22.9164	8.89557	15.5904	50.8744	90.0269	60.3992	15.8008	67.1002	2.09692	1.25956e-06	4.59611e-05	2	31887291	31946539	+	6091	protein_coding	laminin gamma 3 [Source:MGI Symbol;Acc:MGI:1344394]	-
mmu04151:PI3K-Akt signaling pathway	Lamc3	ENSMUSG00000026840	22.9164	8.89557	15.5904	50.8744	90.0269	60.3992	15.8008	67.1002	2.09692	1.25956e-06	4.59611e-05	2	31887291	31946539	+	6091	protein_coding	laminin gamma 3 [Source:MGI Symbol;Acc:MGI:1344394]	-
mmu04151:PI3K-Akt signaling pathway	Fgf20	ENSMUSG00000031603	5.97819	4.44778	5.84638	21.3672	16.6354	28.5524	5.42412	22.185	2.03342	0.00138137	0.0148099	8	40279166	40308331	-	1678	protein_coding	fibroblast growth factor 20 [Source:MGI Symbol;Acc:MGI:1891346]	-
mmu04010:MAPK signaling pathway	Fgf20	ENSMUSG00000031603	5.97819	4.44778	5.84638	21.3672	16.6354	28.5524	5.42412	22.185	2.03342	0.00138137	0.0148099	8	40279166	40308331	-	1678	protein_coding	fibroblast growth factor 20 [Source:MGI Symbol;Acc:MGI:1891346]	-
mmu04512:ECM-receptor interaction	Col9a2	ENSMUSG00000028626	286.953	266.867	380.989	1145.69	1060.75	1146.49	311.603	1117.64	1.84333	1.8689e-27	1.29919e-24	4	121039385	121055322	+	3095	protein_coding	collagen, type IX, alpha 2 [Source:MGI Symbol;Acc:MGI:88466]	-
mmu04151:PI3K-Akt signaling pathway	Col9a2	ENSMUSG00000028626	286.953	266.867	380.989	1145.69	1060.75	1146.49	311.603	1117.64	1.84333	1.8689e-27	1.29919e-24	4	121039385	121055322	+	3095	protein_coding	collagen, type IX, alpha 2 [Source:MGI Symbol;Acc:MGI:88466]	-
mmu04151:PI3K-Akt signaling pathway	Creb3l1	ENSMUSG00000027230	46.8292	39.1405	43.8479	187.218	127.212	131.78	43.2725	148.737	1.78322	1.61568e-10	1.3697e-08	2	91982328	92024502	-	2603	protein_coding	cAMP responsive element binding protein 3-like 1 [Source:MGI Symbol;Acc:MGI:1347062]	TF_bZIP
mmu04010:MAPK signaling pathway	Fos	ENSMUSG00000021250	28.8946	21.3494	34.1039	92.5913	140.912	54.9084	28.1159	96.1371	1.77945	4.54977e-06	0.000139668	12	85473890	85477273	+	2352	protein_coding	FBJ osteosarcoma oncogene [Source:MGI Symbol;Acc:MGI:95574]	TF_bZIP
mmu04151:PI3K-Akt signaling pathway	Fgf7	ENSMUSG00000027208	10.96	6.2269	3.89759	33.5771	22.5067	15.3744	7.02817	23.8194	1.76761	0.00506204	0.0398069	2	126034658	126091185	+	3248	protein_coding	fibroblast growth factor 7 [Source:MGI Symbol;Acc:MGI:95521]	-
mmu04010:MAPK signaling pathway	Fgf7	ENSMUSG00000027208	10.96	6.2269	3.89759	33.5771	22.5067	15.3744	7.02817	23.8194	1.76761	0.00506204	0.0398069	2	126034658	126091185	+	3248	protein_coding	fibroblast growth factor 7 [Source:MGI Symbol;Acc:MGI:95521]	-
mmu04512:ECM-receptor interaction	Thbs2	ENSMUSG00000023885	154.437	104.968	95.4909	404.96	416.864	363.494	118.298	395.106	1.74198	5.69029e-16	1.1499e-13	17	14665500	14694235	-	7003	protein_coding	thrombospondin 2 [Source:MGI Symbol;Acc:MGI:98738]	-
mmu04151:PI3K-Akt signaling pathway	Thbs2	ENSMUSG00000023885	154.437	104.968	95.4909	404.96	416.864	363.494	118.298	395.106	1.74198	5.69029e-16	1.1499e-13	17	14665500	14694235	-	7003	protein_coding	thrombospondin 2 [Source:MGI Symbol;Acc:MGI:98738]	-
mmu04310:Wnt signaling pathway	Nfatc2	ENSMUSG00000027544	155.433	58.7107	116.928	385.628	405.121	300.898	110.357	363.882	1.72517	1.7153e-09	1.20689e-07	2	168476410	168601657	-	10578	protein_coding	nuclear factor of activated T cells, cytoplasmic, calcineurin dependent 2 [Source:MGI Symbol;Acc:MGI:102463]	RHD
mmu04390:Hippo signaling pathway	Wnt10b	ENSMUSG00000022996	97.6438	75.6123	89.6445	288.966	276.931	250.382	87.6335	272.093	1.63723	4.76221e-15	8.27624e-13	15	98770712	98778150	-	3401	protein_coding	wingless-type MMTV integration site family, member 10B [Source:MGI Symbol;Acc:MGI:108061]	-
mmu04310:Wnt signaling pathway	Wnt10b	ENSMUSG00000022996	97.6438	75.6123	89.6445	288.966	276.931	250.382	87.6335	272.093	1.63723	4.76221e-15	8.27624e-13	15	98770712	98778150	-	3401	protein_coding	wingless-type MMTV integration site family, member 10B [Source:MGI Symbol;Acc:MGI:108061]	-
mmu04390:Hippo signaling pathway	Wnt7a	ENSMUSG00000030093	18.9309	20.4598	38.0015	72.2416	76.3272	88.9516	25.7974	79.1735	1.61909	7.38416e-06	0.000211068	6	91363981	91411363	-	3172	protein_coding	wingless-type MMTV integration site family, member 7A [Source:MGI Symbol;Acc:MGI:98961]	-
mmu04310:Wnt signaling pathway	Wnt7a	ENSMUSG00000030093	18.9309	20.4598	38.0015	72.2416	76.3272	88.9516	25.7974	79.1735	1.61909	7.38416e-06	0.000211068	6	91363981	91411363	-	3172	protein_coding	wingless-type MMTV integration site family, member 7A [Source:MGI Symbol;Acc:MGI:98961]	-
mmu04390:Hippo signaling pathway	Bmp2	ENSMUSG00000027358	147.462	97.8512	181.238	425.31	467.749	414.009	142.184	435.689	1.61822	4.10887e-13	5.10057e-11	2	133552159	133562885	+	3555	protein_coding	bone morphogenetic protein 2 [Source:MGI Symbol;Acc:MGI:88177]	-
mmu04350:TGF-beta signaling pathway	Bmp2	ENSMUSG00000027358	147.462	97.8512	181.238	425.31	467.749	414.009	142.184	435.689	1.61822	4.10887e-13	5.10057e-11	2	133552159	133562885	+	3555	protein_coding	bone morphogenetic protein 2 [Source:MGI Symbol;Acc:MGI:88177]	-
mmu04151:PI3K-Akt signaling pathway	Ngf	ENSMUSG00000027859	55.7964	32.024	67.2334	211.637	122.319	140.565	51.6846	158.174	1.61772	4.42179e-07	1.7751e-05	3	102469919	102521013	+	1469	protein_coding	nerve growth factor [Source:MGI Symbol;Acc:MGI:97321]	-
mmu04010:MAPK signaling pathway	Ngf	ENSMUSG00000027859	55.7964	32.024	67.2334	211.637	122.319	140.565	51.6846	158.174	1.61772	4.42179e-07	1.7751e-05	3	102469919	102521013	+	1469	protein_coding	nerve growth factor [Source:MGI Symbol;Acc:MGI:97321]	-
mmu04010:MAPK signaling pathway	Hspa1a	ENSMUSG00000091971	20.9237	6.2269	13.6416	61.0492	45.0135	17.5707	13.5974	41.2111	1.61077	0.00423631	0.0348428	17	34969190	34972156	-	2967	protein_coding	heat shock protein 1A [Source:MGI Symbol;Acc:MGI:96244]	-
mmu04350:TGF-beta signaling pathway	Nog	ENSMUSG00000048616	124.546	92.5139	112.056	343.911	284.759	352.512	109.705	327.061	1.57749	1.85009e-14	2.82042e-12	11	89300638	89302332	-	1695	protein_coding	noggin [Source:MGI Symbol;Acc:MGI:104327]	-
mmu04310:Wnt signaling pathway	Lgr6	ENSMUSG00000042793	151.448	104.968	130.569	382.575	434.478	333.843	128.995	383.632	1.57532	2.525e-14	3.7188e-12	1	134983301	135105276	-	6851	protein_coding	leucine-rich repeat-containing G protein-coupled receptor 6 [Source:MGI Symbol;Acc:MGI:2441805]	-
mmu04010:MAPK signaling pathway	Fas	ENSMUSG00000024778	17.9346	10.6747	6.82078	21.3672	36.2065	45.0249	11.81	34.1995	1.53561	0.00386702	0.0324348	19	34290659	34327770	+	1801	protein_coding	Fas (TNF receptor superfamily member 6) [Source:MGI Symbol;Acc:MGI:95484]	-
mmu04010:MAPK signaling pathway	Cacna2d3	ENSMUSG00000021991	137.498	70.275	120.825	313.386	329.772	288.818	109.533	310.659	1.50778	6.16439e-10	4.7403e-08	14	28904943	29721864	-	8720	protein_coding	calcium channel, voltage-dependent, alpha2/delta subunit 3 [Source:MGI Symbol;Acc:MGI:1338890]	-
mmu04350:TGF-beta signaling pathway	Grem2	ENSMUSG00000050069	116.575	64.9376	123.748	330.683	242.681	282.229	101.754	285.198	1.48991	6.21179e-09	3.9114e-07	1	174833785	174921819	-	3745	protein_coding	gremlin 2, DAN family BMP antagonist [Source:MGI Symbol;Acc:MGI:1344367]	-
mmu04512:ECM-receptor interaction	Col1a1	ENSMUSG00000001506	5652.38	3688.1	5488.78	16237.1	15308.5	9770.4	4943.09	13772	1.47836	1.89291e-12	2.09534e-10	11	94936224	94953042	+	6563	protein_coding	collagen, type I, alpha 1 [Source:MGI Symbol;Acc:MGI:88467]	-
mmu04151:PI3K-Akt signaling pathway	Col1a1	ENSMUSG00000001506	5652.38	3688.1	5488.78	16237.1	15308.5	9770.4	4943.09	13772	1.47836	1.89291e-12	2.09534e-10	11	94936224	94953042	+	6563	protein_coding	collagen, type I, alpha 1 [Source:MGI Symbol;Acc:MGI:88467]	-
mmu04512:ECM-receptor interaction	Col6a1	ENSMUSG00000001119	1231.51	789.037	1111.79	3570.36	2786.92	2204.02	1044.11	2853.77	1.45106	1.77796e-12	1.98071e-10	10	76708792	76726168	-	4380	protein_coding	collagen, type VI, alpha 1 [Source:MGI Symbol;Acc:MGI:88459]	-
mmu04151:PI3K-Akt signaling pathway	Col6a1	ENSMUSG00000001119	1231.51	789.037	1111.79	3570.36	2786.92	2204.02	1044.11	2853.77	1.45106	1.77796e-12	1.98071e-10	10	76708792	76726168	-	4380	protein_coding	collagen, type VI, alpha 1 [Source:MGI Symbol;Acc:MGI:88459]	-
mmu04512:ECM-receptor interaction	Cd44	ENSMUSG00000005087	139.491	105.857	133.492	329.666	345.429	351.414	126.28	342.17	1.44011	6.88498e-14	9.49635e-12	2	102811141	102901665	-	6776	protein_coding	CD44 antigen [Source:MGI Symbol;Acc:MGI:88338]	-
mmu04512:ECM-receptor interaction	Col6a2	ENSMUSG00000020241	1675.89	1055.9	1471.34	4554.27	3813.42	2709.18	1401.04	3692.29	1.39838	3.07439e-11	2.90379e-09	10	76595762	76623630	-	8326	protein_coding	collagen, type VI, alpha 2 [Source:MGI Symbol;Acc:MGI:88460]	-
mmu04151:PI3K-Akt signaling pathway	Col6a2	ENSMUSG00000020241	1675.89	1055.9	1471.34	4554.27	3813.42	2709.18	1401.04	3692.29	1.39838	3.07439e-11	2.90379e-09	10	76595762	76623630	-	8326	protein_coding	collagen, type VI, alpha 2 [Source:MGI Symbol;Acc:MGI:88460]	-
mmu04010:MAPK signaling pathway	Flnc	ENSMUSG00000068699	308.873	190.365	254.318	606.422	863.084	500.765	251.185	656.757	1.38842	2.99929e-09	2.0282e-07	6	29433256	29461883	+	9402	protein_coding	filamin C, gamma [Source:MGI Symbol;Acc:MGI:95557]	-
mmu04010:MAPK signaling pathway	Gadd45b	ENSMUSG00000015312	86.6838	93.4035	83.7981	275.739	183.968	231.713	87.9618	230.474	1.38842	1.75236e-09	1.22307e-07	10	80930073	80932204	+	1589	protein_coding	growth arrest and DNA-damage-inducible 45 beta [Source:MGI Symbol;Acc:MGI:107776]	-
mmu04390:Hippo signaling pathway	Ctnna2	ENSMUSG00000063063	242.117	184.138	233.855	627.79	603.767	494.176	220.037	575.244	1.38829	3.81591e-14	5.43579e-12	6	76881637	77979699	-	6947	protein_coding	catenin (cadherin associated protein), alpha 2 [Source:MGI Symbol;Acc:MGI:88275]	-
mmu04010:MAPK signaling pathway	Dusp10	ENSMUSG00000039384	112.589	104.078	82.8237	263.529	236.81	278.935	99.8304	259.758	1.3789	7.34148e-11	6.61076e-09	1	184013302	184075636	+	3042	protein_coding	dual specificity phosphatase 10 [Source:MGI Symbol;Acc:MGI:1927070]	-
mmu04010:MAPK signaling pathway	Mef2c	ENSMUSG00000005583	555.972	402.969	517.405	1155.87	1300.5	1000.43	492.115	1152.26	1.22852	1.45193e-12	1.63851e-10	13	83504034	83667080	+	15715	protein_coding	myocyte enhancer factor 2C [Source:MGI Symbol;Acc:MGI:99458]	SRF
mmu04390:Hippo signaling pathway	Wnt9a	ENSMUSG00000000126	72.7347	71.1645	71.131	173.99	150.697	163.627	71.6767	162.772	1.18314	2.40653e-07	1.04297e-05	11	59306928	59333552	+	3329	protein_coding	wingless-type MMTV integration site family, member 9A [Source:MGI Symbol;Acc:MGI:2446084]	-
mmu04310:Wnt signaling pathway	Wnt9a	ENSMUSG00000000126	72.7347	71.1645	71.131	173.99	150.697	163.627	71.6767	162.772	1.18314	2.40653e-07	1.04297e-05	11	59306928	59333552	+	3329	protein_coding	wingless-type MMTV integration site family, member 9A [Source:MGI Symbol;Acc:MGI:2446084]	-
mmu04390:Hippo signaling pathway	Fzd9	ENSMUSG00000049551	57.7892	71.1645	65.2846	149.571	129.169	162.529	64.7461	147.09	1.18106	1.64591e-06	5.81387e-05	5	135248938	135251230	-	2293	protein_coding	frizzled class receptor 9 [Source:MGI Symbol;Acc:MGI:1313278]	-
mmu04310:Wnt signaling pathway	Fzd9	ENSMUSG00000049551	57.7892	71.1645	65.2846	149.571	129.169	162.529	64.7461	147.09	1.18106	1.64591e-06	5.81387e-05	5	135248938	135251230	-	2293	protein_coding	frizzled class receptor 9 [Source:MGI Symbol;Acc:MGI:1313278]	-
mmu04310:Wnt signaling pathway	Camk2a	ENSMUSG00000024617	58.7855	29.3554	53.5918	145.501	89.0484	76.8718	47.2443	103.807	1.14063	0.00116597	0.0129644	18	60925618	60988152	+	7465	protein_coding	calcium/calmodulin-dependent protein kinase II alpha [Source:MGI Symbol;Acc:MGI:88256]	-
mmu04151:PI3K-Akt signaling pathway	Ntrk2	ENSMUSG00000055254	141.484	112.974	150.057	227.917	399.25	256.971	134.838	294.713	1.13018	4.75887e-06	0.00014444	13	58806569	59133970	+	19292	protein_coding	neurotrophic tyrosine kinase, receptor, type 2 [Source:MGI Symbol;Acc:MGI:97384]	-
mmu04010:MAPK signaling pathway	Ntrk2	ENSMUSG00000055254	141.484	112.974	150.057	227.917	399.25	256.971	134.838	294.713	1.13018	4.75887e-06	0.00014444	13	58806569	59133970	+	19292	protein_coding	neurotrophic tyrosine kinase, receptor, type 2 [Source:MGI Symbol;Acc:MGI:97384]	-
mmu04151:PI3K-Akt signaling pathway	Fgfr3	ENSMUSG00000054252	174.364	136.102	222.163	409.03	397.293	355.806	177.543	387.376	1.12751	6.19634e-08	3.02489e-06	5	33721674	33737068	+	7158	protein_coding	fibroblast growth factor receptor 3 [Source:MGI Symbol;Acc:MGI:95524]	-
mmu04010:MAPK signaling pathway	Fgfr3	ENSMUSG00000054252	174.364	136.102	222.163	409.03	397.293	355.806	177.543	387.376	1.12751	6.19634e-08	3.02489e-06	5	33721674	33737068	+	7158	protein_coding	fibroblast growth factor receptor 3 [Source:MGI Symbol;Acc:MGI:95524]	-
mmu04010:MAPK signaling pathway	Cacna2d2	ENSMUSG00000010066	104.618	67.6063	92.5677	233.005	255.402	76.8718	88.2641	188.426	1.09714	0.00252219	0.023617	9	107399612	107529343	+	7947	protein_coding	calcium channel, voltage-dependent, alpha 2/delta subunit 2 [Source:MGI Symbol;Acc:MGI:1929813]	-
mmu04390:Hippo signaling pathway	Trp73	ENSMUSG00000029026	99.6365	59.6003	87.6957	156.693	221.153	148.253	82.3109	175.366	1.09543	5.13917e-05	0.00107607	4	154056253	154140208	-	5534	protein_coding	transformation related protein 73 [Source:MGI Symbol;Acc:MGI:1336991]	P53
mmu04390:Hippo signaling pathway	Wnt3a	ENSMUSG00000009900	41.8473	37.3614	37.0271	94.6263	64.5845	87.8534	38.7453	82.3548	1.08735	0.00048752	0.00660375	11	59248033	59290752	-	2761	protein_coding	wingless-type MMTV integration site family, member 3A [Source:MGI Symbol;Acc:MGI:98956]	-
mmu04310:Wnt signaling pathway	Wnt3a	ENSMUSG00000009900	41.8473	37.3614	37.0271	94.6263	64.5845	87.8534	38.7453	82.3548	1.08735	0.00048752	0.00660375	11	59248033	59290752	-	2761	protein_coding	wingless-type MMTV integration site family, member 3A [Source:MGI Symbol;Acc:MGI:98956]	-
mmu04512:ECM-receptor interaction	Reln	ENSMUSG00000042453	219.2	169.905	200.726	277.774	615.51	347.021	196.61	413.435	1.07371	5.9438e-05	0.00120534	5	21884454	22344702	-	23738	protein_coding	reelin [Source:MGI Symbol;Acc:MGI:103022]	-
mmu04151:PI3K-Akt signaling pathway	Reln	ENSMUSG00000042453	219.2	169.905	200.726	277.774	615.51	347.021	196.61	413.435	1.07371	5.9438e-05	0.00120534	5	21884454	22344702	-	23738	protein_coding	reelin [Source:MGI Symbol;Acc:MGI:103022]	-
mmu04512:ECM-receptor interaction	Lamb3	ENSMUSG00000026639	24.9091	23.1285	34.1039	53.9268	73.3915	43.9267	27.3805	57.0817	1.06434	0.00478669	0.0382297	1	193207699	193343878	+	6612	protein_coding	laminin, beta 3 [Source:MGI Symbol;Acc:MGI:99915]	-
mmu04151:PI3K-Akt signaling pathway	Lamb3	ENSMUSG00000026639	24.9091	23.1285	34.1039	53.9268	73.3915	43.9267	27.3805	57.0817	1.06434	0.00478669	0.0382297	1	193207699	193343878	+	6612	protein_coding	laminin, beta 3 [Source:MGI Symbol;Acc:MGI:99915]	-
mmu04151:PI3K-Akt signaling pathway	Ngfr	ENSMUSG00000000120	464.306	542.63	521.302	1068.36	1118.49	975.173	509.413	1054.01	1.04879	5.04644e-13	6.04841e-11	11	95568818	95587735	-	3446	protein_coding	nerve growth factor receptor (TNFR superfamily, member 16) [Source:MGI Symbol;Acc:MGI:97323]	-
mmu04010:MAPK signaling pathway	Ngfr	ENSMUSG00000000120	464.306	542.63	521.302	1068.36	1118.49	975.173	509.413	1054.01	1.04879	5.04644e-13	6.04841e-11	11	95568818	95587735	-	3446	protein_coding	nerve growth factor receptor (TNFR superfamily, member 16) [Source:MGI Symbol;Acc:MGI:97323]	-
mmu04151:PI3K-Akt signaling pathway	Cdkn1a	ENSMUSG00000023067	183.331	244.628	215.342	417.17	376.743	519.433	214.434	437.782	1.02766	1.62073e-07	7.20165e-06	17	29090976	29100727	+	3553	protein_coding	cyclin-dependent kinase inhibitor 1A (P21) [Source:MGI Symbol;Acc:MGI:104556]	-
mmu04350:TGF-beta signaling pathway	Fmod	ENSMUSG00000041559	64.7637	40.9196	47.7455	91.5739	100.791	117.504	51.1429	103.29	1.01641	0.000478232	0.00650837	1	134037254	134048277	+	3306	protein_coding	fibromodulin [Source:MGI Symbol;Acc:MGI:1328364]	-
mmu04310:Wnt signaling pathway	Rspo3	ENSMUSG00000019880	385.593	333.584	425.812	764.133	699.666	844.491	381.663	769.43	1.01181	5.35814e-10	4.19456e-08	10	29452416	29535867	-	3090	protein_coding	R-spondin 3 [Source:MGI Symbol;Acc:MGI:1920030]	-
mmu04350:TGF-beta signaling pathway	Fst	ENSMUSG00000021765	246.102	233.064	275.754	447.694	503.955	566.655	251.64	506.101	1.00811	5.35062e-09	3.40617e-07	13	114452290	114458951	-	4589	protein_coding	follistatin [Source:MGI Symbol;Acc:MGI:95586]	-

## Sheet: groupE12 5vsgroupE10 5_deg_up
Column1	Column2	gene_id	E10_3	E10_2	E10_1	E12_1	E12_2	E12_3	groupE10	groupE12	log2FoldChange	pvalue	padj	gene_chr	gene_start	gene_end	gene_strand	gene_length	gene_biotype	gene_description	tf_family
mmu04390:Hippo signaling pathway	Gdf7	ENSMUSG00000037660	0	1.99079	4.02504	54.3859	168.634	47.0803	2.00527	90.0332	5.4709	2.98305e-12	1.38203e-10	12	8297918	8301954	-	1423	protein_coding	growth differentiation factor 7 [Source:MGI Symbol;Acc:MGI:95690]	-
mmu04350:TGF-beta signaling pathway	Gdf7	ENSMUSG00000037660	0	1.99079	4.02504	54.3859	168.634	47.0803	2.00527	90.0332	5.4709	2.98305e-12	1.38203e-10	12	8297918	8301954	-	1423	protein_coding	growth differentiation factor 7 [Source:MGI Symbol;Acc:MGI:95690]	-
mmu04512:ECM-receptor interaction	Tnn	ENSMUSG00000026725	0	4.97697	5.03129	220.406	146.638	79.8318	3.33609	148.959	5.46034	5.66681e-19	4.85369e-17	1	160085029	160153580	-	5817	protein_coding	tenascin N [Source:MGI Symbol;Acc:MGI:2665790]	-
mmu04151:PI3K-Akt signaling pathway	Tnn	ENSMUSG00000026725	0	4.97697	5.03129	220.406	146.638	79.8318	3.33609	148.959	5.46034	5.66681e-19	4.85369e-17	1	160085029	160153580	-	5817	protein_coding	tenascin N [Source:MGI Symbol;Acc:MGI:2665790]	-
mmu04151:PI3K-Akt signaling pathway	Flt3	ENSMUSG00000042817	0	0	0	5.72483	10.0814	5.11742	0	6.97453	5.21606	0.00207877	0.0140271	5	147330741	147400489	-	6176	protein_coding	FMS-like tyrosine kinase 3 [Source:MGI Symbol;Acc:MGI:95559]	-
mmu04010:MAPK signaling pathway	Flt3	ENSMUSG00000042817	0	0	0	5.72483	10.0814	5.11742	0	6.97453	5.21606	0.00207877	0.0140271	5	147330741	147400489	-	6176	protein_coding	FMS-like tyrosine kinase 3 [Source:MGI Symbol;Acc:MGI:95559]	-
mmu04350:TGF-beta signaling pathway	Inhba	ENSMUSG00000041324	10.6452	17.9171	18.1127	580.116	660.787	490.249	15.5583	577.051	5.20754	7.68981e-59	7.12531e-56	13	16011851	16031621	+	6390	protein_coding	inhibin beta-A [Source:MGI Symbol;Acc:MGI:96570]	-
mmu04151:PI3K-Akt signaling pathway	Gng4	ENSMUSG00000021303	8.51616	0.995394	2.01252	146.937	142.055	107.466	3.84136	132.153	5.13287	7.527e-20	6.97445e-18	13	13784059	13827896	+	3340	protein_coding	guanine nucleotide binding protein (G protein), gamma 4 [Source:MGI Symbol;Acc:MGI:102703]	-
mmu04151:PI3K-Akt signaling pathway	Ngf	ENSMUSG00000027859	6.38712	2.98618	7.04381	198.461	114.561	131.006	5.47237	148.009	4.76215	1.31885e-21	1.45323e-19	3	102469919	102521013	+	1469	protein_coding	nerve growth factor [Source:MGI Symbol;Acc:MGI:97321]	-
mmu04010:MAPK signaling pathway	Ngf	ENSMUSG00000027859	6.38712	2.98618	7.04381	198.461	114.561	131.006	5.47237	148.009	4.76215	1.31885e-21	1.45323e-19	3	102469919	102521013	+	1469	protein_coding	nerve growth factor [Source:MGI Symbol;Acc:MGI:97321]	-
mmu04512:ECM-receptor interaction	Lama3	ENSMUSG00000024421	6.38712	4.97697	4.02504	161.249	127.392	96.2075	5.12971	128.283	4.64981	5.38184e-20	5.03251e-18	18	12333819	12583013	+	10745	protein_coding	laminin, alpha 3 [Source:MGI Symbol;Acc:MGI:99909]	-
mmu04151:PI3K-Akt signaling pathway	Lama3	ENSMUSG00000024421	6.38712	4.97697	4.02504	161.249	127.392	96.2075	5.12971	128.283	4.64981	5.38184e-20	5.03251e-18	18	12333819	12583013	+	10745	protein_coding	laminin, alpha 3 [Source:MGI Symbol;Acc:MGI:99909]	-
mmu04512:ECM-receptor interaction	Col6a1	ENSMUSG00000001119	42.5808	121.438	159.995	3348.07	2610.15	2054.13	108.005	2670.79	4.62628	2.71343e-42	1.10626e-39	10	76708792	76726168	-	4380	protein_coding	collagen, type VI, alpha 1 [Source:MGI Symbol;Acc:MGI:88459]	-
mmu04010:MAPK signaling pathway	Cacna2d3	ENSMUSG00000021991	7.45164	15.9263	12.0751	293.875	308.856	269.176	11.8177	290.636	4.61291	1.03541e-37	3.24721e-35	14	28904943	29721864	-	8720	protein_coding	calcium channel, voltage-dependent, alpha2/delta subunit 3 [Source:MGI Symbol;Acc:MGI:1338890]	-
mmu04512:ECM-receptor interaction	Tnc	ENSMUSG00000028364	35.1292	62.7098	129.807	2033.27	2097.84	1321.32	75.8821	1817.47	4.5801	2.39282e-40	8.86865e-38	4	63959785	64047015	-	7772	protein_coding	tenascin C [Source:MGI Symbol;Acc:MGI:101922]	-
mmu04151:PI3K-Akt signaling pathway	Tnc	ENSMUSG00000028364	35.1292	62.7098	129.807	2033.27	2097.84	1321.32	75.8821	1817.47	4.5801	2.39282e-40	8.86865e-38	4	63959785	64047015	-	7772	protein_coding	tenascin C [Source:MGI Symbol;Acc:MGI:101922]	-
mmu04310:Wnt signaling pathway	Wnt3a	ENSMUSG00000009900	1.06452	4.97697	4.02504	88.7349	60.4881	81.8787	3.35551	77.0339	4.5051	1.65714e-13	8.77425e-12	11	59248033	59290752	-	2761	protein_coding	wingless-type MMTV integration site family, member 3A [Source:MGI Symbol;Acc:MGI:98956]	-
mmu04390:Hippo signaling pathway	Wnt3a	ENSMUSG00000009900	1.06452	4.97697	4.02504	88.7349	60.4881	81.8787	3.35551	77.0339	4.5051	1.65714e-13	8.77425e-12	11	59248033	59290752	-	2761	protein_coding	wingless-type MMTV integration site family, member 3A [Source:MGI Symbol;Acc:MGI:98956]	-
mmu04151:PI3K-Akt signaling pathway	Chrm1	ENSMUSG00000032773	0	2.98618	0	23.8535	28.4111	13.3053	0.995394	21.8566	4.43132	5.99787e-05	0.000730823	19	8663789	8683587	+	6487	protein_coding	cholinergic receptor, muscarinic 1, CNS [Source:MGI Symbol;Acc:MGI:88396]	-
mmu04512:ECM-receptor interaction	Col6a2	ENSMUSG00000020241	68.1293	185.143	244.521	4270.72	3571.55	2524.94	165.931	3455.74	4.37917	3.14562e-38	1.01783e-35	10	76595762	76623630	-	8326	protein_coding	collagen, type VI, alpha 2 [Source:MGI Symbol;Acc:MGI:88460]	-
mmu04512:ECM-receptor interaction	Col1a1	ENSMUSG00000001506	409.84	650.987	1062.61	15226.1	14337.5	9105.94	707.812	12889.9	4.1865	1.51981e-43	7.20496e-41	11	94936224	94953042	+	6563	protein_coding	collagen, type I, alpha 1 [Source:MGI Symbol;Acc:MGI:88467]	-
mmu04151:PI3K-Akt signaling pathway	Col1a1	ENSMUSG00000001506	409.84	650.987	1062.61	15226.1	14337.5	9105.94	707.812	12889.9	4.1865	1.51981e-43	7.20496e-41	11	94936224	94953042	+	6563	protein_coding	collagen, type I, alpha 1 [Source:MGI Symbol;Acc:MGI:88467]	-
mmu04350:TGF-beta signaling pathway	Dcn	ENSMUSG00000019929	34.0647	9.95394	13.0814	328.224	307.023	328.538	19.0333	321.262	4.08785	1.8947e-29	3.8241e-27	10	97479609	97518143	+	5838	protein_coding	decorin [Source:MGI Symbol;Acc:MGI:94872]	-
mmu04350:TGF-beta signaling pathway	Grem2	ENSMUSG00000050069	11.7097	21.8987	16.1001	310.095	227.289	263.035	16.5695	266.806	4.00389	3.30127e-31	7.31482e-29	1	174833785	174921819	-	3745	protein_coding	gremlin 2, DAN family BMP antagonist [Source:MGI Symbol;Acc:MGI:1344367]	-
mmu04310:Wnt signaling pathway	Wnt10b	ENSMUSG00000022996	15.9678	6.96776	27.169	270.975	259.366	233.354	16.7015	254.565	3.93104	3.87734e-26	6.37417e-24	15	98770712	98778150	-	3401	protein_coding	wingless-type MMTV integration site family, member 10B [Source:MGI Symbol;Acc:MGI:108061]	-
mmu04390:Hippo signaling pathway	Wnt10b	ENSMUSG00000022996	15.9678	6.96776	27.169	270.975	259.366	233.354	16.7015	254.565	3.93104	3.87734e-26	6.37417e-24	15	98770712	98778150	-	3401	protein_coding	wingless-type MMTV integration site family, member 10B [Source:MGI Symbol;Acc:MGI:108061]	-
mmu04310:Wnt signaling pathway	Wif1	ENSMUSG00000020218	24.484	29.8618	76.4757	674.576	602.132	625.349	43.6071	634.019	3.85925	9.66141e-31	2.07313e-28	10	121033960	121100650	+	2427	protein_coding	Wnt inhibitory factor 1 [Source:MGI Symbol;Acc:MGI:1344332]	-
mmu04310:Wnt signaling pathway	Wnt16	ENSMUSG00000029671	7.45164	6.96776	6.03755	83.9642	99.897	104.395	6.81898	96.0855	3.81799	9.84884e-16	6.49736e-14	6	22288227	22298522	+	4360	protein_coding	wingless-type MMTV integration site family, member 16 [Source:MGI Symbol;Acc:MGI:2136018]	-
mmu04390:Hippo signaling pathway	Wnt16	ENSMUSG00000029671	7.45164	6.96776	6.03755	83.9642	99.897	104.395	6.81898	96.0855	3.81799	9.84884e-16	6.49736e-14	6	22288227	22298522	+	4360	protein_coding	wingless-type MMTV integration site family, member 16 [Source:MGI Symbol;Acc:MGI:2136018]	-
mmu04512:ECM-receptor interaction	Thbs2	ENSMUSG00000023885	25.5485	24.8848	40.2504	379.747	390.423	338.773	30.2279	369.648	3.61099	7.92839e-35	2.18406e-32	17	14665500	14694235	-	7003	protein_coding	thrombospondin 2 [Source:MGI Symbol;Acc:MGI:98738]	-
mmu04151:PI3K-Akt signaling pathway	Thbs2	ENSMUSG00000023885	25.5485	24.8848	40.2504	379.747	390.423	338.773	30.2279	369.648	3.61099	7.92839e-35	2.18406e-32	17	14665500	14694235	-	7003	protein_coding	thrombospondin 2 [Source:MGI Symbol;Acc:MGI:98738]	-
mmu04512:ECM-receptor interaction	Col6a3	ENSMUSG00000048126	88.3552	281.696	365.272	3231.67	3346.09	1922.1	245.108	2833.29	3.53072	5.58615e-09	1.65274e-07	1	90765923	90843971	-	11963	protein_coding	collagen, type VI, alpha 3 [Source:MGI Symbol;Acc:MGI:88461]	-
mmu04310:Wnt signaling pathway	Nfatc2	ENSMUSG00000027544	27.6775	34.8388	27.169	361.618	379.425	280.435	29.8951	340.493	3.50889	1.92842e-32	4.79401e-30	2	168476410	168601657	-	10578	protein_coding	nuclear factor of activated T cells, cytoplasmic, calcineurin dependent 2 [Source:MGI Symbol;Acc:MGI:102463]	RHD
mmu04310:Wnt signaling pathway	Rspo3	ENSMUSG00000019880	57.4841	47.7789	87.5445	716.558	655.288	787.059	64.2692	719.635	3.48449	1.26656e-39	4.45154e-37	10	29452416	29535867	-	3090	protein_coding	R-spondin 3 [Source:MGI Symbol;Acc:MGI:1920030]	-
mmu04512:ECM-receptor interaction	Col6a6	ENSMUSG00000043719	0	1.99079	3.01878	20.991	22.9122	12.2818	1.66985	18.7283	3.47191	0.000353294	0.00329908	9	105687809	105828160	-	9166	protein_coding	collagen, type VI, alpha 6 [Source:MGI Symbol;Acc:MGI:2444259]	-
mmu04390:Hippo signaling pathway	Bmp2	ENSMUSG00000027358	31.9356	35.8342	59.3693	398.83	438.081	385.853	42.3797	407.588	3.26381	7.32943e-30	1.4941e-27	2	133552159	133562885	+	3555	protein_coding	bone morphogenetic protein 2 [Source:MGI Symbol;Acc:MGI:88177]	-
mmu04350:TGF-beta signaling pathway	Bmp2	ENSMUSG00000027358	31.9356	35.8342	59.3693	398.83	438.081	385.853	42.3797	407.588	3.26381	7.32943e-30	1.4941e-27	2	133552159	133562885	+	3555	protein_coding	bone morphogenetic protein 2 [Source:MGI Symbol;Acc:MGI:88177]	-
mmu04390:Hippo signaling pathway	Bmp6	ENSMUSG00000039004	35.1292	19.9079	25.1565	248.076	284.111	225.166	26.7312	252.451	3.24403	1.6696e-24	2.34722e-22	13	38345107	38500302	+	3900	protein_coding	bone morphogenetic protein 6 [Source:MGI Symbol;Acc:MGI:88182]	-
mmu04350:TGF-beta signaling pathway	Bmp6	ENSMUSG00000039004	35.1292	19.9079	25.1565	248.076	284.111	225.166	26.7312	252.451	3.24403	1.6696e-24	2.34722e-22	13	38345107	38500302	+	3900	protein_coding	bone morphogenetic protein 6 [Source:MGI Symbol;Acc:MGI:88182]	-
mmu04390:Hippo signaling pathway	Dlg2	ENSMUSG00000052572	34.0647	50.7651	67.4193	490.427	615.879	314.21	50.7497	473.505	3.22028	9.5572e-24	1.27336e-21	7	90476672	92449247	+	16280	protein_coding	discs large MAGUK scaffold protein 2 [Source:MGI Symbol;Acc:MGI:1344351]	-
mmu04390:Hippo signaling pathway	Trp73	ENSMUSG00000029026	5.3226	15.9263	32.2003	146.937	207.126	138.17	17.8164	164.078	3.19723	3.24499e-13	1.67891e-11	4	154056253	154140208	-	5534	protein_coding	transformation related protein 73 [Source:MGI Symbol;Acc:MGI:1336991]	P53
mmu04310:Wnt signaling pathway	Dkk1	ENSMUSG00000024868	128.807	183.152	189.177	1382.55	1155.69	1380.68	167.045	1306.31	2.96606	6.41304e-39	2.14311e-36	19	30545863	30549665	-	2427	protein_coding	dickkopf WNT signaling pathway inhibitor 1 [Source:MGI Symbol;Acc:MGI:1329040]	-
mmu04350:TGF-beta signaling pathway	Fst	ENSMUSG00000021765	60.6777	39.8157	84.5257	419.821	471.991	528.118	61.673	473.31	2.94026	1.29617e-24	1.87393e-22	13	114452290	114458951	-	4589	protein_coding	follistatin [Source:MGI Symbol;Acc:MGI:95586]	-
mmu04010:MAPK signaling pathway	Il1r1	ENSMUSG00000026072	9.58068	13.9355	33.2065	156.479	162.218	116.677	18.9076	145.125	2.93647	1.53287e-12	7.28383e-11	1	40225080	40317257	+	6363	protein_coding	interleukin 1 receptor, type I [Source:MGI Symbol;Acc:MGI:96545]	-
mmu04512:ECM-receptor interaction	Col9a2	ENSMUSG00000028626	96.8714	130.397	186.158	1074.36	993.471	1068.52	137.809	1045.45	2.92216	3.93535e-31	8.62603e-29	4	121039385	121055322	+	3095	protein_coding	collagen, type IX, alpha 2 [Source:MGI Symbol;Acc:MGI:88466]	-
mmu04310:Wnt signaling pathway	Lgr6	ENSMUSG00000042793	55.3551	51.7605	50.3129	358.756	406.92	311.139	52.4762	358.938	2.77497	1.08969e-25	1.70872e-23	1	134983301	135105276	-	6851	protein_coding	leucine-rich repeat-containing G protein-coupled receptor 6 [Source:MGI Symbol;Acc:MGI:2441805]	-
mmu04310:Wnt signaling pathway	Apcdd1	ENSMUSG00000071847	578.035	677.863	830.163	5208.64	5364.2	3674.31	695.354	4749.05	2.7717	2.34253e-34	6.12212e-32	18	62922327	62953195	+	2799	protein_coding	adenomatosis polyposis coli down-regulated 1 [Source:MGI Symbol;Acc:MGI:3513977]	-
mmu04512:ECM-receptor interaction	Col9a3	ENSMUSG00000027570	77.71	130.397	166.033	814.834	735.939	1005.06	124.713	851.945	2.77049	1.28778e-23	1.68278e-21	2	180597790	180622189	+	3853	protein_coding	collagen, type IX, alpha 3 [Source:MGI Symbol;Acc:MGI:894686]	-
mmu04151:PI3K-Akt signaling pathway	Fgf2	ENSMUSG00000037225	40.4518	45.7881	67.4193	307.233	372.093	301.928	51.2197	327.085	2.67367	7.05123e-21	7.29641e-19	3	37348346	37410108	+	6782	protein_coding	fibroblast growth factor 2 [Source:MGI Symbol;Acc:MGI:95516]	-
mmu04010:MAPK signaling pathway	Fgf2	ENSMUSG00000037225	40.4518	45.7881	67.4193	307.233	372.093	301.928	51.2197	327.085	2.67367	7.05123e-21	7.29641e-19	3	37348346	37410108	+	6782	protein_coding	fibroblast growth factor 2 [Source:MGI Symbol;Acc:MGI:95516]	-
mmu04010:MAPK signaling pathway	Gadd45b	ENSMUSG00000015312	31.9356	42.8019	33.2065	258.571	172.299	215.955	35.9814	215.609	2.58142	1.79216e-16	1.23423e-14	10	80930073	80932204	+	1589	protein_coding	growth arrest and DNA-damage-inducible 45 beta [Source:MGI Symbol;Acc:MGI:107776]	-
mmu04151:PI3K-Akt signaling pathway	Fgf7	ENSMUSG00000027208	7.45164	1.99079	2.01252	31.4866	21.0792	14.3288	3.81832	22.2982	2.56084	0.00126388	0.00945819	2	126034658	126091185	+	3248	protein_coding	fibroblast growth factor 7 [Source:MGI Symbol;Acc:MGI:95521]	-
mmu04010:MAPK signaling pathway	Fgf7	ENSMUSG00000027208	7.45164	1.99079	2.01252	31.4866	21.0792	14.3288	3.81832	22.2982	2.56084	0.00126388	0.00945819	2	126034658	126091185	+	3248	protein_coding	fibroblast growth factor 7 [Source:MGI Symbol;Acc:MGI:95521]	-
mmu04310:Wnt signaling pathway	Lef1	ENSMUSG00000027985	953.81	872.96	886.514	5129.45	4176.43	4809.35	904.428	4705.08	2.37919	9.59497e-37	2.75484e-34	3	131110471	131224356	+	8788	protein_coding	lymphoid enhancer binding factor 1 [Source:MGI Symbol;Acc:MGI:96770]	HMG
mmu04390:Hippo signaling pathway	Lef1	ENSMUSG00000027985	953.81	872.96	886.514	5129.45	4176.43	4809.35	904.428	4705.08	2.37919	9.59497e-37	2.75484e-34	3	131110471	131224356	+	8788	protein_coding	lymphoid enhancer binding factor 1 [Source:MGI Symbol;Acc:MGI:96770]	HMG
mmu04310:Wnt signaling pathway	Dkk4	ENSMUSG00000031535	37.2582	4.97697	19.1189	79.1935	87.9827	140.217	20.4514	102.464	2.33052	3.31712e-06	5.81681e-05	8	22624043	22627547	+	1315	protein_coding	dickkopf WNT signaling pathway inhibitor 4 [Source:MGI Symbol;Acc:MGI:2385299]	-
mmu04151:PI3K-Akt signaling pathway	Fgf20	ENSMUSG00000031603	7.45164	2.98618	2.01252	20.0369	15.5803	26.6106	4.15011	20.7426	2.33009	0.00263813	0.016997	8	40279166	40308331	-	1678	protein_coding	fibroblast growth factor 20 [Source:MGI Symbol;Acc:MGI:1891346]	-
mmu04010:MAPK signaling pathway	Fgf20	ENSMUSG00000031603	7.45164	2.98618	2.01252	20.0369	15.5803	26.6106	4.15011	20.7426	2.33009	0.00263813	0.016997	8	40279166	40308331	-	1678	protein_coding	fibroblast growth factor 20 [Source:MGI Symbol;Acc:MGI:1891346]	-
mmu04390:Hippo signaling pathway	Tgfb2	ENSMUSG00000039239	327.872	297.623	464.892	1433.12	2232.56	1682.61	363.462	1782.76	2.29421	1.87426e-20	1.87288e-18	1	186622792	186705989	-	5791	protein_coding	transforming growth factor, beta 2 [Source:MGI Symbol;Acc:MGI:98726]	-
mmu04010:MAPK signaling pathway	Tgfb2	ENSMUSG00000039239	327.872	297.623	464.892	1433.12	2232.56	1682.61	363.462	1782.76	2.29421	1.87426e-20	1.87288e-18	1	186622792	186705989	-	5791	protein_coding	transforming growth factor, beta 2 [Source:MGI Symbol;Acc:MGI:98726]	-
mmu04350:TGF-beta signaling pathway	Tgfb2	ENSMUSG00000039239	327.872	297.623	464.892	1433.12	2232.56	1682.61	363.462	1782.76	2.29421	1.87426e-20	1.87288e-18	1	186622792	186705989	-	5791	protein_coding	transforming growth factor, beta 2 [Source:MGI Symbol;Acc:MGI:98726]	-
mmu04151:PI3K-Akt signaling pathway	Efna3	ENSMUSG00000028039	26.613	38.8204	50.3129	208.956	166.801	180.133	38.5821	185.297	2.26114	2.21911e-12	1.03754e-10	3	89313899	89322965	-	2434	protein_coding	ephrin A3 [Source:MGI Symbol;Acc:MGI:106644]	-
mmu04010:MAPK signaling pathway	Dusp10	ENSMUSG00000039384	64.9357	37.825	56.3505	247.122	221.79	259.965	53.0371	242.959	2.19746	5.54901e-14	3.11616e-12	1	184013302	184075636	+	3042	protein_coding	dual specificity phosphatase 10 [Source:MGI Symbol;Acc:MGI:1927070]	-
mmu04310:Wnt signaling pathway	Nkd2	ENSMUSG00000021567	367.26	292.646	308.921	1573.37	1506.7	1301.87	322.942	1460.65	2.17778	5.42125e-26	8.70175e-24	13	73818534	73847631	-	4826	protein_coding	naked cuticle 2 [Source:MGI Symbol;Acc:MGI:1919543]	-
mmu04390:Hippo signaling pathway	Nkd2	ENSMUSG00000021567	367.26	292.646	308.921	1573.37	1506.7	1301.87	322.942	1460.65	2.17778	5.42125e-26	8.70175e-24	13	73818534	73847631	-	4826	protein_coding	naked cuticle 2 [Source:MGI Symbol;Acc:MGI:1919543]	-
mmu04151:PI3K-Akt signaling pathway	Creb3l1	ENSMUSG00000027230	17.0323	29.8618	45.2816	175.561	119.143	122.818	30.7253	139.174	2.17612	1.11691e-08	3.14044e-07	2	91982328	92024502	-	2603	protein_coding	cAMP responsive element binding protein 3-like 1 [Source:MGI Symbol;Acc:MGI:1347062]	TF_bZIP
mmu04310:Wnt signaling pathway	Wnt5a	ENSMUSG00000021994	2099.23	1955.95	2206.73	9876.29	10528.6	7572.76	2087.3	9325.88	2.15964	2.7114e-27	4.6447e-25	14	28504750	28527448	+	7823	protein_coding	wingless-type MMTV integration site family, member 5A [Source:MGI Symbol;Acc:MGI:98958]	-
mmu04390:Hippo signaling pathway	Wnt5a	ENSMUSG00000021994	2099.23	1955.95	2206.73	9876.29	10528.6	7572.76	2087.3	9325.88	2.15964	2.7114e-27	4.6447e-25	14	28504750	28527448	+	7823	protein_coding	wingless-type MMTV integration site family, member 5A [Source:MGI Symbol;Acc:MGI:98958]	-
mmu04151:PI3K-Akt signaling pathway	Egfr	ENSMUSG00000020122	146.904	115.466	144.901	645.952	691.947	476.944	135.757	604.947	2.15667	1.3807e-18	1.15825e-16	11	16752203	16918158	+	11326	protein_coding	epidermal growth factor receptor [Source:MGI Symbol;Acc:MGI:95294]	-
mmu04010:MAPK signaling pathway	Egfr	ENSMUSG00000020122	146.904	115.466	144.901	645.952	691.947	476.944	135.757	604.947	2.15667	1.3807e-18	1.15825e-16	11	16752203	16918158	+	11326	protein_coding	epidermal growth factor receptor [Source:MGI Symbol;Acc:MGI:95294]	-
mmu04310:Wnt signaling pathway	Fzd10	ENSMUSG00000081683	233.13	333.457	379.36	1576.24	1549.78	1092.06	315.315	1406.02	2.15638	2.20774e-18	1.80742e-16	5	128600844	128604093	+	3250	protein_coding	frizzled class receptor 10 [Source:MGI Symbol;Acc:MGI:2136761]	-
mmu04390:Hippo signaling pathway	Fzd10	ENSMUSG00000081683	233.13	333.457	379.36	1576.24	1549.78	1092.06	315.315	1406.02	2.15638	2.20774e-18	1.80742e-16	5	128600844	128604093	+	3250	protein_coding	frizzled class receptor 10 [Source:MGI Symbol;Acc:MGI:2136761]	-
mmu04310:Wnt signaling pathway	Nfatc1	ENSMUSG00000033016	73.4519	102.526	117.732	493.289	472.907	339.797	97.9032	435.331	2.15181	2.05446e-15	1.32532e-13	18	80606205	80713071	-	7433	protein_coding	nuclear factor of activated T cells, cytoplasmic, calcineurin dependent 1 [Source:MGI Symbol;Acc:MGI:102469]	RHD
mmu04010:MAPK signaling pathway	Nfatc1	ENSMUSG00000033016	73.4519	102.526	117.732	493.289	472.907	339.797	97.9032	435.331	2.15181	2.05446e-15	1.32532e-13	18	80606205	80713071	-	7433	protein_coding	nuclear factor of activated T cells, cytoplasmic, calcineurin dependent 1 [Source:MGI Symbol;Acc:MGI:102469]	RHD
mmu04151:PI3K-Akt signaling pathway	Ghr	ENSMUSG00000055737	216.098	232.922	237.477	1013.29	1058.54	862.797	228.832	978.211	2.09582	8.52558e-24	1.14338e-21	15	3317760	3583492	-	9053	protein_coding	growth hormone receptor [Source:MGI Symbol;Acc:MGI:95708]	-
mmu04010:MAPK signaling pathway	Mef2c	ENSMUSG00000005583	217.162	301.604	238.483	1083.9	1218.01	932.394	252.417	1078.1	2.09428	1.0756e-20	1.10182e-18	13	83504034	83667080	+	15715	protein_coding	myocyte enhancer factor 2C [Source:MGI Symbol;Acc:MGI:99458]	SRF
mmu04010:MAPK signaling pathway	Cacna1g	ENSMUSG00000020866	380.034	1431.38	1780.07	5642.77	5454.01	3748	1197.16	4948.26	2.04725	0.00122193	0.00922854	11	94408391	94474198	-	10137	protein_coding	calcium channel, voltage-dependent, T type, alpha 1G subunit [Source:MGI Symbol;Acc:MGI:1201678]	-
mmu04512:ECM-receptor interaction	Lamc3	ENSMUSG00000026840	3.19356	6.96776	37.2316	47.7069	84.3168	56.2916	15.7976	62.7718	1.987	0.00138974	0.0102016	2	31887291	31946539	+	6091	protein_coding	laminin gamma 3 [Source:MGI Symbol;Acc:MGI:1344394]	-
mmu04151:PI3K-Akt signaling pathway	Lamc3	ENSMUSG00000026840	3.19356	6.96776	37.2316	47.7069	84.3168	56.2916	15.7976	62.7718	1.987	0.00138974	0.0102016	2	31887291	31946539	+	6091	protein_coding	laminin gamma 3 [Source:MGI Symbol;Acc:MGI:1344394]	-
mmu04390:Hippo signaling pathway	Snai2	ENSMUSG00000022676	352.356	362.323	397.472	1574.33	1241.84	1561.84	370.717	1459.33	1.97669	5.09417e-22	5.80137e-20	16	14705852	14709385	+	2021	protein_coding	snail family zinc finger 2 [Source:MGI Symbol;Acc:MGI:1096393]	zf-C2H2
mmu04350:TGF-beta signaling pathway	Grem1	ENSMUSG00000074934	92.6133	89.5854	83.5195	320.59	392.256	314.21	88.5727	342.352	1.95121	5.22706e-15	3.2289e-13	2	113746164	113758646	-	4148	protein_coding	gremlin 1, DAN family BMP antagonist [Source:MGI Symbol;Acc:MGI:1344337]	-
mmu04151:PI3K-Akt signaling pathway	Ntf3	ENSMUSG00000049107	102.194	140.351	139.87	522.868	427.083	516.859	127.471	488.937	1.93821	1.31469e-15	8.64511e-14	6	126101412	126166910	-	1714	protein_coding	neurotrophin 3 [Source:MGI Symbol;Acc:MGI:97380]	-
mmu04010:MAPK signaling pathway	Ntf3	ENSMUSG00000049107	102.194	140.351	139.87	522.868	427.083	516.859	127.471	488.937	1.93821	1.31469e-15	8.64511e-14	6	126101412	126166910	-	1714	protein_coding	neurotrophin 3 [Source:MGI Symbol;Acc:MGI:97380]	-
mmu04512:ECM-receptor interaction	Col1a2	ENSMUSG00000029661	2679.4	8842.08	8054.1	25626.2	26140.9	21519.8	6525.19	24429	1.90447	4.53008e-09	1.35404e-07	6	4504814	4541544	+	12426	protein_coding	collagen, type I, alpha 2 [Source:MGI Symbol;Acc:MGI:88468]	-
mmu04151:PI3K-Akt signaling pathway	Col1a2	ENSMUSG00000029661	2679.4	8842.08	8054.1	25626.2	26140.9	21519.8	6525.19	24429	1.90447	4.53008e-09	1.35404e-07	6	4504814	4541544	+	12426	protein_coding	collagen, type I, alpha 2 [Source:MGI Symbol;Acc:MGI:88468]	-
mmu04310:Wnt signaling pathway	Nkd1	ENSMUSG00000031661	510.97	707.725	961.983	3209.72	2388.36	2402.12	726.893	2666.73	1.87503	8.60744e-14	4.72945e-12	8	88521354	88594884	+	4558	protein_coding	naked cuticle 1 [Source:MGI Symbol;Acc:MGI:2135954]	-
mmu04390:Hippo signaling pathway	Nkd1	ENSMUSG00000031661	510.97	707.725	961.983	3209.72	2388.36	2402.12	726.893	2666.73	1.87503	8.60744e-14	4.72945e-12	8	88521354	88594884	+	4558	protein_coding	naked cuticle 1 [Source:MGI Symbol;Acc:MGI:2135954]	-
mmu04310:Wnt signaling pathway	Wnt10a	ENSMUSG00000026167	17.0323	6.96776	18.1127	47.7069	33.91	65.503	14.0376	49.04	1.8054	0.000490348	0.00431595	1	74791516	74804179	+	2468	protein_coding	wingless-type MMTV integration site family, member 10A [Source:MGI Symbol;Acc:MGI:108071]	-
mmu04390:Hippo signaling pathway	Wnt10a	ENSMUSG00000026167	17.0323	6.96776	18.1127	47.7069	33.91	65.503	14.0376	49.04	1.8054	0.000490348	0.00431595	1	74791516	74804179	+	2468	protein_coding	wingless-type MMTV integration site family, member 10A [Source:MGI Symbol;Acc:MGI:108071]	-
mmu04390:Hippo signaling pathway	Ctnna2	ENSMUSG00000063063	183.098	130.397	150.939	588.703	565.472	460.568	154.811	538.248	1.79892	5.33824e-14	3.00608e-12	6	76881637	77979699	-	6947	protein_coding	catenin (cadherin associated protein), alpha 2 [Source:MGI Symbol;Acc:MGI:88275]	-
mmu04512:ECM-receptor interaction	Itgb4	ENSMUSG00000020758	64.9357	77.6407	63.3943	265.25	272.196	165.804	68.6569	234.417	1.77206	2.4481e-09	7.64234e-08	11	115974709	116008412	+	7015	protein_coding	integrin beta 4 [Source:MGI Symbol;Acc:MGI:96613]	-
mmu04151:PI3K-Akt signaling pathway	Itgb4	ENSMUSG00000020758	64.9357	77.6407	63.3943	265.25	272.196	165.804	68.6569	234.417	1.77206	2.4481e-09	7.64234e-08	11	115974709	116008412	+	7015	protein_coding	integrin beta 4 [Source:MGI Symbol;Acc:MGI:96613]	-
mmu04310:Wnt signaling pathway	Wnt9a	ENSMUSG00000000126	36.1937	44.7927	57.3567	163.158	141.139	152.499	46.1144	152.265	1.72154	3.74293e-08	9.64596e-07	11	59306928	59333552	+	3329	protein_coding	wingless-type MMTV integration site family, member 9A [Source:MGI Symbol;Acc:MGI:2446084]	-
mmu04390:Hippo signaling pathway	Wnt9a	ENSMUSG00000000126	36.1937	44.7927	57.3567	163.158	141.139	152.499	46.1144	152.265	1.72154	3.74293e-08	9.64596e-07	11	59306928	59333552	+	3329	protein_coding	wingless-type MMTV integration site family, member 9A [Source:MGI Symbol;Acc:MGI:2446084]	-
mmu04010:MAPK signaling pathway	Cacng4	ENSMUSG00000020723	332.13	364.314	310.934	1174.54	1158.44	986.639	335.793	1106.54	1.72048	3.08775e-17	2.27234e-15	11	107732357	107794557	-	3575	protein_coding	calcium channel, voltage-dependent, gamma subunit 4 [Source:MGI Symbol;Acc:MGI:1859167]	-
mmu04310:Wnt signaling pathway	Dkk2	ENSMUSG00000028031	63.8712	145.327	244.521	525.73	483.905	434.981	151.24	481.539	1.66974	2.1055e-06	3.86672e-05	3	132085292	132180304	+	3705	protein_coding	dickkopf WNT signaling pathway inhibitor 2 [Source:MGI Symbol;Acc:MGI:1890663]	-
mmu04390:Hippo signaling pathway	Tgfb3	ENSMUSG00000021253	149.033	235.908	272.696	767.127	722.191	595.668	219.212	694.995	1.66398	1.09461e-10	4.24212e-09	12	86056745	86079041	-	3383	protein_coding	transforming growth factor, beta 3 [Source:MGI Symbol;Acc:MGI:98727]	-
mmu04010:MAPK signaling pathway	Tgfb3	ENSMUSG00000021253	149.033	235.908	272.696	767.127	722.191	595.668	219.212	694.995	1.66398	1.09461e-10	4.24212e-09	12	86056745	86079041	-	3383	protein_coding	transforming growth factor, beta 3 [Source:MGI Symbol;Acc:MGI:98727]	-
mmu04350:TGF-beta signaling pathway	Tgfb3	ENSMUSG00000021253	149.033	235.908	272.696	767.127	722.191	595.668	219.212	694.995	1.66398	1.09461e-10	4.24212e-09	12	86056745	86079041	-	3383	protein_coding	transforming growth factor, beta 3 [Source:MGI Symbol;Acc:MGI:98727]	-
mmu04010:MAPK signaling pathway	Ptprr	ENSMUSG00000020151	3.19356	8.95854	19.1189	21.9452	34.8265	41.9628	10.4237	32.9115	1.65227	0.00891014	0.043979	10	116018213	116274932	+	5929	protein_coding	protein tyrosine phosphatase, receptor type, R [Source:MGI Symbol;Acc:MGI:109559]	-
mmu04310:Wnt signaling pathway	Notum	ENSMUSG00000042988	25.5485	23.8894	39.2441	103.047	83.4003	81.8787	29.5607	89.442	1.59665	2.08522e-05	0.00029035	11	120653788	120661175	-	2408	protein_coding	notum palmitoleoyl-protein carboxylesterase [Source:MGI Symbol;Acc:MGI:1924833]	-
mmu04350:TGF-beta signaling pathway	Nog	ENSMUSG00000048616	106.452	103.521	98.6134	322.499	266.698	328.538	102.862	305.912	1.57221	1.97772e-10	7.33015e-09	11	89300638	89302332	-	1695	protein_coding	noggin [Source:MGI Symbol;Acc:MGI:104327]	-
mmu04310:Wnt signaling pathway	Daam2	ENSMUSG00000040260	333.195	916.758	1029.4	2227.91	2845.69	1701.03	759.785	2258.21	1.57131	2.09472e-06	3.85039e-05	17	49456022	49564343	-	9769	protein_coding	dishevelled associated activator of morphogenesis 2 [Source:MGI Symbol;Acc:MGI:1923691]	-
mmu04010:MAPK signaling pathway	Flnc	ENSMUSG00000068699	167.13	234.913	223.389	568.666	808.341	466.709	208.477	614.572	1.55958	3.41782e-09	1.04985e-07	6	29433256	29461883	+	9402	protein_coding	filamin C, gamma [Source:MGI Symbol;Acc:MGI:95557]	-
mmu04350:TGF-beta signaling pathway	Fmod	ENSMUSG00000041559	47.9034	25.8802	26.1627	85.8724	94.3981	109.513	33.3155	96.5944	1.5388	4.09234e-05	0.000523352	1	134037254	134048277	+	3306	protein_coding	fibromodulin [Source:MGI Symbol;Acc:MGI:1328364]	-
mmu04010:MAPK signaling pathway	Relb	ENSMUSG00000002983	36.1937	54.7467	36.2253	134.533	105.396	126.912	42.3886	122.28	1.52653	5.01177e-06	8.30609e-05	7	19606217	19629438	-	3885	protein_coding	avian reticuloendotheliosis viral (v-rel) oncogene related B [Source:MGI Symbol;Acc:MGI:103289]	RHD
mmu04151:PI3K-Akt signaling pathway	Pdgfra	ENSMUSG00000029231	1642.56	2760.23	3103.3	6402.27	8260.29	6958.67	2502.03	7207.08	1.52624	5.71207e-10	1.95698e-08	5	75152292	75198215	+	10024	protein_coding	platelet derived growth factor receptor, alpha polypeptide [Source:MGI Symbol;Acc:MGI:97530]	-
mmu04010:MAPK signaling pathway	Pdgfra	ENSMUSG00000029231	1642.56	2760.23	3103.3	6402.27	8260.29	6958.67	2502.03	7207.08	1.52624	5.71207e-10	1.95698e-08	5	75152292	75198215	+	10024	protein_coding	platelet derived growth factor receptor, alpha polypeptide [Source:MGI Symbol;Acc:MGI:97530]	-
mmu04010:MAPK signaling pathway	Rps6ka4	ENSMUSG00000024952	97.9359	149.309	161.001	444.628	340.016	382.783	136.082	389.143	1.51456	8.88852e-09	2.54127e-07	19	6829085	6840601	-	3119	protein_coding	ribosomal protein S6 kinase, polypeptide 4 [Source:MGI Symbol;Acc:MGI:1930076]	-
mmu04151:PI3K-Akt signaling pathway	Magi2	ENSMUSG00000040003	99.0004	91.5762	107.67	269.067	328.102	241.542	99.4154	279.57	1.49234	7.91431e-09	2.28517e-07	5	19227036	20704792	+	11348	protein_coding	membrane associated guanylate kinase, WW and PDZ domain containing 2 [Source:MGI Symbol;Acc:MGI:1354953]	-
mmu04390:Hippo signaling pathway	Tgfbr2	ENSMUSG00000032440	204.388	387.208	400.491	902.615	1049.38	825.952	330.696	925.981	1.48494	2.31066e-08	6.21614e-07	9	116084293	116175360	-	8187	protein_coding	transforming growth factor, beta receptor II [Source:MGI Symbol;Acc:MGI:98729]	-
mmu04350:TGF-beta signaling pathway	Tgfbr2	ENSMUSG00000032440	204.388	387.208	400.491	902.615	1049.38	825.952	330.696	925.981	1.48494	2.31066e-08	6.21614e-07	9	116084293	116175360	-	8187	protein_coding	transforming growth factor, beta receptor II [Source:MGI Symbol;Acc:MGI:98729]	-
mmu04310:Wnt signaling pathway	Wnt4	ENSMUSG00000036856	421.55	305.586	291.815	1094.4	805.592	938.535	339.65	946.174	1.47852	2.18609e-10	8.02946e-09	4	137277489	137299726	+	4194	protein_coding	wingless-type MMTV integration site family, member 4 [Source:MGI Symbol;Acc:MGI:98957]	-
mmu04390:Hippo signaling pathway	Wnt4	ENSMUSG00000036856	421.55	305.586	291.815	1094.4	805.592	938.535	339.65	946.174	1.47852	2.18609e-10	8.02946e-09	4	137277489	137299726	+	4194	protein_coding	wingless-type MMTV integration site family, member 4 [Source:MGI Symbol;Acc:MGI:98957]	-
mmu04512:ECM-receptor interaction	Itgb6	ENSMUSG00000026971	43.6453	21.8987	22.1377	68.698	84.3168	80.8552	29.2272	77.9566	1.41943	0.000420827	0.00380335	2	60598292	60722643	-	7111	protein_coding	integrin beta 6 [Source:MGI Symbol;Acc:MGI:96615]	-
mmu04151:PI3K-Akt signaling pathway	Itgb6	ENSMUSG00000026971	43.6453	21.8987	22.1377	68.698	84.3168	80.8552	29.2272	77.9566	1.41943	0.000420827	0.00380335	2	60598292	60722643	-	7111	protein_coding	integrin beta 6 [Source:MGI Symbol;Acc:MGI:96615]	-
mmu04512:ECM-receptor interaction	Reln	ENSMUSG00000042453	150.097	116.461	168.045	260.48	576.47	323.421	144.868	386.79	1.41756	5.04052e-06	8.34695e-05	5	21884454	22344702	-	23738	protein_coding	reelin [Source:MGI Symbol;Acc:MGI:103022]	-
mmu04151:PI3K-Akt signaling pathway	Reln	ENSMUSG00000042453	150.097	116.461	168.045	260.48	576.47	323.421	144.868	386.79	1.41756	5.04052e-06	8.34695e-05	5	21884454	22344702	-	23738	protein_coding	reelin [Source:MGI Symbol;Acc:MGI:103022]	-
mmu04310:Wnt signaling pathway	Tle2	ENSMUSG00000034771	41.5163	196.093	205.277	510.464	374.843	295.787	147.629	393.698	1.41408	0.000576942	0.00494782	10	81574561	81590845	+	6221	protein_coding	transducin-like enhancer of split 2 [Source:MGI Symbol;Acc:MGI:104635]	-
mmu04390:Hippo signaling pathway	Ppp2r2b	ENSMUSG00000024500	74.5164	48.7743	49.3067	151.708	169.55	127.935	57.5325	149.731	1.38271	1.07758e-05	0.00016327	18	42637432	43059471	-	3985	protein_coding	protein phosphatase 2, regulatory subunit B, beta [Source:MGI Symbol;Acc:MGI:1920180]	-
mmu04010:MAPK signaling pathway	Cacna2d1	ENSMUSG00000040118	219.291	207.042	226.408	531.455	666.286	496.39	217.58	564.71	1.37639	9.6648e-10	3.21398e-08	5	15934691	16374511	+	12416	protein_coding	calcium channel, voltage-dependent, alpha2/delta subunit 1 [Source:MGI Symbol;Acc:MGI:88295]	-
mmu04350:TGF-beta signaling pathway	Nbl1	ENSMUSG00000041120	512.034	1108.87	1423.86	2922.53	2121.67	2842.22	1014.92	2628.8	1.37279	5.7518e-06	9.32038e-05	4	139082284	139092993	-	2033	protein_coding	neuroblastoma, suppression of tumorigenicity 1 [Source:MGI Symbol;Acc:MGI:104591]	-
mmu04310:Wnt signaling pathway	Prkca	ENSMUSG00000050965	142.646	159.263	148.926	376.885	438.997	340.82	150.278	385.567	1.35951	7.04764e-09	2.05237e-07	11	107933387	108343928	-	8992	protein_coding	protein kinase C, alpha [Source:MGI Symbol;Acc:MGI:97595]	-
mmu04151:PI3K-Akt signaling pathway	Prkca	ENSMUSG00000050965	142.646	159.263	148.926	376.885	438.997	340.82	150.278	385.567	1.35951	7.04764e-09	2.05237e-07	11	107933387	108343928	-	8992	protein_coding	protein kinase C, alpha [Source:MGI Symbol;Acc:MGI:97595]	-
mmu04010:MAPK signaling pathway	Prkca	ENSMUSG00000050965	142.646	159.263	148.926	376.885	438.997	340.82	150.278	385.567	1.35951	7.04764e-09	2.05237e-07	11	107933387	108343928	-	8992	protein_coding	protein kinase C, alpha [Source:MGI Symbol;Acc:MGI:97595]	-
mmu04010:MAPK signaling pathway	Hspb1	ENSMUSG00000004951	189.485	79.6315	115.72	327.269	256.616	397.112	128.279	326.999	1.35112	2.10819e-05	0.00029235	5	135887919	135889563	+	1031	protein_coding	heat shock protein 1 [Source:MGI Symbol;Acc:MGI:96240]	-
mmu04310:Wnt signaling pathway	Wnt11	ENSMUSG00000015957	31.9356	51.7605	81.507	129.763	126.475	155.57	55.0677	137.269	1.3151	0.000215952	0.00218905	7	98835112	98855195	+	4137	protein_coding	wingless-type MMTV integration site family, member 11 [Source:MGI Symbol;Acc:MGI:101948]	-
mmu04390:Hippo signaling pathway	Wnt11	ENSMUSG00000015957	31.9356	51.7605	81.507	129.763	126.475	155.57	55.0677	137.269	1.3151	0.000215952	0.00218905	7	98835112	98855195	+	4137	protein_coding	wingless-type MMTV integration site family, member 11 [Source:MGI Symbol;Acc:MGI:101948]	-
mmu04350:TGF-beta signaling pathway	Smad9	ENSMUSG00000027796	113.904	120.443	105.657	262.388	325.353	256.894	113.334	281.545	1.31322	1.61558e-07	3.71292e-06	3	54755582	54801257	+	5368	protein_coding	SMAD family member 9 [Source:MGI Symbol;Acc:MGI:1859993]	MH1
mmu04512:ECM-receptor interaction	Sdc4	ENSMUSG00000017009	308.711	275.724	275.715	678.392	696.53	732.815	286.717	702.579	1.29322	2.43192e-10	8.85263e-09	2	164424247	164443887	-	2547	protein_coding	syndecan 4 [Source:MGI Symbol;Acc:MGI:1349164]	-
mmu04350:TGF-beta signaling pathway	Chrd	ENSMUSG00000006958	27.6775	47.7789	61.3818	134.533	131.974	66.5265	45.6127	111.011	1.28257	0.00116391	0.00883993	16	20733127	20742384	+	6258	protein_coding	chordin [Source:MGI Symbol;Acc:MGI:1313268]	-
mmu04310:Wnt signaling pathway	Rac3	ENSMUSG00000018012	208.646	170.212	222.383	406.463	425.25	620.231	200.414	483.981	1.27164	4.91491e-07	1.04474e-05	11	120721470	120723969	+	1293	protein_coding	Rac family small GTPase 3 [Source:MGI Symbol;Acc:MGI:2180784]	-
mmu04010:MAPK signaling pathway	Rac3	ENSMUSG00000018012	208.646	170.212	222.383	406.463	425.25	620.231	200.414	483.981	1.27164	4.91491e-07	1.04474e-05	11	120721470	120723969	+	1293	protein_coding	Rac family small GTPase 3 [Source:MGI Symbol;Acc:MGI:2180784]	-
mmu04512:ECM-receptor interaction	Itga2	ENSMUSG00000015533	24.484	94.5624	72.4506	160.295	186.963	109.513	63.8323	152.257	1.25243	0.00204703	0.0138404	13	114833081	114932100	-	7133	protein_coding	integrin alpha 2 [Source:MGI Symbol;Acc:MGI:96600]	-
mmu04151:PI3K-Akt signaling pathway	Itga2	ENSMUSG00000015533	24.484	94.5624	72.4506	160.295	186.963	109.513	63.8323	152.257	1.25243	0.00204703	0.0138404	13	114833081	114932100	-	7133	protein_coding	integrin alpha 2 [Source:MGI Symbol;Acc:MGI:96600]	-
mmu04310:Wnt signaling pathway	Prickle1	ENSMUSG00000036158	439.647	784.37	810.038	1667.83	1743.16	1433.9	678.018	1614.96	1.25183	5.42015e-07	1.13673e-05	15	93499114	93595891	-	4345	protein_coding	prickle planar cell polarity protein 1 [Source:MGI Symbol;Acc:MGI:1916034]	-
mmu04350:TGF-beta signaling pathway	Ltbp1	ENSMUSG00000001870	987.875	975.486	881.483	2159.21	2701.8	1893.45	948.281	2251.49	1.24766	1.70667e-09	5.4702e-08	17	75005568	75392512	+	10480	protein_coding	latent transforming growth factor beta binding protein 1 [Source:MGI Symbol;Acc:MGI:109151]	-
mmu04512:ECM-receptor interaction	Lama4	ENSMUSG00000019846	246.969	704.739	829.157	1482.73	1680.84	1036.79	593.622	1400.12	1.23769	0.000284427	0.00275572	10	38965515	39110188	+	12068	protein_coding	laminin, alpha 4 [Source:MGI Symbol;Acc:MGI:109321]	-
mmu04151:PI3K-Akt signaling pathway	Lama4	ENSMUSG00000019846	246.969	704.739	829.157	1482.73	1680.84	1036.79	593.622	1400.12	1.23769	0.000284427	0.00275572	10	38965515	39110188	+	12068	protein_coding	laminin, alpha 4 [Source:MGI Symbol;Acc:MGI:109321]	-
mmu04310:Wnt signaling pathway	Tle6	ENSMUSG00000034758	38.3227	40.8111	68.4256	129.763	104.479	111.56	49.1865	115.267	1.22741	0.000345145	0.00323782	10	81590904	81601073	-	3088	protein_coding	transducin-like enhancer of split 6 [Source:MGI Symbol;Acc:MGI:2149593]	-
mmu04010:MAPK signaling pathway	Cacna1c	ENSMUSG00000051331	126.678	307.577	382.378	725.145	779.93	397.112	272.211	634.062	1.21956	0.0004831	0.00426136	6	118587240	119196418	-	21191	protein_coding	calcium channel, voltage-dependent, L type, alpha 1C subunit [Source:MGI Symbol;Acc:MGI:103013]	-
mmu04310:Wnt signaling pathway	Rspo2	ENSMUSG00000051920	287.421	532.536	574.574	865.403	1215.26	1116.62	464.843	1065.76	1.19662	9.39862e-06	0.000144488	15	43020794	43170826	-	5112	protein_coding	R-spondin 2 [Source:MGI Symbol;Acc:MGI:1922667]	-
mmu04310:Wnt signaling pathway	Fzd9	ENSMUSG00000049551	45.7744	78.6361	58.363	140.258	120.976	151.476	60.9245	137.57	1.17269	0.00021876	0.00221421	5	135248938	135251230	-	2293	protein_coding	frizzled class receptor 9 [Source:MGI Symbol;Acc:MGI:1313278]	-
mmu04390:Hippo signaling pathway	Fzd9	ENSMUSG00000049551	45.7744	78.6361	58.363	140.258	120.976	151.476	60.9245	137.57	1.17269	0.00021876	0.00221421	5	135248938	135251230	-	2293	protein_coding	frizzled class receptor 9 [Source:MGI Symbol;Acc:MGI:1313278]	-
mmu04151:PI3K-Akt signaling pathway	Efna1	ENSMUSG00000027954	159.678	269.752	250.558	561.033	425.25	545.517	226.663	510.6	1.17059	5.65696e-06	9.18862e-05	3	89271733	89281142	-	1830	protein_coding	ephrin A1 [Source:MGI Symbol;Acc:MGI:103236]	-
mmu04310:Wnt signaling pathway	Ppp3ca	ENSMUSG00000028161	1424.33	1369.66	1435.93	3002.67	3200.37	3292.55	1409.97	3165.2	1.16662	6.94127e-11	2.74221e-09	3	136670124	136937727	+	9981	protein_coding	protein phosphatase 3, catalytic subunit, alpha isoform [Source:MGI Symbol;Acc:MGI:107164]	-
mmu04010:MAPK signaling pathway	Ppp3ca	ENSMUSG00000028161	1424.33	1369.66	1435.93	3002.67	3200.37	3292.55	1409.97	3165.2	1.16662	6.94127e-11	2.74221e-09	3	136670124	136937727	+	9981	protein_coding	protein phosphatase 3, catalytic subunit, alpha isoform [Source:MGI Symbol;Acc:MGI:107164]	-
mmu04010:MAPK signaling pathway	Il1rap	ENSMUSG00000022514	100.065	60.719	77.4819	157.433	219.04	154.546	79.422	177.006	1.15846	0.00014813	0.00158594	16	26581704	26730117	+	11360	protein_coding	interleukin 1 receptor accessory protein [Source:MGI Symbol;Acc:MGI:104975]	-
mmu04151:PI3K-Akt signaling pathway	Ntrk2	ENSMUSG00000055254	127.742	93.567	150.939	213.727	373.926	239.495	124.083	275.716	1.15277	0.000115602	0.0012745	13	58806569	59133970	+	19292	protein_coding	neurotrophic tyrosine kinase, receptor, type 2 [Source:MGI Symbol;Acc:MGI:97384]	-
mmu04010:MAPK signaling pathway	Ntrk2	ENSMUSG00000055254	127.742	93.567	150.939	213.727	373.926	239.495	124.083	275.716	1.15277	0.000115602	0.0012745	13	58806569	59133970	+	19292	protein_coding	neurotrophic tyrosine kinase, receptor, type 2 [Source:MGI Symbol;Acc:MGI:97384]	-
mmu04151:PI3K-Akt signaling pathway	Rbl2	ENSMUSG00000031666	174.581	148.314	148.926	309.141	404.171	307.045	157.274	340.119	1.11371	5.15584e-06	8.51026e-05	8	91070057	91123844	+	7558	protein_coding	RB transcriptional corepressor like 2 [Source:MGI Symbol;Acc:MGI:105085]	-
mmu04512:ECM-receptor interaction	Lama2	ENSMUSG00000019899	96.8714	268.756	302.884	375.93	707.528	362.313	222.837	481.924	1.11241	0.00240082	0.0157063	10	26980036	27619758	-	16338	protein_coding	laminin, alpha 2 [Source:MGI Symbol;Acc:MGI:99912]	-
mmu04151:PI3K-Akt signaling pathway	Lama2	ENSMUSG00000019899	96.8714	268.756	302.884	375.93	707.528	362.313	222.837	481.924	1.11241	0.00240082	0.0157063	10	26980036	27619758	-	16338	protein_coding	laminin, alpha 2 [Source:MGI Symbol;Acc:MGI:99912]	-
mmu04512:ECM-receptor interaction	Sv2a	ENSMUSG00000038486	93.6778	115.466	137.857	238.535	290.526	221.073	115.667	250.044	1.11192	3.29729e-05	0.00043167	3	96181151	96195521	+	4636	protein_coding	synaptic vesicle glycoprotein 2 a [Source:MGI Symbol;Acc:MGI:1927139]	-
mmu04512:ECM-receptor interaction	Itga11	ENSMUSG00000032243	27.6775	63.7052	77.4819	126.9	153.97	82.9022	56.2882	121.257	1.1061	0.00488951	0.0275035	9	62677826	62783982	+	5131	protein_coding	integrin alpha 11 [Source:MGI Symbol;Acc:MGI:2442114]	-
mmu04350:TGF-beta signaling pathway	Fbn1	ENSMUSG00000027204	648.293	1207.41	1311.16	1602.95	3334.18	1871.95	1055.62	2269.69	1.10434	0.000298696	0.00286942	2	125300594	125507993	-	12128	protein_coding	fibrillin 1 [Source:MGI Symbol;Acc:MGI:95489]	-
mmu04512:ECM-receptor interaction	Cd44	ENSMUSG00000005087	206.517	111.484	130.814	309.141	323.52	327.515	149.605	320.058	1.09857	6.17576e-05	0.000748027	2	102811141	102901665	-	6776	protein_coding	CD44 antigen [Source:MGI Symbol;Acc:MGI:88338]	-
mmu04310:Wnt signaling pathway	Nfatc4	ENSMUSG00000023411	1400.91	2855.78	3103.3	5517.78	5000.35	5134.82	2453.33	5217.65	1.08855	4.34585e-05	0.000552308	14	55823144	55833943	+	5808	protein_coding	nuclear factor of activated T cells, cytoplasmic, calcineurin dependent 4 [Source:MGI Symbol;Acc:MGI:1920431]	RHD
mmu04390:Hippo signaling pathway	Lats2	ENSMUSG00000021959	383.227	334.452	287.79	741.365	676.367	709.274	335.157	709.002	1.08128	3.7148e-07	8.09905e-06	14	57689662	57758388	-	6971	protein_coding	large tumor suppressor 2 [Source:MGI Symbol;Acc:MGI:1354386]	-
mmu04310:Wnt signaling pathway	Ppp3cc	ENSMUSG00000022092	77.71	53.7513	67.4193	135.488	125.559	158.64	66.2935	139.895	1.07792	0.000364542	0.00338551	14	70217865	70289471	-	2985	protein_coding	protein phosphatase 3, catalytic subunit, gamma isoform [Source:MGI Symbol;Acc:MGI:107162]	-
mmu04010:MAPK signaling pathway	Ppp3cc	ENSMUSG00000022092	77.71	53.7513	67.4193	135.488	125.559	158.64	66.2935	139.895	1.07792	0.000364542	0.00338551	14	70217865	70289471	-	2985	protein_coding	protein phosphatase 3, catalytic subunit, gamma isoform [Source:MGI Symbol;Acc:MGI:107162]	-
mmu04512:ECM-receptor interaction	Itga8	ENSMUSG00000026768	328.937	424.038	392.441	869.22	921.069	598.738	381.805	796.342	1.06062	7.38568e-06	0.000116983	2	12106632	12301922	-	7368	protein_coding	integrin alpha 8 [Source:MGI Symbol;Acc:MGI:109442]	-
mmu04151:PI3K-Akt signaling pathway	Creb3l2	ENSMUSG00000038648	769.648	937.661	868.401	1848.17	2195.9	1318.25	858.57	1787.44	1.05797	4.22978e-06	7.17935e-05	6	37327255	37442146	-	7283	protein_coding	cAMP responsive element binding protein 3-like 2 [Source:MGI Symbol;Acc:MGI:2442695]	TF_bZIP
mmu04151:PI3K-Akt signaling pathway	Angpt1	ENSMUSG00000022309	316.163	187.134	177.102	415.05	539.811	429.863	226.799	461.575	1.02634	0.00015615	0.00165185	15	42424723	42676977	-	5205	protein_coding	angiopoietin 1 [Source:MGI Symbol;Acc:MGI:108448]	-
mmu04010:MAPK signaling pathway	Angpt1	ENSMUSG00000022309	316.163	187.134	177.102	415.05	539.811	429.863	226.799	461.575	1.02634	0.00015615	0.00165185	15	42424723	42676977	-	5205	protein_coding	angiopoietin 1 [Source:MGI Symbol;Acc:MGI:108448]	-
mmu04151:PI3K-Akt signaling pathway	Gng11	ENSMUSG00000032766	229.936	206.046	243.515	450.353	351.931	562.916	226.499	455.067	1.00604	4.48285e-05	0.000568655	6	4003904	4008445	+	919	protein_coding	guanine nucleotide binding protein (G protein), gamma 11 [Source:MGI Symbol;Acc:MGI:1913316]	-
mmu04151:PI3K-Akt signaling pathway	Gng7	ENSMUSG00000048240	126.678	143.337	139.87	309.141	277.695	234.378	136.628	273.738	1.00261	5.12848e-05	0.000640196	10	80948624	81014945	-	3786	protein_coding	guanine nucleotide binding protein (G protein), gamma 7 [Source:MGI Symbol;Acc:MGI:95787]	-
