# Supplementary material for: Transcriptomic analysis of the upper lip and primary palate development in mice
Source: Front Genet. 2023 Jan 6;13:1039850. doi: 10.3389/fgene.2022.1039850 (PMC9852879; doi:10.3389/fgene.2022.1039850)
Supplement: Supplementary file 4 [file Table4.XLSX]

## Sheet: DEGs-up
Names	total	elements
E11.5 vs E10.5 E12.5 vs E10.5 E12.5 vs E11.5	177	Islr
		Elf5
		Adamtsl3
		2610316D01Rik
		Gadd45b
		Rtp1
		5430421F17Rik
		Bmp3
		Tbx15
		Ccdc106
		Col8a2
		Olfr15
		Lypd3
		Rspo3
		Grem2
		Nov
		Ifitm1
		Rd3
		Trim12a
		Col9a2
		Pcdhb6
		Lgr6
		Nts
		Bmp2
		Pcdhb18
		Matn4
		Adra1b
		Pdlim2
		Col6a1
		Rab40b
		Sardh
		Col12a1
		Cd82
		Pappa2
		Prph
		Pam
		Agtr2
		Avpr1a
		Prkg2
		Ldlrad4
		Nfix
		Sema4f
		Mr1
		Rhov
		Sox10
		Efemp1
		Lmcd1
		Nfia
		Alcam
		Otor
		Hbb-bs
		Krt15
		Cacna2d3
		Nfatc2
		Ngf
		Anxa2
		Tmem252
		Prss12
		Gfy
		Emp3
		Fibin
		Gsn
		Fbln5
		Tmem200a
		Brdt
		Cyp26b1
		Gm48898
		Cdh10
		Arl14epl
		Vgll3
		Cav1
		Robo2
		Smoc2
		Ppfia2
		Unc5d
		Trp73
		Rtl3
		Nlgn3
		Lama3
		Srpx
		Pcdhb20
		Cntn4
		Gng4
		Ltbp3
		Ehf
		Ryr2
		Eln
		Col8a1
		Col16a1
		Ptger4
		Gm9899
		Postn
		Tmem26
		Olfml2a
		Doc2b
		Pgm5
		Sparcl1
		Cbln4
		Wnt3a
		Gjb6
		Krt5
		Anxa1
		Kcns2
		Hs3st6
		Pde1a
		Rab32
		Aplp1
		C1qtnf2
		Chodl
		Nfib
		Pcdhb17
		Col6a2
		Enpep
		Wnt10b
		Col5a2
		Baalc
		Ogn
		Lox
		Klf4
		Pkp1
		Lrrc17
		Hey2
		Adcy5
		Ppp1r3b
		Aqp1
		Tceal6
		Pcdhb5
		Cxcl14
		Gxylt2
		AI646519
		Spock1
		Fst
		Osr2
		Pax1
		Glis1
		Ncam1
		Sp7
		Pthlh
		Col1a1
		Clu
		Egfl6
		Trim16
		Osr1
		Chst2
		Pcdhb9
		Matn2
		Runx3
		Thbs2
		Aldh1a2
		Emp2
		Stmn2
		Adcy2
		Prr16
		Zar1
		Caln1
		Adamtsl1
		Stk32b
		Mgp
		Tesc
		Tcp11l2
		Abca9
		Adra2a
		Adgrg6
		Clec2l
		Apod
		Lrrn3
		Pcdhb7
		AA414768
		Tnc
		Fxyd7
		C1qtnf6
		Vstm4
		Lmna
		Gdf10
		Lgals1
		Adgrb2
		Penk
E11.5 vs E10.5 E12.5 vs E10.5	357	Wnt11
		Hecw1
		A830018L16Rik
		Mmp2
		Cachd1
		Gm14226
		Cd200
		Astn1
		Hist1h2bc
		Kcns3
		Serinc2
		Gpr17
		Sspn
		D930020B18Rik
		Igsf10
		Kcnj2
		Mfap4
		Egfr
		Sgk1
		Rftn2
		Trpv6
		Gfra3
		Gm13111
		Gm12371
		Gabra1
		Il1r1
		Hsd3b6
		Chd3
		Trps1
		Zcchc24
		Il10rb
		Mst1r
		Ntng1
		Ankrd29
		C1qtnf7
		Pcdhga2
		Adgre5
		Gm34184
		Adamts17
		Cacng4
		Olfml3
		Pcdhb4
		Mc4r
		Tmem176a
		Syt16
		Zeb2
		Gm15663
		Thsd7b
		Diras2
		Rnf182
		Plcl1
		Col1a2
		C1qtnf1
		Gm4524
		Pf4
		Pth1r
		Snai2
		Baiap2l2
		Dsc3
		Tbx3os1
		Fstl5
		Prkar1b
		Mdga2
		Pcdhb21
		Grm7
		Mtus2
		Msx1
		Pax9
		Sdk1
		P4ha3
		Fbn1
		Olfr231
		Fat4
		Lars2
		Lef1
		Runx2
		Pcdh18
		Arhgap24
		Bcl11b
		Luzp2
		Pax3
		Lepr
		Gprin3
		Fgf2
		Gm11827
		Pcdhb22
		Cdh12
		Tll1
		Fzd10
		Thy1
		Ccdc187
		Fam20a
		Mylip
		Ghr
		Flrt2
		Wfikkn2
		Fam174b
		S100z
		Gpr155
		Mab21l2
		Cpxm2
		Rassf8
		BC035947
		Dnm3os
		Gm16499
		Prokr2
		Myt1l
		Emp1
		Bicc1
		Entpd1
		Lrrc15
		Asprv1
		Ddit4l
		Opcml
		Kcnmb2
		Eya4
		Atp2b4
		Syne1
		Smad9
		Ndnf
		Gm17028
		Ankrd44
		Gjb2
		Lingo2
		Boc
		Gstm7
		Spock3
		Nkd1
		Fcgrt
		Tmem163
		Tmem132c
		Gm2670
		Hist1h3a
		Col6a6
		Slitrk3
		Itga8
		Mras
		Rerg
		Col5a1
		Pcdhb19
		Ago4
		Adamts2
		AI464131
		Kcnv1
		Apcdd1
		Tmem100
		2700069I18Rik
		Pdk2
		BC043934
		Hpse
		Gm45714
		Nfic
		Ckmt1
		Neurl1b
		Dlg2
		Slc6a2
		Tent5c
		Kcna6
		Arhgdib
		Tgm1
		Wif1
		Dock10
		Slc2a13
		Notum
		Tmem8b
		Rasl11b
		C230004F18Rik
		Pcdhb14
		BC037032
		Fam219a
		Eps8
		Lrriq1
		Ppbp
		Pcdhb8
		Kctd12
		Ambn
		Il1rl2
		Myof
		Svep1
		Dapp1
		Sfxn3
		Gm5860
		Col25a1
		Glt8d2
		Wisp1
		Gfra4
		Tap1
		Ptn
		Daam2
		Igfbp7
		Sstr5
		Myo15
		a
		Pcsk5
		Prss35
		Pcdh10
		Tnfrsf14
		Slc18b1
		Gm27202
		Scara3
		Rbms3
		Gm973
		Epb41l3
		Ptprr
		Tnn
		Cybrd1
		Nrp2
		Ldb2
		Mtmr11
		Kcnb1
		Gm17396
		Zfp750
		Pdgfra
		5930412G12Rik
		Isoc2b
		Hpse2
		Cdc42ep2
		Tmem176b
		Ncoa1
		D430036J16Rik
		Shroom1
		Pde7b
		Pcdh9
		Rspo2
		Tacstd2
		Gm30074
		Adamts20
		Prkcq
		Oasl2
		Gdf7
		Tgfb2
		Blnk
		Clec2d
		Cd248
		Gm9866
		Nfatc1
		Tmem151a
		Slco2a1
		D630003M21Rik
		Astn2
		Bcl11a
		Cacna1c
		Rgs7bp
		Clrn1
		Snord104
		Pcdhb3
		Epha8
		Lvrn
		Hpgd
		Slc5a7
		Rag1
		Gm24270
		Col17a1
		Nbl1
		5730403I07Rik
		Tbxas1
		2900064F13Rik
		Pcdhb15
		Nipal2
		Rnf157
		Il11ra1
		Gria2
		Cpne8
		Irx5
		Apba1
		Trim66
		Dnm3
		Ahr
		Galnt5
		Glipr2
		Gm49486
		Kif26b
		Gabrp
		Adora1
		Dennd2c
		Nkd2
		Sp5
		Rab11fip5
		Tmem45a
		Gm10591
		Col6a3
		Cspg4
		F730043M19Rik
		Dkk2
		Frk
		AW551984
		Irx6
		Prickle1
		Efna3
		Sema5a
		Unc5c
		Ctsk
		Ptpdc1
		Sipa1l2
		Arid5b
		Sh3gl3
		Nrxn1
		Fhit
		Serpine2
		Bmper
		Gm26645
		Col3a1
		Acsm4
		St6galnac5
		Slc40a1
		Magi2
		Pcp4l1
		Marveld1
		Gm32618
		Adamts5
		Hbb-bt
		Tmem35a
		Nfam1
		Fam169b
		C430049B03Rik
		Sertad4
		Tmprss6
		Brinp1
		Hif3a
		Plk2
		S1pr3
		Drp2
		Mme
		Col7a1
		Cacna1g
		Inhba
		Ptgs2os2
		Cdo1
		Dkk1
		Lama2
		Tmem169
		Frrs1l
		Syndig1
		Grem1
		Gprin2
		Clcf1
		Pdgfrl
		Olfr571
		Ahnak
		Dkk4
		Pid1
		Htr1b
		Xpnpep2
		Pcdh11x
		Wnt5a
		Runx1t1
		Padi2
		Bgn
		Pmepa1
		Ednra
		Tcf24
		Tspan11
		Atp10b
		Pde3a
		Chrna5
		Slco4c1
		Cers3
E12.5 vs E10.5 E12.5 vs E11.5	377	Hist1h3h
		Cmtm5
		C1ra
		Cyp7b1
		Gsta3
		Cyp2w1
		Npy
		Scin
		Zfp853
		Zfp469
		Twist2
		Adrb1
		Madcam1
		Ntrk2
		Rpl39l
		Pitpnm3
		C1qtnf4
		Ebf3
		Pcdh8
		Dcn
		Rtp2
		Camk1d
		Irx4
		Tceal3
		Jazf1
		Slc1a1
		Ptger3
		Cnmd
		Fndc10
		Nr4a3
		Flrt1
		Ctsh
		Jag1
		Car11
		AI427809
		Asic3
		Atp9a
		Adam33
		Ooep
		Rap1gap
		Hs3st1
		Fgf7
		Fgf20
		Sox18
		Sertm1
		Nol3
		1190002N15Rik
		Kera
		Slc26a7
		Nkx2-2os
		Has3
		Cspg5
		Ccdc3
		Jph4
		Tmem117
		Fosl2
		AC078895.1
		Fas
		Ctnna2
		Calca
		Dsg1a
		Nxph3
		Moxd1
		Mal
		Upp2
		Dusp10
		Grik1
		Ttc22
		S100a9
		Otulinl
		Fxyd3
		Pdzrn4
		Zap70
		Kcne4
		Zfp385b
		Prdm1
		Hand2
		Scx
		Nrbp2
		Dpm3
		AI593442
		Nog
		Pmp22
		Trpv4
		Nxnl2
		Rarres2
		Gm7665
		Ifi27
		Npr3
		Ascl4
		Fam189a1
		P2rx7
		Traf5
		Foxa1
		S100a10
		Reln
		Nell1
		Papss2
		Mical2
		Anxa4
		Pianp
		Ppp1r14c
		Got1l1
		Acan
		Spats2l
		Atp1a2
		Col9a3
		Oxtr
		Far2
		Trac
		Erg
		Slc6a14
		Gstm1
		Sptbn4
		Extl1
		Tmem74b
		Epyc
		Tnmd
		Gm14597
		Gm17501
		Emx2
		Sim1
		Srp54b
		Aox3
		Omd
		Cadm3
		Pdzd2
		Hs3st5
		Olfm5
		Sec1
		Krt1
		Dmrt2
		Gja5
		Wnt16
		Alpl
		Dclk3
		Sema6b
		Unc45b
		Cys1
		Hlf
		En1
		Mmp9
		Irak3
		Bcl6
		Cdc42ep3
		Parp12
		Tmem145
		Gipc3
		Kirrel3
		Iigp1
		Osbp2
		Adgrb3
		Rab26os
		Nrtn
		Slc14a2
		Thra
		2010300C02Rik
		Abi3bp
		Gadl1
		Lrfn5
		Inafm1
		Gpr27
		Tusc1
		Mir99ahg
		Apbb1ip
		Sgcz
		Nr5a2
		Btc
		Arhgef38
		Rhof
		Ptx3
		Grb14
		Aspn
		Epha5
		Lypd1
		Gabrb1
		Cdh18
		Cpne4
		Col11a2
		Gm19935
		Krt17
		Foxd3
		Slc35e4
		Nrgn
		Cd74
		Tmprss2
		Arsj
		Fmo1
		Nlgn1
		Palmd
		Ackr1
		Gm22009
		Flnc
		Calb1
		Fibcd1
		Trim29
		Slc16a7
		Vkorc1
		Gm48878
		F2rl1
		Slc44a5
		Grhl1
		Cebpd
		Gm13781
		S100a11
		Anxa6
		S100a6
		Lgals7
		S100a14
		Adcy8
		Cavin1
		Wnt9a
		Lrrtm4
		Rxfp1
		Socs1
		Hic1
		Eva1c
		Cbr3
		Cd177
		Myog
		Neat1
		Gem
		Trhde
		Rhbdl3
		Cpa3
		Trpm5
		Khdrbs2
		Tmem28
		Rn7sk
		Cavin3
		Gfra2
		Rtn4rl1
		Myl9
		Gsg1l
		Fmod
		Cib2
		Mal2
		Stac
		Gm16183
		H2-T23
		Col14a1
		S100a8
		Larp6
		Dtx1
		Vldlr
		Prss23
		Kctd14
		Tm4sf1
		Ptprt
		Clstn2
		Emx2os
		Wscd2
		Phf24
		Igip
		Htra4
		Npy4r
		Kdelr3
		Gm8773
		Gstt1
		Tulp1
		Cxcl5
		Tekt2
		Kcnh3
		Car5b
		Ppp1r1b
		Pcdhb10
		Eef1a2
		Ndst3
		Lamc3
		Rgs6
		Nr2e3
		Sult5a1
		Gal3st1
		Plscr2
		Ccdc9b
		Tmem37
		BC006965
		Sprr1a
		Chrm1
		Hck
		Glt28d2
		Pnma2
		Tpm2
		Dsg1b
		Cd44
		Fzd9
		Lrrtm1
		Trnp1
		Gm44210
		Rtn4r
		Krt6a
		Tlx1
		Calml4
		Cd55
		Tpm1
		Shank1
		S100b
		Agbl2
		Mpz
		Nxph1
		Creb3l1
		Ly6h
		Il17d
		Glis3
		Rab33a
		Gabra4
		Mmd2
		Cadm2
		Mafb
		Dglucy
		Ptger2
		Ier3
		Fkbp7
		B3gnt9
		Mslnl
		Mef2c
		Prelp
		Bmp6
		Agtr1a
		Cpne5
		Fxyd1
		Car10
		Ripor2
		Gm2115
		Cebpa
		Pcdhb13
		Ripor3
		1500015O10Rik
		Sst
		Tmsb15b1
		Cytl1
		Prok2
		Srpx2
		Ttr
		Krt14
		Tbx18
		Tac1
		Sult1e1
		Emid1
		Pcdhb11
		Cd9
		Susd5
		Pxdc1
		Bace2
		Chadl
		Ngp
		Scg2
		Vsnl1
		Rflna
		Selenom
		Cdkn2c
		Lrrtm3
		Rgcc
		Gm11541
		Cdh13
		Ltbp2
		D630033A02Rik
		Bdh2
		Vstm2a
		Dusp14
		Ptgds
		Arsi
		Alox15
		Cftr
		Crip1
		Ube2ql1
		Def6
		Hoxd8
		Hoxd1
		Adh7
		Gm34425
		Rxfp3
		Nlrp5-ps
		Dsg3
		Hmgcs2
		Ptch2
		Copz2
E11.5 vs E10.5	94	Kcnd3
		Gm10167
		Icos
		Gp6
		Rab27a
		Slc17a6
		Irx3os
		Calb2
		Sgcd
		Gm15418
		Vwde
		Gp1ba
		Pdzk1ip1
		Tubb1
		Cemip
		Treml1
		Plcb1
		Lgi1
		Tril
		Gm15524
		Aknad1
		Gria1
		Pcdhga8
		Lrrc75b
		Ccdc81
		Gm10705
		Zfhx3
		Tbx22
		Htr6
		Gm14018
		Phldb2
		Pmaip1
		A530021J07Rik
		Rpl30-ps10
		Col19a1
		Epha3
		Abca6
		Cdkn2b
		Rph3al
		Synpo2
		Frmd6
		Pcdhga6
		Gm18194
		Mpped2
		AC126055.1
		Alox12b
		Creb5
		Kcnj6
		Frmpd4
		Col24a1
		4930556M19Rik
		Phex
		9930038B18Rik
		Pgm2l1
		Abca8b
		F2rl2
		Plpp4
		Scn3a
		Gm6277
		Gm2061
		Grap2
		Colq
		Apol8
		Pdlim3
		Glyatl3
		Gm38619
		Gm43352
		Gm30564
		Slitrk6
		Vcam1
		Gm12191
		Slc8a1
		Gm42966
		Cdhr1
		Rnf212
		Tgfbi
		Gm19719
		AI606473
		Mpl
		Insl6
		Frzb
		Slfn3
		Npy1r
		Gm38901
		Pex5l
		Satb2
		Kcnk9
		Il18rap
		Piezo2
		Psd3
		A330074K22Rik
		Nod2
		Clgn
		Cntn3
E12.5 vs E10.5	701	Itm2a
		Selenbp1
		Krt10
		Sorbs3
		Lingo1
		Eid2b
		Gpr37
		Cyp2s1
		Gstm2
		Nfatc4
		Tle2
		Rprml
		Gm27785
		Nagk
		Gm3052
		Cldn1
		Kcnq5
		Ptgr1
		Tbc1d24
		Pwwp2b
		Plppr1
		Col26a1
		Nmrk1
		Gm9484
		Tmco4
		Fcrls
		Mmp11
		Haglr
		Samd9l
		Brinp3
		Gm15559
		Triqk
		Loxl1
		Ndrg1
		Cmtm3
		Gm43672
		Gm11627
		Slc1a6
		Lgi3
		Kcnmb4
		Rps28
		C230021G24Rik
		Tmem218
		Axl
		Nrep
		Slfn5
		Calml3
		Filip1l
		Syne3
		Tent5a
		Tapbp
		G0s2
		Depp1
		Gm42067
		C1qa
		Colec10
		Fam81a
		Sdc4
		Meioc
		Krt23
		Slc27a6
		Hpca
		Spef1
		Inf2
		Dubr
		Snx31
		Nfkbia
		Rac3
		Hba-a1
		Gm11650
		Mindy2
		Ppp2r2b
		Batf
		Adgrg2
		Gjc3
		Plp1
		Sec24d
		Blvra
		Nmi
		Gm9922
		Tmem63a
		Olfml2b
		Sgms2
		Slc25a29
		C1s1
		Armc2
		2510009E07Rik
		Kcnu1
		Mfap2
		Scn3b
		Rab3a
		Dact1
		2900011O08Rik
		Ly6c1
		Hist1h4d
		Tmem240
		Ptgdr
		Fads3
		Nnmt
		Dab2
		Gm10561
		Hist3h2a
		Zfp488
		Rusc1
		8030423F21Rik
		Tbx4
		Tlcd2
		Adamts7
		Cryl1
		Cldn23
		Gpx7
		1500002C15Rik
		Tnfrsf11b
		Gm4430
		Pink1
		B3galt4
		Pla2g7
		Chrdl2
		Gja4
		Dnase2a
		Cdkl2
		AC126457.1
		Ttll6
		Enpp5
		Nipal1
		Gm26576
		Gm40383
		Gm13470
		Vim
		Efna1
		Qpct
		Ar
		Deptor
		Angpt1
		Bet1l
		H3f3aos
		Chsy3
		Tshz2
		Tgfb3
		Synpr
		Dbp
		Foxj2
		Gm15706
		Mboat1
		Tnfaip8l1
		9130024F11Rik
		Fcrl6
		Ypel5
		Fam221a
		Cdc42ep5
		2600014E21Rik
		Dpt
		Smim14
		Gimap9
		Evpl
		Sh3d21
		Brd3os
		Entpd4b
		Map1lc3a
		Gas1
		Mocos
		Dio2
		Gm12766
		Tacr3
		Sv2a
		G430095P16Rik
		Procr
		Camk1
		Ephx2
		Pdzd7
		H2-T22
		Fank1
		Gm38317
		Colgalt2
		Sertad1
		Pirt
		Kcna5
		Nab2
		Atxn1
		Dpp10
		Grin2b
		Mb21d1
		Arhgdig
		Kcnmb4os2
		Lsp1
		Ctss
		Gm42840
		Tfeb
		Slc9a9
		Pou6f1
		Gm20712
		Lax1
		Sh2d4a
		Afap1l2
		Ptgir
		Ralyl
		Aatk
		Gm43305
		Slit3
		Nrk
		Gm13589
		Grm8
		Pcdhb16
		Bdh1
		Itgb4
		Rbl2
		Sertad3
		Zfp108
		Camk2n1
		Rasa4
		Pheta2
		Asap3
		Gm26831
		Lcn2
		9930012K11Rik
		Ebf1
		Smpdl3a
		Akr1b8
		Snhg18
		Gng11
		Fkbp1b
		Ramp1
		Plscr4
		Htra1
		Tspyl3
		Nckap5
		Vamp8
		Snta1
		Mxd3
		Galnt18
		Gm42460
		2810032G03Rik
		Sphk1
		Dpyd
		Gm10282
		Rgs5
		Gm47982
		Siah3
		Ackr3
		Serpinb10
		Cdkn1c
		3830406C13Rik
		Gabbr2
		Fam84a
		Aebp1
		Rtl8b
		Kcna4
		Bean1
		Krt75
		Cnrip1
		Creb3l2
		Igfbp3
		Insc
		Gm43254
		Hist1h2ae
		Pde4b
		Rps6ka4
		Ppp3ca
		Osbpl5
		Nkain2
		Btg1
		Sh3rf2
		Oasl1
		Fam198b
		Dgkb
		Ccno
		Leng9
		Rxrg
		Asb9
		Tnip2
		C2cd4d
		Rdh14
		Rgsl1
		Evi5l
		Gng7
		9330160F10Rik
		Gm9269
		Smarca1
		Fam129a
		Ggt7
		Insyn1
		Ak7
		Hhip
		Gsdmd
		Phldb3
		Plppr2
		Baiap3
		Zeb2os
		Hspa12b
		Tcerg1l
		Ly6c2
		Tmlhe
		Eid1
		Slc31a2
		Ppp1r3c
		Fhl2
		Rcn3
		Atf5
		Reep5
		Smim3
		1110002J07Rik
		Mpc1
		Tmem246
		Chst1
		Hdc
		Gm26797
		Rprm
		S100a16
		Cacna2d1
		Hcrtr2
		Krtdap
		3830417A13Rik
		Ppp3cc
		Golga7b
		Lgals3
		Crtc3
		Ddit4
		Pamr1
		Tmcc3
		Particl
		Gucy1b1
		Gm9958
		Kcnma1
		5930409G06Rik
		Elfn1
		Nradd
		Rtp4
		Sparc
		P3h3
		Antxr1
		3110039I08Rik
		Rab30
		Gm28175
		Adrb2
		Klf8
		Gm23935
		Cdh26
		Ccdc122
		Cntfr
		Kifc2
		Gm43930
		Tubg2
		Cnpy1
		Gm9694
		Mylk3
		Ypel2
		Htr1a
		Cd1d2
		Sstr2
		Trim47
		Rrad
		Tubb2a
		Paqr7
		Gabrg3
		Alpk1
		Fxyd2
		Ptpre
		Slc25a48
		Calhm2
		Fstl1
		Gm44645
		Ltbp1
		Kcnk2
		Cnn2
		Gmnc
		Upk2
		Ctf1
		Cox4i2
		Rab29
		Lrrc4c
		Sema4a
		Cd302
		Gm12454
		5-Sep
		Crtap
		Nhlh2
		Atn1
		Chga
		Plk5
		Kazald1
		Megf11
		Tshz3
		Flywch2
		Ifi44
		E130311K13Rik
		Runx1
		Csmd3
		Atp5e
		Tgfbr3
		4930579F01Rik
		Cd63-ps
		St6gal2
		Gm13986
		Dclk1
		2810442N19Rik
		Ephx1
		Mypop
		Dand5
		Cnih2
		Capg
		Psme2
		Sdk2
		Reps2
		Edar
		Sfn
		Zcchc12
		Lrrc4b
		9330162012Rik
		Gm35835
		1190005I06Rik
		Cidea
		Stat1
		Ephb6
		Pcdhb12
		Kcnip3
		Smarca2
		Gm49172
		Slpi
		Hist1h4c
		Cbx8
		B230216N24Rik
		Dram1
		Rusc2
		Npr2
		Zbtb8a
		Odf3b
		1810006J02Rik
		Fgfr4
		Rab3d
		Tmtc1
		Abcg5
		Gm13648
		Zfp651
		Zfp637
		Kcnj3
		Hist1h2bk
		Glyctk
		Nr3c1
		B630019K06Rik
		Pnck
		Tmem154
		Efemp2
		Fbxl7
		Tspo2
		Gm43461
		Cyp4f13
		Lockd
		Grin2a
		5033430I15Rik
		Trim36
		Cplx2
		Il1rap
		Wnt4
		Gucy2e
		Irf2bpl
		Lats2
		Hist1h3e
		Nod1
		Gucy1a1
		Anxa8
		Lgals9
		Npy2r
		Itgb6
		2-Mar
		Btnl9
		Fmo6
		AI413582
		Gm14066
		Gm28875
		Timp2
		Rarres1
		Podxl2
		Gm2415
		Alx1
		Flvcr2
		Eno2
		Gm11266
		Ntf3
		Gm11808
		Col27a1
		Itm2b
		Lhfpl3
		Cpe
		Plgrkt
		Gm44509
		Naalad2
		Cyp2d22
		Shox2
		Tmem263
		Nsg2
		Foxo6
		R74862
		Hist1h2bf
		Myct1
		Gpx8
		Mrc1
		Slco5a1
		Agap2
		Dap
		1190001M18Rik
		Aamdc
		Stambpl1
		Tns2
		Rab33b
		H2-DMa
		Ptprv
		Eva1a
		Capn1
		Gabra2
		Dlx4os
		Ppl
		Gm20559
		5730409E04Rik
		Cds1
		B3gnt8
		Dynlrb2
		Acat1
		Serping1
		Cpeb1
		Txnip
		Krt80
		Mpc2
		Loxl2
		Hspb1
		Iglon5
		A430033K04Rik
		Gm33280
		Kremen2
		Palld
		Rem1
		Tmed3
		Ets2
		Prkca
		Srsf12
		Zfp14
		Armcx6
		1110002E22Rik
		Erich2
		Gfod1
		Gm10643
		Kcne1l
		Armh4
		Tle6
		Gm31938
		Kcnip2
		Gm38391
		A830012C17Rik
		Mpig6b
		Htr2a
		Egr1
		Orai2
		Pik3ip1
		2810430I11Rik
		Tgfb1i1
		Dkk3
		Dynlt1c
		Mmp14
		Gpr45
		Paxx
		Gm19744
		Chil1
		Gpr153
		Il1rapl1
		Zcwpw1
		Cnnm1
		Chrd
		Ncam2
		mt-Te
		Zfp185
		Pnmal2
		Lama4
		Tnip1
		Insrr
		Cdh19
		Slc44a1
		Csgalnact1
		Zfp36
		Zfr2
		Gal
		Fam13a
		Rorc
		Scara5
		Lum
		Zbtb4
		Lgals3bp
		Tex11
		Nrsn2
		Gm12688
		C030014I23Rik
		Fgf11
		Negr1
		Scrg1
		Emilin3
		Gpr4
		Hist1h2ai
		Entpd3
		Atg10
		Cngb1
		2210008F06Rik
		Cavin2
		Tex264
		Apip
		Slc22a18
		Sec16b
		Hcfc1r1
		Ifi47
		Zfp575
		Itga2
		Lin7a
		6330403K07Rik
		Kcnb2
		Fbln2
		Mlf1
		Mansc4
		Prnp
		Relb
		Ikbip
		1700020L24Rik
		Gm10000
		Hist1h1c
		Ly6a
		Ppp1r13b
		Wnt10a
		Ifi202b
		Npas2
		Lxn
		Efnb1
		Irx1
		Gm10125
		Msrb3
		Fut1
		Ppargc1a
		Olfml1
		Siah2
		Tex15
		Macrod1
		Bdkrb2
		Itga11
		Sult1d1
		Mmp23
		Pcdh15
		Trim12c
		Hba-a2
		Ism1
		Cd1d1
		Tgfbr2
		Rtl8a
		Olfr539
		Ptms
		Radil
		Adcyap1
		Cpq
		Gap43
		Cilp
		Ypel3
		Dnase1l1
		Slc16a9
		Gm34934
		Ptprd
		Ier5
		1700096K18Rik
		Gm15675
		Trim46
		Aff3
		Ppp1r3d
		Gm26532
		Hist1h4h
		Ucp2
		Klhl1
		Sdc2
		Tmem132d
		Kl
		Adgrl3
		Cbx4
		Lrrk2
		Pdlim4
		Gjc2
		Stx11
		Mall
		Nhlh1
		Enpp2
		Sptssb
		Chst14
		Thrb
		Azin2
		Draxin
		Eif2c5
		Flt3
		P3h1
		Nlrx1
		2010111I01Rik
		Cav2
		Pcdhac2
		Zdhhc14
		Esm1
		Grp
		Rin2
		Slc4a11
		Il2rb
		Hoxa1
		Pxmp4
E12.5 vs E11.5	106	Pou3f1
		Npdc1
		Stk33
		Gm43399
		Cbr2
		Spon1
		Cdkn1a
		Maf
		Podnl1
		Sox21
		Dlx4
		Fgfr3
		Ky
		Ctgf
		Grik3
		Fos
		Rps15a-ps4
		Gm42528
		Rorb
		Fgfbp1
		Sorcs1
		Atp6v1b1
		Stmn3
		Bfsp2
		Pantr1
		Adamts14
		B3galt2
		B3gat1
		Egfl8
		Cntn6
		Lipm
		Enpp1
		Slc10a4
		Dct
		Vstm5
		Slitrk1
		Necab1
		Cebpb
		Bhlhe41
		2610016A17Rik
		Acta2
		Gm28438
		Foxi3
		Rps27a
		Hspa1a
		Prr15l
		Nmnat2
		Slc7a8
		Sntg2
		Gm2011
		Gm13889
		Egr3
		Gm49077
		Crybg2
		Il18
		Apela
		Lmo1
		Sp9
		Hmx1
		Phlda3
		Plekhb1
		Camk2a
		Mdga1
		Stk32c
		Cyp1b1
		mt-Tn
		Slc1a2
		Papln
		Shh
		Lypd2
		Foxj1
		Bcan
		Fez1
		Tbx5
		Naaa
		S100a1
		Rbm20
		Vstm2l
		Kcnc2
		Hapln3
		Gm3715
		Pou3f4
		Gm2136
		Ablim3
		Gm11478
		Nap1l5
		Mgll
		Fgf18
		Sapcd1
		Wnt7a
		Lamb3
		Efcc1
		Srrm3
		Cdh22
		Kcnj13
		Ntn5
		Ngfr
		Aox2
		Ptgfr
		Hs3st4
		Sh3rf3
		Mro
		Vgll2
		Chad
		Cacna2d2
		Pcsk1n

## Sheet: DEGs-down
Names	total	elements
E11.5 vs E10.5 E12.5 vs E10.5 E12.5 vs E11.5	28	Sall4
		Fignl2
		Lin28a
		Zbtb16
		C130026L21Rik
		Cxcl13
		Trim71
		Lin28b
		Gm42372
		Igdcc3
		Prtg
		Trim6
		Gm38312
		Des
		Arid3b
		Abca4
		Gad2
		Fgf8
		Eno3
		Gm38393
		Matn3
		Mogat2
		Cpa2
		Pklr
		Dusp9
		Cecr2
		D030045P18Rik
		Crb2
E11.5 vs E10.5 E12.5 vs E10.5	335	Pou3f1
		Eno4
		Gldc
		Nrsn1
		Pkp2
		Rps12-ps4
		Gm48342
		Ngef
		Tmem253
		Cpz
		Scn11a
		Gm29361
		Slc45a3
		Gm5854
		Fzd5
		Mir670hg
		Islr2
		Lrp2
		Mir124a-1hg
		Irs4
		Kcnk10
		Nrcam
		Tcfl5
		Nup210
		Ict1os
		Scg5
		Jam2
		Lhx1
		C130071C03Rik
		Gm47430
		Nptx2
		Rps11-ps2
		Dll3
		Wnt8b
		D030046N08Rik
		Csn3
		Sox1ot
		Gm17828
		Dach2
		Dock3
		Cyp26c1
		Foxe1
		Nr6a1
		Gjb3
		Sox1
		Mir5125
		Ibsp
		Ldha-ps2
		Ckb
		Sox2ot
		Sox2
		Cdx1
		AW047730
		Gpr50
		Gm37303
		Otx2
		Foxi2
		Gm44686
		Slc13a3
		Pm20d1
		Gm29508
		Metrn
		Ggt1
		Mir124-2hg
		Zic1
		A2m
		Foxe3
		3110039M20Rik
		Nrxn3
		Gm34785
		Nos1ap
		Dleu7
		Lemd1
		Rgl3
		Nkx2-1
		Pnpla3
		Apob
		Dlx2
		Otop1
		Gm45854
		Atp2c2
		Meg3
		Vax2
		Gm13414
		Gm8394
		Cntnap2
		Gm26973
		Glt1d1
		Tfrc
		Pou2f2
		Filip1
		Ptprn2
		Clec18a
		Gm27032
		Kcnj12
		Mapk12
		Eml5
		Tox2
		Prox1
		Rtl1
		Ccdc88c
		Mitf
		Scrt2
		Gm44280
		Dab1
		Gm42692
		Vwc2
		Gm15696
		Celsr2
		Eomes
		Gm24494
		D930028M14Rik
		Lhx4
		Vsx2
		Fabp7
		Gm6477
		Gm36948
		Gm37790
		Gm17024
		Mcrip2
		9130410C08Rik
		Mt2
		2310007B03Rik
		Nkx2-3
		AC160637.1
		Vwa5b1
		Wfdc1
		Zswim5
		Tdrkh
		Rims3
		Npffr2
		Eno1b
		Nr2e1
		Gm10421
		Myo16
		Dtx4
		Ccdc160
		Dok5
		Dlx1as
		Gm26694
		Sfta3-ps
		Rax
		Gm43863
		Sox13
		Chrna6
		Cldn10
		Ak4
		Rin1
		Acsbg1
		Arx
		Gm8066
		Crb1
		Zic4
		Gm12446
		A730049H05Rik
		Prl3b1
		Plk3
		Ccdc78
		Ascl1
		Ppat
		Ncan
		Gm12993
		Rfx4
		Arhgef16
		Lrrn4
		Dbx1
		Vnn1
		Fgf15
		Amt
		2610035F20Rik
		Fut9
		Grik2
		Nuak2
		Onecut2
		Kcnh2
		Fzd8
		Nptx1
		Gm32061
		Gm14342
		Gm37608
		Sema5b
		Asic4
		Padi3
		Slc6a13
		Plekha7
		Llgl2
		Car4
		Dyrk3
		Spsb4
		Gm5558
		Rpl7a-ps3
		Cplx3
		Pgam1-ps2
		Adgrb1
		Hspa4l
		Sall3
		C330021F23Rik
		Gm11249
		Slc32a1
		Pou3f2
		Gm4735
		Hmx1
		Kbtbd8
		Robo3
		Rpusd2
		Pitx1
		Dll1
		Zic2
		Brsk2
		Aldh1a1
		Gapdh
		Mir9-3hg
		Stmn4
		Celsr3
		Cp
		Cdh20
		Trpm3
		Ptp4a1
		Klhdc7a
		Eda2r
		Th
		Shh
		Nkx2-2
		Stc2
		Pax2
		Frmd5
		Hes5
		Ppp2r2c
		Nova2
		Prkcb
		Itga3
		Usp44
		Eps8l2
		Nkx6-2
		Foxg1
		Sp6
		Gm3764
		Ildr2
		Spaca6
		Gm46519
		Dusp5
		Gm15777
		Gm43300
		Hhipl1
		Sox3
		Miat
		Tal2
		Nabp1
		Gm26709
		Btbd17
		Gm5560
		Cpa4
		Baiap2l1
		Igsf1
		Prdm12
		Cyp26a1
		Tmem198
		Tpi-rs11
		Magel2
		Nkx2-9
		Rgs8
		Adgrg1
		Far1os
		Vwa7
		Bicd1
		Rimkla
		Hapln1
		Erbb4
		Shc3
		Dlk1
		Usp51
		Shisa2
		D030055H07Rik
		Vax1
		Kynu
		Mt3
		Igfbpl1
		H2-K1
		Trpm1
		Snhg11
		Nr0b1
		Scrt1
		Adgrv1
		Gm45889
		Nes
		Gm26563
		Nr5a1
		Atcay
		2010204K13Rik
		Gm29260
		Mstn
		Mcf2
		Gm10254
		D830024N08Rik
		Zic3
		Gsx1
		Zic5
		Gm5529
		Nkx6-1
		Chst7
		A330074H02Rik
		Gm35040
		Clic6
		Lhx5
		Pawr
		Gm26811
		Myt1
		Pou4f1
		Gm14662
		Pax5
		Gm26762
		Pax6
		Gm43517
		Fabp3
		Nat8l
		Gm36936
		Wfikkn1
		Emx1
		Slc6a1
		Tbr1
		Krt18
		Efcab12
		Zscan10
		Gsx2
		Six6
		Chrdl1
		Arid3a
		Rims2
		Fam181a
		Rpl10-ps3
		Phf21b
		Vgll2
		Olig2
		Slc38a8
		Rnf207
E12.5 vs E10.5 E12.5 vs E11.5	84	Syt2
		Vegfd
		Ret
		Gucy1a2
		Pctp
		Stard8
		Tfec
		Gata1
		Mfsd13a
		Peg10
		Neurod4
		Htr3b
		Tns4
		Csf2rb
		Sall1
		Gm38248
		Plekhh1
		Sik2
		Gdap10
		Gm38228
		5330434G04Rik
		Aldh1a3
		Hbb-bh1
		Igf2bp3
		Greb1
		Kcnt2
		Dgkk
		Tmppe
		A930004J17Rik
		Xkr7
		Sptb
		Gm5454
		Srcap
		Foxl1
		Gm5127
		Rasef
		H2-Q6
		Tlx2
		Hemgn
		Gm48042
		Spta1
		Klf1
		Pik3ap1
		Slc38a5
		Gm43951
		Zbtb46
		Fzd4
		6430511E19Rik
		Col13a1
		Gm48308
		Dach1
		4930412O13Rik
		Chrna7
		Nxpe2
		Sgsm1
		Gm6493
		Dpep1
		Ccdc15
		Gm8378
		Ank1
		Bmpr1b
		Gm3716
		Chd7
		Rims4
		Scube1
		Crym
		Zfp442
		Gypa
		Car14
		Gm37194
		Fign
		Arhgap45
		Fanci
		Hsd11b2
		AI314278
		Rarb
		Gm42664
		Lcor
		Col22a1
		Fndc3c1
		Fdps
		H2-Q7
		Cyp27a1
		Acvr2b
E11.5 vs E10.5	147	Nrarp
		Bhlha15
		Egfem1
		Fam19a5
		Gm49207
		Snhg4
		Gdpd2
		Tha1
		Smpd3
		Spon1
		Rpl35a-ps2
		Gm43361
		Slc4a5
		Rpl36a-ps3
		Bbc3
		4930565N06Rik
		Pitx2
		Fhl1
		Gm16433
		Sox21
		Zim1
		Rpl24
		Lonrf3
		Gm17092
		Gm2694
		Gm26945
		Rrh
		Gm13680
		Mpped1
		D530018E20Rik
		Cpne7
		Gm7331
		Galr1
		Gm42727
		Rpl30
		6430550D23Rik
		Fam83f
		Grik3
		2900005J15Rik
		Gm48027
		Ptprz1
		Gm16853
		St8sia3
		Plcxd1
		Galnt12
		Pmel
		Sorcs1
		1700058P15Rik
		Gm13192
		Stmn3
		Ttc9b
		Rps19-ps7
		Gm17330
		Gm5561
		9330162G02Rik
		Slain1
		B3gat1
		Cntn6
		Hpdl
		Slco4a1
		Hap1
		Krt19
		Dct
		Gm17300
		Prr22
		Otp
		Gm33869
		Kcng1
		Acta2
		Gm10177
		Gm10136
		Ephb1
		Rpl10a-ps1
		Tjp3
		Scg3
		Nhp2
		Rps27a
		Gm48357
		Celf3
		Nmnat2
		Rai2
		Gm10443
		Gm11361
		Scrn1
		Mobp
		Gm14438
		Ttyh1
		A830011K09Rik
		Adamts8
		Gm5905
		Lmo1
		Gm44103
		Gm17815
		Sp9
		Igsf11
		Fstl4
		Masp1
		Lhx2
		Camk2a
		Gm14150
		Rps13-ps2
		Cyp1b1
		Slc1a2
		Rtn4rl1
		A430110C17Rik
		Cyp46a1
		Nkain4
		Rimbp2
		Atp2b2
		Gm10275
		Gm12867
		Foxj1
		Nutf2-ps1
		Ntng2
		Fam69c
		Pou3f4
		Nap1l5
		Gm10171
		3732407C23Rik
		Amph
		Slc35f1
		Fgf18
		Nkx2-4
		Wnt7a
		Unc5a
		Cbln1
		Disp2
		Gm11826
		Inmt
		Sorcs3
		Cdh22
		Mlc1
		Gm9385
		Pipox
		Gm38082
		Klf15
		Rpl38-ps2
		Ap3b2
		Ptgfr
		Gm47950
		Rmst
		Cryab
		Folr1
		Rpl21-ps8
		Gm6311
		Neurog2
		Pcsk1n
E12.5 vs E10.5	493	Gm21297
		Scn5a
		Exph5
		Pik3c2a
		Nudt11
		Ptchd1
		Gm14230
		Cltrn
		Slc35g1
		4932442E05Rik
		Gpr137b
		Gm8424
		Cmbl
		Nkain1
		Mns1
		Rab11fip1
		Dennd6b
		Plcxd2
		Gm16153
		Tmc4
		Slc38a1
		Acsl4
		Gm43339
		Rad54l
		Gm6877
		Gm16023
		Zp2
		Gm45221
		Sox4
		Gm7432
		Gm3164
		Ovgp1
		Samd10
		Necab2
		Hus1
		Pdpr
		Gm47806
		Gm48140
		Ect2
		Tnpo1
		Ing4
		Gm38399
		Gm340
		Gm17491
		Chek2
		Txnrd2
		Gm6969
		Ak3l2-ps
		Kit
		Atp2b1
		Gm43481
		Plcg2
		Atp7b
		Spaca9
		Dmrta2
		Idi1
		Ranbp17
		Amd-ps3
		Hook1
		Gm12786
		Slc16a3
		Scn4b
		Gm28760
		Doc2a
		Gm7327
		Gm42502
		Greb1l
		Gm12346
		2900018N21Rik
		Trmt9b
		Gm44199
		Aqp4
		Rragb
		Cep126
		Gm20548
		Gm8251
		Kcnc3
		Gm5903
		Sstr4
		Ric3
		Ipo5
		Hk2
		Ttll4
		B130055M24Rik
		Usp29
		Mir17hg
		Gm45718
		Gbx1
		Gm26530
		1700109H08Rik
		Pla2g4c
		Slc38a3
		Hells
		Gm47813
		Fancd2
		Nrip1
		Bcat1
		Tjp2
		Gm47071
		Aspg
		Pknox2
		Spata13
		Gm42798
		Ccdc68
		Rps6ka2
		Mt1
		Vav2
		9530051G07Rik
		Ccnj
		Slc25a13
		Gm15489
		6330403L08Rik
		CT010445.2
		Sptbn2
		Brwd3
		Gm45110
		Gm9938
		Gm37139
		Fam222a
		Mthfd1l
		E2f5
		Cad
		Dhx32
		Fam199x
		Eno1
		Vps13c
		Speg
		Gm30692
		Gm5424
		Gm26765
		Fasn
		Pip5k1b
		Spag16
		2700038G22Rik
		Ttf2
		Kif24
		Epo
		Homer3
		Ccdc150
		Gm28941
		Gm44986
		Dok3
		Foxa2
		Sap30bpos
		Alx3
		Sypl2
		Gm49204
		St8sia6
		Gm7390
		Dnmt3b
		Mgarp
		Zbtb42
		Ccnd1
		Mcm10
		Gm45628
		Ikzf1
		Scube3
		Fam43a
		Ldha
		Mctp1
		Elavl2
		Lrp8
		Ropn1l
		Ipo11
		Map3k9
		Gm26953
		C530008M17Rik
		Gm5466
		Gm15996
		Gm42979
		Mcoln3
		Isl1
		Usp9x
		Gm16239
		Lmod2
		Mest
		Dpysl5
		Syt7
		Wdr90
		Zfp819
		Fam167a
		Gm19221
		Rrm2
		Gm2606
		Hspd1-ps3
		Awat2
		Gm38948
		Sms-ps
		Foxr2
		Gm47963
		Srrm4
		Pak3
		Gm12319
		Map7d2
		Fanca
		Lama1
		Aff2
		Myrf
		Tmem132e
		Epop
		4931406P16Rik
		Mtmr7
		Shisa4
		Gm38077
		4930516B21Rik
		A530064N14Rik
		Gm31793
		Nup205
		Gm29539
		Espn
		Gm43858
		Rnf165
		Gm26397
		Gm16617
		Sec31b
		Gm38346
		2610318N02Rik
		Rgs14
		Gm45137
		Gm26582
		Nktr
		BC048679
		Gm26852
		Gm38375
		Cpa5
		Usp25
		Gm47882
		Slc7a1
		Qprt
		Irf8
		Bhlhe22
		Tmem56
		Chchd4
		Fut4
		Nkx3-2
		Gm10184
		Etv5
		Gm29093
		Gm42672
		Bend4
		Uhrf1
		Ccdc96
		Gjb5
		Ccdc114
		Gm26518
		Baz2a
		Dna2
		Gm49223
		Gm6087
		Pard6b
		Ccl6
		Wdr76
		Rps6ka6
		Fam208b
		Fgd4
		Lmntd2
		Gm44168
		Taf4b
		Gm38372
		Gm6560
		Fmr1os
		Mybbp1a
		Rgs9bp
		Abhd15
		4933405L10Rik
		Tex9
		Slc11a1
		Erfe
		Mycn
		Rragd
		Mir186
		Gm8281
		9930017N22Rik
		Foxh1
		Btaf1
		Naa25
		A930024E05Rik
		Cobll1
		Ankrd52
		Dhdh
		Mpp3
		Gm40421
		Gm44432
		Kcna3
		E230020D15Rik
		Gm26516
		Hmga1
		Golm1
		Cited4
		Ptgis
		Gm22661
		Gm7143
		Ripply3
		Vax2os
		Gm47720
		Gm38365
		Rcor2
		Tsr1
		Gm3550
		Gm9027
		Zdbf2
		Amd-ps4
		Foxc2
		3110045C21Rik
		Pla2g3
		Gm7645
		Jaml
		Ccnjl
		Gm48796
		Cse1l
		Itgb8
		Mdn1
		Recql4
		Gprin1
		Slc1a5
		Tmod2
		8030462N17Rik
		Rgs9
		Alpk3
		Mpzl2
		Ikzf2
		Fam189a2
		Fam83g
		Ucma
		Paqr9
		Frem2
		Gm26562
		Pou2f1
		Igf2bp1
		Adcyap1r1
		Hmga1b
		Fam162b
		Hipk2
		5430416N02Rik
		Gm26792
		Dtna
		AC154232.2
		Msi1
		Gm45853
		Podxl
		Gm37818
		Gm23136
		Gm9826
		Nhlrc2
		Xkr5
		C130036L24Rik
		Gm42611
		Myo19
		Gm37362
		Gm45779
		Gm42047
		Gm17825
		Slc6a11
		Ddx19b
		Ssc5d
		Gata5
		Cfap74
		Gm13919
		Tstd3
		Heatr1
		Bend3
		Dlx1
		Rbm38
		Vtn
		Gm20714
		Nr2f1
		Slc4a4
		Wdr62
		Crabp1
		Gm14296
		Fads6
		Rcc1
		Lbr
		Gm47372
		Lhx3
		Otud4
		Cldn6
		Myo1a
		Hand1
		Shroom3
		Atm
		Gm14204
		Pgr
		Lhfpl4
		Ttbk1
		Rab39b
		Nup160
		Gm30340
		Slc2a3
		Gm10123
		Pkm
		BC055324
		Plekhg4
		Casd1
		Kif5c
		Rnf44
		1500004A13Rik
		Gm42648
		Gm43119
		Prr36
		Prrt4
		Clcn1
		Gm12870
		Card10
		Gm10791
		Cdca7l
		Epb41l5
		Clec1b
		Lmln
		Gart
		Chml
		Gpd2
		Lpl
		Best3
		Hspd1
		Myl7
		Schip1
		Sinhcaf
		Gm45737
		Ndor1
		Gm15868
		Hesx1
		Gm35940
		Gm43980
		Angptl7
		Mrap
		Dnajc1
		Ptar1
		Tirap
		Six3os1
		Sel1l3
		Nampt
		Gm42748
		Zfp568
		D430013B06Rik
		4933439N14Rik
		Palb2
		Ccne1
		Scnn1b
		Atp1a3
		Mybph
		9530077C05Rik
		Lyrm9
		Gm4166
		Nemp1
		Map3k15
		Klhl11
		Gpr63
		Gm18856
		D430018E03Rik
		Gm45728
		Cysltr1
		Gm43654
		Slc37a2
		Fam169a
		Mfrp
		Pcsk1
		Hsp90aa1
		Gm7336
		Rrp12
		BC024139
		4930430O22Rik
		Eprn
		Gm37274
		Chd1
		Gm37893
		Parvb
		Gm42716
		Nckap1l
		Gm44116
		Gsg1
		Dhcr24
		Cdv3-ps
		Cavin4
		Plch1
		Gm44164
		Ccnb1-ps
		Barx2
		Psat1
		Jph2
		Slc6a15
		Polq
		Dusp4
		Syt12
		Cit
		Dars2
		4931413K12Rik
		Gm16091
		Ago2
		Nav1
		Gm43375
		Cacna1i
		Zmym1
E12.5 vs E11.5	47	Tmod1
		Steap3
		Uba7
		P2rx3
		Hspa1l
		Trpc6
		Calb2
		Gdf6
		Gm34184
		Cemip
		Lgi1
		Slc16a5
		Rhag
		Pmaip1
		Pkhd1l1
		Abca6
		Gm2762
		Alox12b
		Col24a1
		Lix1
		Adra2b
		Gm7045
		Phex
		Gm18329
		Stra6
		Asb4
		Gm2061
		Gm38619
		Gm30564
		Il17rd
		Epha8
		Fgf17
		Slc4a1
		Mpl
		Mrvi1
		Elmod1
		Irx6
		Slc26a5
		Npy1r
		Mid1-ps1
		Kcnk9
		Mettl11b
		Il18rap
		Shisa3
		Acp5
		Slc30a10
		Rhd
