# Supplementary material for: Transcriptomic analysis of the upper lip and primary palate development in mice
Source: Front Genet. 2023 Jan 6;13:1039850. doi: 10.3389/fgene.2022.1039850 (PMC9852879; doi:10.3389/fgene.2022.1039850)
Supplement: Supplementary file 5 [file Table1.XLSX]

## Sheet: primers for qPCR
β-actin F	ACAGCAGTTGGTTGGAGCAA
β-actin R	ACGCGACCATCCTCCTCTTA
GAPDH F	AGGTCGGTGTGAACGGATTTG
GAPDH R	TGTAGACCATGTAGTTGAGGTCA
Pax1-F	CATTCACGGCTCTGGTGACT
Pax1-R	TGACCGGGAAGAGTTTGTCG
Ambn-F	CTCTCCCATCACAGCCATCC
Ambn-R	CCGAGATATTGAACGGGCGA
Hey2-F	AATTACCCTGGGCACGCTAC
Hey2-R	GCAAACGTTGCTGTGAGGAG
Krt5-F	TCACCCCATCTGTCTCTCGT
Krt5-R	TGGATGGTGGGGTCGATTTG
Ttr-F	CTCCCCTGCTCCTAAAACCC
Ttr-R	TGAACGGTTGGTCCACTCTG
Tnmd-F	CTACAGCAACGGCGAGAAGA
Tnmd-R	GCAAGGCATGATGACACGAC
Runx3-F	CGGTGGGGAGCTGTAATGTT
Runx3-R	CGACGCTCATACCAGGAGAC
Krt6a-F	AGGGTGTTTCCGACACCTTC
Krt6a-R	GAGGAAGCCAAGAGCATCAAG

## Sheet: primers for RT-PCR
Gtpbp8-F1	AACAGCTAACGAAGGTGTGT
Gtpbp8-R1	TCATTTTCTTTGTGTGCCCCG
Numa1-F1	GCCGACTGAGAAGAAACCCA
Numa1-R1	CACTCCAACTCACCGGACTC
Armcx1-F1	GGAGTGTCGGGATGTAGCTG
Armcx1-R1	CTCCCTTCCCTGCTTCTTGG
