# Supplementary material for: Transcriptomic analysis of the upper lip and primary palate development in mice
Source: Front Genet. 2023 Jan 6;13:1039850. doi: 10.3389/fgene.2022.1039850 (PMC9852879; doi:10.3389/fgene.2022.1039850)
Supplement: Supplementary file 7 [file Table7.XLSX]

## Sheet: groupE10vsgroupE11_A3SS_signifi
GeneID	geneSymbol	chr	strand	longExonStart_0base	longExonEnd	shortES	shortEE	flankingES	flankingEE	IJC_SAMPLE_1	SJC_SAMPLE_1	IJC_SAMPLE_2	SJC_SAMPLE_2	IncFormLen	SkipFormLen	PValue	FDR	IncLevel1	IncLevel2	IncLevelDifference
ENSMUSG00000020758	Itgb4	11	+	115989718	115989841	115989721	115989841	115988889	115989019	0,0,1	1,2,1	2,1,2	0,0,0	152	149	1.29998e-06	0.000780638	0.0,0.0,0.495	1.0,1.0,1.0	-0.835
ENSMUSG00000071068	Treml2	17	+	48307879	48308273	48308056	48308273	48302611	48302932	4,2,3	2,5,1	5,7,8	0,0,0	326	149	2.92234e-06	0.00150417	0.478,0.155,0.578	1.0,1.0,1.0	-0.596
ENSMUSG00000025261	Huwe1	X	+	151806271	151806407	151806275	151806407	151803661	151803802	0,8,7	3,0,0	0,0,1	3,2,0	153	149	4.90743e-05	0.0196461	0.0,1.0,1.0	0.0,0.0,1.0	0.333
ENSMUSG00000026074	Map4k4	1	+	40003756	40003987	40003762	40003987	40001429	40001591	33,83,62	0,0,0	63,40,49	5,16,9	155	149	0.0001227	0.0315777	1.0,1.0,1.0	0.924,0.706,0.84	0.177
ENSMUSG00000056962	Jmjd6	11	-	116839837	116839931	116839837	116839926	116840447	116840545	0,0,3	5,7,1	2,15,1	2,0,0	154	149	1.27722e-06	0.000780638	0.0,0.0,0.744	0.492,1.0,1.0	-0.583
ENSMUSG00000043015	Nemp2	1	+	52643121	52643236	52643167	52643236	52642318	52642412	16,12,14	9,5,14	24,20,10	2,1,2	195	149	8.22033e-05	0.0254544	0.576,0.647,0.433	0.902,0.939,0.793	-0.326
ENSMUSG00000023044	Csad	15	-	102203136	102203260	102203136	102203215	102203695	102203893	9,16,25	0,1,0	20,11,22	10,5,2	194	149	3.14074e-05	0.0141451	1.0,0.925,1.0	0.606,0.628,0.894	0.266
ENSMUSG00000033852	Gm28042	2	+	120034477	120034670	120034573	120034670	120032113	120032465	4,10,6	1,1,1	10,0,1	8,2,4	245	149	0.000113437	0.0314396	0.709,0.859,0.785	0.432,0.0,0.132	0.596
ENSMUSG00000036893	Ehmt1	2	-	24863771	24863929	24863771	24863905	24877454	24877626	57,34,37	0,0,0	33,60,27	10,12,11	173	149	1.09595e-09	1.97435e-06	1.0,1.0,1.0	0.74,0.812,0.679	0.256
ENSMUSG00000045411	2410002F23Rik	7	+	44247237	44247416	44247250	44247416	44246786	44246823	12,3,5	0,0,0	23,11,22	10,8,16	162	149	5.85088e-14	2.10807e-10	1.0,1.0,1.0	0.679,0.558,0.558	0.402
ENSMUSG00000028809	Srrm1	4	-	135340502	135340607	135340502	135340604	135340846	135341035	2,2,6	13,9,8	26,24,5	0,8,2	152	149	3.72923e-07	0.00033591	0.131,0.179,0.424	1.0,0.746,0.71	-0.574
ENSMUSG00000009281	Rarres2	6	-	48569940	48570062	48569940	48570059	48570243	48570339	0,0,1	1,3,0	1,1,2	1,0,0	152	149	8.47773e-05	0.0254544	0.0,0.0,1.0	0.495,1.0,1.0	-0.498
ENSMUSG00000048330	Ric3	7	-	109047950	109048096	109047950	109048093	109054364	109054458	15,10,4	8,4,1	5,5,18	0,0,0	152	149	6.31762e-05	0.0227624	0.648,0.71,0.797	1.0,1.0,1.0	-0.282
ENSMUSG00000060534	Dcc	18	-	71378654	71378887	71378654	71378827	71384127	71384223	4,2,2	1,0,0	1,1,1	7,5,1	209	149	1.71376e-08	2.05823e-05	0.74,1.0,1.0	0.092,0.125,0.416	0.702

## Sheet: groupE10vsgroupE11_A5SS_signifi
GeneID	geneSymbol	chr	strand	longExonStart_0base	longExonEnd	shortES	shortEE	flankingES	flankingEE	IJC_SAMPLE_1	SJC_SAMPLE_1	IJC_SAMPLE_2	SJC_SAMPLE_2	IncFormLen	SkipFormLen	PValue	FDR	IncLevel1	IncLevel2	IncLevelDifference
ENSMUSG00000034730	Adgrb1	15	+	74584377	74584432	74584377	74584417	74586756	74587457	11,10,5	3,5,8	1,4,1	0,0,0	164	149	3.78977e-06	0.000885964	0.769,0.645,0.362	1.0,1.0,1.0	-0.408
ENSMUSG00000022335	Zfat	15	-	68110443	68110562	68110476	68110562	68104955	68105079	0,1,0	23,13,11	5,6,4	13,15,12	182	149	9.88792e-05	0.0160032	0.0,0.059,0.0	0.239,0.247,0.214	-0.214
ENSMUSG00000008575	Nfib	4	-	82323544	82323710	82323571	82323710	82320473	82320556	0,1,0	1,0,2	0,4,5	2,0,0	176	149	3.48594e-05	0.00666765	0.0,1.0,0.0	0.0,1.0,1.0	-0.333
ENSMUSG00000023235	Ccl25	8	+	4327756	4327893	4327756	4327850	4353882	4354000	1,0,0	1,4,1	6,5,2	0,7,2	192	149	2.28148e-05	0.00480023	0.437,0.0,0.0	1.0,0.357,0.437	-0.452
ENSMUSG00000021820	Camk2g	14	-	20764860	20765479	20765395	20765479	20764145	20764268	42114108	1,12,8	102,85,99	0,1,0	684	149	2.64241e-06	0.000694953	0.901,0.674,0.746	1.0,0.949,1.0	-0.209
ENSMUSG00000053332	Gas5	1	+	161036819	161037164	161036819	161036852	161037287	161037315	1317966947	1157673630	465645547	733895976	461	149	3.66051e-07	0.000154034	0.269,0.317,0.327	0.17,0.189,0.153	0.134
ENSMUSG00000039069	Mtg2	2	+	180082085	180082760	180082085	180082233	180083344	180083460	19,34,42	42,34,27	8,6,10	45,75,52	676	149	6.00869e-05	0.0105352	0.091,0.181,0.255	0.038,0.017,0.041	0.144
ENSMUSG00000068748	Ptprz1	6	+	22999199	23002746	22999199	23000199	23007273	23007418	263164212	12,5,1	36,28,20	15,5,7	2696	149	6.04165e-08	4.28707e-05	0.548,0.644,0.921	0.117,0.236,0.136	0.541
ENSMUSG00000042744	Hectd4	5	+	121292729	121292858	121292729	121292852	121295374	121295499	6,10,12	1,3,0	2,5,14	14,9,18	155	149	8.58388e-07	0.000284046	0.852,0.762,1.0	0.121,0.348,0.428	0.572
ENSMUSG00000085024	C230035I16Rik	13	-	23430135	23430352	23430228	23430352	23428106	23428415	0,0,0	1,3,2	6,8,1	0,2,1	242	149	6.11274e-08	4.28707e-05	0.0,0.0,0.0	1.0,0.711,0.381	-0.697
ENSMUSG00000000131	Xpo6	7	-	126151223	126153279	126152825	126153279	126149503	126149537	9,72,47	0,1,0	68,33,16	9,6,14	1751	149	2.97889e-10	6.26759e-07	1.0,0.86,1.0	0.391,0.319,0.089	0.687
ENSMUSG00000032280	Tle3	9	+	61394607	61394712	61394607	61394682	61407353	61407473	11,12,14	0,0,0	9,8,14	6,6,4	179	149	2.49196e-07	0.000131077	1.0,1.0,1.0	0.555,0.526,0.744	0.392
ENSMUSG00000039706	Ldb2	5	-	44479092	44479244	44479098	44479244	44476492	44476635	6,11,11	0,0,0	16,11,19	8,4,6	155	149	9.45021e-07	0.000284046	1.0,1.0,1.0	0.658,0.726,0.753	0.288
ENSMUSG00000026812	Tsc1	2	+	28671765	28672087	28671765	28671923	28672392	28672504	8,5,9	0,0,0	0,2,0	1,0,3	313	149	0.000122887	0.0184681	1.0,1.0,1.0	0.0,1.0,0.0	0.667

## Sheet: groupE10vsgroupE11_MXE_signific
GeneID	geneSymbol	chr	strand	1stExonStart_0base	1stExonEnd	2ndExonStart_0base	2ndExonEnd	upstreamES	upstreamEE	downstreamES	downstreamEE	IJC_SAMPLE_1	SJC_SAMPLE_1	IJC_SAMPLE_2	SJC_SAMPLE_2	IncFormLen	SkipFormLen	PValue	FDR	IncLevel1	IncLevel2	IncLevelDifference
ENSMUSG00000047879	Usp14	18	-	10022817	10022850	10024533	10024679	10017990	10018095	10029912	10030081	292388328	58,56,44	213207186	78,77,55	295	182	0.000150313	0.0150943	0.756,0.81,0.821	0.628,0.624,0.676	0.153
ENSMUSG00000041119	Pde9a	17	+	31415279	31415357	31420244	31420288	31414100	31414171	31443165	31443220	3,17,12	1,0,2	9,11,9	23,4,4	227	193	0.000189039	0.0170543	0.718,1.0,0.836	0.25,0.7,0.657	0.316
ENSMUSG00000037805	Rpl10a	17	+	28328966	28329047	28329373	28329522	28328810	28328885	28330524	28330697	2420189468	1010486528351	190425682350	606775636631	230	298	8.88178e-14	6.91225e-11	0.237,0.028,0.068	0.289,0.306,0.315	-0.192
ENSMUSG00000004070	Hmox2	16	+	4762558	4762677	4763728	4763846	4726362	4726471	4764605	4765097	46,17,13	285233249	76,85,74	294320298	268	267	0.000338518	0.027299	0.139,0.068,0.049	0.205,0.209,0.198	-0.119
ENSMUSG00000022400	Rbx1	15	+	81468154	81468233	81470951	81471022	81466295	81466450	81473842	81473928	232,30,38	618462674	183268274	488729650	228	220	2.37682e-05	0.00348295	0.266,0.059,0.052	0.266,0.262,0.289	-0.147
ENSMUSG00000030446	Zfp273	13	+	67822283	67822367	67823099	67823195	67813815	67813896	67824983	67826999	2,0,0	10,6,8	3,7,2	10,9,4	233	245	9.19642e-05	0.0106031	0.174,0.0,0.0	0.24,0.45,0.345	-0.287
ENSMUSG00000038408	1700018A04Rik	13	-	31586456	31586562	31592660	31592726	31578155	31580153	31625110	31625509	0,1,0	2,4,5	8,4,1	2,6,3	215	255	4.42435e-06	0.000860813	0.0,0.229,0.0	0.826,0.442,0.283	-0.441
ENSMUSG00000041958	Pigs	11	+	78328731	78328871	78328974	78329086	78328414	78328508	78332949	78333039	9,0,1	92116156	29,77,55	130168134	289	261	2.18714e-14	2.26952e-11	0.081,0.0,0.006	0.168,0.293,0.27	-0.215
ENSMUSG00000032366	Tpm1	9	-	67031950	67032026	67032465	67032541	67031451	67031514	67032793	67032864	1047748678	174157226	791927837	416452428	225	225	1.98626e-06	0.000515268	0.857,0.827,0.75	0.655,0.672,0.662	0.148
ENSMUSG00000040204	Pclaf	9	+	65890731	65890809	65893371	65893534	65890236	65890474	65901557	65903266	529114191	220813461373	519719581	166120531726	227	312	1.61053e-05	0.00257587	0.248,0.104,0.161	0.3,0.325,0.316	-0.143
ENSMUSG00000022035	Ccdc25	14	+	65840447	65840495	65846295	65846335	65837301	65837484	65851616	65851668	10,1,3	30,30,33	13,21,14	15,30,23	197	189	0.000111135	0.0118363	0.242,0.031,0.08	0.454,0.402,0.369	-0.291
ENSMUSG00000062270	Morf4l1	9	-	90102299	90102386	90107234	90107302	90097371	90100523	90110125	90110172	213,56,43	901528469	219289216	713809715	217	236	0.00016156	0.0152405	0.205,0.103,0.091	0.25,0.28,0.247	-0.126
ENSMUSG00000074194	Zfp791	8	-	85112209	85112270	85113506	85113633	85108552	85111042	85119634	85119869	0,1,0	9,0,3	1,12,8	1,5,4	276	210	0.000191745	0.0170543	0.0,1.0,0.0	0.432,0.646,0.603	-0.227
ENSMUSG00000028745	Capzb	4	+	139238908	139238998	139257260	139257382	139192898	139193028	139261983	139262097	89,8,20	61810791147	109254119	9381149934	239	271	2.68173e-06	0.000642171	0.14,0.008,0.019	0.116,0.2,0.126	-0.092
ENSMUSG00000025508	Rplp2	7	+	141448725	141448774	141451003	141451102	141447849	141448031	141451231	141451350	178657915621	102024212599	188627172394	141526952055	198	248	1.54091e-05	0.00257587	0.687,0.75,0.73	0.625,0.558,0.593	0.13
ENSMUSG00000085396	Firre	X	-	50595460	50595615	50598133	50598288	50591924	50592085	50600743	50600898	12,44,30	0,4,1	2,10,8	12,2,16	304	304	2.46145e-05	0.00348295	1.0,0.917,0.968	0.143,0.833,0.333	0.525
ENSMUSG00000037443	Cep85	4	-	134167288	134167441	134172812	134172880	134155676	134156371	134186942	134186981	2,3,1	28,61,47	9,15,9	30,47,36	217	302	2.6653e-05	0.00360743	0.09,0.064,0.029	0.295,0.308,0.258	-0.226
ENSMUSG00000040998	Npnt	3	-	132917460	132917553	132931581	132931632	132909895	132910015	132948046	132948147	5,24,18	104,115,91	0,2,2	58,62,76	200	242	0.000247414	0.0213945	0.055,0.202,0.193	0.0,0.038,0.031	0.127
ENSMUSG00000031380	Vegfd	X	+	164385803	164386029	164391601	164391792	164373377	164373919	164394432	164394581	39,30,43	24,26,29	13,22,9	20,46,43	375	340	0.00016127	0.0152405	0.596,0.511,0.573	0.371,0.302,0.159	0.283
ENSMUSG00000020516	Rps6kb1	11	-	86516743	86516987	86517349	86517392	86516090	86516191	86517582	86517640	1,0,1	8,15,6	9,3,2	2,3,10	192	393	1.50376e-05	0.00257587	0.204,0.0,0.254	0.902,0.672,0.29	-0.469
ENSMUSG00000055013	Agap1	1	+	89766305	89766464	89789162	89789324	89743727	89743896	89834433	89834588	38,98,66	13,25,37	43,48,53	39,54,53	308	311	0.00025914	0.0218027	0.747,0.798,0.643	0.527,0.473,0.502	0.229
ENSMUSG00000049690	Nckap5	1	-	125976925	125977062	125981382	125981697	125913636	125915021	126014570	126014649	12,8,5	0,0,1	32,24,28	3,10,7	464	286	0.000114067	0.0118363	1.0,1.0,0.755	0.868,0.597,0.711	0.193
ENSMUSG00000001576	Ergic1	17	+	26608592	26608654	26614355	26614428	26561488	26561632	26624589	26624684	17,8,9	156231200	44,49,54	180175161	211	222	3.07205e-09	1.50801e-06	0.103,0.035,0.045	0.205,0.228,0.261	-0.17
ENSMUSG00000025151	Maged1	X	-	94539854	94540547	94541250	94541324	94538606	94539281	94541891	94541990	294,55,192	524161196005	493748601	629578066842	223	842	3.92428e-10	2.44325e-07	0.175,0.033,0.108	0.228,0.266,0.249	-0.142
ENSMUSG00000019087	Atp6ap1	X	+	74300577	74300688	74301960	74302021	74300249	74300324	74302361	74302600	106118126	23,31,24	94121104	61,67,51	260	210	4.75424e-05	0.00591998	0.788,0.755,0.809	0.554,0.593,0.622	0.194
ENSMUSG00000074129	Rpl13a	7	-	45126990	45127092	45127208	45127274	45126708	45126794	45127495	45127568	2498177264	126471094211819	223336593026	84181157610005	215	251	0	0	0.187,0.019,0.025	0.236,0.27,0.261	-0.179
ENSMUSG00000027474	Ccm2l	2	+	153074771	153074907	153076400	153076464	153071757	153072212	153078481	153078611	2,13,10	0,0,4	3,1,3	5,6,8	285	213	2.93532e-06	0.00065269	1.0,1.0,0.651	0.31,0.111,0.219	0.67
ENSMUSG00000027423	Snx5	2	-	144261919	144262024	144270376	144270459	144260724	144260835	144270700	144270906	92,6,32	584631600	82,77,97	373357357	232	254	1.21218e-07	4.19281e-05	0.147,0.01,0.055	0.194,0.191,0.229	-0.134
ENSMUSG00000061477	Rps7	12	-	28634208	28634352	28635415	28635487	28633468	28633832	28635579	28635696	3948525727	14011953010009	227926632452	773296688361	221	293	4.31001e-05	0.00559044	0.272,0.068,0.088	0.281,0.267,0.28	-0.133
ENSMUSG00000037795	N4bp2	5	+	65786105	65786361	65788052	65788141	65775584	65775663	65790017	65791170	42,69,78	10,10,16	41,42,30	30,24,13	405	238	0.000377357	0.0293678	0.712,0.802,0.741	0.445,0.507,0.576	0.242
ENSMUSG00000035325	Sec31a	5	-	100407156	100407280	100408033	100408113	100405443	100405642	100416102	100416175	15,1,9	144141168	35,34,24	129144109	229	273	3.91235e-06	0.000811944	0.11,0.008,0.06	0.244,0.22,0.208	-0.165
ENSMUSG00000107476	Zfp862-ps	6	+	48515236	48515356	48525023	48525122	48514151	48514326	48527444	48527549	15,32,39	0,1,4	23,21,22	10,18,10	269	248	6.29997e-07	0.000196118	1.0,0.967,0.9	0.68,0.518,0.67	0.333
ENSMUSG00000059900	Tmem40	6	-	115736382	115736436	115741540	115741672	115734809	115734845	115742309	115742387	1,2,1	0,0,0	0,2,2	1,4,11	281	203	3.33067e-16	5.18419e-13	1.0,1.0,1.0	0.0,0.265,0.116	0.873
ENSMUSG00000034566	Atp5h	11	-	115417838	115417935	115418385	115418516	115416852	115416924	115419891	115419962	101,8,16	1267893893	166280183	108014471122	280	246	3.39097e-09	1.50801e-06	0.065,0.008,0.015	0.119,0.145,0.125	-0.1
ENSMUSG00000028464	Tpm2	4	-	43518643	43518719	43519002	43519078	43518401	43518464	43519226	43519297	32,72,102	41,50,85	63,76,89	151146180	225	225	0.000342005	0.027299	0.438,0.59,0.545	0.294,0.342,0.331	0.202
ENSMUSG00000000374	Trappc10	10	-	78196287	78196458	78197737	78197864	78193020	78193536	78199043	78199099	42,59,77	39,45,55	49,69,61	93,129,84	276	320	0.000626263	0.046418	0.555,0.603,0.619	0.379,0.383,0.457	0.186
ENSMUSG00000049580	Tsku	7	-	98353476	98353616	98359357	98359467	98350667	98353130	98361241	98361288	0,0,1	4,1,10	8,5,6	7,3,4	259	289	8.56053e-08	3.33111e-05	0.0,0.0,0.1	0.56,0.65,0.626	-0.579
ENSMUSG00000022092	Ppp3cc	14	-	70247573	70247719	70256359	70256471	70245852	70245992	70266629	70266754	1,0,0	12,6,1	5,10,8	17,24,16	261	295	1.65491e-05	0.00257587	0.086,0.0,0.0	0.249,0.32,0.361	-0.281
ENSMUSG00000056758	Hmga2	10	-	120374667	120374700	120462663	120462714	120361274	120364296	120473251	120473338	212516477	163,14,38	324332266	263324254	200	182	1.38575e-06	0.000392166	0.542,0.971,0.92	0.529,0.483,0.488	0.311
ENSMUSG00000090841	Myl6	10	-	128492228	128492402	128492601	128492745	128492058	128492136	128493538	128493566	1113166264	227819222231	108813771408	211127542459	293	323	8.09616e-05	0.00969359	0.35,0.087,0.115	0.362,0.355,0.387	-0.184
ENSMUSG00000090841	Myl6	10	-	128492228	128492535	128492601	128492745	128492058	128492136	128493538	128493566	1113166264	228019322246	108813771408	211827552473	293	456	0.000539698	0.0409776	0.432,0.118,0.155	0.444,0.438,0.47	-0.216
ENSMUSG00000031708	Tecr	8	-	83573870	83573922	83574477	83574528	83573410	83573455	83594339	83594421	89,14,55	269405351	101144100	278295278	200	201	0.000102588	0.0114056	0.25,0.034,0.136	0.267,0.329,0.266	-0.147

## Sheet: groupE10vsgroupE11_RI_significa
GeneID	geneSymbol	chr	strand	riExonStart_0base	riExonEnd	upstreamES	upstreamEE	downstreamES	downstreamEE	IJC_SAMPLE_1	SJC_SAMPLE_1	IJC_SAMPLE_2	SJC_SAMPLE_2	IncFormLen	SkipFormLen	PValue	FDR	IncLevel1	IncLevel2	IncLevelDifference
ENSMUSG00000033762	Recql4	15	-	76704986	76705443	76704986	76705116	76705190	76705443	15,40,22	28,45,39	10,6,4	39,39,41	223	149	8.46115e-05	0.0158594	0.264,0.373,0.274	0.146,0.093,0.061	0.204
ENSMUSG00000020898	Ctc1	11	+	69021029	69022614	69021029	69021115	69022376	69022614	15,38,88	0,0,0	47,30,52	4,5,4	1410	149	5.06935e-09	1.5203e-05	1.0,1.0,1.0	0.554,0.388,0.579	0.493
ENSMUSG00000020460	Rps27a	11	-	29546702	29547260	29546702	29546788	29547205	29547260	692228215	747588966268	259471143	0,1577,0	566	149	4.05755e-08	4.11423e-05	0.024,0.007,0.009	1.0,0.073,1.0	-0.678
ENSMUSG00000020329	Polrmt	10	-	79738030	79738804	79738030	79738210	79738681	79738804	3,8,15	0,0,0	3,1,2	1,2,1	620	149	0.000165619	0.0292172	1.0,1.0,1.0	0.419,0.107,0.325	0.716
ENSMUSG00000000148	Brat1	5	+	140712504	140713172	140712504	140712901	140713052	140713172	2,1,0	1,11,8	10,5,3	0,0,3	300	149	2.27412e-06	0.000852509	0.498,0.043,0.0	1.0,1.0,0.332	-0.597
ENSMUSG00000038335	Tsr1	11	+	74907823	74908120	74907823	74907964	74908045	74908120	39,39,17	176139151	113,76,82	118139118	230	149	4.11561e-08	4.11423e-05	0.126,0.154,0.068	0.383,0.262,0.31	-0.202
ENSMUSG00000002486	Tchp	5	+	114719578	114720268	114719578	114719764	114720124	114720268	6,37,8	12,34,29	6,0,0	20,49,18	509	149	0.000306316	0.0417565	0.128,0.242,0.075	0.081,0.0,0.0	0.121
ENSMUSG00000053332	Gas5	1	+	161036819	161037315	161036819	161036852	161037287	161037315	164811521127	1157673630	581725669	733895976	584	149	2.14993e-07	0.000128953	0.267,0.304,0.313	0.168,0.171,0.149	0.132
ENSMUSG00000032525	Nktr	9	+	121727315	121729680	121727315	121727390	121729635	121729680	35,79,83	2,7,1	42,33,26	0,0,0	2394	149	5.67312e-05	0.0130874	0.521,0.413,0.838	1.0,1.0,1.0	-0.409
ENSMUSG00000071103	1700029J07Rik	8	-	45973503	45975252	45973503	45973680	45975078	45975252	13,22,19	0,6,4	10,34,6	0,0,0	1547	149	0.000300496	0.0417565	1.0,0.261,0.314	1.0,1.0,1.0	-0.475
ENSMUSG00000034006	Pqlc1	18	+	80256306	80257118	80256306	80256403	80256781	80257118	4,7,4	0,0,1	4,2,0	2,1,1	527	149	7.72124e-06	0.00257289	1.0,1.0,0.531	0.361,0.361,0.0	0.603
ENSMUSG00000004264	Phb2	6	+	124715953	124716430	124715953	124716030	124716424	124716430	634394616	126,806,40	626905567	0,0,112	543	149	6.20043e-05	0.0132822	0.58,0.118,0.809	1.0,1.0,0.581	-0.358
ENSMUSG00000029817	Tra2a	6	-	49245475	49246964	49245475	49245610	49246848	49246964	28,109,72	0,0,7	41,60,36	31,18,33	1387	149	1.6733e-07	0.000125456	1.0,1.0,0.525	0.124,0.264,0.105	0.677
ENSMUSG00000029510	Gpc2	5	-	138276583	138277487	138276583	138276746	138277406	138277487	159456356	60120108	239176184	128149181	809	149	5.10184e-07	0.000218577	0.328,0.412,0.378	0.256,0.179,0.158	0.175
ENSMUSG00000030083	Abtb1	6	-	88840709	88840900	88840709	88840765	88840872	88840900	7,0,0	2,4,5	4,12,4	0,0,3	256	149	8.16399e-05	0.0158594	0.671,0.0,0.0	1.0,1.0,0.437	-0.589
ENSMUSG00000004267	Eno2	6	-	124762652	124763206	124762652	124762761	124763004	124763206	4,6,3	0,0,1	6,3,9	5,4,1	392	149	4.35941e-05	0.0108949	1.0,1.0,0.533	0.313,0.222,0.774	0.408
ENSMUSG00000023191	P3h3	6	-	124850917	124851131	124850917	124850985	124851078	124851131	5,23,21	14,34,50	6,8,5	81,67,92	242	149	1.32063e-05	0.00396057	0.18,0.294,0.205	0.044,0.068,0.032	0.178
ENSMUSG00000028047	Thbs3	3	+	89223002	89223523	89223002	89223162	89223404	89223523	13,19,36	15,8,22	12,16,8	29,42,40	391	149	0.000198497	0.0330718	0.248,0.475,0.384	0.136,0.127,0.071	0.258
ENSMUSG00000030846	Tial1	7	-	128446730	128447107	128446730	128446798	128447038	128447107	36,73,38	0,0,1	32,65,22	3,6,8	389	149	2.21024e-05	0.00602593	1.0,1.0,0.936	0.803,0.806,0.513	0.271
ENSMUSG00000054708	Ankrd24	10	+	81635687	81636426	81635687	81635752	81636368	81636426	4,24,16	0,1,0	18,20,8	3,10,3	765	149	4.28692e-07	0.000214274	1.0,0.824,1.0	0.539,0.28,0.342	0.554
ENSMUSG00000031858	Mau2	8	-	70022619	70023697	70022619	70022669	70023613	70023697	27,88,83	35,57,55	32,23,16	82,61,68	1093	149	0.000220412	0.0347903	0.095,0.174,0.171	0.051,0.049,0.031	0.103
ENSMUSG00000014873	Surf2	2	+	26917427	26919055	26917427	26917531	26918928	26919055	107195195	7,5,7	87,108,86	12,18,11	1546	149	0.000245227	0.0367718	0.596,0.79,0.729	0.411,0.366,0.43	0.303

## Sheet: groupE10vsgroupE11_SE_significa
GeneID	geneSymbol	chr	strand	exonStart_0base	exonEnd	upstreamES	upstreamEE	downstreamES	downstreamEE	IJC_SAMPLE_1	SJC_SAMPLE_1	IJC_SAMPLE_2	SJC_SAMPLE_2	IncFormLen	SkipFormLen	PValue	FDR	IncLevel1	IncLevel2	IncLevelDifference
ENSMUSG00000041617	Ccdc74a	16	+	17649994	17650074	17648066	17648126	17650366	17650737	9,1,1	0,0,0	0,0,0	2,1,2	229	149	4.03e-14	1.44e-10	1.0,1.0,1.0	0.0,0.0,0.0	1
ENSMUSG00000028687	Mutyh	4	+	116810848	116810941	116807724	116807771	116814318	116814436	11,7,15	0,0,0	4,0,0	4,9,8	242	149	0	0	1.0,1.0,1.0	0.381,0.0,0.0	0.873
ENSMUSG00000086453	Gm11457	2	-	164762720	164762881	164762543	164762608	164767712	164767913	1,1,1	0,0,0	2,0,0	1,3,4	310	149	2.62e-11	5.75e-08	1.0,1.0,1.0	0.49,0.0,0.0	0.837
ENSMUSG00000066571	4931406P16Rik	7	-	34312088	34312176	34285476	34285953	34313491	34313550	1,1,6	0,0,0	5,4,0	7,9,1	237	149	3.5e-14	1.43e-10	1.0,1.0,1.0	0.31,0.218,0.0	0.824
ENSMUSG00000025261	Huwe1	X	+	151803755	151803802	151803468	151803569	151804445	151804511	4,7,3	2,1,0	0,0,0	4,6,1	196	149	3.19e-11	6.08e-08	0.603,0.842,1.0	0.0,0.0,0.0	0.815
ENSMUSG00000041617	Ccdc74a	16	+	17650148	17650205	17648066	17648126	17650366	17650409	1,1,1	0,0,0	2,1,0	2,1,2	206	149	6.31e-05	0.0205747	1.0,1.0,1.0	0.42,0.42,0.0	0.72
ENSMUSG00000030555	Ttc23	7	+	67651922	67651971	67647459	67647845	67660682	67660743	9,8,7	0,0,0	11,0,3	3,2,9	198	149	9.52e-06	0.00477457	1.0,1.0,1.0	0.734,0.0,0.201	0.688
ENSMUSG00000037994	Slc9b2	3	+	135315880	135315950	135307730	135307781	135317053	135317193	3,4,1	0,0,0	3,4,3	4,6,5	219	149	6.7e-12	1.74e-08	1.0,1.0,1.0	0.338,0.312,0.29	0.687
ENSMUSG00000049580	Tsku	7	-	98353476	98353616	98350667	98353130	98359357	98359467	6,2,8	0,0,1	8,3,2	8,5,5	289	149	6.55e-08	6.45e-05	1.0,1.0,0.805	0.34,0.236,0.171	0.686
ENSMUSG00000066571	4931406P16Rik	7	-	34312088	34312176	34285476	34285953	34313486	34313522	1,1,6	0,0,1	5,3,0	8,2,1	237	149	5.41e-06	0.00315744	1.0,1.0,0.79	0.282,0.485,0.0	0.674
ENSMUSG00000008496	Pou2f2	7	-	25115470	25115749	25100137	25100243	25116037	25116220	2,9,22	0,0,0	0,1,0	1,0,2	428	149	6.09e-06	0.00348047	1.0,1.0,1.0	0.0,1.0,0.0	0.667
ENSMUSG00000021870	Slmap	14	-	26459409	26459460	26453537	26453600	26460041	26460210	6,3,3	2,1,0	3,1,1	4,9,10	200	149	1.28e-05	0.00600105	0.691,0.691,1.0	0.358,0.076,0.069	0.626
ENSMUSG00000037266	Rsrp1	4	+	134925776	134925821	134925292	134925432	134926025	134926818	5,14,11	0,3,0	0,9,2	11,6,2	194	149	3.93e-06	0.00249838	1.0,0.782,1.0	0.0,0.535,0.434	0.604
ENSMUSG00000089889	0610040B10Rik	5	+	143330703	143330885	143329326	143329353	143332310	143332701	9,8,8	0,0,0	8,2,8	4,2,4	331	149	2.91e-07	0.000260933	1.0,1.0,1.0	0.474,0.31,0.474	0.581
ENSMUSG00000041757	Plekha6	1	+	133280338	133280407	133273857	133274374	133281782	133281811	8,1,4	0,0,2	3,1,0	1,3,2	218	149	4.02e-05	0.0151314	1.0,1.0,0.578	0.672,0.186,0.0	0.573
ENSMUSG00000028649	Macf1	4	-	123386548	123386557	123385454	123385686	123387227	123387431	4,30,3	8,7,2	0,0,0	9,5,2	158	149	5.14e-10	9.18e-07	0.32,0.802,0.586	0.0,0.0,0.0	0.569
ENSMUSG00000051705	Senp8	9	-	59739939	59740051	59737261	59737868	59750577	59750622	16,11,23	10,0,0	9,9,6	13,25,7	261	149	1.7e-05	0.00719561	0.477,1.0,1.0	0.283,0.17,0.329	0.565
ENSMUSG00000074863	Platr25	13	-	62724097	62724217	62708153	62708209	62738891	62739098	12,5,4	0,0,0	5,3,4	4,5,1	269	149	1.4e-06	0.000970368	1.0,1.0,1.0	0.409,0.249,0.689	0.551
ENSMUSG00000044176	Spink10	18	+	62651747	62651779	62650849	62650923	62653416	62653475	1,0,3	0,1,0	0,2,0	2,3,1	181	149	0.000175367	0.0439787	1.0,0.0,1.0	0.0,0.354,0.0	0.549
ENSMUSG00000092416	Zfp141	7	-	42501357	42501425	42489438	42490276	42505609	42505726	9,17,38	0,1,0	20,1,12	5,17,8	217	149	5.85e-08	5.97e-05	1.0,0.921,1.0	0.733,0.039,0.507	0.547
ENSMUSG00000026121	Sema4c	1	-	36556802	36556929	36555931	36556077	36557359	36557534	3,19,12	0,1,0	9,7,12	3,8,12	276	149	1.11e-08	1.51e-05	1.0,0.911,1.0	0.618,0.321,0.351	0.54
ENSMUSG00000040123	Zmym5	14	-	56810739	56810859	56804414	56804863	56811591	56811716	15,19,15	0,6,0	5,21,3	5,10,12	269	149	0.000111639	0.0316003	1.0,0.637,1.0	0.356,0.538,0.122	0.54
ENSMUSG00000042097	Zfp239	6	+	117866394	117866574	117863076	117863142	117869217	117869273	15,14,14	0,0,0	12,3,16	4,9,3	329	149	5.03e-07	0.000399205	1.0,1.0,1.0	0.576,0.131,0.707	0.529
ENSMUSG00000051705	Senp8	9	-	59739939	59740032	59734452	59737868	59750577	59750638	11,10,21	10,0,0	10,11,5	13,25,7	242	149	0.000148216	0.0385213	0.404,1.0,1.0	0.321,0.213,0.305	0.522
ENSMUSG00000052516	Robo2	16	-	73898911	73899184	73897015	73897207	73904382	73904556	20,26,22	0,0,9	58,31,52	34,40,41	422	149	0.000155454	0.0393298	1.0,1.0,0.463	0.376,0.215,0.309	0.521
ENSMUSG00000037514	Pank2	2	+	131282591	131282768	131274184	131274263	131293398	131293524	31,34,27	0,0,13	44,20,31	31,23,34	326	149	2.33e-05	0.00949677	1.0,1.0,0.487	0.393,0.284,0.294	0.505
ENSMUSG00000032579	Hemk1	9	-	107330772	107330822	107329323	107329432	107336178	107336272	1,5,8	0,1,0	2,3,2	2,2,3	199	149	1.53e-05	0.00675125	1.0,0.789,1.0	0.428,0.529,0.333	0.5
ENSMUSG00000055994	Nod2	8	+	88663631	88665513	88660538	88660644	88670410	88670494	3,6,10	0,0,0	31,36,25	5,1,2	2031	149	1.36e-05	0.00628258	1.0,1.0,1.0	0.313,0.725,0.478	0.495
ENSMUSG00000055994	Nod2	8	+	88663697	88665513	88660538	88660644	88670410	88670494	4,6,10	0,0,0	36,38,27	5,1,2	1965	149	3.08e-05	0.0119439	1.0,1.0,1.0	0.353,0.742,0.506	0.466
ENSMUSG00000054894	Atp5s	12	+	69725454	69725554	69724949	69725014	69737950	69738061	16,8,22	3,0,0	12,13,7	5,12,6	249	149	4.24e-06	0.0026362	0.761,1.0,1.0	0.59,0.393,0.411	0.456
ENSMUSG00000055407	Map6	7	+	99317471	99317668	99315688	99315902	99335984	99337136	8,11,7	1,0,0	7,29,11	3,6,9	346	149	5.14e-06	0.00305966	0.775,1.0,1.0	0.501,0.675,0.345	0.418
ENSMUSG00000029177	Cenpa	5	+	30668998	30669052	30666911	30667113	30669737	30669828	13,6,7	0,1,0	5,4,8	4,2,4	203	149	9.22e-06	0.00470508	1.0,0.815,1.0	0.478,0.595,0.595	0.382
ENSMUSG00000097321	1700028E10Rik	5	+	151428087	151428170	151380388	151380523	151430074	151430473	2,12,2	0,1,4	0,1,0	3,0,2	232	149	0.000144633	0.0381845	1.0,0.885,0.243	0.0,1.0,0.0	0.376
ENSMUSG00000040842	Szrd1	4	-	141120323	141120373	141118526	141118778	141139691	141139727	36,28,22	4,0,6	21,40,21	14,27,20	199	149	6.87e-06	0.00377897	0.871,1.0,0.733	0.529,0.526,0.44	0.37
ENSMUSG00000033460	Armcx1	X	+	134718369	134718461	134717987	134718050	134718725	134718818	17,10,11	0,0,0	10,19,15	11,6,1	241	149	0.000108514	0.0315423	1.0,1.0,1.0	0.36,0.662,0.903	0.358
ENSMUSG00000038695	Josd2	7	+	44470858	44470987	44470411	44470537	44471233	44471307	10,18,25	0,0,1	7,15,7	1,4,5	278	149	8.97e-05	0.0269953	1.0,1.0,0.931	0.79,0.668,0.429	0.348
ENSMUSG00000110605	Gm32856	8	+	129267484	129267699	129263647	129263724	129281022	129281149	25,11,15	9,7,10	0,8,2	8,13,8	364	149	0.000186336	0.0463231	0.532,0.391,0.38	0.0,0.201,0.093	0.336
ENSMUSG00000021750	Fam107a	14	-	8301352	8301536	8301058	8301233	8309484	8309777	10,4,0	0,0,1	1,0,0	0,4,2	333	149	1.46e-05	0.00650539	1.0,1.0,0.0	1.0,0.0,0.0	0.333
ENSMUSG00000038302	Afg1l	10	-	42438353	42438405	42426485	42426587	42454306	42454530	8,2,2	0,1,0	6,10,3	4,3,3	201	149	0.000117077	0.0328148	1.0,0.597,1.0	0.527,0.712,0.426	0.311
ENSMUSG00000038876	Rnf146	10	-	29361284	29361345	29354291	29354447	29361983	29362047	37,38,46	5,1,5	31,23,26	10,11,16	210	149	0.000105611	0.0314511	0.84,0.964,0.867	0.687,0.597,0.536	0.284
ENSMUSG00000071253	Slc25a16	10	+	62932718	62932791	62930302	62930436	62937417	62937539	21,16,8	1,0,0	7,11,23	1,5,7	222	149	3.73e-05	0.0142001	0.934,1.0,1.0	0.825,0.596,0.688	0.275
ENSMUSG00000029673	Auts2	5	-	131470413	131470458	131461281	131461353	131472237	131472479	9,2,1	0,0,1	2,3,9	1,3,5	194	149	0.000145584	0.0381845	1.0,1.0,0.434	0.606,0.434,0.58	0.271
ENSMUSG00000046949	Nqo2	13	+	33966044	33966126	33964750	33964800	33968189	33968277	8,6,11	23,7,17	3,0,0	22,28,7	231	149	1.71e-05	0.00719561	0.183,0.356,0.294	0.081,0.0,0.0	0.251
ENSMUSG00000022246	Rai14	15	-	10589258	10589345	10587837	10587924	10591586	10591615	190152149	38,42,53	240174190	169152140	236	149	5.72e-08	5.97e-05	0.759,0.696,0.64	0.473,0.42,0.461	0.247
ENSMUSG00000022139	Mbnl2	14	+	120395711	120395765	120388899	120389163	120396450	120396604	63,57,57	0,0,0	68,55,43	9,10,16	203	149	2.48e-08	2.96e-05	1.0,1.0,1.0	0.847,0.801,0.664	0.229
ENSMUSG00000028464	Tpm2	4	-	43519002	43519078	43518643	43518719	43519226	43519297	17,37,35	22,28,40	26,32,31	95,82,133	225	149	2.6e-05	0.0103195	0.339,0.467,0.367	0.153,0.205,0.134	0.227
ENSMUSG00000041658	Rragb	X	+	153148451	153148535	153143975	153144075	153150361	153150428	153,76,94	19,11,8	51,59,50	25,26,13	233	149	0.000200013	0.0488734	0.837,0.815,0.883	0.566,0.592,0.711	0.222
ENSMUSG00000038718	Pbx3	2	-	34224544	34224646	34213251	34213442	34370823	34370846	54,82,79	1,0,0	34,67,62	10,10,7	251	149	6.08e-07	0.000470089	0.97,1.0,1.0	0.669,0.799,0.84	0.221
ENSMUSG00000024795	Kif20b	19	+	34972396	34972498	34969919	34970117	34972858	34973009	121,61,65	101,41,59	55,50,48	131100120	251	149	3.19e-07	0.000276239	0.416,0.469,0.395	0.2,0.229,0.192	0.22
ENSMUSG00000039153	Runx2	17	-	44658518	44658692	44639664	44639826	44717191	44717296	2,18,7	0,0,1	93,86,99	18,17,19	323	149	4.51e-05	0.0162577	1.0,1.0,0.764	0.704,0.7,0.706	0.218
ENSMUSG00000032366	Tpm1	9	-	67032465	67032541	67031950	67032026	67032793	67032864	391280233	123,84,147	284311318	275314276	225	149	0.000109227	0.0315423	0.678,0.688,0.512	0.406,0.396,0.433	0.214
ENSMUSG00000055013	Agap1	1	+	89766305	89766464	89743727	89743896	89789162	89789324	62151111	3,4,7	63,85,73	10,15,22	308	149	4.5e-05	0.0162577	0.909,0.948,0.885	0.753,0.733,0.616	0.213
ENSMUSG00000005936	Kctd20	17	+	28957878	28958057	28952598	28952757	28961413	28961537	14,43,40	0,0,0	49,44,49	5,7,5	328	149	0.000130891	0.0356386	1.0,1.0,1.0	0.817,0.741,0.817	0.208
ENSMUSG00000055322	Tns1	1	-	73937224	73937317	73927911	73928110	73952420	73953950	10,42,43	0,0,1	38,34,46	8,9,3	242	149	4.98e-05	0.0173767	1.0,1.0,0.964	0.745,0.699,0.904	0.205
ENSMUSG00000025026	Add3	19	+	53244309	53244405	53242503	53242627	53244997	53247399	156357290	23,28,53	234283194	83,74,95	245	149	5.62e-05	0.019346	0.805,0.886,0.769	0.632,0.699,0.554	0.192
ENSMUSG00000037514	Pank2	2	+	131287473	131287597	131274076	131274263	131293398	131293457	142159164	0,0,13	196164171	31,23,34	273	149	2.92e-07	0.000260933	1.0,1.0,0.873	0.775,0.796,0.733	0.19
ENSMUSG00000036501	Fam13b	18	-	34497333	34497546	34494598	34494776	34499685	34499852	80,55,46	0,2,0	79,90,63	12,12,4	362	149	6.22e-06	0.00348855	1.0,0.919,1.0	0.73,0.755,0.866	0.189
ENSMUSG00000028104	Polr3gl	3	-	96582087	96582255	96581643	96581773	96594083	96594181	44,56,78	0,3,0	69,93,90	10,8,13	317	149	4.55e-05	0.0162577	1.0,0.898,1.0	0.764,0.845,0.765	0.175
ENSMUSG00000042323	Pbrm1	14	+	31113848	31114004	31107108	31107310	31117012	31117083	177349318	19,50,44	184251216	51,71,75	305	149	0.000109028	0.0315423	0.82,0.773,0.779	0.638,0.633,0.585	0.172
ENSMUSG00000028878	Fam76a	4	-	132910691	132910778	132903897	132904033	132913668	132913826	82,62,54	1,1,0	70,75,86	18,8,5	236	149	6.33e-05	0.0205747	0.981,0.975,1.0	0.711,0.855,0.916	0.158
ENSMUSG00000063550	Nup98	7	-	102169362	102169503	102163688	102163822	102176312	102176405	111202169	0,0,0	134161137	15,16,9	290	149	1.35e-06	0.000970368	1.0,1.0,1.0	0.821,0.838,0.887	0.151
ENSMUSG00000034681	Rnps1	17	+	24418037	24418218	24414674	24414734	24418456	24418612	739894868	63,21,46	8391024844	80154116	330	149	0.000154561	0.0393298	0.841,0.951,0.895	0.826,0.75,0.767	0.115
ENSMUSG00000040940	Arhgef1	7	+	24918519	24919351	24917894	24918000	24919630	24919776	15,76,86	18,82,71	17,18,20	57,118,75	981	149	0.000126064	0.0346542	0.112,0.123,0.155	0.043,0.023,0.039	0.095
ENSMUSG00000021268	Meg3	12	+	109549290	109549371	109546429	109546542	109549478	109549552	162267245	33,29,17	82,69,62	0,3,1	230	149	0.00013438	0.0362433	0.761,0.856,0.903	1.0,0.937,0.976	-0.131
ENSMUSG00000026463	Atp2b4	1	-	133711641	133711822	133706310	133706996	133715053	133715230	0,2,1	14,25,39	27,8,18	81,46,26	330	149	0.000191329	0.0471543	0.0,0.035,0.011	0.131,0.073,0.238	-0.132
ENSMUSG00000020212	Mdm1	10	+	118156833	118156863	118152174	118152274	118157194	118157370	0,0,0	79,74,84	15,23,20	102,107,72	179	149	4.14e-08	4.73e-05	0.0,0.0,0.0	0.109,0.152,0.188	-0.15
ENSMUSG00000036026	Tmem63b	17	-	45678962	45679001	45677925	45678016	45679236	45679316	44,93,104	12,11,34	49,55,62	1,4,0	188	149	9.89e-06	0.00479334	0.744,0.87,0.708	0.975,0.916,1.0	-0.19
ENSMUSG00000045374	Wdr81	11	-	75444254	75444434	75440943	75442089	75444697	75444843	13,35,41	1,7,6	54,48,62	0,2,0	329	149	0.00011951	0.0331714	0.855,0.694,0.756	1.0,0.916,1.0	-0.204
ENSMUSG00000100826	Snhg14	7	-	59973846	59973899	59973270	59973650	59973996	59975759	36,22,19	9,10,5	42,27,7	0,0,2	202	149	1.18e-05	0.00564283	0.747,0.619,0.737	1.0,1.0,0.721	-0.206
ENSMUSG00000020282	Rhbdf1	11	-	32210826	32210902	32210657	32210758	32211110	32211139	57,64,68	15,10,8	56,91,41	0,0,0	225	149	4.65e-08	5.11e-05	0.716,0.809,0.849	1.0,1.0,1.0	-0.209
ENSMUSG00000036853	Mcoln3	3	+	146139370	146139577	146137446	146137569	146140463	146141806	73,39,67	4,7,14	51,57,42	2,0,0	356	149	1.39e-05	0.00630541	0.884,0.7,0.667	0.914,1.0,1.0	-0.221
ENSMUSG00000021144	Mta1	12	+	113133540	113133576	113133184	113133337	113135796	113135828	145194175	343527382	287280331	237294274	185	149	6.77e-13	1.94e-09	0.254,0.229,0.27	0.494,0.434,0.493	-0.223
ENSMUSG00000034321	Exosc1	19	-	41926531	41926565	41925188	41925239	41931355	41931430	36,31,31	14,8,4	23,35,36	0,0,0	183	149	3.82e-07	0.000321386	0.677,0.759,0.863	1.0,1.0,1.0	-0.234
ENSMUSG00000071064	Zfp827	8	+	79188148	79188181	79186175	79186353	79189666	79190856	0,0,0	14,37,19	12,5,4	33,17,8	182	149	8.99e-06	0.00467406	0.0,0.0,0.0	0.229,0.194,0.29	-0.238
ENSMUSG00000026921	Egfl7	2	+	26592117	26592241	26591028	26591063	26592417	26592681	12,26,35	3,3,9	35,48,24	0,0,1	273	149	1.93e-05	0.00799006	0.686,0.825,0.68	1.0,1.0,0.929	-0.246
ENSMUSG00000073563	Csnk1g3	18	+	53948644	53948668	53948047	53948154	53953244	53955684	48,28,44	154,82,88	150151111	134,96,109	173	149	7.06e-09	1.01e-05	0.212,0.227,0.301	0.491,0.575,0.467	-0.264
ENSMUSG00000023994	Nfya	17	-	48398981	48399065	48395649	48395796	48400437	48400580	36109100	48,78,63	83122103	19,45,25	233	149	0.000151515	0.039024	0.324,0.472,0.504	0.736,0.634,0.725	-0.265
ENSMUSG00000054280	Prr14l	5	-	32851881	32851998	32844043	32844564	32854092	32854256	0,2,0	3,14,19	10,1,9	9,5,7	266	149	2.46e-05	0.00989744	0.0,0.074,0.0	0.384,0.101,0.419	-0.277
ENSMUSG00000026388	3110009E18Rik	1	+	120171400	120171482	120166134	120166172	120188040	120188189	36,20,43	9,4,18	40,45,35	2,0,0	231	149	1.89e-08	2.36e-05	0.721,0.763,0.606	0.928,1.0,1.0	-0.279
ENSMUSG00000068663	Clec16a	16	+	10638786	10638915	10635245	10635296	10644760	10644881	12,18,11	6,3,2	14,18,11	1,0,0	278	149	8.97e-05	0.0269953	0.517,0.763,0.747	0.882,1.0,1.0	-0.285
ENSMUSG00000032198	Dock6	9	-	21829473	21829578	21825782	21825875	21830213	21830377	19,45,32	6,18,9	13,41,18	0,0,3	254	149	9.73e-06	0.00479334	0.65,0.595,0.676	1.0,1.0,0.779	-0.286
ENSMUSG00000023994	Nfya	17	-	48398981	48399068	48395649	48395796	48400437	48400580	39,117,94	48,78,63	106135117	19,45,25	236	149	7.95e-06	0.00424759	0.339,0.486,0.485	0.779,0.654,0.747	-0.29
ENSMUSG00000066306	Numa1	7	+	102002294	102002336	102001164	102001659	102007485	102007554	62,51,86	246265226	226247280	141270235	191	149	2.66e-15	1.52e-11	0.164,0.131,0.229	0.556,0.416,0.482	-0.31
ENSMUSG00000018566	Slc2a4	11	-	69946068	69946193	69945837	69945953	69946567	69946684	23,30,26	3,12,7	27,41,42	0,0,0	274	149	1.47e-08	1.91e-05	0.807,0.576,0.669	1.0,1.0,1.0	-0.316
ENSMUSG00000022668	Gtpbp8	16	-	44745394	44745493	44743737	44743868	44745998	44746363	52,39,34	17,14,9	42,49,32	0,0,0	248	149	2.37e-13	7.52e-10	0.648,0.626,0.694	1.0,1.0,1.0	-0.344
ENSMUSG00000011832	Evi5l	8	+	4201933	4201966	4200799	4200921	4202935	4203076	1,3,0	12,5,11	25,24,14	15,24,16	182	149	4.23e-05	0.0157072	0.064,0.329,0.0	0.577,0.45,0.417	-0.35
ENSMUSG00000002109	Ddb2	2	-	91216665	91216808	91212449	91212614	91217052	91217230	27,20,23	18,3,17	61,38,22	2,0,4	292	149	6.2e-05	0.0205747	0.434,0.773,0.408	0.94,1.0,0.737	-0.354
ENSMUSG00000018566	Slc2a4	11	-	69946285	69946458	69945837	69945953	69946567	69946684	15,43,24	3,12,7	99,81,71	0,0,0	322	149	2.97e-11	6.06e-08	0.698,0.624,0.613	1.0,1.0,1.0	-0.355
ENSMUSG00000059474	Mbtd1	11	+	93887021	93887073	93885851	93886062	93905158	93905358	20,23,29	7,27,6	31,33,23	0,0,0	201	149	4.8e-09	7.23e-06	0.679,0.387,0.782	1.0,1.0,1.0	-0.384
ENSMUSG00000048874	Phf3	1	-	30837104	30837266	30824209	30824519	30873577	30873581	20,14,14	6,4,9	26,12,22	1,0,1	311	149	1.16e-06	0.000869719	0.615,0.626,0.427	0.926,1.0,0.913	-0.39
ENSMUSG00000033386	Frrs1	3	+	116890904	116891003	116885106	116885289	116891839	116891987	8,12,17	6,4,4	12,19,13	0,0,0	248	149	1.43e-06	0.000970368	0.445,0.643,0.719	1.0,1.0,1.0	-0.398
ENSMUSG00000051527	Usp29	7	+	6737564	6737634	6730582	6731302	6738855	6738945	8,29,11	8,14,3	9,6,15	0,0,1	219	149	4.98e-07	0.000399205	0.405,0.585,0.714	1.0,1.0,0.911	-0.402
ENSMUSG00000022429	Dmc1	15	-	79584861	79584976	79584318	79584379	79585097	79585171	1,1,4	5,0,6	9,4,5	0,0,2	264	149	0.000203089	0.0492043	0.101,1.0,0.273	1.0,1.0,0.585	-0.404
ENSMUSG00000043251	Exoc3l	8	-	105295259	105295435	105294964	105295184	105295625	105295706	5,7,10	3,6,1	9,24,5	0,2,0	325	149	5.9e-05	0.0200774	0.433,0.348,0.821	1.0,0.846,1.0	-0.415
ENSMUSG00000071073	Lrrc73	17	+	46255178	46255339	46253530	46254616	46255658	46255781	10,4,20	2,2,8	4,10,10	0,0,0	310	149	3.08e-06	0.00200324	0.706,0.49,0.546	1.0,1.0,1.0	-0.419
ENSMUSG00000041757	Plekha6	1	+	133274792	133274879	133273857	133274374	133280338	133280407	1,2,1	8,1,6	1,0,17	0,1,0	236	149	8.16e-05	0.0253522	0.073,0.558,0.095	1.0,0.0,1.0	-0.425
ENSMUSG00000040690	Col16a1	4	+	130081434	130081521	130080575	130080620	130083121	130083175	0,0,0	1,1,1	7,4,4	1,4,8	236	149	8.66e-05	0.0266108	0.0,0.0,0.0	0.815,0.387,0.24	-0.481
ENSMUSG00000025964	Adam23	1	+	63585364	63585455	63572886	63572998	63592607	63596276	0,1,4	8,4,4	26,9,17	3,5,7	240	149	6.27e-05	0.0205747	0.0,0.134,0.383	0.843,0.528,0.601	-0.485
ENSMUSG00000028519	Dab1	4	+	104680069	104680108	104679452	104679572	104688382	104688442	10,3,6	10,10,4	3,6,1	1,0,0	188	149	2.95e-06	0.0019598	0.442,0.192,0.543	0.704,1.0,1.0	-0.509
ENSMUSG00000010751	Tnfrsf22	7	-	143639244	143639289	143636724	143638436	143639901	143639975	10,1,0	8,8,8	6,18,24	3,5,5	194	149	7.25e-05	0.0230348	0.49,0.088,0.0	0.606,0.734,0.787	-0.516
ENSMUSG00000028519	Dab1	4	+	104681597	104681663	104679452	104679572	104688382	104688442	9,1,7	10,10,4	2,2,5	1,0,0	215	149	4.74e-06	0.00288457	0.384,0.065,0.548	0.581,1.0,1.0	-0.528
ENSMUSG00000022668	Gtpbp8	16	-	44745282	44745493	44743807	44743868	44745998	44746309	26,28,20	17,14,9	24,27,30	0,0,0	360	149	2.11e-15	1.51e-11	0.388,0.453,0.479	1.0,1.0,1.0	-0.56
ENSMUSG00000105265	Sox2ot	3	+	34653177	34653284	34638173	34638639	34675668	34675897	0,8,5	17,8,6	7,6,2	1,2,0	256	149	0.000110802	0.0316003	0.0,0.368,0.327	0.803,0.636,1.0	-0.581
ENSMUSG00000075324	Fign	2	-	64027909	64027967	63977336	63980899	64097841	64098010	0,8,0	6,0,5	3,8,2	0,2,0	207	149	6.92e-05	0.0222328	0.0,1.0,0.0	1.0,0.742,1.0	-0.581
ENSMUSG00000034620	Tmem5	10	-	122096347	122096461	122096055	122096227	122096899	122097156	3,6,0	2,1,6	9,8,2	0,0,0	263	149	4.71e-05	0.0166239	0.459,0.773,0.0	1.0,1.0,1.0	-0.589
ENSMUSG00000066735	Vkorc1l1	5	+	129976988	129977192	129942173	129942365	129978518	129978628	2,12,2	26,25,0	3,2,7	0,0,0	353	149	8.02e-06	0.00424759	0.031,0.168,1.0	1.0,1.0,1.0	-0.6
ENSMUSG00000059474	Mbtd1	11	+	93891338	93891388	93885851	93886062	93905158	93905343	7,7,11	7,27,6	2,4,4	0,0,0	199	149	1.67e-15	1.51e-11	0.428,0.163,0.579	1.0,1.0,1.0	-0.61
ENSMUSG00000044912	Syt16	12	+	74162055	74162876	74129371	74129551	74222581	74222794	25,19,5	8,5,2	54,53,48	2,0,0	970	149	2e-09	3.18e-06	0.324,0.369,0.277	0.806,1.0,1.0	-0.612
ENSMUSG00000040690	Col16a1	4	+	130081434	130081479	130080575	130080620	130083121	130083175	1,0,0	1,1,1	16,13,19	1,4,8	194	149	1.66e-05	0.00719561	0.434,0.0,0.0	0.925,0.714,0.646	-0.617
ENSMUSG00000063889	Crem	18	-	3287903	3288092	3276693	3276729	3295039	3295182	0,2,1	1,12,0	7,2,2	0,0,0	338	149	3.09e-05	0.0119439	0.0,0.068,1.0	1.0,1.0,1.0	-0.644
ENSMUSG00000058897	Col25a1	3	+	130535430	130535475	130530096	130530132	130546359	130546422	0,0,1	1,2,0	13,23,8	0,0,0	194	149	8.06e-05	0.0253073	0.0,0.0,1.0	1.0,1.0,1.0	-0.667
ENSMUSG00000090063	Dlx6os1	6	-	6869308	6869787	6820542	6824567	6871488	6871592	2,13,6	4,2,5	1,8,2	0,0,0	628	149	1.36e-09	2.28e-06	0.106,0.607,0.222	1.0,1.0,1.0	-0.688
ENSMUSG00000056938	Acbd4	11	+	103103899	103104020	103103525	103103644	103104092	103104108	4,0,0	5,6,4	10,10,15	0,7,0	270	149	1.4e-06	0.000970368	0.306,0.0,0.0	1.0,0.441,1.0	-0.712
ENSMUSG00000074165	Zfp788	7	+	41634679	41634710	41633202	41633694	41647482	41647617	0,0,4	1,3,3	1,5,8	0,0,3	180	149	0.000142141	0.0379783	0.0,0.0,0.525	1.0,1.0,0.688	-0.721
ENSMUSG00000074863	Platr25	13	-	62708153	62708209	62706129	62706256	62738891	62739098	4,0,0	2,7,4	6,9,1	0,2,0	205	149	1.79e-07	0.000170298	0.592,0.0,0.0	1.0,0.766,1.0	-0.725
ENSMUSG00000048442	Smim5	11	+	115902986	115903143	115900177	115900342	115905154	115905302	1,0,0	3,1,1	6,2,6	0,1,0	306	149	2.09e-11	4.98e-08	0.14,0.0,0.0	1.0,0.493,1.0	-0.784
ENSMUSG00000025983	Ccdc150	1	+	54360991	54361118	54356663	54356833	54364417	54364612	0,4,0	3,3,8	2,2,2	0,0,0	276	149	1.52e-14	7.25e-11	0.0,0.419,0.0	1.0,1.0,1.0	-0.86
ENSMUSG00000025958	Creb1	1	+	64561752	64561865	64559726	64559768	64566216	64566317	6,0,4	17,2,7	1,8,4	0,0,0	262	149	0	0	0.167,0.0,0.245	1.0,1.0,1.0	-0.863

## Sheet: groupE10vsgroupE12_A3SS_signifi
GeneID	geneSymbol	chr	strand	longExonStart_0base	longExonEnd	shortES	shortEE	flankingES	flankingEE	IJC_SAMPLE_1	SJC_SAMPLE_1	IJC_SAMPLE_2	SJC_SAMPLE_2	IncFormLen	SkipFormLen	PValue	FDR	IncLevel1	IncLevel2	IncLevelDifference
ENSMUSG00000113204	Gm46430	13	-	74611263	74611387	74611263	74611321	74612723	74612948	26,3,8	5,1,1	3,11,2	6,12,4	215	149	0.000119213	0.0318144	0.783,0.675,0.847	0.257,0.388,0.257	0.468
ENSMUSG00000020758	Itgb4	11	+	115989718	115989841	115989721	115989841	115988889	115989019	0,0,1	1,2,1	3,3,3	0,4,3	152	149	3.12448e-05	0.0122827	0.0,0.0,0.495	1.0,0.424,0.495	-0.475
ENSMUSG00000071068	Treml2	17	+	48307879	48308273	48308056	48308273	48302611	48302932	4,2,3	2,5,1	5,9,1	0,0,0	326	149	2.92806e-06	0.00207189	0.478,0.155,0.578	1.0,1.0,1.0	-0.596
ENSMUSG00000032332	Col12a1	9	-	79598990	79601179	79598990	79600007	79602199	79602370	147196166	0,0,3	6821261919	61,75,79	1321	149	8.52937e-11	1.50884e-07	1.0,1.0,0.862	0.558,0.655,0.567	0.361
ENSMUSG00000021792	Fam213a	14	-	41004040	41004220	41004040	41004203	41008198	41008266	3,1,2	0,0,0	2,11,9	8,4,4	166	149	1.04879e-05	0.00530087	1.0,1.0,1.0	0.183,0.712,0.669	0.479
ENSMUSG00000005506	Celf1	2	+	91006619	91006695	91006631	91006695	91004700	91004862	197256244	135170161	96,260,65	37,70,22	161	149	0.000125327	0.0318144	0.575,0.582,0.584	0.706,0.775,0.732	-0.157
ENSMUSG00000031626	Sorbs2	8	+	45745716	45745841	45745785	45745841	45745419	45745446	8,17,5	26,21,16	1,1,0	2,21,5	218	149	0.000196154	0.0462662	0.174,0.356,0.176	0.255,0.032,0.0	0.14
ENSMUSG00000079845	Xlr4a	X	-	73081473	73081601	73081473	73081588	73081984	73082067	1,0,1	0,1,0	0,2,0	1,0,1	162	149	5.8672e-05	0.018871	1.0,0.0,1.0	0.0,1.0,0.0	0.333
ENSMUSG00000062743	Zfp677	17	+	21392460	21392551	21392465	21392551	21383747	21384020	0,1,1	1,2,1	5,3,4	0,0,0	154	149	0.000125891	0.0318144	0.0,0.326,0.492	1.0,1.0,1.0	-0.727
ENSMUSG00000030780	BC017158	7	-	128274632	128274723	128274632	128274703	128276227	128276412	8,2,1	0,2,0	0,0,0	2,2,1	169	149	8.73208e-09	1.0298e-05	1.0,0.469,1.0	0.0,0.0,0.0	0.823
ENSMUSG00000033852	Gm28042	2	+	120034477	120034670	120034573	120034670	120032113	120032465	4,10,6	1,1,1	6,2,0	9,10,1	245	149	2.38204e-06	0.00207189	0.709,0.859,0.785	0.288,0.108,0.0	0.652
ENSMUSG00000028464	Tpm2	4	-	43514710	43516003	43514710	43514861	43518229	43518299	86113194	53,34,75	224210222	314198394	1291	149	9.19104e-06	0.00530087	0.158,0.277,0.23	0.076,0.109,0.061	0.14
ENSMUSG00000051527	Usp29	7	+	6738806	6738945	6738855	6738945	6737564	6737634	21,19,19	2,11,5	1,11,5	0,1,0	198	149	5.25044e-05	0.018576	0.888,0.565,0.741	1.0,0.892,1.0	-0.233
ENSMUSG00000028809	Srrm1	4	-	135340502	135340607	135340502	135340604	135340846	135341035	2,2,6	13,9,8	4,19,8	0,1,0	152	149	2.88658e-15	1.02127e-11	0.131,0.179,0.424	1.0,0.949,1.0	-0.738
ENSMUSG00000040272	Accs	2	-	93847916	93848189	93847916	93848186	93849764	93849939	0,3,7	1,3,9	8,5,5	1,0,0	152	149	1.54763e-05	0.00684438	0.0,0.495,0.433	0.887,1.0,1.0	-0.653

## Sheet: groupE10vsgroupE12_A5SS_signifi
GeneID	geneSymbol	chr	strand	longExonStart_0base	longExonEnd	shortES	shortEE	flankingES	flankingEE	IJC_SAMPLE_1	SJC_SAMPLE_1	IJC_SAMPLE_2	SJC_SAMPLE_2	IncFormLen	SkipFormLen	PValue	FDR	IncLevel1	IncLevel2	IncLevelDifference
ENSMUSG00000022855	Senp2	16	+	22011493	22011619	22011493	22011552	22014123	22014257	25,30,38	68164152	0,3,0	53,92,34	216	149	9.637e-08	4.03597e-05	0.202,0.112,0.147	0.0,0.022,0.0	0.146
ENSMUSG00000022789	Dnm1l	16	-	16345979	16346145	16345997	16346145	16340995	16341067	1,1,1	2,1,3	0,6,1	1,0,0	167	149	9.30711e-05	0.0149916	0.308,0.472,0.229	0.0,1.0,1.0	-0.33
ENSMUSG00000021262	Evl	12	+	108683194	108683410	108683194	108683261	108686049	108686116	409463391	162144155	464409573	455383466	298	149	1.60337e-11	1.67873e-08	0.558,0.617,0.558	0.338,0.348,0.381	0.222
ENSMUSG00000064043	Trerf1	17	+	47319351	47319678	47319351	47319618	47323277	47323662	18,26,26	0,2,6	12,14,8	15,13,7	209	149	8.35037e-07	0.000291428	1.0,0.903,0.755	0.363,0.434,0.449	0.471
ENSMUSG00000075595	Zfp652	11	+	95748999	95750147	95748999	95749607	95752874	95753022	188193160	0,5,10	54,164,99	10,17,16	689	149	4.23108e-05	0.0102713	1.0,0.893,0.776	0.539,0.676,0.572	0.294
ENSMUSG00000097589	Dleu2	14	-	61648481	61648822	61648617	61648822	61643359	61643455	2,12,4	6,2,2	1,1,0	6,1,2	285	149	0.000147052	0.0192455	0.148,0.758,0.511	0.08,0.343,0.0	0.331
ENSMUSG00000000416	Cttnbp2	6	-	18433819	18435446	18433982	18435446	18427438	18427642	3,9,3	0,1,0	7,14,2	1,5,5	312	149	2.23797e-05	0.00669473	1.0,0.811,1.0	0.77,0.572,0.16	0.436
ENSMUSG00000030409	Dmpk	7	+	19088000	19088264	19088000	19088249	19088910	19088996	1,7,12	3,2,7	10,11,3	2,0,0	164	149	0.000379484	0.0345496	0.232,0.761,0.609	0.82,1.0,1.0	-0.406
ENSMUSG00000030815	Phkg2	7	+	127577534	127577710	127577534	127577646	127579666	127579732	39,53,33	10,8,0	17,11,7	13,4,21	213	149	0.000517517	0.0433472	0.732,0.823,1.0	0.478,0.658,0.189	0.41
ENSMUSG00000030815	Phkg2	7	+	127577534	127577710	127577534	127577688	127579666	127579732	18,16,11	0,3,0	9,4,3	3,5,3	171	149	0.000135962	0.0189803	1.0,0.823,1.0	0.723,0.411,0.466	0.408
ENSMUSG00000027405	Nop56	2	+	130277031	130277314	130277031	130277132	130277475	130277624	443456442	638432442	194170135	392376375	331	149	7.68985e-05	0.014868	0.238,0.322,0.31	0.182,0.169,0.139	0.127
ENSMUSG00000060147	Serpinb6a	13	-	33935568	33935794	33935572	33935794	33931471	33931646	6,1,4	0,0,2	1,4,4	7,3,1	153	149	0.000270897	0.0270123	1.0,1.0,0.661	0.122,0.565,0.796	0.393
ENSMUSG00000053332	Gas5	1	+	161036819	161037164	161036819	161036852	161037287	161037315	1317966947	1157673630	713457563	11628241369	461	149	8.7641e-13	1.8352e-09	0.269,0.317,0.327	0.165,0.152,0.117	0.16
ENSMUSG00000025597	Klhl4	X	+	114543001	114543188	114543001	114543170	114549352	114549577	10,6,2	2,4,16	3,0,0	11,18,10	167	149	0.000170256	0.0206419	0.817,0.572,0.1	0.196,0.0,0.0	0.431
ENSMUSG00000036053	Fmnl2	2	+	53130411	53130505	53130411	53130458	53131839	53133804	64,81,69	51,39,32	159132127	40,30,15	196	149	0.000181785	0.0206419	0.488,0.612,0.621	0.751,0.77,0.866	-0.222
ENSMUSG00000068748	Ptprz1	6	+	22999199	23002746	22999199	23000199	23007273	23007418	263164212	12,5,1	29,27,6	7,24,3	2696	149	6.14799e-11	4.2913e-08	0.548,0.644,0.921	0.186,0.059,0.1	0.589
ENSMUSG00000033276	Stk36	1	+	74631585	74631666	74631585	74631660	74632728	74632900	4,9,3	14,19,23	0,0,1	9,18,11	155	149	0.000397863	0.0347136	0.215,0.313,0.111	0.0,0.0,0.08	0.186
ENSMUSG00000029290	Zfp326	5	+	105886316	105888839	105886316	105886428	105891117	105891316	425628643	0,3,0	254380296	1,8,10	2560	149	8.15016e-05	0.014868	1.0,0.924,1.0	0.937,0.734,0.633	0.207
ENSMUSG00000036980	Taf6	5	-	138186961	138187226	138187169	138187226	138184331	138184547	29,19,46	13,0,12	21,26,9	40,31,17	357	149	0.000236545	0.0247662	0.482,1.0,0.615	0.18,0.259,0.181	0.492
ENSMUSG00000085024	C230035I16Rik	13	-	23430135	23430352	23430228	23430352	23428106	23428415	0,0,0	1,3,2	10,3,1	0,2,0	242	149	6.72355e-09	3.51978e-06	0.0,0.0,0.0	1.0,0.48,1.0	-0.827
ENSMUSG00000013736	Trnt1	6	+	106769165	106769256	106769165	106769191	106769829	106770003	55,30,29	6,0,0	22,35,30	19,13,6	214	149	4.41459e-05	0.0102713	0.865,1.0,1.0	0.446,0.652,0.777	0.33
ENSMUSG00000085385	Snhg17	2	-	158360458	158360599	158360526	158360599	158359181	158359432	21,28,48	5,16,13	39,21,32	1,4,0	217	149	0.000187295	0.0206419	0.743,0.546,0.717	0.964,0.783,1.0	-0.247
ENSMUSG00000109378	Gm49396	7	+	30564202	30564394	30564202	30564301	30565094	30566381	4,11,5	0,0,2	7,0,11	3,7,5	242	149	8.52032e-05	0.014868	1.0,1.0,0.606	0.59,0.0,0.575	0.48
ENSMUSG00000030990	Pgap2	7	+	102235661	102235872	102235661	102235759	102236093	102236346	9,6,10	2,1,3	1,6,2	3,8,5	262	149	0.000332513	0.0316492	0.719,0.773,0.655	0.159,0.299,0.185	0.501
ENSMUSG00000069520	Tmem19	10	-	115361808	115361959	115361906	115361959	115359653	115359767	38,52,54	6,5,15	30,56,33	2,1,0	247	149	0.000128558	0.0189803	0.793,0.863,0.685	0.9,0.971,1.0	-0.177

## Sheet: groupE10vsgroupE12_MXE_signific
GeneID	geneSymbol	chr	strand	1stExonStart_0base	1stExonEnd	2ndExonStart_0base	2ndExonEnd	upstreamES	upstreamEE	downstreamES	downstreamEE	IJC_SAMPLE_1	SJC_SAMPLE_1	IJC_SAMPLE_2	SJC_SAMPLE_2	IncFormLen	SkipFormLen	PValue	FDR	IncLevel1	IncLevel2	IncLevelDifference
ENSMUSG00000037805	Rpl10a	17	+	28328966	28329047	28329373	28329522	28328810	28328885	28330524	28330697	2420189468	1010486528351	210920543089	589958948753	230	298	7.43849e-15	3.60395e-12	0.237,0.028,0.068	0.317,0.311,0.314	-0.203
ENSMUSG00000004070	Hmox2	16	+	4762558	4762677	4763728	4763846	4726362	4726471	4764605	4765097	46,17,13	285233249	94,105,87	285327368	268	267	3.69424e-06	0.000715944	0.139,0.068,0.049	0.247,0.242,0.191	-0.141
ENSMUSG00000115987	Vps28	15	-	76624447	76624485	76624591	76624620	76623170	76624175	76625133	76625205	23,1,8	48,39,75	56,46,56	90,62,93	178	187	0.000385584	0.0339664	0.335,0.026,0.101	0.395,0.438,0.387	-0.253
ENSMUSG00000021144	Mta1	12	+	113133540	113133576	113135796	113135828	113133184	113133337	113136280	113136432	39,66,52	447612449	138,108,83	289228198	185	181	0	0	0.079,0.095,0.102	0.318,0.317,0.291	-0.217
ENSMUSG00000021268	Meg3	12	+	109546429	109546542	109549290	109549371	109544026	109544742	109549478	109549552	37,37,43	101223202	4,2,1	95,41,57	262	230	1.3474e-05	0.00206151	0.243,0.127,0.157	0.036,0.041,0.015	0.145
ENSMUSG00000033799	Fam208b	13	-	3599836	3599856	3599938	3600334	3599651	3599751	3610789	3610807	45,69,93	3,8,8	5,36,3	0,0,0	545	169	6.85908e-06	0.00124621	0.823,0.728,0.783	1.0,1.0,1.0	-0.222
ENSMUSG00000032366	Tpm1	9	-	67031950	67032026	67032465	67032541	67031451	67031514	67032793	67032864	1047748678	174157226	109210201163	121312801473	225	225	0	0	0.857,0.827,0.75	0.474,0.443,0.441	0.359
ENSMUSG00000040204	Pclaf	9	+	65890731	65890809	65893371	65893534	65890236	65890474	65901557	65903266	529114191	220813461373	319379352	91611571131	227	312	3.85948e-05	0.00467479	0.248,0.104,0.161	0.324,0.31,0.3	-0.14
ENSMUSG00000007035	Msh5	17	-	35044316	35044438	35045293	35045374	35043965	35044134	35045929	35046116	0,0,0	5,6,6	5,3,1	0,5,1	230	271	9.64721e-06	0.00155802	0.0,0.0,0.0	1.0,0.414,0.541	-0.652
ENSMUSG00000033335	Dnm2	9	+	21478898	21479037	21480406	21480545	21478280	21478348	21481332	21481419	4,10,25	212174197	53,87,35	172252118	288	288	8.07202e-10	1.95545e-07	0.019,0.054,0.113	0.236,0.257,0.229	-0.179
ENSMUSG00000037894	H2afz	3	+	137865132	137865210	137865519	137865633	137864486	137864696	137866010	137866140	2006227384	843790178446	220815602360	489544286398	227	263	0	0	0.216,0.028,0.05	0.343,0.29,0.299	-0.213
ENSMUSG00000025508	Rplp2	7	+	141448725	141448774	141451003	141451102	141447849	141448031	141451231	141451350	178657915621	102024212599	257019773823	207213603518	198	248	0.000599248	0.0497889	0.687,0.75,0.73	0.608,0.645,0.576	0.113
ENSMUSG00000025272	Tro	X	-	150645693	150646119	150649547	150649655	150645307	150645521	150650433	150650548	64,53,58	197409351	11,41,14	528334500	257	575	3.2698e-05	0.00413274	0.421,0.225,0.27	0.045,0.215,0.059	0.199
ENSMUSG00000022246	Rai14	15	-	10587837	10587924	10589258	10589345	10583781	10583836	10591586	10591615	79,71,80	85162154	23,40,8	230320117	236	236	3.17009e-11	9.363e-09	0.482,0.305,0.342	0.091,0.111,0.064	0.288
ENSMUSG00000022246	Rai14	15	-	10589258	10589345	10591586	10591615	10587837	10587924	10592071	10592250	71,98,96	72,59,55	185,234,90	15,55,8	178	236	6.17186e-10	1.63105e-07	0.567,0.688,0.698	0.942,0.849,0.937	-0.258
ENSMUSG00000055013	Agap1	1	+	89789162	89789324	89834433	89834588	89766305	89766464	89837711	89837802	24,57,45	43,55,54	13,22,6	47,77,34	311	304	0.000114259	0.0107145	0.353,0.503,0.449	0.213,0.218,0.147	0.242
ENSMUSG00000001576	Ergic1	17	+	26608592	26608654	26614355	26614428	26561488	26561632	26624589	26624684	17,8,9	156231200	51,61,23	147,180,70	211	222	1.18907e-11	4.93804e-09	0.103,0.035,0.045	0.267,0.263,0.257	-0.201
ENSMUSG00000025151	Maged1	X	-	94539854	94540547	94541250	94541324	94538606	94539281	94541891	94541990	294,55,192	524161196005	491646304	508665003861	223	842	3.22085e-11	9.363e-09	0.175,0.033,0.108	0.267,0.273,0.229	-0.151
ENSMUSG00000074129	Rpl13a	7	-	45126990	45127092	45127208	45127274	45126708	45126794	45127495	45127568	2498177264	126471094211819	339224404331	11571961315756	215	251	0	0	0.187,0.019,0.025	0.255,0.229,0.243	-0.165
ENSMUSG00000027423	Snx5	2	-	144261919	144262024	144270376	144270459	144260724	144260835	144270700	144270906	92,6,32	584631600	68,100,58	224343209	232	254	2.93865e-11	9.363e-09	0.147,0.01,0.055	0.249,0.242,0.233	-0.171
ENSMUSG00000037110	Ralgapa2	2	-	146443783	146444011	146449209	146449348	146435838	146436006	146450451	146450567	6,7,3	17,24,23	0,0,1	3,16,10	288	377	8.36782e-05	0.00868759	0.316,0.276,0.146	0.0,0.0,0.116	0.207
ENSMUSG00000037795	N4bp2	5	+	65786105	65786361	65788052	65788141	65775584	65775663	65790017	65791170	42,69,78	10,10,16	15,70,10	1,2,0	405	238	7.58151e-05	0.00816276	0.712,0.802,0.741	0.898,0.954,1.0	-0.199
ENSMUSG00000034164	Emid1	11	-	5109543	5109634	5110689	5110774	5106264	5106969	5116879	5116924	4,4,13	1,0,0	26,14,24	11,7,7	234	240	3.08382e-05	0.00407484	0.804,1.0,1.0	0.708,0.672,0.779	0.215
ENSMUSG00000004567	Mcoln1	8	+	3507148	3507316	3511687	3511810	3505737	3505943	3512649	3512865	37,75,79	31,57,56	41,42,15	60,97,65	317	272	4.87403e-05	0.00566753	0.506,0.53,0.548	0.37,0.271,0.165	0.259
ENSMUSG00000023089	Ndufa5	6	-	24519191	24519257	24522658	24522775	24518665	24518824	24527272	24527317	260,53,89	367323333	320229342	376221357	266	215	6.7849e-05	0.00758604	0.364,0.117,0.178	0.408,0.456,0.436	-0.214
ENSMUSG00000059900	Tmem40	6	-	115736382	115736436	115741540	115741672	115734809	115734845	115742309	115742387	1,2,1	0,0,0	2,2,3	1,3,3	281	203	8.70606e-05	0.00872707	1.0,1.0,1.0	0.591,0.325,0.419	0.555
ENSMUSG00000002342	Tmem161a	8	+	70177240	70177338	70178866	70179018	70176844	70176925	70180538	70180599	43,46,42	48,81,71	26,19,11	93,75,63	247	301	0.000181818	0.016517	0.522,0.409,0.419	0.254,0.236,0.175	0.228
ENSMUSG00000054808	Actn4	7	-	28909902	28909988	28911489	28911575	28906971	28907064	28912239	28912321	408440494	87100112	420651203	6,5,0	235	235	0	0	0.824,0.815,0.815	0.986,0.992,1.0	-0.175
ENSMUSG00000030849	Fgfr2	7	-	130198418	130198563	130199757	130199905	130196171	130196374	130200982	130201173	133,100,75	26,57,59	79,117,64	134,215,89	297	294	1.49669e-05	0.00207184	0.835,0.635,0.557	0.369,0.35,0.416	0.297
ENSMUSG00000000244	Tspan32	7	+	143011033	143011108	143014958	143015060	143006907	143007005	143015580	143015667	2,0,0	1,2,1	3,1,1	0,5,0	224	251	0.000599453	0.0497889	0.691,0.0,0.0	1.0,0.183,1.0	-0.497
ENSMUSG00000022092	Ppp3cc	14	-	70247573	70247719	70256359	70256471	70245852	70245992	70266629	70266754	1,0,0	12,6,1	12,21,8	16,38,26	261	295	3.44611e-06	0.00071556	0.086,0.0,0.0	0.459,0.384,0.258	-0.338
ENSMUSG00000019817	Plagl1	10	+	13105854	13105893	13112518	13112550	13090831	13091020	13116695	13116781	7,13,24	7,21,16	0,3,0	3,11,5	188	181	0.000103437	0.010023	0.491,0.373,0.591	0.0,0.208,0.0	0.416
ENSMUSG00000038510	Rpf2	10	-	40236122	40236204	40239747	40239787	40233107	40233207	40244584	40244717	3,3,10	1,0,0	1,0,0	0,4,3	189	231	9.6287e-06	0.00155802	0.786,1.0,1.0	1.0,0.0,0.0	0.595
ENSMUSG00000056758	Hmga2	10	-	120374667	120374700	120462663	120462714	120361274	120364296	120473251	120473338	212516477	163,14,38	105,264,71	105,219,42	200	182	1.42372e-05	0.00206937	0.542,0.971,0.92	0.476,0.523,0.606	0.276
ENSMUSG00000031708	Tecr	8	-	83573870	83573922	83574477	83574528	83573410	83573455	83594339	83594421	89,14,55	269405351	117,110,76	238233166	200	201	2.30772e-06	0.000516043	0.25,0.034,0.136	0.331,0.322,0.315	-0.183

## Sheet: groupE10vsgroupE12_RI_significa
GeneID	geneSymbol	chr	strand	riExonStart_0base	riExonEnd	upstreamES	upstreamEE	downstreamES	downstreamEE	IJC_SAMPLE_1	SJC_SAMPLE_1	IJC_SAMPLE_2	SJC_SAMPLE_2	IncFormLen	SkipFormLen	PValue	FDR	IncLevel1	IncLevel2	IncLevelDifference
ENSMUSG00000024947	Men1	19	+	6335038	6335905	6335038	6335082	6335444	6335905	87283262	5,1,0	103,138,54	8,15,5	511	149	5.71656e-06	0.00122661	0.835,0.988,1.0	0.79,0.728,0.759	0.182
ENSMUSG00000038781	Stap2	17	-	55999742	56000156	55999742	56000015	56000086	56000156	11,7,2	7,20,11	1,0,0	20,9,7	220	149	0.000449819	0.0422267	0.516,0.192,0.11	0.033,0.0,0.0	0.262
ENSMUSG00000015377	Dennd6b	15	-	89186955	89187243	89186955	89187050	89187147	89187243	25,56,58	1,3,9	13,11,1	5,14,5	246	149	4.73987e-05	0.00837563	0.938,0.919,0.796	0.612,0.322,0.108	0.537
ENSMUSG00000033543	Gtf2a2	9	+	70016818	70017191	70016818	70016923	70017072	70017191	14,47,52	6,7,7	27,13,19	0,0,2	298	149	0.000306592	0.0307001	0.538,0.77,0.788	1.0,1.0,0.826	-0.243
ENSMUSG00000031878	Nae1	8	-	104527377	104530116	104527377	104527449	104530055	104530116	35,68,96	4,9,8	27,17,11	10,6,10	2755	149	0.000269574	0.0307001	0.321,0.29,0.394	0.127,0.133,0.056	0.23
ENSMUSG00000038335	Tsr1	11	+	74907823	74908120	74907823	74907964	74908045	74908120	39,39,17	176139151	94,84,51	72,138,78	230	149	8.52294e-07	0.000256029	0.126,0.154,0.068	0.458,0.283,0.298	-0.23
ENSMUSG00000056962	Jmjd6	11	-	116839837	116840545	116839837	116839931	116840409	116840545	31,40,51	2,1,7	3,23,19	8,8,8	627	149	0.000102615	0.016224	0.786,0.905,0.634	0.082,0.406,0.361	0.492
ENSMUSG00000086370	Ftx	X	-	103569567	103572561	103569567	103570875	103572499	103572561	121,98,104	12,9,14	79,69,25	19,26,13	1773	149	0.000331152	0.0320897	0.459,0.478,0.384	0.259,0.182,0.139	0.247
ENSMUSG00000029177	Cenpa	5	+	30672981	30673443	30672981	30673059	30673266	30673443	18,58,45	9,9,8	12,12,17	12,18,14	356	149	0.000282229	0.0307001	0.456,0.73,0.702	0.295,0.218,0.337	0.346
ENSMUSG00000053332	Gas5	1	+	161035982	161036244	161035982	161036014	161036207	161036244	389371335	1173661650	160113108	9876221175	342	149	1.63672e-09	1.22917e-06	0.126,0.196,0.183	0.066,0.073,0.039	0.109
ENSMUSG00000053332	Gas5	1	+	161036207	161036579	161036207	161036244	161036548	161036579	1035923943	1419745731	519463402	12807761503	453	149	1.75004e-07	5.84126e-05	0.193,0.29,0.298	0.118,0.164,0.081	0.139
ENSMUSG00000053332	Gas5	1	+	161036819	161037315	161036819	161036852	161037287	161037315	164811521127	1157673630	848576516	11628241369	584	149	1.88738e-15	2.83484e-12	0.267,0.304,0.313	0.157,0.151,0.088	0.163
ENSMUSG00000039110	Mycbpap	11	-	94512227	94512777	94512227	94512343	94512590	94512777	0,6,5	2,1,4	2,2,4	0,0,0	396	149	3.80649e-05	0.00714669	0.0,0.693,0.32	1.0,1.0,1.0	-0.662
ENSMUSG00000026309	Ilkap	1	-	91387214	91388464	91387214	91387341	91388354	91388464	73139162	5,19,19	61,54,56	31,24,23	1162	149	2.43752e-06	0.000665665	0.652,0.484,0.522	0.201,0.224,0.238	0.332
ENSMUSG00000032525	Nktr	9	+	121727315	121729680	121727315	121727390	121729635	121729680	35,79,83	2,7,1	24,23,19	0,1,0	2394	149	0.000177195	0.0246353	0.521,0.413,0.838	1.0,0.589,1.0	-0.272
ENSMUSG00000071103	1700029J07Rik	8	-	45973503	45975252	45973503	45973680	45975078	45975252	13,22,19	0,6,4	5,18,10	0,0,0	1547	149	0.000300496	0.0307001	1.0,0.261,0.314	1.0,1.0,1.0	-0.475
ENSMUSG00000022620	Arsa	15	-	89474539	89475005	89474539	89474709	89474786	89475005	6,14,4	11,30,19	1,4,0	39,37,33	226	149	0.000300228	0.0307001	0.264,0.235,0.122	0.017,0.067,0.0	0.179
ENSMUSG00000040532	Abhd11	5	+	135010886	135011380	135010886	135011060	135011240	135011380	17,24,28	0,2,1	11,20,24	3,5,6	329	149	0.000480145	0.0437078	1.0,0.845,0.927	0.624,0.644,0.644	0.287
ENSMUSG00000004561	Mettl17	14	+	51888741	51889635	51888741	51888836	51889527	51889635	55,63,61	0,0,1	42,15,15	20,6,11	840	149	0	0	1.0,1.0,0.915	0.271,0.307,0.195	0.714
ENSMUSG00000036054	Sugp2	8	+	70260468	70261317	70260468	70260589	70261230	70261317	59,89,68	25,48,38	35,43,43	59,39,72	790	149	0.000306235	0.0307001	0.308,0.259,0.252	0.101,0.172,0.101	0.148
ENSMUSG00000029817	Tra2a	6	-	49245475	49246964	49245475	49245610	49246848	49246964	28,109,72	0,0,7	23,30,18	29,36,38	1387	149	8.95143e-11	8.96336e-08	1.0,1.0,0.525	0.079,0.082,0.048	0.772
ENSMUSG00000029510	Gpc2	5	-	138276583	138277487	138276583	138276746	138277406	138277487	159456356	60120108	262,189,94	133165100	809	149	3.89971e-06	0.000901134	0.328,0.412,0.378	0.266,0.174,0.148	0.177
ENSMUSG00000073889	Il11ra1	4	+	41763824	41765121	41763824	41763885	41765006	41765121	5,47,51	0,0,0	72,62,39	3,6,6	1270	149	3.00004e-08	1.28744e-05	1.0,1.0,1.0	0.738,0.548,0.433	0.427
ENSMUSG00000004267	Eno2	6	-	124762652	124763206	124762652	124762761	124763004	124763206	4,6,3	0,0,1	6,5,0	10,2,1	392	149	3.62344e-06	0.000901134	1.0,1.0,0.533	0.186,0.487,0.0	0.62
ENSMUSG00000023191	P3h3	6	-	124850917	124851131	124850917	124850985	124851078	124851131	5,23,21	14,34,50	23,9,9	132,142,98	242	149	0.000230622	0.0288662	0.18,0.294,0.205	0.097,0.038,0.054	0.163
ENSMUSG00000001520	Nrip2	6	+	128407685	128408932	128407685	128407738	128407983	128408932	8,4,12	0,0,0	4,5,3	4,1,8	394	149	2.71945e-09	1.63385e-06	1.0,1.0,1.0	0.274,0.654,0.124	0.649
ENSMUSG00000024219	Anks1	17	+	28059293	28062599	28059293	28059391	28060561	28062599	99293174	31,59,43	75,161,77	63,69,69	1319	149	1.95161e-05	0.00390841	0.265,0.359,0.314	0.119,0.209,0.112	0.166
ENSMUSG00000078765	U2af1l4	7	+	30563325	30563619	30563325	30563399	30563531	30563619	8,13,27	37,15,14	4,3,3	50,60,37	281	149	0.000127456	0.0191438	0.103,0.315,0.506	0.041,0.026,0.041	0.272
ENSMUSG00000040189	Ccdc114	7	+	45942058	45942660	45942058	45942193	45942577	45942660	4,13,14	1,6,1	2,0,0	1,1,1	533	149	0.000180418	0.0246353	0.528,0.377,0.796	0.359,0.0,0.0	0.447
ENSMUSG00000028047	Thbs3	3	+	89223002	89223523	89223002	89223162	89223404	89223523	13,19,36	15,8,22	14,11,0	25,44,23	391	149	6.3811e-05	0.0106493	0.248,0.475,0.384	0.176,0.087,0.0	0.281
ENSMUSG00000062647	Rpl7a	2	+	26912670	26913057	26912670	26912801	26912987	26913057	37,79,53	3991152255	43,21,45	0,475,0	335	149	0.000228639	0.0288662	0.04,0.03,0.085	1.0,0.019,1.0	-0.621
ENSMUSG00000054708	Ankrd24	10	+	81635687	81636426	81635687	81635752	81636368	81636426	4,24,16	0,1,0	17,16,8	11,11,2	765	149	1.09355e-08	5.47504e-06	1.0,0.824,1.0	0.231,0.221,0.438	0.645
ENSMUSG00000054708	Ankrd24	10	+	81640027	81640812	81640027	81640135	81640767	81640812	16,32,25	1,1,0	32,10,12	7,8,7	781	149	1.25608e-07	4.71657e-05	0.753,0.859,1.0	0.466,0.193,0.246	0.569

## Sheet: groupE10vsgroupE12_SE_significa
GeneID	geneSymbol	chr	strand	exonStart_0base	exonEnd	upstreamES	upstreamEE	downstreamES	downstreamEE	IJC_SAMPLE_1	SJC_SAMPLE_1	IJC_SAMPLE_2	SJC_SAMPLE_2	IncFormLen	SkipFormLen	PValue	FDR	IncLevel1	IncLevel2	IncLevelDifference
ENSMUSG00000025026	Add3	19	+	53244309	53244405	53242503	53242627	53244997	53247399	156357290	23,28,53	47,103,46	74,96,73	245	149	0	0	0.805,0.886,0.769	0.279,0.395,0.277	0.503
ENSMUSG00000064036	Mro	18	+	73876682	73876838	73873220	73873406	73877429	73877537	2,1,2	0,0,0	0,2,0	2,1,4	305	149	4.84729e-10	4.05013e-07	1.0,1.0,1.0	0.0,0.494,0.0	0.835
ENSMUSG00000073563	Csnk1g3	18	+	53948644	53948668	53948047	53948154	53953244	53955684	48,28,44	154,82,88	93145120	43,70,78	173	149	0	0	0.212,0.227,0.301	0.651,0.641,0.57	-0.374
ENSMUSG00000024534	Sncaip	18	+	52908609	52908680	52906417	52907477	52915306	52915879	45,44,75	16,25,46	51,46,57	90,111,74	220	149	2.17397e-06	0.000702025	0.656,0.544,0.525	0.277,0.219,0.343	0.295
ENSMUSG00000019647	Sema6a	18	-	47276418	47276469	47247439	47249584	47276585	47276606	3,9,2	3,7,9	0,1,0	6,6,2	200	149	0.000100461	0.0161047	0.427,0.489,0.142	0.0,0.11,0.0	0.316
ENSMUSG00000032624	Eml4	17	+	83425257	83425431	83421605	83421735	83427222	83427351	153162127	53,43,38	53,249,43	0,9,5	323	149	3.28154e-09	2.20687e-06	0.571,0.635,0.607	1.0,0.927,0.799	-0.304
ENSMUSG00000032624	Eml4	17	+	83428215	83428248	83427999	83428025	83440030	83440154	90,88,70	113,77,62	47,122,32	4,63,2	182	149	2.44705e-05	0.004925	0.395,0.483,0.48	0.906,0.613,0.929	-0.363
ENSMUSG00000023994	Nfya	17	-	48398981	48399065	48395649	48395796	48400437	48400580	36109100	48,78,63	46,99,36	5,13,0	233	149	1.35971e-10	1.33897e-07	0.324,0.472,0.504	0.855,0.83,1.0	-0.462
ENSMUSG00000023994	Nfya	17	-	48398981	48399068	48395649	48395796	48400437	48400580	39,117,94	48,78,63	49,86,36	5,13,0	236	149	4.72303e-10	4.05013e-07	0.339,0.486,0.485	0.861,0.807,1.0	-0.453
ENSMUSG00000023994	Nfya	17	-	48398984	48399065	48395649	48395796	48400437	48400580	17,56,69	48,78,63	36,39,11	5,13,0	230	149	3.04954e-06	0.000923938	0.187,0.317,0.415	0.823,0.66,1.0	-0.521
ENSMUSG00000092417	Gpank1	17	+	35122228	35122460	35121454	35121550	35123052	35123301	9,39,11	0,0,0	3,5,2	0,11,14	381	149	3.39288e-05	0.00645186	1.0,1.0,1.0	1.0,0.151,0.053	0.599
ENSMUSG00000034681	Rnps1	17	+	24418037	24418218	24414674	24414734	24418456	24418612	739894868	63,21,46	518674455	100,80,61	330	149	9.74522e-06	0.00235706	0.841,0.951,0.895	0.7,0.792,0.771	0.141
ENSMUSG00000014426	Map3k4	17	-	12242649	12242805	12239969	12240070	12243499	12243596	110145114	58,65,57	34,30,36	82,49,38	305	149	2.36144e-07	0.000103353	0.481,0.521,0.494	0.168,0.23,0.316	0.261
ENSMUSG00000014039	Prdm15	16	-	97829610	97829712	97821767	97822010	97835577	97835830	15,24,23	6,9,8	9,20,5	0,1,0	251	149	8.75118e-07	0.000326076	0.597,0.613,0.631	1.0,0.922,1.0	-0.36
ENSMUSG00000052516	Robo2	16	-	73898911	73899184	73897015	73897207	73904382	73904556	20,26,22	0,0,9	99,89,44	81,111,74	422	149	1.57448e-05	0.00350107	1.0,1.0,0.463	0.301,0.221,0.174	0.589
ENSMUSG00000022884	Eif4a2	16	+	23112350	23112457	23111816	23111896	23113166	23113184	436441440	271139131	315295283	265410427	256	149	1.75764e-06	0.000605794	0.484,0.649,0.662	0.409,0.295,0.278	0.271
ENSMUSG00000000325	Arvcf	16	+	18405101	18405221	18404459	18404545	18405606	18406747	172289258	9,19,14	162111154	42,42,37	269	149	3.72646e-10	3.31451e-07	0.914,0.894,0.911	0.681,0.594,0.697	0.249
ENSMUSG00000071073	Lrrc73	17	+	46255178	46255339	46253530	46254616	46255658	46255781	10,4,20	2,2,8	6,19,7	0,1,1	310	149	0.000243238	0.0333672	0.706,0.49,0.546	1.0,0.901,0.771	-0.31
ENSMUSG00000041617	Ccdc74a	16	+	17649994	17650074	17648066	17648126	17650366	17650737	9,1,1	0,0,0	0,1,0	8,0,5	229	149	1.83549e-07	8.16289e-05	1.0,1.0,1.0	0.0,1.0,0.0	0.667
ENSMUSG00000041617	Ccdc74a	16	+	17650148	17650205	17648066	17648126	17650366	17650409	1,1,1	0,0,0	1,1,0	8,0,5	206	149	2.21507e-06	0.000702025	1.0,1.0,1.0	0.083,1.0,0.0	0.639
ENSMUSG00000022677	Fopnl	16	-	14311046	14311131	14304453	14304587	14317293	14317347	154,108,81	35,0,0	50,96,109	35,39,53	234	149	1.30602e-08	7.82546e-06	0.737,1.0,1.0	0.476,0.61,0.567	0.361
ENSMUSG00000022677	Fopnl	16	-	14313815	14314013	14304453	14304587	14317293	14317347	159,91,83	35,0,0	62131110	35,39,53	347	149	1.24323e-06	0.000445191	0.661,1.0,1.0	0.432,0.591,0.471	0.389
ENSMUSG00000022681	Ntan1	16	+	13826882	13827125	13819343	13819436	13827387	13827493	88101136	0,2,3	178170145	23,10,48	392	149	8.37765e-06	0.0020699	1.0,0.95,0.945	0.746,0.866,0.534	0.25
ENSMUSG00000022681	Ntan1	16	+	13827059	13827125	13819298	13819436	13827387	13827496	66103125	0,2,3	158151146	23,10,48	215	149	6.94966e-06	0.00184253	1.0,0.973,0.967	0.826,0.913,0.678	0.174
ENSMUSG00000022681	Ntan1	16	+	13834680	13834794	13832336	13832434	13835134	13835448	389304272	8,6,12	540457653	92,38,72	263	149	2.11798e-06	0.000695226	0.965,0.966,0.928	0.769,0.872,0.837	0.127
ENSMUSG00000039345	Mettl22	16	+	8482126	8482167	8477966	8478329	8482255	8482400	15,21,29	7,10,13	21,14,14	0,3,1	190	149	0.000253222	0.0345649	0.627,0.622,0.636	1.0,0.785,0.917	-0.272
ENSMUSG00000023048	Prr13	15	+	102459463	102459581	102459174	102459255	102460107	102460146	32,46,59	28,5,0	53,31,31	76,45,40	267	149	8.56459e-05	0.014226	0.389,0.837,1.0	0.28,0.278,0.302	0.455
ENSMUSG00000036748	Cuedc2	19	-	46338312	46338420	46332617	46332701	46338568	46338660	63,62,73	50,12,46	30,28,45	142,83,83	257	149	2.0174e-06	0.000670192	0.422,0.75,0.479	0.109,0.164,0.239	0.38
ENSMUSG00000033029	1700088E04Rik	15	-	79136306	79136489	79135636	79135765	79139237	79139300	8,18,15	6,7,4	34,30,28	0,0,5	332	149	0.000284337	0.037512	0.374,0.536,0.627	1.0,1.0,0.715	-0.393
ENSMUSG00000021144	Mta1	12	+	113133540	113133576	113133184	113133337	113135796	113135828	145194175	343527382	466359313	156137112	185	149	0	0	0.254,0.229,0.27	0.706,0.679,0.692	-0.441
ENSMUSG00000021268	Meg3	12	+	109549290	109549371	109546429	109546542	109549478	109549552	162267245	33,29,17	106,53,60	3,0,0	230	149	1.15392e-05	0.00267369	0.761,0.856,0.903	0.958,1.0,1.0	-0.146
ENSMUSG00000021262	Evl	12	+	108683347	108683410	108683194	108683261	108686049	108686116	577619531	162144155	657576826	455383466	212	149	1.5812e-10	1.50339e-07	0.715,0.751,0.707	0.504,0.514,0.555	0.2
ENSMUSG00000021111	Papola	12	+	105833099	105833162	105829056	105829277	105834709	105834757	656426417	173111135	241306148	133,182,74	212	149	8.72921e-05	0.0143419	0.727,0.73,0.685	0.56,0.542,0.584	0.152
ENSMUSG00000021241	Isca2	12	+	84773792	84773908	84773306	84773677	84774542	84774804	81121131	22,35,16	95,79,63	54,44,54	265	149	9.44676e-05	0.0153221	0.674,0.66,0.822	0.497,0.502,0.396	0.254
ENSMUSG00000021711	Trappc13	13	-	104152164	104152182	104150049	104150183	104154295	104154340	0,0,0	171,77,67	0,38,36	59,65,59	167	149	0.000153897	0.0223338	0.0,0.0,0.0	0.0,0.343,0.353	-0.232
ENSMUSG00000033102	Cdc14b	13	-	64225571	64225648	64216211	64216299	64243633	64243726	41,19,12	8,7,9	3,10,4	0,0,1	226	149	5.04851e-05	0.00903913	0.772,0.642,0.468	1.0,1.0,0.725	-0.281
ENSMUSG00000069227	Gprin1	13	-	54742008	54742108	54736672	54740613	54749569	54749669	0,5,8	1,8,7	3,2,1	0,1,0	249	149	2.31983e-05	0.00473812	0.0,0.272,0.406	1.0,0.545,1.0	-0.622
ENSMUSG00000037989	Wnk2	13	-	49044373	49044418	49042627	49042866	49052558	49052773	27,9,20	9,8,2	54,15,20	0,0,0	194	149	5.26868e-05	0.00925308	0.697,0.464,0.885	1.0,1.0,1.0	-0.318
ENSMUSG00000037989	Wnk2	13	-	49051356	49051527	49042627	49042866	49052558	49052773	46,11,17	9,8,2	19,26,27	0,0,0	320	149	3.59868e-06	0.00104449	0.704,0.39,0.798	1.0,1.0,1.0	-0.369
ENSMUSG00000046949	Nqo2	13	+	33966044	33966126	33964750	33964800	33968189	33968277	8,6,11	23,7,17	0,0,2	12,18,15	231	149	6.66666e-06	0.00179648	0.183,0.356,0.294	0.0,0.0,0.079	0.251
ENSMUSG00000024845	Tmem134	19	+	4131030	4131075	4127549	4127836	4131228	4131257	46114114	55103129	99,77,84	211152214	194	149	0.000208385	0.0291664	0.391,0.459,0.404	0.265,0.28,0.232	0.159
ENSMUSG00000020917	Acly	11	-	100503159	100503189	100498620	100498762	100504202	100504293	329288294	250312234	66,149,48	139,258,77	179	149	5.25741e-05	0.00925308	0.523,0.435,0.511	0.283,0.325,0.342	0.173
ENSMUSG00000063952	Brpf3	17	+	28828343	28828441	28823972	28824066	28835761	28835829	16,33,39	2,7,8	23,33,16	2,0,0	247	149	0.000199182	0.0284562	0.828,0.74,0.746	0.874,1.0,1.0	-0.187
ENSMUSG00000022537	Tmem44	16	-	30518299	30518332	30511854	30514822	30529411	30529570	18,29,13	33,50,43	65,67,51	30,35,28	182	149	4.55033e-08	2.20116e-05	0.309,0.322,0.198	0.639,0.61,0.599	-0.34
ENSMUSG00000020459	Mtif2	11	+	29530580	29530692	29529928	29530154	29533225	29533397	107,107,73	13,0,0	42,56,60	12,26,11	261	149	3.56352e-06	0.00104449	0.825,1.0,1.0	0.666,0.551,0.757	0.284
ENSMUSG00000020454	Eif4enif1	11	+	3233987	3234059	3229868	3230101	3234461	3234645	162243208	71,72,57	132,136,76	88,131,59	221	149	1.09477e-05	0.00255813	0.606,0.695,0.711	0.503,0.412,0.465	0.211
ENSMUSG00000038145	Snrk	9	+	122131892	122131942	122117265	122117407	122136905	122137601	1,6,0	6,3,8	3,4,5	2,0,0	199	149	1.00199e-05	0.00238172	0.111,0.6,0.0	0.529,1.0,1.0	-0.606
ENSMUSG00000032579	Hemk1	9	-	107336178	107336272	107329323	107329432	107336571	107336663	9,17,1	0,0,1	9,2,7	6,2,6	243	149	7.52945e-06	0.00194028	1.0,1.0,0.38	0.479,0.38,0.417	0.368
ENSMUSG00000042210	Abhd14a	9	-	106445525	106445829	106444089	106444306	106447530	106447620	70,79,80	10,20,20	80,82,94	69,45,65	453	149	1.24315e-05	0.00283283	0.697,0.565,0.568	0.276,0.375,0.322	0.286
ENSMUSG00000042210	Abhd14a	9	-	106445525	106445834	106444089	106444306	106447530	106447563	83,93,91	10,20,20	83,89,116	69,45,65	458	149	5.85574e-06	0.0016146	0.73,0.602,0.597	0.281,0.392,0.367	0.296
ENSMUSG00000032366	Tpm1	9	-	67031950	67032026	67031451	67031514	67032465	67032541	61,82,80	666477446	433380460	753709791	225	149	0	0	0.057,0.102,0.106	0.276,0.262,0.278	-0.184
ENSMUSG00000032366	Tpm1	9	-	67032465	67032541	67031950	67032026	67032793	67032864	391280233	123,84,147	350313376	7909021017	225	149	0	0	0.678,0.688,0.512	0.227,0.187,0.197	0.422
ENSMUSG00000051705	Senp8	9	-	59739939	59740032	59734452	59737868	59750577	59750638	11,10,21	10,0,0	0,5,9	5,11,7	242	149	0.000310747	0.0406078	0.404,1.0,1.0	0.0,0.219,0.442	0.581
ENSMUSG00000051705	Senp8	9	-	59739939	59740051	59737261	59737868	59750577	59750622	16,11,23	10,0,0	0,4,7	5,11,7	261	149	1.89131e-05	0.00401147	0.477,1.0,1.0	0.0,0.172,0.363	0.647
ENSMUSG00000051243	Islr2	9	-	58200271	58200461	58196297	58199983	58201279	58201372	3,12,16	15,24,25	0,0,0	7,5,2	339	149	5.52106e-05	0.00963495	0.081,0.18,0.22	0.0,0.0,0.0	0.16
ENSMUSG00000042557	Sin3a	9	+	57081094	57081202	57076375	57076630	57086580	57086801	50,91,58	20,26,25	39,45,9	4,1,0	257	149	3.53664e-06	0.00104449	0.592,0.67,0.574	0.85,0.963,1.0	-0.326
ENSMUSG00000032076	Cadm1	9	+	47829376	47829409	47818733	47818817	47848166	47848298	101,95,90	87,78,46	25,53,13	60,126,45	182	149	4.40997e-08	2.17136e-05	0.487,0.499,0.616	0.254,0.256,0.191	0.3
ENSMUSG00000074500	Zfp558	9	-	18469278	18469548	18468613	18468702	18472885	18474509	8,9,13	4,1,3	9,21,10	0,0,0	419	149	0.000351675	0.0446855	0.416,0.762,0.606	1.0,1.0,1.0	-0.405
ENSMUSG00000025894	Aasdhppt	9	-	4308693	4308919	4302469	4302631	4309253	4309467	132126120	7,12,10	140127179	0,0,0	375	149	1.8007e-05	0.00387895	0.882,0.807,0.827	1.0,1.0,1.0	-0.161
ENSMUSG00000094526	Gm21451	14	+	69477395	69477606	69471858	69471995	69480071	69480287	1,0,1	0,1,1	12,8,0	1,0,1	360	149	0.000116833	0.0179002	1.0,0.0,0.293	0.832,1.0,0.0	-0.18
ENSMUSG00000032374	Plod2	9	+	92601984	92602047	92600740	92600882	92602947	92603061	37,23,36	130,65,60	141,136,94	39,76,37	212	149	1.16573e-14	2.00892e-11	0.167,0.199,0.297	0.718,0.557,0.641	-0.418
ENSMUSG00000034940	Synrg	11	+	83985248	83985551	83982195	83982307	83986813	83986851	26,13,12	2,0,0	13,38,7	4,4,2	452	149	0.000206617	0.0290666	0.811,1.0,1.0	0.517,0.758,0.536	0.333
ENSMUSG00000042323	Pbrm1	14	+	31113848	31114004	31107108	31107310	31117012	31117083	177349318	19,50,44	76,151,96	31,51,26	305	149	0.000131544	0.0196057	0.82,0.773,0.779	0.545,0.591,0.643	0.198
ENSMUSG00000042323	Pbrm1	14	+	31113848	31114004	31110414	31110579	31117012	31117083	190343311	2,7,0	63,134,90	9,37,5	305	149	5.6382e-07	0.000222089	0.979,0.96,1.0	0.774,0.639,0.898	0.209
ENSMUSG00000046753	Ccdc66	14	-	27505637	27505663	27500240	27500682	27506650	27506715	16,10,5	12,16,4	11,11,3	0,0,0	175	149	0	0	0.532,0.347,0.516	1.0,1.0,1.0	-0.535
ENSMUSG00000021870	Slmap	14	-	26459409	26459460	26453537	26453600	26460041	26460210	6,3,3	2,1,0	0,1,2	1,7,2	200	149	2.92903e-05	0.00581023	0.691,0.691,1.0	0.0,0.096,0.427	0.62
ENSMUSG00000039367	Sec24c	14	+	20685211	20685280	20683884	20684021	20686508	20686610	30,18,30	185148137	0,3,1	68,159,46	218	149	0.000268337	0.0359167	0.1,0.077,0.13	0.0,0.013,0.015	0.093
ENSMUSG00000047804	Akap10	11	-	61904774	61904859	61900309	61900446	61909847	61909946	20,11,12	6,4,3	14,17,11	0,1,0	234	149	1.61363e-05	0.0035594	0.68,0.637,0.718	1.0,0.915,1.0	-0.293
ENSMUSG00000037466	Tedc1	12	+	113157160	113157363	113156674	113156753	113157577	113157727	118170170	10,13,21	44,90,73	0,0,0	352	149	1.157e-09	9.38293e-07	0.833,0.847,0.774	1.0,1.0,1.0	-0.182
ENSMUSG00000031816	Mthfsd	8	-	121107521	121107642	121106869	121106973	121108287	121108392	2,8,8	5,3,3	2,0,2	29,21,7	270	149	3.35797e-05	0.00643714	0.181,0.595,0.595	0.037,0.0,0.136	0.399
ENSMUSG00000043251	Exoc3l	8	-	105295259	105295435	105294964	105295184	105295625	105295706	5,7,10	3,6,1	17,3,5	0,1,0	325	149	3.29804e-05	0.006404	0.433,0.348,0.821	1.0,0.579,1.0	-0.326
ENSMUSG00000008129	4930432K21Rik	8	+	84162299	84162404	84161212	84161291	84166580	84167690	5,2,2	0,0,0	0,2,0	4,5,1	254	149	1.9873e-14	2.88399e-11	1.0,1.0,1.0	0.0,0.19,0.0	0.937
ENSMUSG00000028878	Fam76a	4	-	132910691	132910778	132903897	132904033	132913668	132913826	82,62,54	1,1,0	49,87,53	10,12,14	236	149	2.79654e-08	1.51194e-05	0.981,0.975,1.0	0.756,0.821,0.705	0.225
ENSMUSG00000000416	Cttnbp2	6	-	18429119	18429159	18427438	18427642	18433982	18434451	2,0,2	0,1,0	0,0,0	1,5,5	189	149	7.6721e-05	0.0129781	1.0,0.0,1.0	0.0,0.0,0.0	0.667
ENSMUSG00000089945	Pakap	4	+	57709450	57710143	57689522	57689544	57757600	57757683	75108121	0,0,0	137,345,51	7,12,1	842	149	0.000370019	0.0465869	1.0,1.0,1.0	0.776,0.836,0.9	0.163
ENSMUSG00000028284	Map3k7	4	+	31994873	31994954	31992386	31992516	32002088	32002153	110111150	78106100	17,26,14	78,136,78	230	149	0	0	0.477,0.404,0.493	0.124,0.11,0.104	0.345
ENSMUSG00000028284	Map3k7	4	+	31994873	31995010	31992472	31992516	32002088	32002153	26,52,49	78106100	3,7,8	78,136,78	286	149	2.55677e-09	1.80764e-06	0.148,0.204,0.203	0.02,0.026,0.051	0.153
ENSMUSG00000027281	Slx4ip	2	+	137004933	137005054	137000183	137000273	137043999	137044077	19,20,37	3,6,7	8,18,7	0,0,0	270	149	8.4078e-06	0.0020699	0.778,0.648,0.745	1.0,1.0,1.0	-0.276
ENSMUSG00000021747	4930452B06Rik	14	-	8644396	8644469	8578347	8578462	8659388	8659482	44,19,27	11,10,8	20,31,17	3,0,0	222	149	3.13511e-05	0.0061746	0.729,0.56,0.694	0.817,1.0,1.0	-0.278
ENSMUSG00000036825	Ssx2ip	3	+	146414695	146414799	146404690	146404784	146417606	146417790	4,13,11	7,29,18	0,0,0	11,7,5	253	149	1.24065e-07	5.79804e-05	0.252,0.209,0.265	0.0,0.0,0.0	0.242
ENSMUSG00000058897	Col25a1	3	+	130535430	130535475	130530096	130530132	130546359	130546422	0,0,1	1,2,0	6,8,2	0,0,0	194	149	8.05542e-05	0.0134613	0.0,0.0,1.0	1.0,1.0,1.0	-0.667
ENSMUSG00000024150	Mcfd2	17	-	87264140	87264365	87258782	87258881	87265834	87265863	6,6,5	1,2,2	3,0,0	1,2,6	374	149	0.000332005	0.0429782	0.705,0.544,0.499	0.544,0.0,0.0	0.401
ENSMUSG00000003575	Crtc1	8	-	70402430	70402525	70400618	70400704	70439432	70439579	9,21,8	3,8,3	5,13,1	1,0,0	244	149	3.58669e-05	0.00668216	0.647,0.616,0.62	0.753,1.0,1.0	-0.29
ENSMUSG00000037736	Limch1	5	+	66993142	66993178	66974409	66974662	66997119	66997246	11,58,55	19,73,73	38,50,17	17,25,10	185	149	0.000261149	0.0352972	0.318,0.39,0.378	0.643,0.617,0.578	-0.251
ENSMUSG00000034109	Golim4	3	-	75902400	75902484	75897970	75898132	75903246	75903329	147146101	45,47,15	132,184,65	7,6,2	233	149	2.76131e-08	1.51194e-05	0.676,0.665,0.812	0.923,0.951,0.954	-0.225
ENSMUSG00000032497	Lrrfip2	9	+	111193046	111193118	111190167	111190284	111199664	111199774	80,81,80	65,45,55	103113123	0,18,2	221	149	0	0	0.453,0.548,0.495	1.0,0.809,0.976	-0.43
ENSMUSG00000027750	Postn	3	+	54380411	54380492	54377560	54377606	54383387	54383477	19,14,16	45,18,24	482422359	236184134	230	149	1.11414e-08	6.98186e-06	0.215,0.335,0.302	0.57,0.598,0.634	-0.317
ENSMUSG00000033526	Ppip5k1	2	-	121332241	121332391	121331557	121331648	121334412	121334577	0,3,10	10,13,0	6,7,1	2,0,0	299	149	0.000262428	0.0352972	0.0,0.103,1.0	0.599,1.0,1.0	-0.499
ENSMUSG00000105265	Sox2ot	3	+	34653177	34653284	34638173	34638639	34675668	34675897	0,8,5	17,8,6	1,2,2	0,1,0	256	149	1.86884e-05	0.00399455	0.0,0.368,0.327	1.0,0.538,1.0	-0.614
ENSMUSG00000035572	Dcaf10	4	+	45349536	45349591	45348105	45348219	45370305	45370508	4,7,6	0,0,0	5,0,3	3,4,2	204	149	7.08498e-06	0.00186051	1.0,1.0,1.0	0.549,0.0,0.523	0.643
ENSMUSG00000041658	Rragb	X	+	153148451	153148535	153143975	153144075	153150361	153150428	153,76,94	19,11,8	15,27,19	10,9,21	233	149	4.12504e-05	0.00748288	0.837,0.815,0.883	0.49,0.657,0.367	0.34
ENSMUSG00000025958	Creb1	1	+	64559726	64559768	64558502	64558649	64566216	64566317	21,8,7	19,16,91	1,0,0	5,17,4	191	149	0.00021123	0.0294154	0.463,0.281,0.057	0.135,0.0,0.0	0.222
ENSMUSG00000027692	Tnik	3	+	28594906	28594993	28594021	28594132	28596071	28596260	4,22,21	6,11,21	0,2,0	8,18,5	236	149	1.32124e-08	7.82546e-06	0.296,0.558,0.387	0.0,0.066,0.0	0.392
ENSMUSG00000021816	Ppp3cb	14	-	20503246	20503276	20499363	20501662	20508623	20508721	97,65,95	4,39,7	62,72,70	57,94,54	179	149	3.67501e-06	0.00105553	0.953,0.581,0.919	0.475,0.389,0.519	0.357
ENSMUSG00000053617	Sh3pxd2a	19	-	47283020	47283104	47278312	47278430	47286604	47286718	45,86,102	23,34,44	35,134,24	4,15,1	233	149	1.94761e-06	0.000662981	0.556,0.618,0.597	0.848,0.851,0.939	-0.289
ENSMUSG00000046679	C87436	6	+	86454259	86454313	86453608	86453713	86457815	86457923	10,6,5	17,19,22	1,0,2	23,23,21	203	149	0.000361186	0.0456834	0.302,0.188,0.143	0.031,0.0,0.065	0.179
ENSMUSG00000031683	Lsm6	8	-	78819986	78820085	78812975	78813080	78821047	78821140	347315393	92,70,68	256232368	150,91,150	248	149	0.0001963	0.0283381	0.694,0.73,0.776	0.506,0.605,0.596	0.164
ENSMUSG00000028901	Gmeb1	4	-	132252430	132252493	132251674	132251832	132261490	132261521	0,1,4	1,7,6	3,2,1	0,0,0	212	149	3.12084e-13	3.9114e-10	0.0,0.091,0.319	1.0,1.0,1.0	-0.863
ENSMUSG00000029815	Malsu1	6	+	49075085	49075264	49073794	49074103	49082844	49082926	329314320	16,9,12	294294512	53,35,48	328	149	0.000119014	0.0181302	0.903,0.941,0.924	0.716,0.792,0.829	0.144
ENSMUSG00000028538	St3gal3	4	-	118054649	118054697	118031839	118031882	118107548	118107693	32,32,32	21,20,29	65,83,27	7,12,0	197	149	8.10846e-09	5.19941e-06	0.535,0.548,0.455	0.875,0.84,1.0	-0.392
ENSMUSG00000027111	Itga6	2	+	71853533	71853663	71849380	71849506	71855853	71856758	76,34,41	140,112,81	45,100,50	31,55,50	279	149	6.02657e-06	0.00164525	0.225,0.14,0.213	0.437,0.493,0.348	-0.233
ENSMUSG00000086370	Ftx	X	-	103613022	103613195	103609303	103609416	103615064	103615192	10,10,16	3,5,3	9,10,16	0,0,0	322	149	1.23427e-05	0.00283283	0.607,0.481,0.712	1.0,1.0,1.0	-0.4
ENSMUSG00000086370	Ftx	X	-	103613043	103613195	103609303	103609416	103615064	103615192	0,7,7	3,5,3	6,4,7	0,0,0	301	149	1.69252e-07	7.65045e-05	0.0,0.409,0.536	1.0,1.0,1.0	-0.685
ENSMUSG00000052534	Pbx1	1	-	168184955	168185068	168183529	168183619	168191277	168191437	173230206	236265255	47,121,38	148272116	262	149	0.00010658	0.0168893	0.294,0.33,0.315	0.153,0.202,0.157	0.142
ENSMUSG00000021809	Nudt13	14	+	20300586	20300679	20294721	20294792	20303952	20304092	12,8,3	1,0,0	2,6,6	2,2,4	242	149	0.000125109	0.018954	0.881,1.0,1.0	0.381,0.649,0.48	0.457
ENSMUSG00000048874	Phf3	1	-	30837104	30837266	30824209	30824519	30873577	30873581	20,14,14	6,4,9	2,1,5	0,0,0	311	149	9.3402e-11	9.53841e-08	0.615,0.626,0.427	1.0,1.0,1.0	-0.444
ENSMUSG00000002006	Pdzd4	X	-	73798193	73798292	73796829	73796892	73824281	73824969	27,28,29	8,5,9	39,50,34	3,0,1	248	149	4.31044e-05	0.0077681	0.67,0.771,0.659	0.886,1.0,0.953	-0.246
ENSMUSG00000036873	2410004B18Rik	3	+	145938542	145938669	145938041	145938328	145938897	145939096	23,29,38	122143120	53,50,57	92,60,87	276	149	3.53873e-05	0.00668216	0.092,0.099,0.146	0.237,0.31,0.261	-0.157
ENSMUSG00000005087	Cd44	2	-	102831329	102831536	102828541	102828610	102853014	102853236	14,8,9	2,2,3	0,4,3	8,22,3	356	149	2.63161e-07	0.000109942	0.746,0.626,0.557	0.0,0.071,0.295	0.521
ENSMUSG00000040648	Ppip5k2	1	-	97721105	97721279	97719833	97719906	97723669	97723834	32,18,37	191,132,87	53,73,42	52,84,36	323	149	3.44723e-10	3.16835e-07	0.072,0.059,0.164	0.32,0.286,0.35	-0.22
ENSMUSG00000028184	Adgrl2	3	-	148820972	148821025	148815854	148817928	148822987	148823051	9,19,10	16,13,2	27,28,19	0,0,5	202	149	0.000150318	0.0219298	0.293,0.519,0.787	1.0,1.0,0.737	-0.379
ENSMUSG00000028184	Adgrl2	3	-	148820972	148821054	148817721	148817928	148822987	148823051	15,25,13	16,13,2	34,33,25	0,0,5	231	149	0.000133405	0.0197763	0.377,0.554,0.807	1.0,1.0,0.763	-0.342
ENSMUSG00000040374	Pex2	3	-	5562668	5562732	5560187	5561764	5563164	5563272	160100106	94,50,64	36,50,41	59,93,63	213	149	2.97762e-08	1.57888e-05	0.544,0.583,0.537	0.299,0.273,0.313	0.26
ENSMUSG00000050619	Zscan29	2	-	121169198	121169403	121166043	121166718	121169809	121170268	29,46,54	0,0,0	15,33,31	12,14,6	354	149	2.22045e-14	3.06122e-11	1.0,1.0,1.0	0.345,0.498,0.685	0.491
ENSMUSG00000026131	Dst	1	+	34296741	34296759	34295461	34295536	34299720	34299838	0,2,0	35,30,43	16,16,6	57,51,5	167	149	4.46539e-06	0.00125637	0.0,0.056,0.0	0.2,0.219,0.517	-0.293
ENSMUSG00000022749	Tbc1d23	16	-	57181491	57181536	57177931	57178020	57182850	57182990	5,4,10	25,29,28	32,51,52	10,10,12	194	149	0	0	0.133,0.096,0.215	0.711,0.797,0.769	-0.611
ENSMUSG00000027244	Atg13	2	-	91679919	91679997	91679312	91679429	91680342	91680457	76,86,68	3,0,0	97,99,74	15,18,3	227	149	3.85447e-05	0.00713283	0.943,1.0,1.0	0.809,0.783,0.942	0.136
ENSMUSG00000033737	Fndc3c1	X	-	106473830	106473913	106473067	106473181	106484944	106485072	158115112	14,39,10	13,27,5	0,0,0	232	149	3.47458e-07	0.000140889	0.879,0.654,0.878	1.0,1.0,1.0	-0.196
ENSMUSG00000022246	Rai14	15	-	10589258	10589345	10587837	10587924	10591586	10591615	190152149	38,42,53	45,124,18	148,187,70	236	149	0	0	0.759,0.696,0.64	0.161,0.295,0.14	0.5
ENSMUSG00000026335	Pam	1	-	97825836	97826037	97821094	97821988	97831454	97831508	24,25,19	0,0,0	229172150	20,9,6	350	149	0.000279613	0.0370663	1.0,1.0,1.0	0.83,0.891,0.914	0.122
ENSMUSG00000022139	Mbnl2	14	+	120395711	120395765	120388899	120389163	120396450	120396604	63,57,57	0,0,0	20,73,15	35,33,11	203	149	0	0	1.0,1.0,1.0	0.295,0.619,0.5	0.529
ENSMUSG00000047996	Prrg1	X	-	78561559	78561644	78517304	78520821	78583768	78583852	11,3,3	8,6,15	0,1,0	3,13,6	234	149	0.000376151	0.0469303	0.467,0.241,0.113	0.0,0.047,0.0	0.258
ENSMUSG00000001517	Foxm1	6	+	128371967	128372012	128370956	128371085	128372533	128372603	172210133	25,17,21	106,156,54	3,1,0	194	149	7.36756e-06	0.00191647	0.841,0.905,0.829	0.964,0.992,1.0	-0.127
ENSMUSG00000021916	Glt8d1	14	+	31004694	31004790	31001403	31001428	31006458	31006512	10,9,11	3,0,0	10,4,9	7,2,9	245	149	0.000108342	0.0169734	0.67,1.0,1.0	0.465,0.549,0.378	0.426
ENSMUSG00000037266	Rsrp1	4	+	134925776	134925821	134925292	134925432	134926025	134926818	5,14,11	0,3,0	15,7,3	9,4,6	194	149	9.74802e-05	0.0157182	1.0,0.782,1.0	0.561,0.573,0.277	0.457
ENSMUSG00000024392	Bag6	17	+	35142497	35142605	35142306	35142384	35142726	35142839	474759658	101165122	284497236	128,202,83	257	149	8.91249e-05	0.0145411	0.731,0.727,0.758	0.563,0.588,0.622	0.148
ENSMUSG00000068115	Ninl	2	-	150969979	150970132	150966077	150966242	150971023	150971214	68,80,46	0,0,0	22,28,15	3,8,4	302	149	3.08281e-06	0.000923938	1.0,1.0,1.0	0.783,0.633,0.649	0.312
ENSMUSG00000055436	Srsf11	3	-	158024122	158024231	158023242	158023359	158026724	158026858	6,28,17	9,13,11	11,16,12	0,2,1	258	149	1.05014e-05	0.00247483	0.278,0.554,0.472	1.0,0.822,0.874	-0.464
ENSMUSG00000029775	Klhdc10	6	+	30427708	30427795	30401895	30402150	30439643	30439865	35,71,88	21,52,77	29,42,16	0,0,0	236	149	0	0	0.513,0.463,0.419	1.0,1.0,1.0	-0.535
ENSMUSG00000017421	Zfp207	11	+	80393083	80393176	80391834	80391992	80394285	80394531	396216219	1159601519	305329291	407524347	242	149	6.35986e-05	0.01096	0.174,0.181,0.206	0.316,0.279,0.341	-0.125
ENSMUSG00000029207	Apbb2	5	-	66392272	66392335	66391771	66391857	66400075	66400281	3,12,7	7,19,19	21,22,15	3,13,1	212	149	1.7261e-05	0.00374754	0.231,0.307,0.206	0.831,0.543,0.913	-0.514
ENSMUSG00000036853	Mcoln3	3	+	146139370	146139577	146137446	146137569	146140463	146141806	73,39,67	4,7,14	29,51,26	0,0,0	356	149	7.3771e-07	0.000282512	0.884,0.7,0.667	1.0,1.0,1.0	-0.25
ENSMUSG00000058835	Abi1	2	-	22950183	22950270	22946575	22946761	22953434	22953608	228175174	37,12,26	218271142	5,0,0	236	149	1.35256e-09	1.03287e-06	0.796,0.902,0.809	0.965,1.0,1.0	-0.153
ENSMUSG00000031328	Flna	X	-	74232966	74232990	74230505	74230753	74233148	74233338	307532407	303306235	314792228	79,221,39	173	149	1.38708e-07	6.37432e-05	0.466,0.6,0.599	0.774,0.755,0.834	-0.233
ENSMUSG00000021457	Syk	13	+	52624707	52624776	52623244	52623276	52631656	52631744	5,1,1	0,0,1	2,12,2	6,13,1	218	149	3.17555e-05	0.00620988	1.0,1.0,0.406	0.186,0.387,0.578	0.418
ENSMUSG00000028693	Nasp	4	-	116610402	116611377	116605683	116605763	116611971	116612081	1245281068006	226133173	522555344598	208269242	1124	149	5.55176e-09	3.64473e-06	0.88,0.89,0.86	0.769,0.732,0.716	0.138
ENSMUSG00000048537	Phldb1	9	-	44700945	44701086	44699555	44699696	44703802	44703892	22,53,39	66,106,86	13,14,5	70,107,79	290	149	0.000350458	0.0446855	0.146,0.204,0.189	0.087,0.063,0.031	0.119
ENSMUSG00000048537	Phldb1	9	-	44708393	44708522	44707884	44708040	44710922	44710946	28,53,25	30,71,71	12,7,2	49,61,26	278	149	0.000255352	0.0346839	0.333,0.286,0.159	0.116,0.058,0.04	0.188
ENSMUSG00000039262	Prrc2b	2	+	32212886	32214947	32212074	32212291	32216045	32216233	63313321363	198290224	7301550286	50,192,24	2210	149	0.00012993	0.0194705	0.177,0.236,0.291	0.496,0.352,0.446	-0.197
ENSMUSG00000002546	Golga2	2	+	32297753	32297834	32297520	32297577	32298599	32298638	45,54,46	5,5,16	22,45,5	17,29,3	230	149	0.000349647	0.0446855	0.854,0.875,0.651	0.456,0.501,0.519	0.301
ENSMUSG00000025964	Adam23	1	+	63585364	63585455	63572886	63572998	63592607	63596276	0,1,4	8,4,4	10,21,9	4,3,2	240	149	8.09488e-06	0.00202909	0.0,0.134,0.383	0.608,0.813,0.736	-0.547
ENSMUSG00000026921	Egfl7	2	+	26592117	26592241	26591028	26591063	26592417	26592681	12,26,35	3,3,9	38,24,44	0,0,0	273	149	3.3618e-05	0.00643714	0.686,0.825,0.68	1.0,1.0,1.0	-0.27
ENSMUSG00000079414	Gm11110	17	-	57102054	57102153	57092034	57092769	57103349	57103460	19,5,20	0,1,0	10,12,10	2,14,4	248	149	9.59296e-07	0.000352676	1.0,0.75,1.0	0.75,0.34,0.6	0.353
ENSMUSG00000066571	4931406P16Rik	7	-	34312088	34312176	34285476	34285953	34313486	34313522	1,1,6	0,0,1	0,0,0	5,2,2	237	149	1.38076e-09	1.03287e-06	1.0,1.0,0.79	0.0,0.0,0.0	0.93
ENSMUSG00000037514	Pank2	2	+	131282591	131282768	131274184	131274263	131293398	131293524	31,34,27	0,0,13	22,22,22	16,33,18	326	149	1.985e-05	0.00417806	1.0,1.0,0.487	0.386,0.234,0.358	0.503
ENSMUSG00000037514	Pank2	2	+	131287473	131287597	131274076	131274263	131293398	131293457	142159164	0,0,13	117160134	16,33,18	273	149	2.18978e-06	0.000702025	1.0,1.0,0.873	0.8,0.726,0.802	0.182
ENSMUSG00000034032	Rpap1	2	-	119787220	119787297	119783733	119783970	119787414	119787519	7,20,8	12,29,33	0,2,0	12,29,8	226	149	2.45367e-06	0.000756719	0.278,0.313,0.138	0.0,0.043,0.0	0.229
ENSMUSG00000035278	Plekhj1	10	-	80797909	80797977	80797772	80797839	80798080	80798626	153352377	33,62,80	363216299	20,15,18	217	149	4.54775e-06	0.00126662	0.761,0.796,0.764	0.926,0.908,0.919	-0.144
ENSMUSG00000031939	Taf1d	9	+	15306872	15306990	15306257	15306283	15307727	15307821	24,32,27	8,2,0	15,10,16	9,13,9	267	149	0.000198358	0.0284562	0.626,0.899,1.0	0.482,0.3,0.498	0.415
ENSMUSG00000035469	Rcbtb1	14	+	59205624	59205722	59201233	59201584	59210016	59210094	0,7,5	1,2,10	1,2,1	0,0,0	247	149	2.87342e-05	0.00574121	0.0,0.679,0.232	1.0,1.0,1.0	-0.696
ENSMUSG00000091474	2610021A01Rik	7	+	41603435	41603534	41599229	41599400	41611675	41611919	9,15,11	9,9,10	2,0,0	12,17,6	248	149	3.24005e-09	2.20687e-06	0.375,0.5,0.398	0.091,0.0,0.0	0.394
ENSMUSG00000067786	Nnat	2	+	157561212	157561288	157560106	157560260	157561541	157562238	136824232017	464954942	119910911105	111410791077	225	149	1.55431e-14	2.38095e-11	0.661,0.627,0.586	0.416,0.401,0.405	0.217
ENSMUSG00000067786	Nnat	2	+	157561212	157561293	157560109	157560260	157561541	157561992	335547684418	464954942	314426722802	111410791077	230	149	1.72826e-08	9.72517e-06	0.824,0.764,0.752	0.646,0.616,0.628	0.15
ENSMUSG00000026153	Fam135a	1	-	24049129	24049207	24046357	24046407	24053182	24053336	97,75,79	14,12,7	28,68,14	0,2,0	227	149	0.000103255	0.0164569	0.82,0.804,0.881	1.0,0.957,1.0	-0.151
ENSMUSG00000027523	Gnas	2	+	174328107	174328131	174327698	174327941	174328366	174328947	2,4,2	1,9,2	4,1,2	0,0,0	173	149	2.52726e-07	0.000107206	0.633,0.277,0.463	1.0,1.0,1.0	-0.542
ENSMUSG00000026566	Mpzl1	1	-	165601749	165601855	165592239	165593677	165604609	165604742	140263265	112127153	288419330	50,90,78	255	149	1.3339e-08	7.82546e-06	0.422,0.548,0.503	0.771,0.731,0.712	-0.247
ENSMUSG00000026566	Mpzl1	1	-	165601749	165601864	165593653	165593677	165604609	165604742	60133131	112127153	125188147	50,90,78	264	149	2.34388e-06	0.000734408	0.232,0.371,0.326	0.585,0.541,0.515	-0.237
ENSMUSG00000032578	Cish	9	+	107299923	107300144	107296025	107297034	107300367	107300458	25,29,37	0,0,2	51,71,16	8,15,2	370	149	9.25788e-06	0.002259	1.0,1.0,0.882	0.72,0.656,0.763	0.248
ENSMUSG00000002496	Tsc2	17	-	24606223	24606352	24604827	24604992	24607436	24607531	75,64,58	21,13,20	52,112,31	6,7,1	278	149	0.000374864	0.0469303	0.657,0.725,0.609	0.823,0.896,0.943	-0.224
ENSMUSG00000029086	Prom1	5	-	44058625	44058652	44055877	44056083	44063125	44063184	37,19,20	155144111	0,1,0	35,94,43	176	149	2.46582e-07	0.000106234	0.168,0.1,0.132	0.0,0.009,0.0	0.13
ENSMUSG00000020721	Helz	11	+	107555518	107555575	107549345	107549401	107574937	107575165	9,27,17	8,6,3	1,0,0	3,5,2	206	149	3.39235e-08	1.76486e-05	0.449,0.765,0.804	0.194,0.0,0.0	0.608
ENSMUSG00000068748	Ptprz1	6	+	23024713	23024734	23022198	23022284	23024944	23025041	23,23,3	0,3,0	0,3,1	6,18,0	170	149	2.18114e-05	0.00452184	1.0,0.87,1.0	0.0,0.127,1.0	0.581
ENSMUSG00000037795	N4bp2	5	+	65788052	65788141	65775584	65775663	65790017	65791170	10,10,16	23,25,24	1,2,0	2,31,4	238	149	0.000223812	0.0310108	0.214,0.2,0.294	0.238,0.039,0.0	0.144
ENSMUSG00000034164	Emid1	11	-	5109543	5109634	5106264	5106969	5116879	5116924	1,0,0	3,2,5	11,7,7	17,10,16	240	149	8.73842e-05	0.0143419	0.171,0.0,0.0	0.287,0.303,0.214	-0.211
ENSMUSG00000038371	Sbf2	7	-	110341289	110341364	110339889	110340074	110348854	110348995	35,38,16	21,36,32	2,9,2	28,55,12	224	149	2.46998e-06	0.000756719	0.526,0.413,0.25	0.045,0.098,0.1	0.315
ENSMUSG00000036377	C530008M17Rik	5	+	76840787	76840923	76822465	76822637	76848816	76848981	52,91,50	33,28,40	27,60,6	0,8,0	285	149	1.44203e-05	0.0032326	0.452,0.63,0.395	1.0,0.797,1.0	-0.44
ENSMUSG00000035325	Sec31a	5	-	100373379	100373715	100368293	100368352	100375207	100375331	580663590	2,2,6	836805357	62,44,22	485	149	1.2611e-12	1.44885e-09	0.989,0.99,0.968	0.806,0.849,0.833	0.153
ENSMUSG00000035325	Sec31a	5	-	100373424	100373715	100368293	100368352	100375207	100375331	405516449	2,2,6	668640287	62,44,22	440	149	8.13016e-13	9.74665e-10	0.986,0.989,0.962	0.785,0.831,0.815	0.169
ENSMUSG00000011832	Evi5l	8	+	4201933	4201966	4200799	4200921	4202935	4203076	1,3,0	12,5,11	22,24,16	13,32,9	182	149	3.94803e-05	0.00725727	0.064,0.329,0.0	0.581,0.38,0.593	-0.387
ENSMUSG00000066735	Vkorc1l1	5	+	129976988	129977192	129942173	129942365	129978518	129978628	2,12,2	26,25,0	1,1,1	0,0,0	353	149	8.02301e-06	0.00202909	0.031,0.168,1.0	1.0,1.0,1.0	-0.6
ENSMUSG00000004561	Mettl17	14	+	51889146	51889217	51888741	51888836	51889527	51889635	79,93,58	0,0,1	55,35,49	20,6,11	220	149	5.49216e-12	6.05742e-09	1.0,1.0,0.975	0.651,0.798,0.751	0.258
ENSMUSG00000004561	Mettl17	14	+	51889146	51889397	51888741	51888836	51889527	51889635	43,50,31	0,0,1	21,14,28	20,6,11	400	149	1.43219e-14	2.32292e-11	1.0,1.0,0.92	0.281,0.465,0.487	0.562
ENSMUSG00000039477	Tnrc18	5	-	142764768	142764897	142762989	142763161	142765050	142765187	148207218	0,11,7	200293158	23,51,25	278	149	1.40692e-06	0.000497348	1.0,0.91,0.943	0.823,0.755,0.772	0.168
ENSMUSG00000089889	0610040B10Rik	5	+	143330703	143330885	143329326	143329353	143332310	143332701	9,8,8	0,0,0	9,3,8	2,3,6	331	149	4.39011e-07	0.000175432	1.0,1.0,1.0	0.669,0.31,0.375	0.549
ENSMUSG00000024969	Mark2	19	-	7281797	7281959	7280997	7281255	7282725	7282818	154260220	6,0,0	172,209,89	19,30,8	311	149	2.4145e-09	1.75198e-06	0.925,1.0,1.0	0.813,0.769,0.842	0.167
ENSMUSG00000055407	Map6	7	+	99317471	99317668	99315688	99315902	99335984	99337136	8,11,7	1,0,0	5,15,3	6,2,2	346	149	9.87647e-06	0.00236803	0.775,1.0,1.0	0.264,0.764,0.392	0.452
ENSMUSG00000045983	Eif4g1	16	+	20673598	20673655	20672748	20672876	20673867	20673961	258556558	42,53,56	85,210,57	26,62,22	206	149	2.14645e-05	0.00448364	0.816,0.884,0.878	0.703,0.71,0.652	0.171
ENSMUSG00000009741	Ubp1	9	+	113973564	113973641	113972750	113972893	113975345	113977001	6,4,7	8,9,6	1,13,1	1,0,0	226	149	6.71082e-06	0.00179648	0.331,0.227,0.435	0.397,1.0,1.0	-0.468
ENSMUSG00000026121	Sema4c	1	-	36556802	36556929	36555931	36556077	36557359	36557534	3,19,12	0,1,0	0,4,2	2,7,1	276	149	3.52654e-08	1.80069e-05	1.0,0.911,1.0	0.0,0.236,0.519	0.719
ENSMUSG00000000627	Sema4f	6	-	82935586	82935685	82919562	82919682	82935894	82935954	0,0,1	2,1,0	9,21,6	0,0,2	248	149	3.584e-05	0.00668216	0.0,0.0,1.0	1.0,1.0,0.643	-0.548
ENSMUSG00000020212	Mdm1	10	+	118156833	118156863	118152174	118152274	118157194	118157370	0,0,0	79,74,84	27,29,8	41,47,37	179	149	4.91829e-14	6.45771e-11	0.0,0.0,0.0	0.354,0.339,0.153	-0.282
ENSMUSG00000045251	Zfp688	7	-	127420009	127420105	127418966	127419641	127421808	127422034	6,21,11	2,5,18	15,13,12	0,0,0	245	149	1.07783e-07	5.12398e-05	0.646,0.719,0.271	1.0,1.0,1.0	-0.455
ENSMUSG00000045251	Zfp688	7	-	127421404	127421518	127418966	127419641	127421808	127422034	23,15,0	2,5,18	35,17,30	0,0,0	263	149	5.17084e-05	0.00919842	0.867,0.63,0.0	1.0,1.0,1.0	-0.501
ENSMUSG00000005899	Smpd4	16	+	17635481	17635568	17631985	17632057	17638495	17638641	19,28,13	145131183	38,50,14	66,99,32	236	149	2.01651e-06	0.000670192	0.076,0.119,0.043	0.267,0.242,0.216	-0.162
ENSMUSG00000039678	Tbc1d13	2	+	30135408	30135552	30134796	30134870	30137120	30137182	14,52,21	11,13,9	1,29,9	1,0,0	293	149	4.10243e-05	0.00748288	0.393,0.67,0.543	0.337,1.0,1.0	-0.244
ENSMUSG00000034902	Pip5k1c	10	+	81317325	81317403	81314991	81315118	81317765	81318020	49,100,90	44,116,89	43,42,18	115,87,53	227	149	0.000116855	0.0179002	0.422,0.361,0.399	0.197,0.241,0.182	0.187
ENSMUSG00000025702	2022-03-08	6	+	116338385	116338490	116338023	116338215	116376692	116376863	39,55,54	4,10,14	12,30,8	0,0,0	254	149	3.98662e-08	1.9986e-05	0.851,0.763,0.694	1.0,1.0,1.0	-0.231
ENSMUSG00000022899	Slc15a2	16	-	36772421	36772512	36771873	36772141	36774541	36774641	6,1,2	3,4,1	1,5,17	0,0,0	240	149	2.4295e-05	0.004925	0.554,0.134,0.554	1.0,1.0,1.0	-0.586
ENSMUSG00000030279	C2cd5	6	-	143020323	143020374	143017882	143018073	143029159	143029246	8,16,5	32,38,46	16,27,18	14,37,16	200	149	0.000336317	0.043333	0.157,0.239,0.075	0.46,0.352,0.456	-0.266
ENSMUSG00000070808	Bicra	7	-	15986912	15987089	15979350	15979986	15987478	15989440	13,57,45	10,21,15	76,90,18	1,11,0	326	149	7.95233e-06	0.00202909	0.373,0.554,0.578	0.972,0.789,1.0	-0.419
ENSMUSG00000054808	Actn4	7	-	28911489	28911575	28909902	28909988	28912239	28912321	161175190	48,66,78	145,255,67	3,2,0	235	149	0	0	0.68,0.627,0.607	0.968,0.988,1.0	-0.347
ENSMUSG00000031774	Fam192a	8	-	94591172	94591288	94589310	94589407	94601543	94601644	2,3,2	5,1,2	1,3,2	0,0,0	265	149	3.83009e-06	0.00108873	0.184,0.628,0.36	1.0,1.0,1.0	-0.609
ENSMUSG00000015882	Lcorl	5	-	45735730	45735824	45697180	45701997	45747055	45747307	5,12,16	8,6,3	3,10,1	0,0,1	243	149	0.000129298	0.0194705	0.277,0.551,0.766	1.0,1.0,0.38	-0.262
ENSMUSG00000057342	Sphk2	7	-	45716992	45717063	45713259	45713728	45717700	45718002	60,75,111	0,1,0	39,106,26	12,7,5	220	149	0.000205454	0.0290512	1.0,0.981,1.0	0.688,0.911,0.779	0.201
ENSMUSG00000066306	Numa1	7	+	102002294	102002336	102001164	102001659	102007485	102007554	62,51,86	246265226	305394165	25,71,30	191	149	0	0	0.164,0.131,0.229	0.905,0.812,0.811	-0.668
ENSMUSG00000039953	Clstn1	4	+	149626086	149626116	149614049	149614172	149627211	149627325	27,80,47	108227202	40,77,17	49,107,28	179	149	6.54828e-05	0.0112146	0.172,0.227,0.162	0.405,0.375,0.336	-0.185
ENSMUSG00000030605	Mfge8	7	-	79143277	79143388	79142868	79143050	79145246	79145378	109121138	138183192	25,56,29	96188136	260	149	1.0319e-06	0.000374376	0.312,0.275,0.292	0.13,0.146,0.109	0.165
ENSMUSG00000048216	Gpr85	6	-	13837998	13838122	13834457	13837073	13838559	13839179	3,3,5	0,0,0	0,2,1	5,7,1	273	149	9.99201e-16	1.83673e-12	1.0,1.0,1.0	0.0,0.135,0.353	0.837
ENSMUSG00000044876	Zfp444	7	+	6173981	6174101	6172512	6172574	6183861	6183951	91,98,70	9,7,3	61,74,40	34,20,40	269	149	3.40599e-07	0.000140169	0.848,0.886,0.928	0.498,0.672,0.356	0.379
ENSMUSG00000024993	Fam45a	19	+	60817530	60817610	60814591	60814808	60821206	60821355	129,72,52	0,0,3	52,43,27	13,6,2	229	149	7.86056e-05	0.0132158	1.0,1.0,0.919	0.722,0.823,0.898	0.159
ENSMUSG00000030849	Fgfr2	7	-	130198418	130198563	130196171	130196374	130199757	130199905	10,32,40	70,67,42	68,110,48	40,69,28	294	149	1.68601e-05	0.00368955	0.068,0.195,0.326	0.463,0.447,0.465	-0.262
ENSMUSG00000030924	Rexo5	7	+	119799564	119799677	119794005	119794502	119805142	119805286	5,7,4	0,0,0	1,4,2	5,1,1	262	149	0.00020476	0.0290512	1.0,1.0,1.0	0.102,0.695,0.532	0.557
ENSMUSG00000019978	Epb41l2	10	+	25495444	25495591	25488950	25489093	25501823	25502387	4,8,16	93126179	59,55,35	190,233,83	296	149	0.000328662	0.0427462	0.021,0.031,0.043	0.135,0.106,0.175	-0.107
ENSMUSG00000019978	Epb41l2	10	+	25501577	25501631	25495444	25495591	25501823	25501911	3,3,8	4,6,8	2,5,2	59,53,34	203	149	0.000276261	0.0367988	0.355,0.268,0.423	0.024,0.065,0.041	0.305
ENSMUSG00000070371	Prss36	7	-	127933566	127933832	127933370	127933492	127934389	127934627	10,32,24	1,2,0	41,10,24	8,8,8	415	149	6.28002e-05	0.0108905	0.782,0.852,1.0	0.648,0.31,0.519	0.386
ENSMUSG00000030782	Tgfb1i1	7	+	128248176	128248292	128246960	128247008	128248419	128248472	23,16,41	4,0,1	48,33,25	10,15,14	265	149	0.000226801	0.0312679	0.764,1.0,0.958	0.73,0.553,0.501	0.313
ENSMUSG00000000244	Tspan32	7	+	143017200	143017284	143015580	143015667	143017578	143017673	9,7,2	2,0,0	1,3,0	3,9,6	233	149	1.386e-09	1.03287e-06	0.742,1.0,1.0	0.176,0.176,0.0	0.797
ENSMUSG00000010751	Tnfrsf22	7	-	143639244	143639289	143636724	143638436	143639901	143639975	10,1,0	8,8,8	8,13,16	4,4,2	194	149	0.000114601	0.0178525	0.49,0.088,0.0	0.606,0.714,0.86	-0.534
ENSMUSG00000029478	Ncor2	5	-	125019959	125020046	125018810	125018990	125023500	125023646	0,3,0	1,3,6	17,8,5	5,4,3	236	149	0.000149601	0.0219298	0.0,0.387,0.0	0.682,0.558,0.513	-0.455
ENSMUSG00000028898	Trnau1ap	4	-	132325945	132326045	132325207	132325260	132329352	132329482	132112141	11,33,41	121112139	9,5,2	249	149	0.000138525	0.0204254	0.878,0.67,0.673	0.889,0.931,0.977	-0.192
ENSMUSG00000028898	Trnau1ap	4	-	132328468	132328566	132325207	132325260	132329352	132329389	45,83,84	11,33,41	63,65,113	9,5,2	247	149	8.39744e-07	0.000317182	0.712,0.603,0.553	0.809,0.887,0.971	-0.266
ENSMUSG00000037608	Bclaf1	10	+	20334498	20334645	20333253	20333572	20339708	20339921	1000700679	252184206	791764836	104122102	296	149	6.87494e-05	0.0117014	0.666,0.657,0.624	0.793,0.759,0.805	-0.137
ENSMUSG00000040690	Col16a1	4	+	130081434	130081479	130080575	130080620	130083121	130083175	1,0,0	1,1,1	60,39,62	17,11,27	194	149	2.29956e-05	0.00473178	0.434,0.0,0.0	0.731,0.731,0.638	-0.555
ENSMUSG00000040690	Col16a1	4	+	130081434	130081521	130080575	130080620	130083121	130083175	0,0,0	1,1,1	19,17,19	17,11,27	236	149	1.6878e-08	9.69535e-06	0.0,0.0,0.0	0.414,0.494,0.308	-0.405
ENSMUSG00000001151	Pcnt	10	-	76403623	76403644	76401331	76401535	76403757	76403874	6,8,18	8,18,29	4,34,5	4,0,0	170	149	1.3746e-05	0.0031067	0.397,0.28,0.352	0.467,1.0,1.0	-0.479
ENSMUSG00000110605	Gm32856	8	+	129267484	129267699	129263647	129263724	129281022	129281149	25,11,15	9,7,10	0,0,6	6,6,8	364	149	0.000116654	0.0179002	0.532,0.391,0.38	0.0,0.0,0.235	0.356
ENSMUSG00000022119	Rbm26	14	-	105139090	105139162	105131881	105132007	105140315	105140438	112,76,72	85,77,78	100,118,90	38,44,47	221	149	0.000309836	0.0406078	0.47,0.4,0.384	0.64,0.644,0.564	-0.198
ENSMUSG00000090841	Myl6	10	-	128491719	128491764	128490860	128491033	128492058	128492136	807724806	628485522	182412872721	668468987	194	149	1.58101e-06	0.000551812	0.497,0.534,0.543	0.677,0.679,0.679	-0.154
ENSMUSG00000071451	Psmg4	13	+	34166060	34166136	34162963	34163249	34177980	34178173	306399346	46,50,60	455229435	137,88,185	225	149	6.65065e-07	0.000258279	0.815,0.841,0.792	0.687,0.633,0.609	0.173
ENSMUSG00000065954	Tacc1	8	-	25200090	25200206	25177933	25177994	25201121	25201449	3,17,16	5,10,6	5,17,1	0,0,0	265	149	4.37428e-11	4.63892e-08	0.252,0.489,0.6	1.0,1.0,1.0	-0.553
ENSMUSG00000031791	Tmem38a	8	+	72581219	72581272	72579959	72580144	72585861	72586175	1,0,4	0,1,0	0,4,0	2,0,4	202	149	0.000107883	0.0169734	1.0,0.0,1.0	0.0,1.0,0.0	0.333

[truncated: 5 more sheets: groupE11vsgroupE12_A3SS_signifi, groupE11vsgroupE12_A5SS_signifi, groupE11vsgroupE12_MXE_signific, groupE11vsgroupE12_RI_significa, groupE11vsgroupE12_SE_significa]
