# Supplementary material for: Transcriptomic analysis of the upper lip and primary palate development in mice
Source: Front Genet. 2023 Jan 6;13:1039850. doi: 10.3389/fgene.2022.1039850 (PMC9852879; doi:10.3389/fgene.2022.1039850)
Supplement: Supplementary file 8 [file Table8.XLSX]

## Sheet: groupE10vsgroupE11.down_ppi
node1_protein	node2_protein	node1_gene	node2_gene	node1_name	node2_name	score
10090.ENSMUSP00000001147	10090.ENSMUSP00000137585	ENSMUSG00000001119	ENSMUSG00000048126	Col6a1	Col6a3	998
10090.ENSMUSP00000001181	10090.ENSMUSP00000137585	ENSMUSG00000020241	ENSMUSG00000048126	Col6a2	Col6a3	998
10090.ENSMUSP00000006005	10090.ENSMUSP00000051433	ENSMUSG00000032492	ENSMUSG00000048776	Pth1r	Pthlh	998
10090.ENSMUSP00000010044	10090.ENSMUSP00000025803	ENSMUSG00000009900	ENSMUSG00000024868	Wnt3a	Dkk1	998
10090.ENSMUSP00000001147	10090.ENSMUSP00000001181	ENSMUSG00000001119	ENSMUSG00000020241	Col6a1	Col6a2	997
10090.ENSMUSP00000001547	10090.ENSMUSP00000031668	ENSMUSG00000001506	ENSMUSG00000029661	Col1a1	Col1a2	997
10090.ENSMUSP00000085192	10090.ENSMUSP00000137585	ENSMUSG00000026043	ENSMUSG00000048126	Col3a1	Col6a3	996
10090.ENSMUSP00000001547	10090.ENSMUSP00000085192	ENSMUSG00000001506	ENSMUSG00000026043	Col1a1	Col3a1	995
10090.ENSMUSP00000031668	10090.ENSMUSP00000085192	ENSMUSG00000029661	ENSMUSG00000026043	Col1a2	Col3a1	995
10090.ENSMUSP00000007799	10090.ENSMUSP00000020329	ENSMUSG00000007655	ENSMUSG00000020122	Cav1	Egfr	994
10090.ENSMUSP00000001547	10090.ENSMUSP00000028280	ENSMUSG00000001506	ENSMUSG00000026837	Col1a1	Col5a1	993
10090.ENSMUSP00000031668	10090.ENSMUSP00000137585	ENSMUSG00000029661	ENSMUSG00000048126	Col1a2	Col6a3	992
10090.ENSMUSP00000044494	10090.ENSMUSP00000074787	ENSMUSG00000020524	ENSMUSG00000033981	Gria1	Gria2	992
10090.ENSMUSP00000004994	10090.ENSMUSP00000039466	ENSMUSG00000004872	ENSMUSG00000033006	Pax3	Sox10	991
10090.ENSMUSP00000001547	10090.ENSMUSP00000137585	ENSMUSG00000001506	ENSMUSG00000048126	Col1a1	Col6a3	990
10090.ENSMUSP00000001547	10090.ENSMUSP00000083620	ENSMUSG00000001506	ENSMUSG00000026042	Col1a1	Col5a2	989
10090.ENSMUSP00000010044	10090.ENSMUSP00000020439	ENSMUSG00000009900	ENSMUSG00000020218	Wnt3a	Wif1	988
10090.ENSMUSP00000029673	10090.ENSMUSP00000066554	ENSMUSG00000028039	ENSMUSG00000052504	Efna3	Epha3	988
10090.ENSMUSP00000001181	10090.ENSMUSP00000001547	ENSMUSG00000020241	ENSMUSG00000001506	Col6a2	Col1a1	987
10090.ENSMUSP00000015138	10090.ENSMUSP00000025409	ENSMUSG00000029675	ENSMUSG00000024529	Eln	Lox	987
10090.ENSMUSP00000028836	10090.ENSMUSP00000029371	ENSMUSG00000027358	ENSMUSG00000027796	Bmp2	Smad9	987
10090.ENSMUSP00000021750	10090.ENSMUSP00000108413	ENSMUSG00000021313	ENSMUSG00000051331	Ryr2	Cacna1c	986
10090.ENSMUSP00000001147	10090.ENSMUSP00000001547	ENSMUSG00000001119	ENSMUSG00000001506	Col6a1	Col1a1	985
10090.ENSMUSP00000001147	10090.ENSMUSP00000085192	ENSMUSG00000001119	ENSMUSG00000026043	Col6a1	Col3a1	985
10090.ENSMUSP00000028836	10090.ENSMUSP00000049640	ENSMUSG00000027358	ENSMUSG00000050069	Bmp2	Grem2	985
10090.ENSMUSP00000077596	10090.ENSMUSP00000109201	ENSMUSG00000060284	ENSMUSG00000039153	Sp7	Runx2	985
10090.ENSMUSP00000048736	10090.ENSMUSP00000051433	ENSMUSG00000039942	ENSMUSG00000048776	Ptger4	Pthlh	984
10090.ENSMUSP00000050353	10090.ENSMUSP00000077596	ENSMUSG00000070691	ENSMUSG00000060284	Runx3	Sp7	984
10090.ENSMUSP00000083620	10090.ENSMUSP00000085192	ENSMUSG00000026042	ENSMUSG00000026043	Col5a2	Col3a1	983
10090.ENSMUSP00000001147	10090.ENSMUSP00000031668	ENSMUSG00000001119	ENSMUSG00000029661	Col6a1	Col1a2	982
10090.ENSMUSP00000028280	10090.ENSMUSP00000035802	ENSMUSG00000026837	ENSMUSG00000040690	Col5a1	Col16a1	982
10090.ENSMUSP00000028280	10090.ENSMUSP00000137585	ENSMUSG00000026837	ENSMUSG00000048126	Col5a1	Col6a3	982
10090.ENSMUSP00000034723	10090.ENSMUSP00000076886	ENSMUSG00000013584	ENSMUSG00000063415	Aldh1a2	Cyp26b1	982
10090.ENSMUSP00000066304	10090.ENSMUSP00000125407	ENSMUSG00000031302	ENSMUSG00000024109	Nlgn3	Nrxn1	982
10090.ENSMUSP00000001147	10090.ENSMUSP00000028280	ENSMUSG00000001119	ENSMUSG00000026837	Col6a1	Col5a1	981
10090.ENSMUSP00000028280	10090.ENSMUSP00000031668	ENSMUSG00000026837	ENSMUSG00000029661	Col5a1	Col1a2	981
10090.ENSMUSP00000028280	10090.ENSMUSP00000085192	ENSMUSG00000026837	ENSMUSG00000026043	Col5a1	Col3a1	981
10090.ENSMUSP00000022287	10090.ENSMUSP00000047894	ENSMUSG00000021765	ENSMUSG00000041324	Fst	Inhba	979
10090.ENSMUSP00000001538	10090.ENSMUSP00000058354	ENSMUSG00000001497	ENSMUSG00000048450	Pax9	Msx1	978
10090.ENSMUSP00000020439	10090.ENSMUSP00000064878	ENSMUSG00000020218	ENSMUSG00000021994	Wif1	Wnt5a	978
10090.ENSMUSP00000010044	10090.ENSMUSP00000029611	ENSMUSG00000009900	ENSMUSG00000027985	Wnt3a	Lef1	977
10090.ENSMUSP00000031668	10090.ENSMUSP00000083620	ENSMUSG00000029661	ENSMUSG00000026042	Col1a2	Col5a2	977
10090.ENSMUSP00000001181	10090.ENSMUSP00000028280	ENSMUSG00000020241	ENSMUSG00000026837	Col6a2	Col5a1	976
10090.ENSMUSP00000001181	10090.ENSMUSP00000031668	ENSMUSG00000020241	ENSMUSG00000029661	Col6a2	Col1a2	976
10090.ENSMUSP00000028280	10090.ENSMUSP00000083620	ENSMUSG00000026837	ENSMUSG00000026042	Col5a1	Col5a2	975
10090.ENSMUSP00000001181	10090.ENSMUSP00000085192	ENSMUSG00000020241	ENSMUSG00000026043	Col6a2	Col3a1	974
10090.ENSMUSP00000064878	10090.ENSMUSP00000114114	ENSMUSG00000021994	ENSMUSG00000081683	Wnt5a	Fzd10	974
10090.ENSMUSP00000001147	10090.ENSMUSP00000083620	ENSMUSG00000001119	ENSMUSG00000026042	Col6a1	Col5a2	973
10090.ENSMUSP00000083620	10090.ENSMUSP00000137585	ENSMUSG00000026042	ENSMUSG00000048126	Col5a2	Col6a3	972
10090.ENSMUSP00000001547	10090.ENSMUSP00000035802	ENSMUSG00000001506	ENSMUSG00000040690	Col1a1	Col16a1	970
10090.ENSMUSP00000015138	10090.ENSMUSP00000021603	ENSMUSG00000029675	ENSMUSG00000021186	Eln	Fbln5	970
10090.ENSMUSP00000032344	10090.ENSMUSP00000041411	ENSMUSG00000030220	ENSMUSG00000034226	Arhgdib	Rhov	970
10090.ENSMUSP00000083620	10090.ENSMUSP00000086745	ENSMUSG00000026042	ENSMUSG00000068196	Col5a2	Col8a1	970
10090.ENSMUSP00000098969	10090.ENSMUSP00000098972	ENSMUSG00000023367	ENSMUSG00000029810	Tmem176a	Tmem176b	970
10090.ENSMUSP00000021603	10090.ENSMUSP00000025409	ENSMUSG00000021186	ENSMUSG00000024529	Fbln5	Lox	969
10090.ENSMUSP00000029673	10090.ENSMUSP00000030420	ENSMUSG00000028039	ENSMUSG00000028661	Efna3	Epha8	969
10090.ENSMUSP00000028106	10090.ENSMUSP00000030056	ENSMUSG00000026768	ENSMUSG00000028364	Itga8	Tnc	968
10090.ENSMUSP00000028280	10090.ENSMUSP00000086745	ENSMUSG00000026837	ENSMUSG00000068196	Col5a1	Col8a1	967
10090.ENSMUSP00000071662	10090.ENSMUSP00000110899	ENSMUSG00000032332	ENSMUSG00000026141	Col12a1	Col19a1	967
10090.ENSMUSP00000001547	10090.ENSMUSP00000086745	ENSMUSG00000001506	ENSMUSG00000068196	Col1a1	Col8a1	966
10090.ENSMUSP00000020165	10090.ENSMUSP00000110563	ENSMUSG00000019990	ENSMUSG00000022840	Pde7b	Adcy5	966
10090.ENSMUSP00000015138	10090.ENSMUSP00000028633	ENSMUSG00000029675	ENSMUSG00000027204	Eln	Fbn1	965
10090.ENSMUSP00000025803	10090.ENSMUSP00000064878	ENSMUSG00000024868	ENSMUSG00000021994	Dkk1	Wnt5a	965
10090.ENSMUSP00000001147	10090.ENSMUSP00000071662	ENSMUSG00000001119	ENSMUSG00000032332	Col6a1	Col12a1	964
10090.ENSMUSP00000001181	10090.ENSMUSP00000083620	ENSMUSG00000020241	ENSMUSG00000026042	Col6a2	Col5a2	964
10090.ENSMUSP00000031668	10090.ENSMUSP00000035802	ENSMUSG00000029661	ENSMUSG00000040690	Col1a2	Col16a1	964
10090.ENSMUSP00000068258	10090.ENSMUSP00000110057	ENSMUSG00000048251	ENSMUSG00000038331	Bcl11b	Satb2	964
10090.ENSMUSP00000035802	10090.ENSMUSP00000083620	ENSMUSG00000040690	ENSMUSG00000026042	Col16a1	Col5a2	963
10090.ENSMUSP00000046532	10090.ENSMUSP00000057844	ENSMUSG00000042351	ENSMUSG00000061132	Grap2	Blnk	963
10090.ENSMUSP00000071662	10090.ENSMUSP00000083620	ENSMUSG00000032332	ENSMUSG00000026042	Col12a1	Col5a2	963
10090.ENSMUSP00000085192	10090.ENSMUSP00000086745	ENSMUSG00000026043	ENSMUSG00000068196	Col3a1	Col8a1	963
10090.ENSMUSP00000031668	10090.ENSMUSP00000086745	ENSMUSG00000029661	ENSMUSG00000068196	Col1a2	Col8a1	962
10090.ENSMUSP00000035802	10090.ENSMUSP00000085192	ENSMUSG00000040690	ENSMUSG00000026043	Col16a1	Col3a1	962
10090.ENSMUSP00000035802	10090.ENSMUSP00000086745	ENSMUSG00000040690	ENSMUSG00000068196	Col16a1	Col8a1	962
10090.ENSMUSP00000071662	10090.ENSMUSP00000086745	ENSMUSG00000032332	ENSMUSG00000068196	Col12a1	Col8a1	962
10090.ENSMUSP00000084141	10090.ENSMUSP00000089703	ENSMUSG00000025064	ENSMUSG00000024421	Col17a1	Lama3	962
10090.ENSMUSP00000020165	10090.ENSMUSP00000022013	ENSMUSG00000019990	ENSMUSG00000021536	Pde7b	Adcy2	961
10090.ENSMUSP00000020329	10090.ENSMUSP00000037694	ENSMUSG00000020122	ENSMUSG00000037225	Egfr	Fgf2	961
10090.ENSMUSP00000071662	10090.ENSMUSP00000085192	ENSMUSG00000032332	ENSMUSG00000026043	Col12a1	Col3a1	961
10090.ENSMUSP00000001547	10090.ENSMUSP00000071662	ENSMUSG00000001506	ENSMUSG00000032332	Col1a1	Col12a1	960
10090.ENSMUSP00000034722	10090.ENSMUSP00000064202	ENSMUSG00000032202	ENSMUSG00000020847	Rab27a	Rph3al	960
10090.ENSMUSP00000022013	10090.ENSMUSP00000026973	ENSMUSG00000021536	ENSMUSG00000025855	Adcy2	Prkar1b	959
10090.ENSMUSP00000023356	10090.ENSMUSP00000029611	ENSMUSG00000022676	ENSMUSG00000027985	Snai2	Lef1	959
10090.ENSMUSP00000026973	10090.ENSMUSP00000110563	ENSMUSG00000025855	ENSMUSG00000022840	Prkar1b	Adcy5	959
10090.ENSMUSP00000031668	10090.ENSMUSP00000071662	ENSMUSG00000029661	ENSMUSG00000032332	Col1a2	Col12a1	959
10090.ENSMUSP00000001147	10090.ENSMUSP00000035802	ENSMUSG00000001119	ENSMUSG00000040690	Col6a1	Col16a1	958
10090.ENSMUSP00000074198	10090.ENSMUSP00000129001	ENSMUSG00000027544	ENSMUSG00000033016	Nfatc2	Nfatc1	958
10090.ENSMUSP00000001181	10090.ENSMUSP00000086745	ENSMUSG00000020241	ENSMUSG00000068196	Col6a2	Col8a1	957
10090.ENSMUSP00000010044	10090.ENSMUSP00000058354	ENSMUSG00000009900	ENSMUSG00000048450	Wnt3a	Msx1	957
10090.ENSMUSP00000034029	10090.ENSMUSP00000105743	ENSMUSG00000031616	ENSMUSG00000051177	Ednra	Plcb1	957
10090.ENSMUSP00000086745	10090.ENSMUSP00000137585	ENSMUSG00000068196	ENSMUSG00000048126	Col8a1	Col6a3	955
10090.ENSMUSP00000034187	10090.ENSMUSP00000128308	ENSMUSG00000031740	ENSMUSG00000023885	Mmp2	Thbs2	954
10090.ENSMUSP00000035802	10090.ENSMUSP00000071662	ENSMUSG00000040690	ENSMUSG00000032332	Col16a1	Col12a1	954
10090.ENSMUSP00000026740	10090.ENSMUSP00000089703	ENSMUSG00000025650	ENSMUSG00000024421	Col7a1	Lama3	953
10090.ENSMUSP00000044494	10090.ENSMUSP00000052776	ENSMUSG00000020524	ENSMUSG00000015766	Gria1	Eps8	952
10090.ENSMUSP00000001547	10090.ENSMUSP00000072773	ENSMUSG00000001506	ENSMUSG00000027750	Col1a1	Postn	950
10090.ENSMUSP00000001181	10090.ENSMUSP00000071662	ENSMUSG00000020241	ENSMUSG00000032332	Col6a2	Col12a1	949
10090.ENSMUSP00000025618	10090.ENSMUSP00000102538	ENSMUSG00000024713	ENSMUSG00000027859	Pcsk5	Ngf	948
10090.ENSMUSP00000051433	10090.ENSMUSP00000109201	ENSMUSG00000048776	ENSMUSG00000039153	Pthlh	Runx2	948
10090.ENSMUSP00000070270	10090.ENSMUSP00000086745	ENSMUSG00000056174	ENSMUSG00000068196	Col8a2	Col8a1	948
10090.ENSMUSP00000010044	10090.ENSMUSP00000064878	ENSMUSG00000009900	ENSMUSG00000021994	Wnt3a	Wnt5a	946
10090.ENSMUSP00000034187	10090.ENSMUSP00000035802	ENSMUSG00000031740	ENSMUSG00000040690	Mmp2	Col16a1	946
10090.ENSMUSP00000085293	10090.ENSMUSP00000110563	ENSMUSG00000067586	ENSMUSG00000022840	S1pr3	Adcy5	946
10090.ENSMUSP00000010044	10090.ENSMUSP00000114114	ENSMUSG00000009900	ENSMUSG00000081683	Wnt3a	Fzd10	944
10090.ENSMUSP00000026740	10090.ENSMUSP00000086745	ENSMUSG00000025650	ENSMUSG00000068196	Col7a1	Col8a1	944
10090.ENSMUSP00000031319	10090.ENSMUSP00000031320	ENSMUSG00000029372	ENSMUSG00000029373	Ppbp	Pf4	944
10090.ENSMUSP00000001547	10090.ENSMUSP00000077596	ENSMUSG00000001506	ENSMUSG00000060284	Col1a1	Sp7	943
10090.ENSMUSP00000029806	10090.ENSMUSP00000057844	ENSMUSG00000028159	ENSMUSG00000061132	Dapp1	Blnk	942
10090.ENSMUSP00000029848	10090.ENSMUSP00000071662	ENSMUSG00000028197	ENSMUSG00000032332	Col24a1	Col12a1	942
10090.ENSMUSP00000035444	10090.ENSMUSP00000090287	ENSMUSG00000042793	ENSMUSG00000019880	Lgr6	Rspo3	941
10090.ENSMUSP00000001181	10090.ENSMUSP00000035802	ENSMUSG00000020241	ENSMUSG00000040690	Col6a2	Col16a1	940
10090.ENSMUSP00000022013	10090.ENSMUSP00000085293	ENSMUSG00000021536	ENSMUSG00000067586	Adcy2	S1pr3	940
10090.ENSMUSP00000035802	10090.ENSMUSP00000137585	ENSMUSG00000040690	ENSMUSG00000048126	Col16a1	Col6a3	940
10090.ENSMUSP00000099713	10090.ENSMUSP00000110563	ENSMUSG00000059173	ENSMUSG00000022840	Pde1a	Adcy5	940
10090.ENSMUSP00000010044	10090.ENSMUSP00000034086	ENSMUSG00000009900	ENSMUSG00000031661	Wnt3a	Nkd1	937
10090.ENSMUSP00000020439	10090.ENSMUSP00000023732	ENSMUSG00000020218	ENSMUSG00000022996	Wif1	Wnt10b	936
10090.ENSMUSP00000079210	10090.ENSMUSP00000086745	ENSMUSG00000058897	ENSMUSG00000068196	Col25a1	Col8a1	936
10090.ENSMUSP00000021603	10090.ENSMUSP00000028633	ENSMUSG00000021186	ENSMUSG00000027204	Fbln5	Fbn1	935
10090.ENSMUSP00000071662	10090.ENSMUSP00000079210	ENSMUSG00000032332	ENSMUSG00000058897	Col12a1	Col25a1	935
10090.ENSMUSP00000020439	10090.ENSMUSP00000064333	ENSMUSG00000020218	ENSMUSG00000015957	Wif1	Wnt11	934
10090.ENSMUSP00000025409	10090.ENSMUSP00000070560	ENSMUSG00000024529	ENSMUSG00000053626	Lox	Tll1	934
10090.ENSMUSP00000028280	10090.ENSMUSP00000071662	ENSMUSG00000026837	ENSMUSG00000032332	Col5a1	Col12a1	934
10090.ENSMUSP00000038749	10090.ENSMUSP00000110563	ENSMUSG00000041741	ENSMUSG00000022840	Pde3a	Adcy5	934
10090.ENSMUSP00000001147	10090.ENSMUSP00000086745	ENSMUSG00000001119	ENSMUSG00000068196	Col6a1	Col8a1	931
10090.ENSMUSP00000001547	10090.ENSMUSP00000026740	ENSMUSG00000001506	ENSMUSG00000025650	Col1a1	Col7a1	929
10090.ENSMUSP00000022013	10090.ENSMUSP00000110563	ENSMUSG00000021536	ENSMUSG00000022840	Adcy2	Adcy5	929
10090.ENSMUSP00000064333	10090.ENSMUSP00000114114	ENSMUSG00000015957	ENSMUSG00000081683	Wnt11	Fzd10	928
10090.ENSMUSP00000071662	10090.ENSMUSP00000084141	ENSMUSG00000032332	ENSMUSG00000025064	Col12a1	Col17a1	928
10090.ENSMUSP00000026740	10090.ENSMUSP00000070560	ENSMUSG00000025650	ENSMUSG00000053626	Col7a1	Tll1	926
10090.ENSMUSP00000026740	10090.ENSMUSP00000085192	ENSMUSG00000025650	ENSMUSG00000026043	Col7a1	Col3a1	926
10090.ENSMUSP00000028280	10090.ENSMUSP00000029848	ENSMUSG00000026837	ENSMUSG00000028197	Col5a1	Col24a1	926
10090.ENSMUSP00000029699	10090.ENSMUSP00000093587	ENSMUSG00000028063	ENSMUSG00000096054	Lmna	Syne1	926
10090.ENSMUSP00000050353	10090.ENSMUSP00000051433	ENSMUSG00000070691	ENSMUSG00000048776	Runx3	Pthlh	926
10090.ENSMUSP00000050898	10090.ENSMUSP00000133957	ENSMUSG00000049511	ENSMUSG00000056755	Htr1b	Grm7	926
10090.ENSMUSP00000071662	10090.ENSMUSP00000137585	ENSMUSG00000032332	ENSMUSG00000048126	Col12a1	Col6a3	926
10090.ENSMUSP00000026740	10090.ENSMUSP00000028280	ENSMUSG00000025650	ENSMUSG00000026837	Col7a1	Col5a1	925
10090.ENSMUSP00000029611	10090.ENSMUSP00000109201	ENSMUSG00000027985	ENSMUSG00000039153	Lef1	Runx2	925
10090.ENSMUSP00000036203	10090.ENSMUSP00000110563	ENSMUSG00000033717	ENSMUSG00000022840	Adra2a	Adcy5	924
10090.ENSMUSP00000022013	10090.ENSMUSP00000099713	ENSMUSG00000021536	ENSMUSG00000059173	Adcy2	Pde1a	922
10090.ENSMUSP00000026740	10090.ENSMUSP00000031668	ENSMUSG00000025650	ENSMUSG00000029661	Col7a1	Col1a2	922
10090.ENSMUSP00000000476	10090.ENSMUSP00000037694	ENSMUSG00000029231	ENSMUSG00000037225	Pdgfra	Fgf2	921
10090.ENSMUSP00000001147	10090.ENSMUSP00000026740	ENSMUSG00000001119	ENSMUSG00000025650	Col6a1	Col7a1	921
10090.ENSMUSP00000021822	10090.ENSMUSP00000040775	ENSMUSG00000021390	ENSMUSG00000033350	Ogn	Chst2	920
10090.ENSMUSP00000026740	10090.ENSMUSP00000084141	ENSMUSG00000025650	ENSMUSG00000025064	Col7a1	Col17a1	920
10090.ENSMUSP00000036872	10090.ENSMUSP00000072645	ENSMUSG00000038077	ENSMUSG00000050963	Kcna6	Kcns2	920
10090.ENSMUSP00000048736	10090.ENSMUSP00000110563	ENSMUSG00000039942	ENSMUSG00000022840	Ptger4	Adcy5	920
10090.ENSMUSP00000064333	10090.ENSMUSP00000067325	ENSMUSG00000015957	ENSMUSG00000051920	Wnt11	Rspo2	920
10090.ENSMUSP00000006005	10090.ENSMUSP00000048736	ENSMUSG00000032492	ENSMUSG00000039942	Pth1r	Ptger4	918
10090.ENSMUSP00000021603	10090.ENSMUSP00000070848	ENSMUSG00000021186	ENSMUSG00000042436	Fbln5	Mfap4	918
10090.ENSMUSP00000022967	10090.ENSMUSP00000057981	ENSMUSG00000022342	ENSMUSG00000050556	Kcnv1	Kcnb1	918
10090.ENSMUSP00000029848	10090.ENSMUSP00000086745	ENSMUSG00000028197	ENSMUSG00000068196	Col24a1	Col8a1	918
10090.ENSMUSP00000036872	10090.ENSMUSP00000057981	ENSMUSG00000038077	ENSMUSG00000050556	Kcna6	Kcnb1	918
10090.ENSMUSP00000057981	10090.ENSMUSP00000078169	ENSMUSG00000050556	ENSMUSG00000040896	Kcnb1	Kcnd3	918
10090.ENSMUSP00000001181	10090.ENSMUSP00000026740	ENSMUSG00000020241	ENSMUSG00000025650	Col6a2	Col7a1	917
10090.ENSMUSP00000020323	10090.ENSMUSP00000105743	ENSMUSG00000020123	ENSMUSG00000051177	Avpr1a	Plcb1	917
10090.ENSMUSP00000026740	10090.ENSMUSP00000137585	ENSMUSG00000025650	ENSMUSG00000048126	Col7a1	Col6a3	917
10090.ENSMUSP00000035802	10090.ENSMUSP00000079210	ENSMUSG00000040690	ENSMUSG00000058897	Col16a1	Col25a1	917
10090.ENSMUSP00000057981	10090.ENSMUSP00000060706	ENSMUSG00000050556	ENSMUSG00000043673	Kcnb1	Kcns3	917
10090.ENSMUSP00000001547	10090.ENSMUSP00000029848	ENSMUSG00000001506	ENSMUSG00000028197	Col1a1	Col24a1	916
10090.ENSMUSP00000020329	10090.ENSMUSP00000032874	ENSMUSG00000020122	ENSMUSG00000030638	Egfr	Sh3gl3	916
10090.ENSMUSP00000020759	10090.ENSMUSP00000021603	ENSMUSG00000020467	ENSMUSG00000021186	Efemp1	Fbln5	916
10090.ENSMUSP00000025561	10090.ENSMUSP00000034029	ENSMUSG00000024659	ENSMUSG00000031616	Anxa1	Ednra	916
10090.ENSMUSP00000030372	10090.ENSMUSP00000079210	ENSMUSG00000028626	ENSMUSG00000058897	Col9a2	Col25a1	916
10090.ENSMUSP00000051085	10090.ENSMUSP00000133957	ENSMUSG00000050824	ENSMUSG00000056755	Sstr5	Grm7	916
10090.ENSMUSP00000086745	10090.ENSMUSP00000110899	ENSMUSG00000068196	ENSMUSG00000026141	Col8a1	Col19a1	916
10090.ENSMUSP00000026740	10090.ENSMUSP00000083620	ENSMUSG00000025650	ENSMUSG00000026042	Col7a1	Col5a2	915
10090.ENSMUSP00000029848	10090.ENSMUSP00000083620	ENSMUSG00000028197	ENSMUSG00000026042	Col24a1	Col5a2	915
10090.ENSMUSP00000033741	10090.ENSMUSP00000038909	ENSMUSG00000031375	ENSMUSG00000032911	Bgn	Cspg4	915
10090.ENSMUSP00000036872	10090.ENSMUSP00000060706	ENSMUSG00000038077	ENSMUSG00000043673	Kcna6	Kcns3	915
10090.ENSMUSP00000037192	10090.ENSMUSP00000102814	ENSMUSG00000041695	ENSMUSG00000052572	Kcnj2	Dlg2	915
10090.ENSMUSP00000001547	10090.ENSMUSP00000030372	ENSMUSG00000001506	ENSMUSG00000028626	Col1a1	Col9a2	914
10090.ENSMUSP00000022013	10090.ENSMUSP00000133957	ENSMUSG00000021536	ENSMUSG00000056755	Adcy2	Grm7	914
10090.ENSMUSP00000023732	10090.ENSMUSP00000114114	ENSMUSG00000022996	ENSMUSG00000081683	Wnt10b	Fzd10	914
10090.ENSMUSP00000041411	10090.ENSMUSP00000092138	ENSMUSG00000034226	ENSMUSG00000057315	Rhov	Arhgap24	914
10090.ENSMUSP00000110563	10090.ENSMUSP00000133957	ENSMUSG00000022840	ENSMUSG00000056755	Adcy5	Grm7	914
10090.ENSMUSP00000020323	10090.ENSMUSP00000070200	ENSMUSG00000020123	ENSMUSG00000050541	Avpr1a	Adra1b	913
10090.ENSMUSP00000022013	10090.ENSMUSP00000045530	ENSMUSG00000021536	ENSMUSG00000036437	Adcy2	Npy1r	913
10090.ENSMUSP00000026740	10090.ENSMUSP00000035802	ENSMUSG00000025650	ENSMUSG00000040690	Col7a1	Col16a1	913
10090.ENSMUSP00000028280	10090.ENSMUSP00000030372	ENSMUSG00000026837	ENSMUSG00000028626	Col5a1	Col9a2	913
10090.ENSMUSP00000028280	10090.ENSMUSP00000084141	ENSMUSG00000026837	ENSMUSG00000025064	Col5a1	Col17a1	913
10090.ENSMUSP00000029611	10090.ENSMUSP00000050353	ENSMUSG00000027985	ENSMUSG00000070691	Lef1	Runx3	913
10090.ENSMUSP00000035802	10090.ENSMUSP00000084141	ENSMUSG00000040690	ENSMUSG00000025064	Col16a1	Col17a1	913
10090.ENSMUSP00000054776	10090.ENSMUSP00000110563	ENSMUSG00000047259	ENSMUSG00000022840	Mc4r	Adcy5	913
10090.ENSMUSP00000070200	10090.ENSMUSP00000105743	ENSMUSG00000050541	ENSMUSG00000051177	Adra1b	Plcb1	913
10090.ENSMUSP00000001147	10090.ENSMUSP00000084141	ENSMUSG00000001119	ENSMUSG00000025064	Col6a1	Col17a1	912
10090.ENSMUSP00000007799	10090.ENSMUSP00000034187	ENSMUSG00000007655	ENSMUSG00000031740	Cav1	Mmp2	912
10090.ENSMUSP00000029848	10090.ENSMUSP00000085192	ENSMUSG00000028197	ENSMUSG00000026043	Col24a1	Col3a1	912
10090.ENSMUSP00000036872	10090.ENSMUSP00000078169	ENSMUSG00000038077	ENSMUSG00000040896	Kcna6	Kcnd3	912
10090.ENSMUSP00000040171	10090.ENSMUSP00000070560	ENSMUSG00000036545	ENSMUSG00000053626	Adamts2	Tll1	912
10090.ENSMUSP00000057981	10090.ENSMUSP00000072645	ENSMUSG00000050556	ENSMUSG00000050963	Kcnb1	Kcns2	912
10090.ENSMUSP00000079210	10090.ENSMUSP00000137585	ENSMUSG00000058897	ENSMUSG00000048126	Col25a1	Col6a3	912
10090.ENSMUSP00000084141	10090.ENSMUSP00000137585	ENSMUSG00000025064	ENSMUSG00000048126	Col17a1	Col6a3	912
10090.ENSMUSP00000022013	10090.ENSMUSP00000038749	ENSMUSG00000021536	ENSMUSG00000041741	Adcy2	Pde3a	911
10090.ENSMUSP00000022013	10090.ENSMUSP00000107850	ENSMUSG00000021536	ENSMUSG00000048120	Adcy2	Entpd1	911
10090.ENSMUSP00000026740	10090.ENSMUSP00000029848	ENSMUSG00000025650	ENSMUSG00000028197	Col7a1	Col24a1	911
10090.ENSMUSP00000028633	10090.ENSMUSP00000085192	ENSMUSG00000027204	ENSMUSG00000026043	Fbn1	Col3a1	911
10090.ENSMUSP00000029848	10090.ENSMUSP00000035802	ENSMUSG00000028197	ENSMUSG00000040690	Col24a1	Col16a1	911
10090.ENSMUSP00000029848	10090.ENSMUSP00000079210	ENSMUSG00000028197	ENSMUSG00000058897	Col24a1	Col25a1	911
10090.ENSMUSP00000029848	10090.ENSMUSP00000110899	ENSMUSG00000028197	ENSMUSG00000026141	Col24a1	Col19a1	911
10090.ENSMUSP00000029848	10090.ENSMUSP00000137585	ENSMUSG00000028197	ENSMUSG00000048126	Col24a1	Col6a3	911
10090.ENSMUSP00000045530	10090.ENSMUSP00000051085	ENSMUSG00000036437	ENSMUSG00000050824	Npy1r	Sstr5	911
10090.ENSMUSP00000079210	10090.ENSMUSP00000110899	ENSMUSG00000058897	ENSMUSG00000026141	Col25a1	Col19a1	911
10090.ENSMUSP00000001181	10090.ENSMUSP00000084141	ENSMUSG00000020241	ENSMUSG00000025064	Col6a2	Col17a1	910
10090.ENSMUSP00000001547	10090.ENSMUSP00000110899	ENSMUSG00000001506	ENSMUSG00000026141	Col1a1	Col19a1	910
10090.ENSMUSP00000020040	10090.ENSMUSP00000020323	ENSMUSG00000019890	ENSMUSG00000020123	Nts	Avpr1a	910
10090.ENSMUSP00000020040	10090.ENSMUSP00000034029	ENSMUSG00000019890	ENSMUSG00000031616	Nts	Ednra	910
10090.ENSMUSP00000020040	10090.ENSMUSP00000056659	ENSMUSG00000019890	ENSMUSG00000050558	Nts	Prokr2	910
10090.ENSMUSP00000020040	10090.ENSMUSP00000070200	ENSMUSG00000019890	ENSMUSG00000050541	Nts	Adra1b	910
10090.ENSMUSP00000023732	10090.ENSMUSP00000064878	ENSMUSG00000022996	ENSMUSG00000021994	Wnt10b	Wnt5a	910
10090.ENSMUSP00000035444	10090.ENSMUSP00000067325	ENSMUSG00000042793	ENSMUSG00000051920	Lgr6	Rspo2	910
10090.ENSMUSP00000050898	10090.ENSMUSP00000051085	ENSMUSG00000049511	ENSMUSG00000050824	Htr1b	Sstr5	910
10090.ENSMUSP00000067325	10090.ENSMUSP00000090287	ENSMUSG00000051920	ENSMUSG00000019880	Rspo2	Rspo3	910
10090.ENSMUSP00000068333	10090.ENSMUSP00000110563	ENSMUSG00000028747	ENSMUSG00000022840	Htr6	Adcy5	910
10090.ENSMUSP00000079210	10090.ENSMUSP00000085192	ENSMUSG00000058897	ENSMUSG00000026043	Col25a1	Col3a1	910
10090.ENSMUSP00000084141	10090.ENSMUSP00000086745	ENSMUSG00000025064	ENSMUSG00000068196	Col17a1	Col8a1	910
10090.ENSMUSP00000001147	10090.ENSMUSP00000029848	ENSMUSG00000001119	ENSMUSG00000028197	Col6a1	Col24a1	909
10090.ENSMUSP00000023732	10090.ENSMUSP00000064333	ENSMUSG00000022996	ENSMUSG00000015957	Wnt10b	Wnt11	909
10090.ENSMUSP00000026740	10090.ENSMUSP00000071662	ENSMUSG00000025650	ENSMUSG00000032332	Col7a1	Col12a1	909
10090.ENSMUSP00000027467	10090.ENSMUSP00000037694	ENSMUSG00000026249	ENSMUSG00000037225	Serpine2	Fgf2	909
10090.ENSMUSP00000030372	10090.ENSMUSP00000085192	ENSMUSG00000028626	ENSMUSG00000026043	Col9a2	Col3a1	909
10090.ENSMUSP00000033741	10090.ENSMUSP00000043849	ENSMUSG00000031375	ENSMUSG00000039239	Bgn	Tgfb2	909
10090.ENSMUSP00000043522	10090.ENSMUSP00000045530	ENSMUSG00000042429	ENSMUSG00000036437	Adora1	Npy1r	909
10090.ENSMUSP00000043522	10090.ENSMUSP00000133957	ENSMUSG00000042429	ENSMUSG00000056755	Adora1	Grm7	909
10090.ENSMUSP00000079210	10090.ENSMUSP00000084141	ENSMUSG00000058897	ENSMUSG00000025064	Col25a1	Col17a1	909
10090.ENSMUSP00000001547	10090.ENSMUSP00000070270	ENSMUSG00000001506	ENSMUSG00000056174	Col1a1	Col8a2	908
10090.ENSMUSP00000010044	10090.ENSMUSP00000064333	ENSMUSG00000009900	ENSMUSG00000015957	Wnt3a	Wnt11	908
10090.ENSMUSP00000020323	10090.ENSMUSP00000034029	ENSMUSG00000020123	ENSMUSG00000031616	Avpr1a	Ednra	908
10090.ENSMUSP00000022967	10090.ENSMUSP00000078169	ENSMUSG00000022342	ENSMUSG00000040896	Kcnv1	Kcnd3	908
10090.ENSMUSP00000023611	10090.ENSMUSP00000102796	ENSMUSG00000022894	ENSMUSG00000066113	Adamts5	Adamtsl1	908
10090.ENSMUSP00000028239	10090.ENSMUSP00000037719	ENSMUSG00000026879	ENSMUSG00000035493	Gsn	Tgfbi	908
10090.ENSMUSP00000028280	10090.ENSMUSP00000079210	ENSMUSG00000026837	ENSMUSG00000058897	Col5a1	Col25a1	908
10090.ENSMUSP00000029611	10090.ENSMUSP00000098127	ENSMUSG00000027985	ENSMUSG00000020866	Lef1	Cacna1g	908
10090.ENSMUSP00000029848	10090.ENSMUSP00000031668	ENSMUSG00000028197	ENSMUSG00000029661	Col24a1	Col1a2	908
10090.ENSMUSP00000030372	10090.ENSMUSP00000031668	ENSMUSG00000028626	ENSMUSG00000029661	Col9a2	Col1a2	908
10090.ENSMUSP00000031668	10090.ENSMUSP00000110899	ENSMUSG00000029661	ENSMUSG00000026141	Col1a2	Col19a1	908
10090.ENSMUSP00000035802	10090.ENSMUSP00000110899	ENSMUSG00000040690	ENSMUSG00000026141	Col16a1	Col19a1	908
10090.ENSMUSP00000036203	10090.ENSMUSP00000043522	ENSMUSG00000033717	ENSMUSG00000042429	Adra2a	Adora1	908
10090.ENSMUSP00000043522	10090.ENSMUSP00000110563	ENSMUSG00000042429	ENSMUSG00000022840	Adora1	Adcy5	908
10090.ENSMUSP00000064333	10090.ENSMUSP00000064878	ENSMUSG00000015957	ENSMUSG00000021994	Wnt11	Wnt5a	908
10090.ENSMUSP00000072645	10090.ENSMUSP00000078169	ENSMUSG00000050963	ENSMUSG00000040896	Kcns2	Kcnd3	908
10090.ENSMUSP00000001181	10090.ENSMUSP00000070270	ENSMUSG00000020241	ENSMUSG00000056174	Col6a2	Col8a2	907
10090.ENSMUSP00000001547	10090.ENSMUSP00000079210	ENSMUSG00000001506	ENSMUSG00000058897	Col1a1	Col25a1	907
10090.ENSMUSP00000007799	10090.ENSMUSP00000034756	ENSMUSG00000007655	ENSMUSG00000032231	Cav1	Anxa2	907
10090.ENSMUSP00000010044	10090.ENSMUSP00000023732	ENSMUSG00000009900	ENSMUSG00000022996	Wnt3a	Wnt10b	907
10090.ENSMUSP00000022013	10090.ENSMUSP00000066822	ENSMUSG00000021536	ENSMUSG00000045573	Adcy2	Penk	907
10090.ENSMUSP00000023732	10090.ENSMUSP00000103245	ENSMUSG00000022996	ENSMUSG00000003032	Wnt10b	Klf4	907
10090.ENSMUSP00000029848	10090.ENSMUSP00000030372	ENSMUSG00000028197	ENSMUSG00000028626	Col24a1	Col9a2	907
10090.ENSMUSP00000031668	10090.ENSMUSP00000070270	ENSMUSG00000029661	ENSMUSG00000056174	Col1a2	Col8a2	907
10090.ENSMUSP00000031668	10090.ENSMUSP00000084141	ENSMUSG00000029661	ENSMUSG00000025064	Col1a2	Col17a1	907
10090.ENSMUSP00000036203	10090.ENSMUSP00000050898	ENSMUSG00000033717	ENSMUSG00000049511	Adra2a	Htr1b	907
10090.ENSMUSP00000059596	10090.ENSMUSP00000079720	ENSMUSG00000046486	ENSMUSG00000059043	Olfr231	Olfr15	907
10090.ENSMUSP00000070270	10090.ENSMUSP00000083620	ENSMUSG00000056174	ENSMUSG00000026042	Col8a2	Col5a2	907
10090.ENSMUSP00000079210	10090.ENSMUSP00000083620	ENSMUSG00000058897	ENSMUSG00000026042	Col25a1	Col5a2	907
10090.ENSMUSP00000084141	10090.ENSMUSP00000085192	ENSMUSG00000025064	ENSMUSG00000026043	Col17a1	Col3a1	907
10090.ENSMUSP00000085192	10090.ENSMUSP00000110899	ENSMUSG00000026043	ENSMUSG00000026141	Col3a1	Col19a1	907
10090.ENSMUSP00000001181	10090.ENSMUSP00000029848	ENSMUSG00000020241	ENSMUSG00000028197	Col6a2	Col24a1	906
10090.ENSMUSP00000022616	10090.ENSMUSP00000043849	ENSMUSG00000022037	ENSMUSG00000039239	Clu	Tgfb2	906
10090.ENSMUSP00000025803	10090.ENSMUSP00000077596	ENSMUSG00000024868	ENSMUSG00000060284	Dkk1	Sp7	906
10090.ENSMUSP00000028280	10090.ENSMUSP00000110899	ENSMUSG00000026837	ENSMUSG00000026141	Col5a1	Col19a1	906
10090.ENSMUSP00000029371	10090.ENSMUSP00000109201	ENSMUSG00000027796	ENSMUSG00000039153	Smad9	Runx2	906
10090.ENSMUSP00000030056	10090.ENSMUSP00000037694	ENSMUSG00000028364	ENSMUSG00000037225	Tnc	Fgf2	906
10090.ENSMUSP00000030372	10090.ENSMUSP00000137585	ENSMUSG00000028626	ENSMUSG00000048126	Col9a2	Col6a3	906
10090.ENSMUSP00000036203	10090.ENSMUSP00000086592	ENSMUSG00000033717	ENSMUSG00000068122	Adra2a	Agtr2	906
10090.ENSMUSP00000043522	10090.ENSMUSP00000050898	ENSMUSG00000042429	ENSMUSG00000049511	Adora1	Htr1b	906
10090.ENSMUSP00000043522	10090.ENSMUSP00000085293	ENSMUSG00000042429	ENSMUSG00000067586	Adora1	S1pr3	906
10090.ENSMUSP00000045530	10090.ENSMUSP00000133957	ENSMUSG00000036437	ENSMUSG00000056755	Npy1r	Grm7	906
10090.ENSMUSP00000060706	10090.ENSMUSP00000078169	ENSMUSG00000043673	ENSMUSG00000040896	Kcns3	Kcnd3	906
10090.ENSMUSP00000070270	10090.ENSMUSP00000085192	ENSMUSG00000056174	ENSMUSG00000026043	Col8a2	Col3a1	906
10090.ENSMUSP00000083620	10090.ENSMUSP00000084141	ENSMUSG00000026042	ENSMUSG00000025064	Col5a2	Col17a1	906
10090.ENSMUSP00000110899	10090.ENSMUSP00000137585	ENSMUSG00000026141	ENSMUSG00000048126	Col19a1	Col6a3	906
10090.ENSMUSP00000001181	10090.ENSMUSP00000079210	ENSMUSG00000020241	ENSMUSG00000058897	Col6a2	Col25a1	905
10090.ENSMUSP00000001547	10090.ENSMUSP00000084141	ENSMUSG00000001506	ENSMUSG00000025064	Col1a1	Col17a1	905
10090.ENSMUSP00000006005	10090.ENSMUSP00000054776	ENSMUSG00000032492	ENSMUSG00000047259	Pth1r	Mc4r	905
10090.ENSMUSP00000006005	10090.ENSMUSP00000110563	ENSMUSG00000032492	ENSMUSG00000022840	Pth1r	Adcy5	905
10090.ENSMUSP00000022013	10090.ENSMUSP00000043522	ENSMUSG00000021536	ENSMUSG00000042429	Adcy2	Adora1	905
10090.ENSMUSP00000026740	10090.ENSMUSP00000110899	ENSMUSG00000025650	ENSMUSG00000026141	Col7a1	Col19a1	905
10090.ENSMUSP00000029574	10090.ENSMUSP00000130668	ENSMUSG00000027962	ENSMUSG00000039542	Vcam1	Ncam1	905
10090.ENSMUSP00000029848	10090.ENSMUSP00000084141	ENSMUSG00000028197	ENSMUSG00000025064	Col24a1	Col17a1	905
10090.ENSMUSP00000031668	10090.ENSMUSP00000079210	ENSMUSG00000029661	ENSMUSG00000058897	Col1a2	Col25a1	905
10090.ENSMUSP00000043522	10090.ENSMUSP00000086592	ENSMUSG00000042429	ENSMUSG00000068122	Adora1	Agtr2	905
10090.ENSMUSP00000045530	10090.ENSMUSP00000066822	ENSMUSG00000036437	ENSMUSG00000045573	Npy1r	Penk	905
10090.ENSMUSP00000050898	10090.ENSMUSP00000063670	ENSMUSG00000049511	ENSMUSG00000052229	Htr1b	Gpr17	905
10090.ENSMUSP00000050898	10090.ENSMUSP00000085293	ENSMUSG00000049511	ENSMUSG00000067586	Htr1b	S1pr3	905
10090.ENSMUSP00000051085	10090.ENSMUSP00000110563	ENSMUSG00000050824	ENSMUSG00000022840	Sstr5	Adcy5	905
10090.ENSMUSP00000051433	10090.ENSMUSP00000110563	ENSMUSG00000048776	ENSMUSG00000022840	Pthlh	Adcy5	905
10090.ENSMUSP00000056659	10090.ENSMUSP00000105743	ENSMUSG00000050558	ENSMUSG00000051177	Prokr2	Plcb1	905
10090.ENSMUSP00000001147	10090.ENSMUSP00000079210	ENSMUSG00000001119	ENSMUSG00000058897	Col6a1	Col25a1	904
10090.ENSMUSP00000001147	10090.ENSMUSP00000110899	ENSMUSG00000001119	ENSMUSG00000026141	Col6a1	Col19a1	904
10090.ENSMUSP00000001181	10090.ENSMUSP00000110899	ENSMUSG00000020241	ENSMUSG00000026141	Col6a2	Col19a1	904
10090.ENSMUSP00000004994	10090.ENSMUSP00000037694	ENSMUSG00000004872	ENSMUSG00000037225	Pax3	Fgf2	904
10090.ENSMUSP00000022013	10090.ENSMUSP00000051085	ENSMUSG00000021536	ENSMUSG00000050824	Adcy2	Sstr5	904
10090.ENSMUSP00000022967	10090.ENSMUSP00000036872	ENSMUSG00000022342	ENSMUSG00000038077	Kcnv1	Kcna6	904
10090.ENSMUSP00000022967	10090.ENSMUSP00000060706	ENSMUSG00000022342	ENSMUSG00000043673	Kcnv1	Kcns3	904
10090.ENSMUSP00000022967	10090.ENSMUSP00000072645	ENSMUSG00000022342	ENSMUSG00000050963	Kcnv1	Kcns2	904
10090.ENSMUSP00000036203	10090.ENSMUSP00000045530	ENSMUSG00000033717	ENSMUSG00000036437	Adra2a	Npy1r	904
10090.ENSMUSP00000036203	10090.ENSMUSP00000133957	ENSMUSG00000033717	ENSMUSG00000056755	Adra2a	Grm7	904
10090.ENSMUSP00000045530	10090.ENSMUSP00000050898	ENSMUSG00000036437	ENSMUSG00000049511	Npy1r	Htr1b	904
10090.ENSMUSP00000050898	10090.ENSMUSP00000110563	ENSMUSG00000049511	ENSMUSG00000022840	Htr1b	Adcy5	904
10090.ENSMUSP00000063670	10090.ENSMUSP00000133957	ENSMUSG00000052229	ENSMUSG00000056755	Gpr17	Grm7	904
10090.ENSMUSP00000084141	10090.ENSMUSP00000110899	ENSMUSG00000025064	ENSMUSG00000026141	Col17a1	Col19a1	904
10090.ENSMUSP00000086592	10090.ENSMUSP00000110563	ENSMUSG00000068122	ENSMUSG00000022840	Agtr2	Adcy5	904
10090.ENSMUSP00000001147	10090.ENSMUSP00000030372	ENSMUSG00000001119	ENSMUSG00000028626	Col6a1	Col9a2	903
10090.ENSMUSP00000001181	10090.ENSMUSP00000030372	ENSMUSG00000020241	ENSMUSG00000028626	Col6a2	Col9a2	903
10090.ENSMUSP00000006005	10090.ENSMUSP00000022013	ENSMUSG00000032492	ENSMUSG00000021536	Pth1r	Adcy2	903
10090.ENSMUSP00000006005	10090.ENSMUSP00000068333	ENSMUSG00000032492	ENSMUSG00000028747	Pth1r	Htr6	903
10090.ENSMUSP00000021734	10090.ENSMUSP00000110563	ENSMUSG00000021303	ENSMUSG00000022840	Gng4	Adcy5	903
10090.ENSMUSP00000025561	10090.ENSMUSP00000043522	ENSMUSG00000024659	ENSMUSG00000042429	Anxa1	Adora1	903
10090.ENSMUSP00000026740	10090.ENSMUSP00000070270	ENSMUSG00000025650	ENSMUSG00000056174	Col7a1	Col8a2	903
10090.ENSMUSP00000029848	10090.ENSMUSP00000070270	ENSMUSG00000028197	ENSMUSG00000056174	Col24a1	Col8a2	903
10090.ENSMUSP00000030372	10090.ENSMUSP00000083620	ENSMUSG00000028626	ENSMUSG00000026042	Col9a2	Col5a2	903
10090.ENSMUSP00000035802	10090.ENSMUSP00000070270	ENSMUSG00000040690	ENSMUSG00000056174	Col16a1	Col8a2	903
10090.ENSMUSP00000036203	10090.ENSMUSP00000051085	ENSMUSG00000033717	ENSMUSG00000050824	Adra2a	Sstr5	903
10090.ENSMUSP00000043522	10090.ENSMUSP00000066822	ENSMUSG00000042429	ENSMUSG00000045573	Adora1	Penk	903
10090.ENSMUSP00000052776	10090.ENSMUSP00000074787	ENSMUSG00000015766	ENSMUSG00000033981	Eps8	Gria2	903
10090.ENSMUSP00000054776	10090.ENSMUSP00000068333	ENSMUSG00000047259	ENSMUSG00000028747	Mc4r	Htr6	903
10090.ENSMUSP00000060706	10090.ENSMUSP00000072645	ENSMUSG00000043673	ENSMUSG00000050963	Kcns3	Kcns2	903
10090.ENSMUSP00000066822	10090.ENSMUSP00000133957	ENSMUSG00000045573	ENSMUSG00000056755	Penk	Grm7	903
10090.ENSMUSP00000082971	10090.ENSMUSP00000103245	ENSMUSG00000020647	ENSMUSG00000003032	Ncoa1	Klf4	903
10090.ENSMUSP00000083620	10090.ENSMUSP00000110899	ENSMUSG00000026042	ENSMUSG00000026141	Col5a2	Col19a1	903
10090.ENSMUSP00000086592	10090.ENSMUSP00000133957	ENSMUSG00000068122	ENSMUSG00000056755	Agtr2	Grm7	903
10090.ENSMUSP00000020759	10090.ENSMUSP00000070848	ENSMUSG00000020467	ENSMUSG00000042436	Efemp1	Mfap4	902
10090.ENSMUSP00000021734	10090.ENSMUSP00000022013	ENSMUSG00000021303	ENSMUSG00000021536	Gng4	Adcy2	902
10090.ENSMUSP00000022013	10090.ENSMUSP00000086592	ENSMUSG00000021536	ENSMUSG00000068122	Adcy2	Agtr2	902
10090.ENSMUSP00000028280	10090.ENSMUSP00000070270	ENSMUSG00000026837	ENSMUSG00000056174	Col5a1	Col8a2	902
10090.ENSMUSP00000029611	10090.ENSMUSP00000034187	ENSMUSG00000027985	ENSMUSG00000031740	Lef1	Mmp2	902
10090.ENSMUSP00000030372	10090.ENSMUSP00000035802	ENSMUSG00000028626	ENSMUSG00000040690	Col9a2	Col16a1	902
10090.ENSMUSP00000032344	10090.ENSMUSP00000092138	ENSMUSG00000030220	ENSMUSG00000057315	Arhgdib	Arhgap24	902
10090.ENSMUSP00000036203	10090.ENSMUSP00000066822	ENSMUSG00000033717	ENSMUSG00000045573	Adra2a	Penk	902
10090.ENSMUSP00000050898	10090.ENSMUSP00000086592	ENSMUSG00000049511	ENSMUSG00000068122	Htr1b	Agtr2	902
10090.ENSMUSP00000051085	10090.ENSMUSP00000063670	ENSMUSG00000050824	ENSMUSG00000052229	Sstr5	Gpr17	902
10090.ENSMUSP00000001147	10090.ENSMUSP00000070270	ENSMUSG00000001119	ENSMUSG00000056174	Col6a1	Col8a2	901
10090.ENSMUSP00000004994	10090.ENSMUSP00000029611	ENSMUSG00000004872	ENSMUSG00000027985	Pax3	Lef1	901
10090.ENSMUSP00000021734	10090.ENSMUSP00000105743	ENSMUSG00000021303	ENSMUSG00000051177	Gng4	Plcb1	901
10090.ENSMUSP00000023732	10090.ENSMUSP00000082971	ENSMUSG00000022996	ENSMUSG00000020647	Wnt10b	Ncoa1	901
10090.ENSMUSP00000030372	10090.ENSMUSP00000034187	ENSMUSG00000028626	ENSMUSG00000031740	Col9a2	Mmp2	901
10090.ENSMUSP00000042199	10090.ENSMUSP00000074632	ENSMUSG00000022321	ENSMUSG00000040452	Cdh10	Cdh12	901
10090.ENSMUSP00000043522	10090.ENSMUSP00000051085	ENSMUSG00000042429	ENSMUSG00000050824	Adora1	Sstr5	901
10090.ENSMUSP00000051085	10090.ENSMUSP00000086592	ENSMUSG00000050824	ENSMUSG00000068122	Sstr5	Agtr2	901
10090.ENSMUSP00000063670	10090.ENSMUSP00000110563	ENSMUSG00000052229	ENSMUSG00000022840	Gpr17	Adcy5	901
10090.ENSMUSP00000070270	10090.ENSMUSP00000079210	ENSMUSG00000056174	ENSMUSG00000058897	Col8a2	Col25a1	901
10090.ENSMUSP00000070270	10090.ENSMUSP00000084141	ENSMUSG00000056174	ENSMUSG00000025064	Col8a2	Col17a1	901
10090.ENSMUSP00000070270	10090.ENSMUSP00000110899	ENSMUSG00000056174	ENSMUSG00000026141	Col8a2	Col19a1	901
10090.ENSMUSP00000070270	10090.ENSMUSP00000137585	ENSMUSG00000056174	ENSMUSG00000048126	Col8a2	Col6a3	901
10090.ENSMUSP00000020040	10090.ENSMUSP00000022182	ENSMUSG00000019890	ENSMUSG00000021675	Nts	F2rl2	900
10090.ENSMUSP00000020040	10090.ENSMUSP00000025561	ENSMUSG00000019890	ENSMUSG00000024659	Nts	Anxa1	900
10090.ENSMUSP00000020040	10090.ENSMUSP00000063670	ENSMUSG00000019890	ENSMUSG00000052229	Nts	Gpr17	900
10090.ENSMUSP00000020040	10090.ENSMUSP00000105743	ENSMUSG00000019890	ENSMUSG00000051177	Nts	Plcb1	900
10090.ENSMUSP00000020165	10090.ENSMUSP00000107850	ENSMUSG00000019990	ENSMUSG00000048120	Pde7b	Entpd1	900
10090.ENSMUSP00000020323	10090.ENSMUSP00000022182	ENSMUSG00000020123	ENSMUSG00000021675	Avpr1a	F2rl2	900
10090.ENSMUSP00000020323	10090.ENSMUSP00000025561	ENSMUSG00000020123	ENSMUSG00000024659	Avpr1a	Anxa1	900
10090.ENSMUSP00000020323	10090.ENSMUSP00000056659	ENSMUSG00000020123	ENSMUSG00000050558	Avpr1a	Prokr2	900
10090.ENSMUSP00000020323	10090.ENSMUSP00000063670	ENSMUSG00000020123	ENSMUSG00000052229	Avpr1a	Gpr17	900
10090.ENSMUSP00000022013	10090.ENSMUSP00000025561	ENSMUSG00000021536	ENSMUSG00000024659	Adcy2	Anxa1	900
10090.ENSMUSP00000022013	10090.ENSMUSP00000031319	ENSMUSG00000021536	ENSMUSG00000029372	Adcy2	Ppbp	900
10090.ENSMUSP00000022013	10090.ENSMUSP00000036203	ENSMUSG00000021536	ENSMUSG00000033717	Adcy2	Adra2a	900
10090.ENSMUSP00000022013	10090.ENSMUSP00000048736	ENSMUSG00000021536	ENSMUSG00000039942	Adcy2	Ptger4	900
10090.ENSMUSP00000022013	10090.ENSMUSP00000050898	ENSMUSG00000021536	ENSMUSG00000049511	Adcy2	Htr1b	900
10090.ENSMUSP00000022013	10090.ENSMUSP00000051433	ENSMUSG00000021536	ENSMUSG00000048776	Adcy2	Pthlh	900
10090.ENSMUSP00000022013	10090.ENSMUSP00000054776	ENSMUSG00000021536	ENSMUSG00000047259	Adcy2	Mc4r	900
10090.ENSMUSP00000022013	10090.ENSMUSP00000063670	ENSMUSG00000021536	ENSMUSG00000052229	Adcy2	Gpr17	900
10090.ENSMUSP00000022013	10090.ENSMUSP00000068333	ENSMUSG00000021536	ENSMUSG00000028747	Adcy2	Htr6	900
10090.ENSMUSP00000022182	10090.ENSMUSP00000025561	ENSMUSG00000021675	ENSMUSG00000024659	F2rl2	Anxa1	900
10090.ENSMUSP00000022182	10090.ENSMUSP00000034029	ENSMUSG00000021675	ENSMUSG00000031616	F2rl2	Ednra	900
10090.ENSMUSP00000022182	10090.ENSMUSP00000056659	ENSMUSG00000021675	ENSMUSG00000050558	F2rl2	Prokr2	900
10090.ENSMUSP00000022182	10090.ENSMUSP00000063670	ENSMUSG00000021675	ENSMUSG00000052229	F2rl2	Gpr17	900
10090.ENSMUSP00000022182	10090.ENSMUSP00000070200	ENSMUSG00000021675	ENSMUSG00000050541	F2rl2	Adra1b	900
10090.ENSMUSP00000022182	10090.ENSMUSP00000105743	ENSMUSG00000021675	ENSMUSG00000051177	F2rl2	Plcb1	900
10090.ENSMUSP00000022616	10090.ENSMUSP00000031319	ENSMUSG00000022037	ENSMUSG00000029372	Clu	Ppbp	900
10090.ENSMUSP00000022616	10090.ENSMUSP00000031320	ENSMUSG00000022037	ENSMUSG00000029373	Clu	Pf4	900
10090.ENSMUSP00000025561	10090.ENSMUSP00000031319	ENSMUSG00000024659	ENSMUSG00000029372	Anxa1	Ppbp	900
10090.ENSMUSP00000025561	10090.ENSMUSP00000036203	ENSMUSG00000024659	ENSMUSG00000033717	Anxa1	Adra2a	900
10090.ENSMUSP00000025561	10090.ENSMUSP00000045530	ENSMUSG00000024659	ENSMUSG00000036437	Anxa1	Npy1r	900
10090.ENSMUSP00000025561	10090.ENSMUSP00000050898	ENSMUSG00000024659	ENSMUSG00000049511	Anxa1	Htr1b	900
10090.ENSMUSP00000025561	10090.ENSMUSP00000051085	ENSMUSG00000024659	ENSMUSG00000050824	Anxa1	Sstr5	900
10090.ENSMUSP00000025561	10090.ENSMUSP00000056659	ENSMUSG00000024659	ENSMUSG00000050558	Anxa1	Prokr2	900
10090.ENSMUSP00000025561	10090.ENSMUSP00000063670	ENSMUSG00000024659	ENSMUSG00000052229	Anxa1	Gpr17	900
10090.ENSMUSP00000025561	10090.ENSMUSP00000066822	ENSMUSG00000024659	ENSMUSG00000045573	Anxa1	Penk	900
10090.ENSMUSP00000025561	10090.ENSMUSP00000070200	ENSMUSG00000024659	ENSMUSG00000050541	Anxa1	Adra1b	900
10090.ENSMUSP00000025561	10090.ENSMUSP00000085293	ENSMUSG00000024659	ENSMUSG00000067586	Anxa1	S1pr3	900
10090.ENSMUSP00000025561	10090.ENSMUSP00000086592	ENSMUSG00000024659	ENSMUSG00000068122	Anxa1	Agtr2	900
10090.ENSMUSP00000025561	10090.ENSMUSP00000105743	ENSMUSG00000024659	ENSMUSG00000051177	Anxa1	Plcb1	900
10090.ENSMUSP00000025561	10090.ENSMUSP00000110563	ENSMUSG00000024659	ENSMUSG00000022840	Anxa1	Adcy5	900
10090.ENSMUSP00000025561	10090.ENSMUSP00000133957	ENSMUSG00000024659	ENSMUSG00000056755	Anxa1	Grm7	900
10090.ENSMUSP00000026740	10090.ENSMUSP00000030372	ENSMUSG00000025650	ENSMUSG00000028626	Col7a1	Col9a2	900
10090.ENSMUSP00000026740	10090.ENSMUSP00000079210	ENSMUSG00000025650	ENSMUSG00000058897	Col7a1	Col25a1	900
10090.ENSMUSP00000030372	10090.ENSMUSP00000070270	ENSMUSG00000028626	ENSMUSG00000056174	Col9a2	Col8a2	900
10090.ENSMUSP00000030372	10090.ENSMUSP00000071662	ENSMUSG00000028626	ENSMUSG00000032332	Col9a2	Col12a1	900
10090.ENSMUSP00000030372	10090.ENSMUSP00000084141	ENSMUSG00000028626	ENSMUSG00000025064	Col9a2	Col17a1	900
10090.ENSMUSP00000030372	10090.ENSMUSP00000086745	ENSMUSG00000028626	ENSMUSG00000068196	Col9a2	Col8a1	900
10090.ENSMUSP00000030372	10090.ENSMUSP00000110899	ENSMUSG00000028626	ENSMUSG00000026141	Col9a2	Col19a1	900
10090.ENSMUSP00000031319	10090.ENSMUSP00000036203	ENSMUSG00000029372	ENSMUSG00000033717	Ppbp	Adra2a	900
10090.ENSMUSP00000031319	10090.ENSMUSP00000043522	ENSMUSG00000029372	ENSMUSG00000042429	Ppbp	Adora1	900
10090.ENSMUSP00000031319	10090.ENSMUSP00000043849	ENSMUSG00000029372	ENSMUSG00000039239	Ppbp	Tgfb2	900
10090.ENSMUSP00000031319	10090.ENSMUSP00000045530	ENSMUSG00000029372	ENSMUSG00000036437	Ppbp	Npy1r	900
10090.ENSMUSP00000031319	10090.ENSMUSP00000050898	ENSMUSG00000029372	ENSMUSG00000049511	Ppbp	Htr1b	900
10090.ENSMUSP00000031319	10090.ENSMUSP00000051085	ENSMUSG00000029372	ENSMUSG00000050824	Ppbp	Sstr5	900
10090.ENSMUSP00000031319	10090.ENSMUSP00000063670	ENSMUSG00000029372	ENSMUSG00000052229	Ppbp	Gpr17	900
10090.ENSMUSP00000031319	10090.ENSMUSP00000066822	ENSMUSG00000029372	ENSMUSG00000045573	Ppbp	Penk	900
10090.ENSMUSP00000031319	10090.ENSMUSP00000085293	ENSMUSG00000029372	ENSMUSG00000067586	Ppbp	S1pr3	900
10090.ENSMUSP00000031319	10090.ENSMUSP00000086592	ENSMUSG00000029372	ENSMUSG00000068122	Ppbp	Agtr2	900
10090.ENSMUSP00000031319	10090.ENSMUSP00000110563	ENSMUSG00000029372	ENSMUSG00000022840	Ppbp	Adcy5	900
10090.ENSMUSP00000031319	10090.ENSMUSP00000133957	ENSMUSG00000029372	ENSMUSG00000056755	Ppbp	Grm7	900
10090.ENSMUSP00000031320	10090.ENSMUSP00000043849	ENSMUSG00000029373	ENSMUSG00000039239	Pf4	Tgfb2	900
10090.ENSMUSP00000034029	10090.ENSMUSP00000056659	ENSMUSG00000031616	ENSMUSG00000050558	Ednra	Prokr2	900
10090.ENSMUSP00000034029	10090.ENSMUSP00000063670	ENSMUSG00000031616	ENSMUSG00000052229	Ednra	Gpr17	900
10090.ENSMUSP00000034029	10090.ENSMUSP00000070200	ENSMUSG00000031616	ENSMUSG00000050541	Ednra	Adra1b	900
10090.ENSMUSP00000036025	10090.ENSMUSP00000076459	ENSMUSG00000041731	ENSMUSG00000020354	Pgm5	Sgcd	900
10090.ENSMUSP00000036203	10090.ENSMUSP00000063670	ENSMUSG00000033717	ENSMUSG00000052229	Adra2a	Gpr17	900
10090.ENSMUSP00000036203	10090.ENSMUSP00000085293	ENSMUSG00000033717	ENSMUSG00000067586	Adra2a	S1pr3	900
10090.ENSMUSP00000038749	10090.ENSMUSP00000107850	ENSMUSG00000041741	ENSMUSG00000048120	Pde3a	Entpd1	900
10090.ENSMUSP00000043522	10090.ENSMUSP00000063670	ENSMUSG00000042429	ENSMUSG00000052229	Adora1	Gpr17	900
10090.ENSMUSP00000045530	10090.ENSMUSP00000063670	ENSMUSG00000036437	ENSMUSG00000052229	Npy1r	Gpr17	900
10090.ENSMUSP00000045530	10090.ENSMUSP00000085293	ENSMUSG00000036437	ENSMUSG00000067586	Npy1r	S1pr3	900
10090.ENSMUSP00000045530	10090.ENSMUSP00000086592	ENSMUSG00000036437	ENSMUSG00000068122	Npy1r	Agtr2	900
10090.ENSMUSP00000045530	10090.ENSMUSP00000110563	ENSMUSG00000036437	ENSMUSG00000022840	Npy1r	Adcy5	900
10090.ENSMUSP00000048736	10090.ENSMUSP00000054776	ENSMUSG00000039942	ENSMUSG00000047259	Ptger4	Mc4r	900
10090.ENSMUSP00000048736	10090.ENSMUSP00000068333	ENSMUSG00000039942	ENSMUSG00000028747	Ptger4	Htr6	900
10090.ENSMUSP00000050898	10090.ENSMUSP00000066822	ENSMUSG00000049511	ENSMUSG00000045573	Htr1b	Penk	900
10090.ENSMUSP00000051085	10090.ENSMUSP00000066822	ENSMUSG00000050824	ENSMUSG00000045573	Sstr5	Penk	900
10090.ENSMUSP00000051085	10090.ENSMUSP00000085293	ENSMUSG00000050824	ENSMUSG00000067586	Sstr5	S1pr3	900
10090.ENSMUSP00000051433	10090.ENSMUSP00000054776	ENSMUSG00000048776	ENSMUSG00000047259	Pthlh	Mc4r	900
10090.ENSMUSP00000051433	10090.ENSMUSP00000068333	ENSMUSG00000048776	ENSMUSG00000028747	Pthlh	Htr6	900
10090.ENSMUSP00000056659	10090.ENSMUSP00000063670	ENSMUSG00000050558	ENSMUSG00000052229	Prokr2	Gpr17	900
10090.ENSMUSP00000056659	10090.ENSMUSP00000070200	ENSMUSG00000050558	ENSMUSG00000050541	Prokr2	Adra1b	900
10090.ENSMUSP00000059596	10090.ENSMUSP00000062385	ENSMUSG00000046486	ENSMUSG00000043310	Olfr231	Olfr571	900
10090.ENSMUSP00000062385	10090.ENSMUSP00000079720	ENSMUSG00000043310	ENSMUSG00000059043	Olfr571	Olfr15	900
10090.ENSMUSP00000063670	10090.ENSMUSP00000066822	ENSMUSG00000052229	ENSMUSG00000045573	Gpr17	Penk	900
10090.ENSMUSP00000063670	10090.ENSMUSP00000070200	ENSMUSG00000052229	ENSMUSG00000050541	Gpr17	Adra1b	900
10090.ENSMUSP00000063670	10090.ENSMUSP00000085293	ENSMUSG00000052229	ENSMUSG00000067586	Gpr17	S1pr3	900
10090.ENSMUSP00000063670	10090.ENSMUSP00000086592	ENSMUSG00000052229	ENSMUSG00000068122	Gpr17	Agtr2	900
10090.ENSMUSP00000063670	10090.ENSMUSP00000105743	ENSMUSG00000052229	ENSMUSG00000051177	Gpr17	Plcb1	900
10090.ENSMUSP00000066822	10090.ENSMUSP00000086592	ENSMUSG00000045573	ENSMUSG00000068122	Penk	Agtr2	900
10090.ENSMUSP00000066822	10090.ENSMUSP00000085293	ENSMUSG00000045573	ENSMUSG00000067586	Penk	S1pr3	900
10090.ENSMUSP00000066822	10090.ENSMUSP00000110563	ENSMUSG00000045573	ENSMUSG00000022840	Penk	Adcy5	900
10090.ENSMUSP00000070270	10090.ENSMUSP00000071662	ENSMUSG00000056174	ENSMUSG00000032332	Col8a2	Col12a1	900
10090.ENSMUSP00000085293	10090.ENSMUSP00000086592	ENSMUSG00000067586	ENSMUSG00000068122	S1pr3	Agtr2	900
10090.ENSMUSP00000085293	10090.ENSMUSP00000133957	ENSMUSG00000067586	ENSMUSG00000056755	S1pr3	Grm7	900
10090.ENSMUSP00000099713	10090.ENSMUSP00000107850	ENSMUSG00000059173	ENSMUSG00000048120	Pde1a	Entpd1	900
10090.ENSMUSP00000107850	10090.ENSMUSP00000110563	ENSMUSG00000048120	ENSMUSG00000022840	Entpd1	Adcy5	900
10090.ENSMUSP00000112531	10090.ENSMUSP00000124963	ENSMUSG00000037610	ENSMUSG00000029334	Kcnmb2	Prkg2	900
10090.ENSMUSP00000028106	10090.ENSMUSP00000128308	ENSMUSG00000026768	ENSMUSG00000023885	Itga8	Thbs2	897
10090.ENSMUSP00000034187	10090.ENSMUSP00000072773	ENSMUSG00000031740	ENSMUSG00000027750	Mmp2	Postn	897
10090.ENSMUSP00000001547	10090.ENSMUSP00000028633	ENSMUSG00000001506	ENSMUSG00000027204	Col1a1	Fbn1	892
10090.ENSMUSP00000022287	10090.ENSMUSP00000028836	ENSMUSG00000021765	ENSMUSG00000027358	Fst	Bmp2	888
10090.ENSMUSP00000023356	10090.ENSMUSP00000050353	ENSMUSG00000022676	ENSMUSG00000070691	Snai2	Runx3	887
10090.ENSMUSP00000028280	10090.ENSMUSP00000128308	ENSMUSG00000026837	ENSMUSG00000023885	Col5a1	Thbs2	887
10090.ENSMUSP00000028389	10090.ENSMUSP00000064878	ENSMUSG00000027004	ENSMUSG00000021994	Frzb	Wnt5a	885
10090.ENSMUSP00000030056	10090.ENSMUSP00000072773	ENSMUSG00000028364	ENSMUSG00000027750	Tnc	Postn	883
10090.ENSMUSP00000023356	10090.ENSMUSP00000039466	ENSMUSG00000022676	ENSMUSG00000033006	Snai2	Sox10	882
10090.ENSMUSP00000027137	10090.ENSMUSP00000028403	ENSMUSG00000025993	ENSMUSG00000027015	Slc40a1	Cybrd1	880
10090.ENSMUSP00000030056	10090.ENSMUSP00000034187	ENSMUSG00000028364	ENSMUSG00000031740	Tnc	Mmp2	879
10090.ENSMUSP00000031249	10090.ENSMUSP00000128840	ENSMUSG00000029309	ENSMUSG00000056222	Sparcl1	Spock1	878
10090.ENSMUSP00000027467	10090.ENSMUSP00000086592	ENSMUSG00000026249	ENSMUSG00000068122	Serpine2	Agtr2	877
10090.ENSMUSP00000029611	10090.ENSMUSP00000058354	ENSMUSG00000027985	ENSMUSG00000048450	Lef1	Msx1	874
10090.ENSMUSP00000058354	10090.ENSMUSP00000109201	ENSMUSG00000048450	ENSMUSG00000039153	Msx1	Runx2	873
10090.ENSMUSP00000077596	10090.ENSMUSP00000110057	ENSMUSG00000060284	ENSMUSG00000038331	Sp7	Satb2	870
10090.ENSMUSP00000028633	10090.ENSMUSP00000031668	ENSMUSG00000027204	ENSMUSG00000029661	Fbn1	Col1a2	869
10090.ENSMUSP00000028106	10090.ENSMUSP00000085192	ENSMUSG00000026768	ENSMUSG00000026043	Itga8	Col3a1	867
10090.ENSMUSP00000001547	10090.ENSMUSP00000034187	ENSMUSG00000001506	ENSMUSG00000031740	Col1a1	Mmp2	866
10090.ENSMUSP00000028106	10090.ENSMUSP00000089703	ENSMUSG00000026768	ENSMUSG00000024421	Itga8	Lama3	865
10090.ENSMUSP00000040546	10090.ENSMUSP00000136903	ENSMUSG00000037813	ENSMUSG00000096596	ENSMUSG00000037813	Gm10591	865
10090.ENSMUSP00000028106	10090.ENSMUSP00000031668	ENSMUSG00000026768	ENSMUSG00000029661	Itga8	Col1a2	864
10090.ENSMUSP00000020485	10090.ENSMUSP00000032157	ENSMUSG00000020251	ENSMUSG00000030074	Glt8d2	Gxylt2	863
10090.ENSMUSP00000020329	10090.ENSMUSP00000105743	ENSMUSG00000020122	ENSMUSG00000051177	Egfr	Plcb1	862
10090.ENSMUSP00000001547	10090.ENSMUSP00000028106	ENSMUSG00000001506	ENSMUSG00000026768	Col1a1	Itga8	861
10090.ENSMUSP00000037694	10090.ENSMUSP00000097170	ENSMUSG00000037225	ENSMUSG00000074934	Fgf2	Grem1	860
10090.ENSMUSP00000028280	10090.ENSMUSP00000028633	ENSMUSG00000026837	ENSMUSG00000027204	Col5a1	Fbn1	859
10090.ENSMUSP00000028836	10090.ENSMUSP00000109201	ENSMUSG00000027358	ENSMUSG00000039153	Bmp2	Runx2	858
10090.ENSMUSP00000031668	10090.ENSMUSP00000033741	ENSMUSG00000029661	ENSMUSG00000031375	Col1a2	Bgn	858
10090.ENSMUSP00000105743	10090.ENSMUSP00000124963	ENSMUSG00000051177	ENSMUSG00000029334	Plcb1	Prkg2	858
10090.ENSMUSP00000021209	10090.ENSMUSP00000034722	ENSMUSG00000020848	ENSMUSG00000032202	Doc2b	Rab27a	857
10090.ENSMUSP00000007799	10090.ENSMUSP00000030056	ENSMUSG00000007655	ENSMUSG00000028364	Cav1	Tnc	856
10090.ENSMUSP00000031668	10090.ENSMUSP00000128308	ENSMUSG00000029661	ENSMUSG00000023885	Col1a2	Thbs2	856
10090.ENSMUSP00000037694	10090.ENSMUSP00000109201	ENSMUSG00000037225	ENSMUSG00000039153	Fgf2	Runx2	856
10090.ENSMUSP00000010044	10090.ENSMUSP00000028389	ENSMUSG00000009900	ENSMUSG00000027004	Wnt3a	Frzb	855
10090.ENSMUSP00000030056	10090.ENSMUSP00000086795	ENSMUSG00000028364	ENSMUSG00000068220	Tnc	Lgals1	855
10090.ENSMUSP00000004994	10090.ENSMUSP00000109201	ENSMUSG00000004872	ENSMUSG00000039153	Pax3	Runx2	851
10090.ENSMUSP00000072773	10090.ENSMUSP00000085192	ENSMUSG00000027750	ENSMUSG00000026043	Postn	Col3a1	850
10090.ENSMUSP00000028106	10090.ENSMUSP00000028280	ENSMUSG00000026768	ENSMUSG00000026837	Itga8	Col5a1	849
10090.ENSMUSP00000038532	10090.ENSMUSP00000124963	ENSMUSG00000053007	ENSMUSG00000029334	Creb5	Prkg2	849
10090.ENSMUSP00000039466	10090.ENSMUSP00000109201	ENSMUSG00000033006	ENSMUSG00000039153	Sox10	Runx2	849
10090.ENSMUSP00000020329	10090.ENSMUSP00000046532	ENSMUSG00000020122	ENSMUSG00000042351	Egfr	Grap2	844
10090.ENSMUSP00000007799	10090.ENSMUSP00000030202	ENSMUSG00000007655	ENSMUSG00000028480	Cav1	Glipr2	843
10090.ENSMUSP00000028633	10090.ENSMUSP00000083620	ENSMUSG00000027204	ENSMUSG00000026042	Fbn1	Col5a2	842
10090.ENSMUSP00000028106	10090.ENSMUSP00000039452	ENSMUSG00000026768	ENSMUSG00000026725	Itga8	Tnn	841
10090.ENSMUSP00000028106	10090.ENSMUSP00000083620	ENSMUSG00000026768	ENSMUSG00000026042	Itga8	Col5a2	841
10090.ENSMUSP00000020329	10090.ENSMUSP00000052776	ENSMUSG00000020122	ENSMUSG00000015766	Egfr	Eps8	839
10090.ENSMUSP00000037192	10090.ENSMUSP00000078169	ENSMUSG00000041695	ENSMUSG00000040896	Kcnj2	Kcnd3	838
10090.ENSMUSP00000004994	10090.ENSMUSP00000050353	ENSMUSG00000004872	ENSMUSG00000070691	Pax3	Runx3	837
10090.ENSMUSP00000020329	10090.ENSMUSP00000102538	ENSMUSG00000020122	ENSMUSG00000027859	Egfr	Ngf	837
10090.ENSMUSP00000034187	10090.ENSMUSP00000037694	ENSMUSG00000031740	ENSMUSG00000037225	Mmp2	Fgf2	837
10090.ENSMUSP00000001547	10090.ENSMUSP00000128308	ENSMUSG00000001506	ENSMUSG00000023885	Col1a1	Thbs2	834
10090.ENSMUSP00000028106	10090.ENSMUSP00000029848	ENSMUSG00000026768	ENSMUSG00000028197	Itga8	Col24a1	834
10090.ENSMUSP00000007799	10090.ENSMUSP00000108413	ENSMUSG00000007655	ENSMUSG00000051331	Cav1	Cacna1c	833
10090.ENSMUSP00000099073	10090.ENSMUSP00000109201	ENSMUSG00000029838	ENSMUSG00000039153	Ptn	Runx2	833
10090.ENSMUSP00000108413	10090.ENSMUSP00000124963	ENSMUSG00000051331	ENSMUSG00000029334	Cacna1c	Prkg2	833
10090.ENSMUSP00000043849	10090.ENSMUSP00000047894	ENSMUSG00000039239	ENSMUSG00000041324	Tgfb2	Inhba	831
10090.ENSMUSP00000031668	10090.ENSMUSP00000034187	ENSMUSG00000029661	ENSMUSG00000031740	Col1a2	Mmp2	830
10090.ENSMUSP00000085192	10090.ENSMUSP00000128308	ENSMUSG00000026043	ENSMUSG00000023885	Col3a1	Thbs2	830
10090.ENSMUSP00000001547	10090.ENSMUSP00000040171	ENSMUSG00000001506	ENSMUSG00000036545	Col1a1	Adamts2	829
10090.ENSMUSP00000000476	10090.ENSMUSP00000029673	ENSMUSG00000029231	ENSMUSG00000028039	Pdgfra	Efna3	828
10090.ENSMUSP00000001147	10090.ENSMUSP00000028106	ENSMUSG00000001119	ENSMUSG00000026768	Col6a1	Itga8	828
10090.ENSMUSP00000007799	10090.ENSMUSP00000077466	ENSMUSG00000007655	ENSMUSG00000022505	Cav1	Emp2	826
10090.ENSMUSP00000043849	10090.ENSMUSP00000097170	ENSMUSG00000039239	ENSMUSG00000074934	Tgfb2	Grem1	826
10090.ENSMUSP00000028836	10090.ENSMUSP00000097170	ENSMUSG00000027358	ENSMUSG00000074934	Bmp2	Grem1	825
10090.ENSMUSP00000044494	10090.ENSMUSP00000102814	ENSMUSG00000020524	ENSMUSG00000052572	Gria1	Dlg2	825
10090.ENSMUSP00000000476	10090.ENSMUSP00000105743	ENSMUSG00000029231	ENSMUSG00000051177	Pdgfra	Plcb1	824
10090.ENSMUSP00000025803	10090.ENSMUSP00000030056	ENSMUSG00000024868	ENSMUSG00000028364	Dkk1	Tnc	824
10090.ENSMUSP00000037694	10090.ENSMUSP00000044494	ENSMUSG00000037225	ENSMUSG00000020524	Fgf2	Gria1	824
10090.ENSMUSP00000101843	10090.ENSMUSP00000110057	ENSMUSG00000059921	ENSMUSG00000038331	Unc5c	Satb2	824
10090.ENSMUSP00000021734	10090.ENSMUSP00000097108	ENSMUSG00000021303	ENSMUSG00000043301	Gng4	Kcnj6	823
10090.ENSMUSP00000001181	10090.ENSMUSP00000028106	ENSMUSG00000020241	ENSMUSG00000026768	Col6a2	Itga8	822
10090.ENSMUSP00000025803	10090.ENSMUSP00000029611	ENSMUSG00000024868	ENSMUSG00000027985	Dkk1	Lef1	821
10090.ENSMUSP00000000476	10090.ENSMUSP00000102538	ENSMUSG00000029231	ENSMUSG00000027859	Pdgfra	Ngf	820
10090.ENSMUSP00000028836	10090.ENSMUSP00000077596	ENSMUSG00000027358	ENSMUSG00000060284	Bmp2	Sp7	820
10090.ENSMUSP00000033741	10090.ENSMUSP00000085192	ENSMUSG00000031375	ENSMUSG00000026043	Bgn	Col3a1	819
10090.ENSMUSP00000020329	10090.ENSMUSP00000029673	ENSMUSG00000020122	ENSMUSG00000028039	Egfr	Efna3	818
10090.ENSMUSP00000025803	10090.ENSMUSP00000027467	ENSMUSG00000024868	ENSMUSG00000026249	Dkk1	Serpine2	817
10090.ENSMUSP00000028106	10090.ENSMUSP00000137585	ENSMUSG00000026768	ENSMUSG00000048126	Itga8	Col6a3	816
10090.ENSMUSP00000001547	10090.ENSMUSP00000033741	ENSMUSG00000001506	ENSMUSG00000031375	Col1a1	Bgn	815
10090.ENSMUSP00000023356	10090.ENSMUSP00000034187	ENSMUSG00000022676	ENSMUSG00000031740	Snai2	Mmp2	815
10090.ENSMUSP00000028106	10090.ENSMUSP00000096040	ENSMUSG00000026768	ENSMUSG00000043719	Itga8	Col6a6	815
10090.ENSMUSP00000037192	10090.ENSMUSP00000057981	ENSMUSG00000041695	ENSMUSG00000050556	Kcnj2	Kcnb1	814
10090.ENSMUSP00000044494	10090.ENSMUSP00000124963	ENSMUSG00000020524	ENSMUSG00000029334	Gria1	Prkg2	814
10090.ENSMUSP00000021734	10090.ENSMUSP00000050898	ENSMUSG00000021303	ENSMUSG00000049511	Gng4	Htr1b	813
10090.ENSMUSP00000054343	10090.ENSMUSP00000103245	ENSMUSG00000046352	ENSMUSG00000003032	Gjb2	Klf4	813
10090.ENSMUSP00000000476	10090.ENSMUSP00000032874	ENSMUSG00000029231	ENSMUSG00000030638	Pdgfra	Sh3gl3	812
10090.ENSMUSP00000028280	10090.ENSMUSP00000040171	ENSMUSG00000026837	ENSMUSG00000036545	Col5a1	Adamts2	812
10090.ENSMUSP00000028106	10090.ENSMUSP00000090304	ENSMUSG00000026768	ENSMUSG00000019899	Itga8	Lama2	809
10090.ENSMUSP00000119242	10090.ENSMUSP00000124963	ENSMUSG00000026463	ENSMUSG00000029334	Atp2b4	Prkg2	809
10090.ENSMUSP00000020366	10090.ENSMUSP00000037854	ENSMUSG00000020159	ENSMUSG00000038349	Gabrp	Plcl1	806
10090.ENSMUSP00000021734	10090.ENSMUSP00000108413	ENSMUSG00000021303	ENSMUSG00000051331	Gng4	Cacna1c	805
10090.ENSMUSP00000029806	10090.ENSMUSP00000086795	ENSMUSG00000028159	ENSMUSG00000068220	Dapp1	Lgals1	805
10090.ENSMUSP00000085192	10090.ENSMUSP00000104231	ENSMUSG00000026043	ENSMUSG00000078810	Col3a1	Gp6	805
10090.ENSMUSP00000025803	10090.ENSMUSP00000064333	ENSMUSG00000024868	ENSMUSG00000015957	Dkk1	Wnt11	803
10090.ENSMUSP00000037694	10090.ENSMUSP00000128308	ENSMUSG00000037225	ENSMUSG00000023885	Fgf2	Thbs2	801
10090.ENSMUSP00000001147	10090.ENSMUSP00000104231	ENSMUSG00000001119	ENSMUSG00000078810	Col6a1	Gp6	800
10090.ENSMUSP00000001181	10090.ENSMUSP00000104231	ENSMUSG00000020241	ENSMUSG00000078810	Col6a2	Gp6	800
10090.ENSMUSP00000001547	10090.ENSMUSP00000104231	ENSMUSG00000001506	ENSMUSG00000078810	Col1a1	Gp6	800
10090.ENSMUSP00000020707	10090.ENSMUSP00000037854	ENSMUSG00000010803	ENSMUSG00000038349	Gabra1	Plcl1	800
10090.ENSMUSP00000028280	10090.ENSMUSP00000104231	ENSMUSG00000026837	ENSMUSG00000078810	Col5a1	Gp6	800
10090.ENSMUSP00000028836	10090.ENSMUSP00000071872	ENSMUSG00000027358	ENSMUSG00000031963	Bmp2	Bmper	800
10090.ENSMUSP00000029848	10090.ENSMUSP00000104231	ENSMUSG00000028197	ENSMUSG00000078810	Col24a1	Gp6	800
10090.ENSMUSP00000031668	10090.ENSMUSP00000040171	ENSMUSG00000029661	ENSMUSG00000036545	Col1a2	Adamts2	800
10090.ENSMUSP00000031668	10090.ENSMUSP00000104231	ENSMUSG00000029661	ENSMUSG00000078810	Col1a2	Gp6	800
10090.ENSMUSP00000083620	10090.ENSMUSP00000104231	ENSMUSG00000026042	ENSMUSG00000078810	Col5a2	Gp6	800
10090.ENSMUSP00000083725	10090.ENSMUSP00000124963	ENSMUSG00000054640	ENSMUSG00000029334	Slc8a1	Prkg2	800
10090.ENSMUSP00000096040	10090.ENSMUSP00000104231	ENSMUSG00000043719	ENSMUSG00000078810	Col6a6	Gp6	800
10090.ENSMUSP00000104231	10090.ENSMUSP00000137585	ENSMUSG00000078810	ENSMUSG00000048126	Gp6	Col6a3	800
10090.ENSMUSP00000108413	10090.ENSMUSP00000112531	ENSMUSG00000051331	ENSMUSG00000037610	Cacna1c	Kcnmb2	800
10090.ENSMUSP00000034029	10090.ENSMUSP00000114074	ENSMUSG00000031616	ENSMUSG00000019970	Ednra	Sgk1	799
10090.ENSMUSP00000034187	10090.ENSMUSP00000043849	ENSMUSG00000031740	ENSMUSG00000039239	Mmp2	Tgfb2	795
10090.ENSMUSP00000058354	10090.ENSMUSP00000064878	ENSMUSG00000048450	ENSMUSG00000021994	Msx1	Wnt5a	795
10090.ENSMUSP00000020329	10090.ENSMUSP00000030056	ENSMUSG00000020122	ENSMUSG00000028364	Egfr	Tnc	788
10090.ENSMUSP00000022212	10090.ENSMUSP00000047374	ENSMUSG00000021701	ENSMUSG00000038042	Plk2	Ptpdc1	787
10090.ENSMUSP00000028836	10090.ENSMUSP00000058354	ENSMUSG00000027358	ENSMUSG00000048450	Bmp2	Msx1	783
10090.ENSMUSP00000029611	10090.ENSMUSP00000064878	ENSMUSG00000027985	ENSMUSG00000021994	Lef1	Wnt5a	780
10090.ENSMUSP00000034026	10090.ENSMUSP00000035148	ENSMUSG00000031613	ENSMUSG00000032548	Hpgd	Slco2a1	780
10090.ENSMUSP00000001147	10090.ENSMUSP00000033741	ENSMUSG00000001119	ENSMUSG00000031375	Col6a1	Bgn	779
10090.ENSMUSP00000034187	10090.ENSMUSP00000085192	ENSMUSG00000031740	ENSMUSG00000026043	Mmp2	Col3a1	776
10090.ENSMUSP00000040171	10090.ENSMUSP00000085192	ENSMUSG00000036545	ENSMUSG00000026043	Adamts2	Col3a1	773
10090.ENSMUSP00000023732	10090.ENSMUSP00000029611	ENSMUSG00000022996	ENSMUSG00000027985	Wnt10b	Lef1	771
10090.ENSMUSP00000028836	10090.ENSMUSP00000064878	ENSMUSG00000027358	ENSMUSG00000021994	Bmp2	Wnt5a	771
10090.ENSMUSP00000023356	10090.ENSMUSP00000109201	ENSMUSG00000022676	ENSMUSG00000039153	Snai2	Runx2	770
10090.ENSMUSP00000020329	10090.ENSMUSP00000028644	ENSMUSG00000020122	ENSMUSG00000027215	Egfr	Cd82	766
10090.ENSMUSP00000020329	10090.ENSMUSP00000023356	ENSMUSG00000020122	ENSMUSG00000022676	Egfr	Snai2	765
10090.ENSMUSP00000029611	10090.ENSMUSP00000077584	ENSMUSG00000027985	ENSMUSG00000061311	Lef1	Rag1	762
10090.ENSMUSP00000019913	10090.ENSMUSP00000102814	ENSMUSG00000019779	ENSMUSG00000052572	Frk	Dlg2	758
10090.ENSMUSP00000043818	10090.ENSMUSP00000077492	ENSMUSG00000036295	ENSMUSG00000045871	Lrrn3	Slitrk6	758
10090.ENSMUSP00000028836	10090.ENSMUSP00000090335	ENSMUSG00000027358	ENSMUSG00000010461	Bmp2	Eya4	757
10090.ENSMUSP00000077089	10090.ENSMUSP00000109201	ENSMUSG00000038679	ENSMUSG00000039153	Trps1	Runx2	757
10090.ENSMUSP00000001547	10090.ENSMUSP00000109201	ENSMUSG00000001506	ENSMUSG00000039153	Col1a1	Runx2	755
10090.ENSMUSP00000020329	10090.ENSMUSP00000028836	ENSMUSG00000020122	ENSMUSG00000027358	Egfr	Bmp2	755
10090.ENSMUSP00000022952	10090.ENSMUSP00000058354	ENSMUSG00000022330	ENSMUSG00000048450	Osr2	Msx1	755
10090.ENSMUSP00000103080	10090.ENSMUSP00000113090	ENSMUSG00000078670	ENSMUSG00000034324	Fam174b	Tmem132c	755
10090.ENSMUSP00000019913	10090.ENSMUSP00000064538	ENSMUSG00000019779	ENSMUSG00000040265	Frk	Dnm3	754
10090.ENSMUSP00000025803	10090.ENSMUSP00000028389	ENSMUSG00000024868	ENSMUSG00000027004	Dkk1	Frzb	752
10090.ENSMUSP00000005255	10090.ENSMUSP00000034187	ENSMUSG00000005124	ENSMUSG00000031740	Wisp1	Mmp2	751
10090.ENSMUSP00000037694	10090.ENSMUSP00000044072	ENSMUSG00000037225	ENSMUSG00000035273	Fgf2	Hpse	751
10090.ENSMUSP00000001538	10090.ENSMUSP00000022952	ENSMUSG00000001497	ENSMUSG00000022330	Pax9	Osr2	749
10090.ENSMUSP00000072773	10090.ENSMUSP00000083620	ENSMUSG00000027750	ENSMUSG00000026042	Postn	Col5a2	746
10090.ENSMUSP00000109201	10090.ENSMUSP00000110057	ENSMUSG00000039153	ENSMUSG00000038331	Runx2	Satb2	746
10090.ENSMUSP00000010044	10090.ENSMUSP00000028836	ENSMUSG00000009900	ENSMUSG00000027358	Wnt3a	Bmp2	745
10090.ENSMUSP00000028280	10090.ENSMUSP00000033741	ENSMUSG00000026837	ENSMUSG00000031375	Col5a1	Bgn	745
10090.ENSMUSP00000028836	10090.ENSMUSP00000051433	ENSMUSG00000027358	ENSMUSG00000048776	Bmp2	Pthlh	745
10090.ENSMUSP00000023732	10090.ENSMUSP00000025803	ENSMUSG00000022996	ENSMUSG00000024868	Wnt10b	Dkk1	743
10090.ENSMUSP00000037694	10090.ENSMUSP00000054389	ENSMUSG00000037225	ENSMUSG00000037362	Fgf2	Nov	741
10090.ENSMUSP00000020329	10090.ENSMUSP00000048736	ENSMUSG00000020122	ENSMUSG00000039942	Egfr	Ptger4	740
10090.ENSMUSP00000049204	10090.ENSMUSP00000064878	ENSMUSG00000036158	ENSMUSG00000021994	Prickle1	Wnt5a	739
10090.ENSMUSP00000049204	10090.ENSMUSP00000064333	ENSMUSG00000036158	ENSMUSG00000015957	Prickle1	Wnt11	738
10090.ENSMUSP00000027467	10090.ENSMUSP00000034187	ENSMUSG00000026249	ENSMUSG00000031740	Serpine2	Mmp2	737
10090.ENSMUSP00000034187	10090.ENSMUSP00000103245	ENSMUSG00000031740	ENSMUSG00000003032	Mmp2	Klf4	735
10090.ENSMUSP00000045036	10090.ENSMUSP00000064538	ENSMUSG00000048612	ENSMUSG00000040265	Myof	Dnm3	734
10090.ENSMUSP00000000476	10090.ENSMUSP00000109794	ENSMUSG00000029231	ENSMUSG00000025969	Pdgfra	Nrp2	733
10090.ENSMUSP00000029371	10090.ENSMUSP00000043849	ENSMUSG00000027796	ENSMUSG00000039239	Smad9	Tgfb2	733
10090.ENSMUSP00000029400	10090.ENSMUSP00000130668	ENSMUSG00000027820	ENSMUSG00000039542	Mme	Ncam1	733
10090.ENSMUSP00000015664	10090.ENSMUSP00000025803	ENSMUSG00000028111	ENSMUSG00000024868	Ctsk	Dkk1	732
10090.ENSMUSP00000004994	10090.ENSMUSP00000023356	ENSMUSG00000004872	ENSMUSG00000022676	Pax3	Snai2	731
10090.ENSMUSP00000020329	10090.ENSMUSP00000072773	ENSMUSG00000020122	ENSMUSG00000027750	Egfr	Postn	731
10090.ENSMUSP00000031668	10090.ENSMUSP00000072773	ENSMUSG00000029661	ENSMUSG00000027750	Col1a2	Postn	731
10090.ENSMUSP00000039466	10090.ENSMUSP00000043849	ENSMUSG00000033006	ENSMUSG00000039239	Sox10	Tgfb2	731
10090.ENSMUSP00000001547	10090.ENSMUSP00000050353	ENSMUSG00000001506	ENSMUSG00000070691	Col1a1	Runx3	730
10090.ENSMUSP00000077584	10090.ENSMUSP00000110489	ENSMUSG00000061311	ENSMUSG00000032011	Rag1	Thy1	730
10090.ENSMUSP00000029371	10090.ENSMUSP00000050353	ENSMUSG00000027796	ENSMUSG00000070691	Smad9	Runx3	729
10090.ENSMUSP00000027667	10090.ENSMUSP00000111514	ENSMUSG00000026413	ENSMUSG00000059898	Pkp1	Dsc3	728
10090.ENSMUSP00000030056	10090.ENSMUSP00000034029	ENSMUSG00000028364	ENSMUSG00000031616	Tnc	Ednra	728
10090.ENSMUSP00000001547	10090.ENSMUSP00000025409	ENSMUSG00000001506	ENSMUSG00000024529	Col1a1	Lox	727
10090.ENSMUSP00000021066	10090.ENSMUSP00000044494	ENSMUSG00000020723	ENSMUSG00000020524	Cacng4	Gria1	727
10090.ENSMUSP00000031249	10090.ENSMUSP00000091192	ENSMUSG00000029309	ENSMUSG00000054162	Sparcl1	Spock3	727
10090.ENSMUSP00000025409	10090.ENSMUSP00000097170	ENSMUSG00000024529	ENSMUSG00000074934	Lox	Grem1	725
10090.ENSMUSP00000001147	10090.ENSMUSP00000028633	ENSMUSG00000001119	ENSMUSG00000027204	Col6a1	Fbn1	723
10090.ENSMUSP00000031249	10090.ENSMUSP00000085192	ENSMUSG00000029309	ENSMUSG00000026043	Sparcl1	Col3a1	723
10090.ENSMUSP00000026973	10090.ENSMUSP00000124963	ENSMUSG00000025855	ENSMUSG00000029334	Prkar1b	Prkg2	722
10090.ENSMUSP00000028633	10090.ENSMUSP00000097170	ENSMUSG00000027204	ENSMUSG00000074934	Fbn1	Grem1	722
10090.ENSMUSP00000034756	10090.ENSMUSP00000086795	ENSMUSG00000032231	ENSMUSG00000068220	Anxa2	Lgals1	721
10090.ENSMUSP00000089703	10090.ENSMUSP00000103245	ENSMUSG00000024421	ENSMUSG00000003032	Lama3	Klf4	721
10090.ENSMUSP00000004994	10090.ENSMUSP00000090335	ENSMUSG00000004872	ENSMUSG00000010461	Pax3	Eya4	720
10090.ENSMUSP00000021066	10090.ENSMUSP00000052776	ENSMUSG00000020723	ENSMUSG00000015766	Cacng4	Eps8	720
10090.ENSMUSP00000021066	10090.ENSMUSP00000074787	ENSMUSG00000020723	ENSMUSG00000033981	Cacng4	Gria2	720
10090.ENSMUSP00000028633	10090.ENSMUSP00000040171	ENSMUSG00000027204	ENSMUSG00000036545	Fbn1	Adamts2	720
10090.ENSMUSP00000028836	10090.ENSMUSP00000050353	ENSMUSG00000027358	ENSMUSG00000070691	Bmp2	Runx3	718
10090.ENSMUSP00000015664	10090.ENSMUSP00000028836	ENSMUSG00000028111	ENSMUSG00000027358	Ctsk	Bmp2	717
10090.ENSMUSP00000025409	10090.ENSMUSP00000037694	ENSMUSG00000024529	ENSMUSG00000037225	Lox	Fgf2	717
10090.ENSMUSP00000025409	10090.ENSMUSP00000031668	ENSMUSG00000024529	ENSMUSG00000029661	Lox	Col1a2	716
10090.ENSMUSP00000028836	10090.ENSMUSP00000054389	ENSMUSG00000027358	ENSMUSG00000037362	Bmp2	Nov	716
10090.ENSMUSP00000001147	10090.ENSMUSP00000040171	ENSMUSG00000001119	ENSMUSG00000036545	Col6a1	Adamts2	715
10090.ENSMUSP00000020329	10090.ENSMUSP00000090335	ENSMUSG00000020122	ENSMUSG00000010461	Egfr	Eya4	713
10090.ENSMUSP00000018246	10090.ENSMUSP00000089293	ENSMUSG00000018102	ENSMUSG00000069265	Hist1h2bc	Hist1h3a	712
10090.ENSMUSP00000037192	10090.ENSMUSP00000108413	ENSMUSG00000041695	ENSMUSG00000051331	Kcnj2	Cacna1c	712
10090.ENSMUSP00000020329	10090.ENSMUSP00000044072	ENSMUSG00000020122	ENSMUSG00000035273	Egfr	Hpse	711
10090.ENSMUSP00000025618	10090.ENSMUSP00000130668	ENSMUSG00000024713	ENSMUSG00000039542	Pcsk5	Ncam1	711
10090.ENSMUSP00000052776	10090.ENSMUSP00000071777	ENSMUSG00000015766	ENSMUSG00000042678	Eps8	Myo15	711
10090.ENSMUSP00000029611	10090.ENSMUSP00000033936	ENSMUSG00000027985	ENSMUSG00000031535	Lef1	Dkk4	710
10090.ENSMUSP00000001147	10090.ENSMUSP00000034187	ENSMUSG00000001119	ENSMUSG00000031740	Col6a1	Mmp2	709
10090.ENSMUSP00000023709	10090.ENSMUSP00000103034	ENSMUSG00000061527	ENSMUSG00000054146	Krt5	Krt15	709
10090.ENSMUSP00000039466	10090.ENSMUSP00000064878	ENSMUSG00000033006	ENSMUSG00000021994	Sox10	Wnt5a	709
10090.ENSMUSP00000019913	10090.ENSMUSP00000029574	ENSMUSG00000019779	ENSMUSG00000027962	Frk	Vcam1	708
10090.ENSMUSP00000025409	10090.ENSMUSP00000028633	ENSMUSG00000024529	ENSMUSG00000027204	Lox	Fbn1	705
10090.ENSMUSP00000028836	10090.ENSMUSP00000078863	ENSMUSG00000027358	ENSMUSG00000057457	Bmp2	Phex	705
10090.ENSMUSP00000021822	10090.ENSMUSP00000037694	ENSMUSG00000021390	ENSMUSG00000037225	Ogn	Fgf2	704
10090.ENSMUSP00000025409	10090.ENSMUSP00000028836	ENSMUSG00000024529	ENSMUSG00000027358	Lox	Bmp2	704
10090.ENSMUSP00000026973	10090.ENSMUSP00000035444	ENSMUSG00000025855	ENSMUSG00000042793	Prkar1b	Lgr6	704
10090.ENSMUSP00000029611	10090.ENSMUSP00000064333	ENSMUSG00000027985	ENSMUSG00000015957	Lef1	Wnt11	703
10090.ENSMUSP00000019924	10090.ENSMUSP00000109201	ENSMUSG00000019789	ENSMUSG00000039153	Hey2	Runx2	702
10090.ENSMUSP00000015664	10090.ENSMUSP00000022616	ENSMUSG00000028111	ENSMUSG00000022037	Ctsk	Clu	700
10090.ENSMUSP00000025409	10090.ENSMUSP00000028280	ENSMUSG00000024529	ENSMUSG00000026837	Lox	Col5a1	700
10090.ENSMUSP00000004994	10090.ENSMUSP00000010044	ENSMUSG00000004872	ENSMUSG00000009900	Pax3	Wnt3a	699
10090.ENSMUSP00000024660	10090.ENSMUSP00000112137	ENSMUSG00000023886	ENSMUSG00000019256	Smoc2	Ahr	698
10090.ENSMUSP00000055486	10090.ENSMUSP00000109201	ENSMUSG00000048387	ENSMUSG00000039153	Osr1	Runx2	698
10090.ENSMUSP00000001181	10090.ENSMUSP00000040171	ENSMUSG00000020241	ENSMUSG00000036545	Col6a2	Adamts2	697
10090.ENSMUSP00000005255	10090.ENSMUSP00000029574	ENSMUSG00000005124	ENSMUSG00000027962	Wisp1	Vcam1	697
10090.ENSMUSP00000019913	10090.ENSMUSP00000032874	ENSMUSG00000019779	ENSMUSG00000030638	Frk	Sh3gl3	696
10090.ENSMUSP00000031249	10090.ENSMUSP00000031668	ENSMUSG00000029309	ENSMUSG00000029661	Sparcl1	Col1a2	695
10090.ENSMUSP00000029806	10090.ENSMUSP00000129001	ENSMUSG00000028159	ENSMUSG00000033016	Dapp1	Nfatc1	693
10090.ENSMUSP00000021822	10090.ENSMUSP00000026973	ENSMUSG00000021390	ENSMUSG00000025855	Ogn	Prkar1b	692
10090.ENSMUSP00000026973	10090.ENSMUSP00000033741	ENSMUSG00000025855	ENSMUSG00000031375	Prkar1b	Bgn	692
10090.ENSMUSP00000026973	10090.ENSMUSP00000037246	ENSMUSG00000025855	ENSMUSG00000036334	Prkar1b	Igsf10	692
10090.ENSMUSP00000026973	10090.ENSMUSP00000038569	ENSMUSG00000025855	ENSMUSG00000039883	Prkar1b	Lrrc17	692
10090.ENSMUSP00000026973	10090.ENSMUSP00000043818	ENSMUSG00000025855	ENSMUSG00000036295	Prkar1b	Lrrn3	692
10090.ENSMUSP00000026973	10090.ENSMUSP00000045142	ENSMUSG00000025855	ENSMUSG00000037206	Prkar1b	Islr	692
10090.ENSMUSP00000026973	10090.ENSMUSP00000057563	ENSMUSG00000025855	ENSMUSG00000050675	Prkar1b	Gp1ba	692
10090.ENSMUSP00000026973	10090.ENSMUSP00000066777	ENSMUSG00000025855	ENSMUSG00000052316	Prkar1b	Lrrc15	692
10090.ENSMUSP00000026973	10090.ENSMUSP00000069772	ENSMUSG00000025855	ENSMUSG00000045083	Prkar1b	Lingo2	692
10090.ENSMUSP00000026973	10090.ENSMUSP00000116056	ENSMUSG00000025855	ENSMUSG00000043496	Prkar1b	Tril	692
10090.ENSMUSP00000037694	10090.ENSMUSP00000050353	ENSMUSG00000037225	ENSMUSG00000070691	Fgf2	Runx3	692
10090.ENSMUSP00000000476	10090.ENSMUSP00000007799	ENSMUSG00000029231	ENSMUSG00000007655	Pdgfra	Cav1	691
10090.ENSMUSP00000034187	10090.ENSMUSP00000040171	ENSMUSG00000031740	ENSMUSG00000036545	Mmp2	Adamts2	691
10090.ENSMUSP00000086795	10090.ENSMUSP00000128308	ENSMUSG00000068220	ENSMUSG00000023885	Lgals1	Thbs2	691
10090.ENSMUSP00000017590	10090.ENSMUSP00000038569	ENSMUSG00000017446	ENSMUSG00000039883	C1qtnf1	Lrrc17	689
10090.ENSMUSP00000028118	10090.ENSMUSP00000046532	ENSMUSG00000026778	ENSMUSG00000042351	Prkcq	Grap2	689
10090.ENSMUSP00000046532	10090.ENSMUSP00000064538	ENSMUSG00000042351	ENSMUSG00000040265	Grap2	Dnm3	686
10090.ENSMUSP00000028633	10090.ENSMUSP00000033741	ENSMUSG00000027204	ENSMUSG00000031375	Fbn1	Bgn	684
10090.ENSMUSP00000102814	10090.ENSMUSP00000133957	ENSMUSG00000052572	ENSMUSG00000056755	Dlg2	Grm7	684
10090.ENSMUSP00000010044	10090.ENSMUSP00000037694	ENSMUSG00000009900	ENSMUSG00000037225	Wnt3a	Fgf2	681
10090.ENSMUSP00000031320	10090.ENSMUSP00000037694	ENSMUSG00000029373	ENSMUSG00000037225	Pf4	Fgf2	679
10090.ENSMUSP00000029400	10090.ENSMUSP00000029658	ENSMUSG00000027820	ENSMUSG00000028024	Mme	Enpep	678
10090.ENSMUSP00000010044	10090.ENSMUSP00000049204	ENSMUSG00000009900	ENSMUSG00000036158	Wnt3a	Prickle1	677
10090.ENSMUSP00000001547	10090.ENSMUSP00000031249	ENSMUSG00000001506	ENSMUSG00000029309	Col1a1	Sparcl1	676
10090.ENSMUSP00000001547	10090.ENSMUSP00000028836	ENSMUSG00000001506	ENSMUSG00000027358	Col1a1	Bmp2	675
10090.ENSMUSP00000033741	10090.ENSMUSP00000034187	ENSMUSG00000031375	ENSMUSG00000031740	Bgn	Mmp2	675
10090.ENSMUSP00000001181	10090.ENSMUSP00000033741	ENSMUSG00000020241	ENSMUSG00000031375	Col6a2	Bgn	674
10090.ENSMUSP00000028280	10090.ENSMUSP00000034187	ENSMUSG00000026837	ENSMUSG00000031740	Col5a1	Mmp2	674
10090.ENSMUSP00000028836	10090.ENSMUSP00000033741	ENSMUSG00000027358	ENSMUSG00000031375	Bmp2	Bgn	673
10090.ENSMUSP00000025409	10090.ENSMUSP00000085192	ENSMUSG00000024529	ENSMUSG00000026043	Lox	Col3a1	672
10090.ENSMUSP00000001181	10090.ENSMUSP00000028633	ENSMUSG00000020241	ENSMUSG00000027204	Col6a2	Fbn1	671
10090.ENSMUSP00000057981	10090.ENSMUSP00000108413	ENSMUSG00000050556	ENSMUSG00000051331	Kcnb1	Cacna1c	667
10090.ENSMUSP00000020329	10090.ENSMUSP00000035203	ENSMUSG00000020122	ENSMUSG00000032584	Egfr	Mst1r	664
10090.ENSMUSP00000079098	10090.ENSMUSP00000125407	ENSMUSG00000024044	ENSMUSG00000024109	Epb4.1l3	Nrxn1	663
10090.ENSMUSP00000037694	10090.ENSMUSP00000043849	ENSMUSG00000037225	ENSMUSG00000039239	Fgf2	Tgfb2	662
10090.ENSMUSP00000023356	10090.ENSMUSP00000112137	ENSMUSG00000022676	ENSMUSG00000019256	Snai2	Ahr	661
10090.ENSMUSP00000020329	10090.ENSMUSP00000034185	ENSMUSG00000020122	ENSMUSG00000031738	Egfr	Irx6	660
10090.ENSMUSP00000020439	10090.ENSMUSP00000025803	ENSMUSG00000020218	ENSMUSG00000024868	Wif1	Dkk1	658
10090.ENSMUSP00000032383	10090.ENSMUSP00000076459	ENSMUSG00000030255	ENSMUSG00000020354	Sspn	Sgcd	657
10090.ENSMUSP00000028836	10090.ENSMUSP00000070560	ENSMUSG00000027358	ENSMUSG00000053626	Bmp2	Tll1	656
10090.ENSMUSP00000020165	10090.ENSMUSP00000124963	ENSMUSG00000019990	ENSMUSG00000029334	Pde7b	Prkg2	655
10090.ENSMUSP00000026740	10090.ENSMUSP00000128308	ENSMUSG00000025650	ENSMUSG00000023885	Col7a1	Thbs2	655
10090.ENSMUSP00000031668	10090.ENSMUSP00000034029	ENSMUSG00000029661	ENSMUSG00000031616	Col1a2	Ednra	655
10090.ENSMUSP00000033741	10090.ENSMUSP00000137585	ENSMUSG00000031375	ENSMUSG00000048126	Bgn	Col6a3	655
10090.ENSMUSP00000036872	10090.ENSMUSP00000037192	ENSMUSG00000038077	ENSMUSG00000041695	Kcna6	Kcnj2	655
10090.ENSMUSP00000083620	10090.ENSMUSP00000128308	ENSMUSG00000026042	ENSMUSG00000023885	Col5a2	Thbs2	655
10090.ENSMUSP00000039466	10090.ENSMUSP00000077089	ENSMUSG00000033006	ENSMUSG00000038679	Sox10	Trps1	650
10090.ENSMUSP00000072773	10090.ENSMUSP00000137585	ENSMUSG00000027750	ENSMUSG00000048126	Postn	Col6a3	650
10090.ENSMUSP00000020439	10090.ENSMUSP00000029665	ENSMUSG00000020218	ENSMUSG00000028031	Wif1	Dkk2	647
10090.ENSMUSP00000033741	10090.ENSMUSP00000083620	ENSMUSG00000031375	ENSMUSG00000026042	Bgn	Col5a2	647
10090.ENSMUSP00000079098	10090.ENSMUSP00000102814	ENSMUSG00000024044	ENSMUSG00000052572	Epb4.1l3	Dlg2	647
10090.ENSMUSP00000002259	10090.ENSMUSP00000028644	ENSMUSG00000002190	ENSMUSG00000027215	Clgn	Cd82	646
10090.ENSMUSP00000025803	10090.ENSMUSP00000109201	ENSMUSG00000024868	ENSMUSG00000039153	Dkk1	Runx2	646
10090.ENSMUSP00000003754	10090.ENSMUSP00000032710	ENSMUSG00000003657	ENSMUSG00000030500	Calb2	Slc17a6	644
10090.ENSMUSP00000025409	10090.ENSMUSP00000040171	ENSMUSG00000024529	ENSMUSG00000036545	Lox	Adamts2	643
10090.ENSMUSP00000028280	10090.ENSMUSP00000028836	ENSMUSG00000026837	ENSMUSG00000027358	Col5a1	Bmp2	643
10090.ENSMUSP00000028389	10090.ENSMUSP00000064333	ENSMUSG00000027004	ENSMUSG00000015957	Frzb	Wnt11	643
10090.ENSMUSP00000028836	10090.ENSMUSP00000029848	ENSMUSG00000027358	ENSMUSG00000028197	Bmp2	Col24a1	643
10090.ENSMUSP00000028836	10090.ENSMUSP00000031668	ENSMUSG00000027358	ENSMUSG00000029661	Bmp2	Col1a2	643
10090.ENSMUSP00000028836	10090.ENSMUSP00000085192	ENSMUSG00000027358	ENSMUSG00000026043	Bmp2	Col3a1	643
10090.ENSMUSP00000006828	10090.ENSMUSP00000039245	ENSMUSG00000006651	ENSMUSG00000037892	Aplp1	Pcdh18	642
10090.ENSMUSP00000019913	10090.ENSMUSP00000099073	ENSMUSG00000019779	ENSMUSG00000029838	Frk	Ptn	642
10090.ENSMUSP00000029699	10090.ENSMUSP00000039440	ENSMUSG00000028063	ENSMUSG00000096054	Lmna	ENSMUSG00000096054	642
10090.ENSMUSP00000034029	10090.ENSMUSP00000085192	ENSMUSG00000031616	ENSMUSG00000026043	Ednra	Col3a1	642
10090.ENSMUSP00000002389	10090.ENSMUSP00000035250	ENSMUSG00000022218	ENSMUSG00000032807	Tgm1	Alox12b	641
10090.ENSMUSP00000030056	10090.ENSMUSP00000128308	ENSMUSG00000028364	ENSMUSG00000023885	Tnc	Thbs2	641
10090.ENSMUSP00000037694	10090.ENSMUSP00000097026	ENSMUSG00000037225	ENSMUSG00000074852	Fgf2	Hpse2	641
10090.ENSMUSP00000006005	10090.ENSMUSP00000109201	ENSMUSG00000032492	ENSMUSG00000039153	Pth1r	Runx2	640
10090.ENSMUSP00000025561	10090.ENSMUSP00000034756	ENSMUSG00000024659	ENSMUSG00000032231	Anxa1	Anxa2	640
10090.ENSMUSP00000020759	10090.ENSMUSP00000021822	ENSMUSG00000020467	ENSMUSG00000021390	Efemp1	Ogn	638
10090.ENSMUSP00000028836	10090.ENSMUSP00000064333	ENSMUSG00000027358	ENSMUSG00000015957	Bmp2	Wnt11	637
10090.ENSMUSP00000043849	10090.ENSMUSP00000051433	ENSMUSG00000039239	ENSMUSG00000048776	Tgfb2	Pthlh	637
10090.ENSMUSP00000074787	10090.ENSMUSP00000102814	ENSMUSG00000033981	ENSMUSG00000052572	Gria2	Dlg2	637
10090.ENSMUSP00000007799	10090.ENSMUSP00000019913	ENSMUSG00000007655	ENSMUSG00000019779	Cav1	Frk	636
10090.ENSMUSP00000023356	10090.ENSMUSP00000058354	ENSMUSG00000022676	ENSMUSG00000048450	Snai2	Msx1	635
10090.ENSMUSP00000019924	10090.ENSMUSP00000050353	ENSMUSG00000019789	ENSMUSG00000070691	Hey2	Runx3	634
10090.ENSMUSP00000015138	10090.ENSMUSP00000037694	ENSMUSG00000029675	ENSMUSG00000037225	Eln	Fgf2	633
10090.ENSMUSP00000035802	10090.ENSMUSP00000128308	ENSMUSG00000040690	ENSMUSG00000023885	Col16a1	Thbs2	633
10090.ENSMUSP00000001547	10090.ENSMUSP00000039466	ENSMUSG00000001506	ENSMUSG00000033006	Col1a1	Sox10	632
10090.ENSMUSP00000027121	10090.ENSMUSP00000102352	ENSMUSG00000025978	ENSMUSG00000031026	Rftn2	Trim66	632
10090.ENSMUSP00000022616	10090.ENSMUSP00000034187	ENSMUSG00000022037	ENSMUSG00000031740	Clu	Mmp2	630
10090.ENSMUSP00000040171	10090.ENSMUSP00000083620	ENSMUSG00000036545	ENSMUSG00000026042	Adamts2	Col5a2	630
10090.ENSMUSP00000048736	10090.ENSMUSP00000077584	ENSMUSG00000039942	ENSMUSG00000061311	Ptger4	Rag1	628
10090.ENSMUSP00000110563	10090.ENSMUSP00000124963	ENSMUSG00000022840	ENSMUSG00000029334	Adcy5	Prkg2	628
10090.ENSMUSP00000035203	10090.ENSMUSP00000046532	ENSMUSG00000032584	ENSMUSG00000042351	Mst1r	Grap2	627
10090.ENSMUSP00000037694	10090.ENSMUSP00000103245	ENSMUSG00000037225	ENSMUSG00000003032	Fgf2	Klf4	627
10090.ENSMUSP00000072397	10090.ENSMUSP00000101843	ENSMUSG00000059857	ENSMUSG00000059921	ENSMUSG00000059857	Unc5c	627
10090.ENSMUSP00000020439	10090.ENSMUSP00000114114	ENSMUSG00000020218	ENSMUSG00000081683	Wif1	Fzd10	626
10090.ENSMUSP00000078169	10090.ENSMUSP00000108413	ENSMUSG00000040896	ENSMUSG00000051331	Kcnd3	Cacna1c	626
10090.ENSMUSP00000019974	10090.ENSMUSP00000026973	ENSMUSG00000019832	ENSMUSG00000025855	Rab32	Prkar1b	623
10090.ENSMUSP00000070200	10090.ENSMUSP00000086592	ENSMUSG00000050541	ENSMUSG00000068122	Adra1b	Agtr2	623
10090.ENSMUSP00000002259	10090.ENSMUSP00000029658	ENSMUSG00000002190	ENSMUSG00000028024	Clgn	Enpep	620
10090.ENSMUSP00000020329	10090.ENSMUSP00000034187	ENSMUSG00000020122	ENSMUSG00000031740	Egfr	Mmp2	620
10090.ENSMUSP00000023611	10090.ENSMUSP00000034187	ENSMUSG00000022894	ENSMUSG00000031740	Adamts5	Mmp2	620
10090.ENSMUSP00000031304	10090.ENSMUSP00000119242	ENSMUSG00000029359	ENSMUSG00000026463	Tesc	Atp2b4	620
10090.ENSMUSP00000020329	10090.ENSMUSP00000034029	ENSMUSG00000020122	ENSMUSG00000031616	Egfr	Ednra	618
10090.ENSMUSP00000028836	10090.ENSMUSP00000124963	ENSMUSG00000027358	ENSMUSG00000029334	Bmp2	Prkg2	617
10090.ENSMUSP00000029848	10090.ENSMUSP00000128308	ENSMUSG00000028197	ENSMUSG00000023885	Col24a1	Thbs2	617
10090.ENSMUSP00000028633	10090.ENSMUSP00000034187	ENSMUSG00000027204	ENSMUSG00000031740	Fbn1	Mmp2	616
10090.ENSMUSP00000029371	10090.ENSMUSP00000038301	ENSMUSG00000027796	ENSMUSG00000037660	Smad9	Gdf7	616
10090.ENSMUSP00000050353	10090.ENSMUSP00000130668	ENSMUSG00000070691	ENSMUSG00000039542	Runx3	Ncam1	611
10090.ENSMUSP00000001147	10090.ENSMUSP00000128308	ENSMUSG00000001119	ENSMUSG00000023885	Col6a1	Thbs2	608
10090.ENSMUSP00000025803	10090.ENSMUSP00000050353	ENSMUSG00000024868	ENSMUSG00000070691	Dkk1	Runx3	607
10090.ENSMUSP00000025830	10090.ENSMUSP00000130668	ENSMUSG00000024897	ENSMUSG00000039542	Apba1	Ncam1	606
10090.ENSMUSP00000026973	10090.ENSMUSP00000114074	ENSMUSG00000025855	ENSMUSG00000019970	Prkar1b	Sgk1	606
10090.ENSMUSP00000045142	10090.ENSMUSP00000124963	ENSMUSG00000037206	ENSMUSG00000029334	Islr	Prkg2	605
10090.ENSMUSP00000109201	10090.ENSMUSP00000130668	ENSMUSG00000039153	ENSMUSG00000039542	Runx2	Ncam1	605
10090.ENSMUSP00000010044	10090.ENSMUSP00000025409	ENSMUSG00000009900	ENSMUSG00000024529	Wnt3a	Lox	604
10090.ENSMUSP00000017086	10090.ENSMUSP00000027137	ENSMUSG00000016942	ENSMUSG00000025993	Tmprss6	Slc40a1	603
10090.ENSMUSP00000019913	10090.ENSMUSP00000020329	ENSMUSG00000019779	ENSMUSG00000020122	Frk	Egfr	603
10090.ENSMUSP00000022947	10090.ENSMUSP00000034187	ENSMUSG00000022324	ENSMUSG00000031740	Matn2	Mmp2	603
10090.ENSMUSP00000043849	10090.ENSMUSP00000102538	ENSMUSG00000039239	ENSMUSG00000027859	Tgfb2	Ngf	603
10090.ENSMUSP00000072397	10090.ENSMUSP00000128521	ENSMUSG00000059857	ENSMUSG00000063626	ENSMUSG00000059857	Unc5d	603
10090.ENSMUSP00000017086	10090.ENSMUSP00000028403	ENSMUSG00000016942	ENSMUSG00000027015	Tmprss6	Cybrd1	602
10090.ENSMUSP00000022952	10090.ENSMUSP00000109201	ENSMUSG00000022330	ENSMUSG00000039153	Osr2	Runx2	602
10090.ENSMUSP00000023732	10090.ENSMUSP00000054389	ENSMUSG00000022996	ENSMUSG00000037362	Wnt10b	Nov	602
10090.ENSMUSP00000025409	10090.ENSMUSP00000128308	ENSMUSG00000024529	ENSMUSG00000023885	Lox	Thbs2	602
10090.ENSMUSP00000030056	10090.ENSMUSP00000034756	ENSMUSG00000028364	ENSMUSG00000032231	Tnc	Anxa2	602
10090.ENSMUSP00000066554	10090.ENSMUSP00000102814	ENSMUSG00000052504	ENSMUSG00000052572	Epha3	Dlg2	602
10090.ENSMUSP00000020329	10090.ENSMUSP00000081312	ENSMUSG00000020122	ENSMUSG00000042500	Egfr	Eif2c4	601
10090.ENSMUSP00000002259	10090.ENSMUSP00000078863	ENSMUSG00000002190	ENSMUSG00000057457	Clgn	Phex	600
10090.ENSMUSP00000020040	10090.ENSMUSP00000034187	ENSMUSG00000019890	ENSMUSG00000031740	Nts	Mmp2	600
10090.ENSMUSP00000026973	10090.ENSMUSP00000092432	ENSMUSG00000025855	ENSMUSG00000029123	Prkar1b	Stk32b	600
10090.ENSMUSP00000037289	10090.ENSMUSP00000086795	ENSMUSG00000040212	ENSMUSG00000068220	Emp3	Lgals1	600
10090.ENSMUSP00000050898	10090.ENSMUSP00000072709	ENSMUSG00000049511	ENSMUSG00000055368	Htr1b	Slc6a2	600
10090.ENSMUSP00000022013	10090.ENSMUSP00000124963	ENSMUSG00000021536	ENSMUSG00000029334	Adcy2	Prkg2	599
10090.ENSMUSP00000029574	10090.ENSMUSP00000103245	ENSMUSG00000027962	ENSMUSG00000003032	Vcam1	Klf4	599
10090.ENSMUSP00000004774	10090.ENSMUSP00000128308	ENSMUSG00000004655	ENSMUSG00000023885	Aqp1	Thbs2	598
10090.ENSMUSP00000050353	10090.ENSMUSP00000077089	ENSMUSG00000070691	ENSMUSG00000038679	Runx3	Trps1	598
10090.ENSMUSP00000010044	10090.ENSMUSP00000109201	ENSMUSG00000009900	ENSMUSG00000039153	Wnt3a	Runx2	597
10090.ENSMUSP00000023611	10090.ENSMUSP00000109201	ENSMUSG00000022894	ENSMUSG00000039153	Adamts5	Runx2	597
10090.ENSMUSP00000037694	10090.ENSMUSP00000102538	ENSMUSG00000037225	ENSMUSG00000027859	Fgf2	Ngf	597
10090.ENSMUSP00000010044	10090.ENSMUSP00000029665	ENSMUSG00000009900	ENSMUSG00000028031	Wnt3a	Dkk2	596
10090.ENSMUSP00000034086	10090.ENSMUSP00000064878	ENSMUSG00000031661	ENSMUSG00000021994	Nkd1	Wnt5a	596
10090.ENSMUSP00000020106	10090.ENSMUSP00000104405	ENSMUSG00000019947	ENSMUSG00000001995	Arid5b	Sipa1l2	594
10090.ENSMUSP00000035802	10090.ENSMUSP00000040171	ENSMUSG00000040690	ENSMUSG00000036545	Col16a1	Adamts2	594
10090.ENSMUSP00000128308	10090.ENSMUSP00000137585	ENSMUSG00000023885	ENSMUSG00000048126	Thbs2	Col6a3	594
10090.ENSMUSP00000025409	10090.ENSMUSP00000083620	ENSMUSG00000024529	ENSMUSG00000026042	Lox	Col5a2	593
10090.ENSMUSP00000025803	10090.ENSMUSP00000029665	ENSMUSG00000024868	ENSMUSG00000028031	Dkk1	Dkk2	592
10090.ENSMUSP00000070935	10090.ENSMUSP00000125407	ENSMUSG00000055421	ENSMUSG00000024109	Pcdh9	Nrxn1	592
10090.ENSMUSP00000023611	10090.ENSMUSP00000050353	ENSMUSG00000022894	ENSMUSG00000070691	Adamts5	Runx3	591
10090.ENSMUSP00000028280	10090.ENSMUSP00000031249	ENSMUSG00000026837	ENSMUSG00000029309	Col5a1	Sparcl1	590
10090.ENSMUSP00000007799	10090.ENSMUSP00000029371	ENSMUSG00000007655	ENSMUSG00000027796	Cav1	Smad9	589
10090.ENSMUSP00000020329	10090.ENSMUSP00000064392	ENSMUSG00000020122	ENSMUSG00000020151	Egfr	Ptprr	589
10090.ENSMUSP00000025803	10090.ENSMUSP00000114114	ENSMUSG00000024868	ENSMUSG00000081683	Dkk1	Fzd10	587
10090.ENSMUSP00000029611	10090.ENSMUSP00000097620	ENSMUSG00000027985	ENSMUSG00000075304	Lef1	Sp5	587
10090.ENSMUSP00000020329	10090.ENSMUSP00000064538	ENSMUSG00000020122	ENSMUSG00000040265	Egfr	Dnm3	586
10090.ENSMUSP00000028280	10090.ENSMUSP00000072773	ENSMUSG00000026837	ENSMUSG00000027750	Col5a1	Postn	586
10090.ENSMUSP00000035444	10090.ENSMUSP00000124963	ENSMUSG00000042793	ENSMUSG00000029334	Lgr6	Prkg2	586
10090.ENSMUSP00000029806	10090.ENSMUSP00000074198	ENSMUSG00000028159	ENSMUSG00000027544	Dapp1	Nfatc2	585
10090.ENSMUSP00000034187	10090.ENSMUSP00000095595	ENSMUSG00000031740	ENSMUSG00000073802	Mmp2	Cdkn2b	585
10090.ENSMUSP00000051481	10090.ENSMUSP00000101783	ENSMUSG00000034413	ENSMUSG00000042988	Neurl1b	Notum	585
10090.ENSMUSP00000108413	10090.ENSMUSP00000119242	ENSMUSG00000051331	ENSMUSG00000026463	Cacna1c	Atp2b4	585
10090.ENSMUSP00000020366	10090.ENSMUSP00000020707	ENSMUSG00000020159	ENSMUSG00000010803	Gabrp	Gabra1	584
10090.ENSMUSP00000025830	10090.ENSMUSP00000029404	ENSMUSG00000024897	ENSMUSG00000053825	Apba1	Ppfia2	583
10090.ENSMUSP00000102814	10090.ENSMUSP00000130668	ENSMUSG00000052572	ENSMUSG00000039542	Dlg2	Ncam1	581
10090.ENSMUSP00000001181	10090.ENSMUSP00000070847	ENSMUSG00000020241	ENSMUSG00000056481	Col6a2	Cd248	580
10090.ENSMUSP00000038909	10090.ENSMUSP00000074787	ENSMUSG00000032911	ENSMUSG00000033981	Cspg4	Gria2	580
10090.ENSMUSP00000029848	10090.ENSMUSP00000031249	ENSMUSG00000028197	ENSMUSG00000029309	Col24a1	Sparcl1	577
10090.ENSMUSP00000020439	10090.ENSMUSP00000028389	ENSMUSG00000020218	ENSMUSG00000027004	Wif1	Frzb	576
10090.ENSMUSP00000031278	10090.ENSMUSP00000109201	ENSMUSG00000029335	ENSMUSG00000039153	Bmp3	Runx2	575
10090.ENSMUSP00000050353	10090.ENSMUSP00000098127	ENSMUSG00000070691	ENSMUSG00000020866	Runx3	Cacna1g	575
10090.ENSMUSP00000097647	10090.ENSMUSP00000114074	ENSMUSG00000057182	ENSMUSG00000019970	Scn3a	Sgk1	575
10090.ENSMUSP00000038301	10090.ENSMUSP00000058354	ENSMUSG00000037660	ENSMUSG00000048450	Gdf7	Msx1	574
10090.ENSMUSP00000021822	10090.ENSMUSP00000031668	ENSMUSG00000021390	ENSMUSG00000029661	Ogn	Col1a2	573
10090.ENSMUSP00000001547	10090.ENSMUSP00000029440	ENSMUSG00000001506	ENSMUSG00000027848	Col1a1	Olfml3	572
10090.ENSMUSP00000019924	10090.ENSMUSP00000104132	ENSMUSG00000019789	ENSMUSG00000004328	Hey2	Hif3a	572
10090.ENSMUSP00000020165	10090.ENSMUSP00000035444	ENSMUSG00000019990	ENSMUSG00000042793	Pde7b	Lgr6	572
10090.ENSMUSP00000024660	10090.ENSMUSP00000031249	ENSMUSG00000023886	ENSMUSG00000029309	Smoc2	Sparcl1	572
10090.ENSMUSP00000028836	10090.ENSMUSP00000043849	ENSMUSG00000027358	ENSMUSG00000039239	Bmp2	Tgfb2	572
10090.ENSMUSP00000034187	10090.ENSMUSP00000054389	ENSMUSG00000031740	ENSMUSG00000037362	Mmp2	Nov	572
10090.ENSMUSP00000019913	10090.ENSMUSP00000095595	ENSMUSG00000019779	ENSMUSG00000073802	Frk	Cdkn2b	571
10090.ENSMUSP00000040171	10090.ENSMUSP00000137585	ENSMUSG00000036545	ENSMUSG00000048126	Adamts2	Col6a3	571
10090.ENSMUSP00000007799	10090.ENSMUSP00000010044	ENSMUSG00000007655	ENSMUSG00000009900	Cav1	Wnt3a	570
10090.ENSMUSP00000025803	10090.ENSMUSP00000090287	ENSMUSG00000024868	ENSMUSG00000019880	Dkk1	Rspo3	570
10090.ENSMUSP00000032710	10090.ENSMUSP00000044494	ENSMUSG00000030500	ENSMUSG00000020524	Slc17a6	Gria1	570
10090.ENSMUSP00000034029	10090.ENSMUSP00000110563	ENSMUSG00000031616	ENSMUSG00000022840	Ednra	Adcy5	570
10090.ENSMUSP00000089703	10090.ENSMUSP00000104132	ENSMUSG00000024421	ENSMUSG00000004328	Lama3	Hif3a	570
10090.ENSMUSP00000010044	10090.ENSMUSP00000050353	ENSMUSG00000009900	ENSMUSG00000070691	Wnt3a	Runx3	569
10090.ENSMUSP00000020329	10090.ENSMUSP00000034756	ENSMUSG00000020122	ENSMUSG00000032231	Egfr	Anxa2	569
10090.ENSMUSP00000044494	10090.ENSMUSP00000133957	ENSMUSG00000020524	ENSMUSG00000056755	Gria1	Grm7	569
10090.ENSMUSP00000007799	10090.ENSMUSP00000097170	ENSMUSG00000007655	ENSMUSG00000074934	Cav1	Grem1	568
10090.ENSMUSP00000020223	10090.ENSMUSP00000101618	ENSMUSG00000020034	ENSMUSG00000023232	Tcp11l2	Serinc2	568
10090.ENSMUSP00000028836	10090.ENSMUSP00000072773	ENSMUSG00000027358	ENSMUSG00000027750	Bmp2	Postn	568
10090.ENSMUSP00000029665	10090.ENSMUSP00000064878	ENSMUSG00000028031	ENSMUSG00000021994	Dkk2	Wnt5a	568
10090.ENSMUSP00000036203	10090.ENSMUSP00000072709	ENSMUSG00000033717	ENSMUSG00000055368	Adra2a	Slc6a2	568
10090.ENSMUSP00000037694	10090.ENSMUSP00000058354	ENSMUSG00000037225	ENSMUSG00000048450	Fgf2	Msx1	568
10090.ENSMUSP00000020165	10090.ENSMUSP00000026973	ENSMUSG00000019990	ENSMUSG00000025855	Pde7b	Prkar1b	567
10090.ENSMUSP00000052202	10090.ENSMUSP00000061836	ENSMUSG00000048285	ENSMUSG00000046743	Frmd6	Fat4	567
10090.ENSMUSP00000046517	10090.ENSMUSP00000064538	ENSMUSG00000033022	ENSMUSG00000040265	Cdo1	Dnm3	566
10090.ENSMUSP00000006005	10090.ENSMUSP00000050353	ENSMUSG00000032492	ENSMUSG00000070691	Pth1r	Runx3	565
10090.ENSMUSP00000015664	10090.ENSMUSP00000032710	ENSMUSG00000028111	ENSMUSG00000030500	Ctsk	Slc17a6	565
10090.ENSMUSP00000034004	10090.ENSMUSP00000065679	ENSMUSG00000031595	ENSMUSG00000046794	Pdgfrl	Ppp1r3b	565
10090.ENSMUSP00000047894	10090.ENSMUSP00000053238	ENSMUSG00000041324	ENSMUSG00000044177	Inhba	Wfikkn2	565
10090.ENSMUSP00000021822	10090.ENSMUSP00000124963	ENSMUSG00000021390	ENSMUSG00000029334	Ogn	Prkg2	564
10090.ENSMUSP00000029611	10090.ENSMUSP00000068258	ENSMUSG00000027985	ENSMUSG00000048251	Lef1	Bcl11b	564
10090.ENSMUSP00000021822	10090.ENSMUSP00000072773	ENSMUSG00000021390	ENSMUSG00000027750	Ogn	Postn	562
10090.ENSMUSP00000023732	10090.ENSMUSP00000109201	ENSMUSG00000022996	ENSMUSG00000039153	Wnt10b	Runx2	561
10090.ENSMUSP00000028633	10090.ENSMUSP00000137585	ENSMUSG00000027204	ENSMUSG00000048126	Fbn1	Col6a3	560
10090.ENSMUSP00000037694	10090.ENSMUSP00000130668	ENSMUSG00000037225	ENSMUSG00000039542	Fgf2	Ncam1	560
10090.ENSMUSP00000003754	10090.ENSMUSP00000044494	ENSMUSG00000003657	ENSMUSG00000020524	Calb2	Gria1	559
10090.ENSMUSP00000021750	10090.ENSMUSP00000037192	ENSMUSG00000021313	ENSMUSG00000041695	Ryr2	Kcnj2	559
10090.ENSMUSP00000023709	10090.ENSMUSP00000027667	ENSMUSG00000061527	ENSMUSG00000026413	Krt5	Pkp1	559
10090.ENSMUSP00000034026	10090.ENSMUSP00000048736	ENSMUSG00000031613	ENSMUSG00000039942	Hpgd	Ptger4	559
10090.ENSMUSP00000038532	10090.ENSMUSP00000068677	ENSMUSG00000053007	ENSMUSG00000055538	Creb5	Zcchc24	559
10090.ENSMUSP00000001181	10090.ENSMUSP00000034187	ENSMUSG00000020241	ENSMUSG00000031740	Col6a2	Mmp2	558
10090.ENSMUSP00000028118	10090.ENSMUSP00000041411	ENSMUSG00000026778	ENSMUSG00000034226	Prkcq	Rhov	558
10090.ENSMUSP00000051433	10090.ENSMUSP00000077596	ENSMUSG00000048776	ENSMUSG00000060284	Pthlh	Sp7	558
10090.ENSMUSP00000001547	10090.ENSMUSP00000070847	ENSMUSG00000001506	ENSMUSG00000056481	Col1a1	Cd248	557
10090.ENSMUSP00000022182	10090.ENSMUSP00000029371	ENSMUSG00000021675	ENSMUSG00000027796	F2rl2	Smad9	557
10090.ENSMUSP00000028118	10090.ENSMUSP00000105386	ENSMUSG00000026778	ENSMUSG00000001911	Prkcq	Nfix	557
10090.ENSMUSP00000043522	10090.ENSMUSP00000107850	ENSMUSG00000042429	ENSMUSG00000048120	Adora1	Entpd1	557
10090.ENSMUSP00000010044	10090.ENSMUSP00000077596	ENSMUSG00000009900	ENSMUSG00000060284	Wnt3a	Sp7	556
10090.ENSMUSP00000023356	10090.ENSMUSP00000037694	ENSMUSG00000022676	ENSMUSG00000037225	Snai2	Fgf2	556
10090.ENSMUSP00000000476	10090.ENSMUSP00000102814	ENSMUSG00000029231	ENSMUSG00000052572	Pdgfra	Dlg2	555
10090.ENSMUSP00000030420	10090.ENSMUSP00000102814	ENSMUSG00000028661	ENSMUSG00000052572	Epha8	Dlg2	555
10090.ENSMUSP00000034004	10090.ENSMUSP00000102814	ENSMUSG00000031595	ENSMUSG00000052572	Pdgfrl	Dlg2	555
10090.ENSMUSP00000099891	10090.ENSMUSP00000109794	ENSMUSG00000026009	ENSMUSG00000025969	Icos	Nrp2	555
10090.ENSMUSP00000025830	10090.ENSMUSP00000112634	ENSMUSG00000024897	ENSMUSG00000037455	Apba1	Slc18b1	554
10090.ENSMUSP00000028633	10090.ENSMUSP00000072773	ENSMUSG00000027204	ENSMUSG00000027750	Fbn1	Postn	552
10090.ENSMUSP00000007799	10090.ENSMUSP00000114074	ENSMUSG00000007655	ENSMUSG00000019970	Cav1	Sgk1	551
10090.ENSMUSP00000103245	10090.ENSMUSP00000113773	ENSMUSG00000003032	ENSMUSG00000055994	Klf4	Nod2	551
10090.ENSMUSP00000001547	10090.ENSMUSP00000034029	ENSMUSG00000001506	ENSMUSG00000031616	Col1a1	Ednra	550
10090.ENSMUSP00000035148	10090.ENSMUSP00000048736	ENSMUSG00000032548	ENSMUSG00000039942	Slco2a1	Ptger4	550
10090.ENSMUSP00000036872	10090.ENSMUSP00000108413	ENSMUSG00000038077	ENSMUSG00000051331	Kcna6	Cacna1c	550
10090.ENSMUSP00000000476	10090.ENSMUSP00000031668	ENSMUSG00000029231	ENSMUSG00000029661	Pdgfra	Col1a2	549
10090.ENSMUSP00000020439	10090.ENSMUSP00000033936	ENSMUSG00000020218	ENSMUSG00000031535	Wif1	Dkk4	548
10090.ENSMUSP00000023732	10090.ENSMUSP00000077596	ENSMUSG00000022996	ENSMUSG00000060284	Wnt10b	Sp7	548
10090.ENSMUSP00000023732	10090.ENSMUSP00000028389	ENSMUSG00000022996	ENSMUSG00000027004	Wnt10b	Frzb	547
10090.ENSMUSP00000029404	10090.ENSMUSP00000110898	ENSMUSG00000053825	ENSMUSG00000062257	Ppfia2	Opcml	547
10090.ENSMUSP00000031249	10090.ENSMUSP00000128308	ENSMUSG00000029309	ENSMUSG00000023885	Sparcl1	Thbs2	547
10090.ENSMUSP00000050353	10090.ENSMUSP00000132788	ENSMUSG00000070691	ENSMUSG00000022296	Runx3	Baalc	547
10090.ENSMUSP00000058354	10090.ENSMUSP00000128247	ENSMUSG00000048450	ENSMUSG00000031241	Msx1	Tbx22	547
10090.ENSMUSP00000071872	10090.ENSMUSP00000103245	ENSMUSG00000031963	ENSMUSG00000003032	Bmper	Klf4	547
10090.ENSMUSP00000109201	10090.ENSMUSP00000132788	ENSMUSG00000039153	ENSMUSG00000022296	Runx2	Baalc	547
10090.ENSMUSP00000019913	10090.ENSMUSP00000112776	ENSMUSG00000019779	ENSMUSG00000052516	Frk	Robo2	546
10090.ENSMUSP00000028633	10090.ENSMUSP00000054389	ENSMUSG00000027204	ENSMUSG00000037362	Fbn1	Nov	546
10090.ENSMUSP00000030202	10090.ENSMUSP00000034004	ENSMUSG00000028480	ENSMUSG00000031595	Glipr2	Pdgfrl	546
10090.ENSMUSP00000025561	10090.ENSMUSP00000086795	ENSMUSG00000024659	ENSMUSG00000068220	Anxa1	Lgals1	545
10090.ENSMUSP00000019913	10090.ENSMUSP00000032344	ENSMUSG00000019779	ENSMUSG00000030220	Frk	Arhgdib	543
10090.ENSMUSP00000039440	10090.ENSMUSP00000093587	ENSMUSG00000096054	ENSMUSG00000096054	ENSMUSG00000096054	Syne1	543
10090.ENSMUSP00000046517	10090.ENSMUSP00000123201	ENSMUSG00000033022	ENSMUSG00000014329	Cdo1	Bicc1	542
10090.ENSMUSP00000001147	10090.ENSMUSP00000025409	ENSMUSG00000001119	ENSMUSG00000024529	Col6a1	Lox	541
10090.ENSMUSP00000019913	10090.ENSMUSP00000101269	ENSMUSG00000019779	ENSMUSG00000029026	Frk	Trp73	541
10090.ENSMUSP00000025409	10090.ENSMUSP00000033741	ENSMUSG00000024529	ENSMUSG00000031375	Lox	Bgn	541
10090.ENSMUSP00000028106	10090.ENSMUSP00000031304	ENSMUSG00000026768	ENSMUSG00000029359	Itga8	Tesc	541
10090.ENSMUSP00000037192	10090.ENSMUSP00000038729	ENSMUSG00000041695	ENSMUSG00000036760	Kcnj2	Kcnk9	541
10090.ENSMUSP00000010044	10090.ENSMUSP00000023356	ENSMUSG00000009900	ENSMUSG00000022676	Wnt3a	Snai2	540
10090.ENSMUSP00000099713	10090.ENSMUSP00000124963	ENSMUSG00000059173	ENSMUSG00000029334	Pde1a	Prkg2	539
10090.ENSMUSP00000019913	10090.ENSMUSP00000105743	ENSMUSG00000019779	ENSMUSG00000051177	Frk	Plcb1	538
10090.ENSMUSP00000029371	10090.ENSMUSP00000029611	ENSMUSG00000027796	ENSMUSG00000027985	Smad9	Lef1	538
10090.ENSMUSP00000058110	10090.ENSMUSP00000137038	ENSMUSG00000079679	ENSMUSG00000046191	Vwde	Pcdhb20	537
10090.ENSMUSP00000004994	10090.ENSMUSP00000028836	ENSMUSG00000004872	ENSMUSG00000027358	Pax3	Bmp2	536
10090.ENSMUSP00000019913	10090.ENSMUSP00000052776	ENSMUSG00000019779	ENSMUSG00000015766	Frk	Eps8	536
10090.ENSMUSP00000025409	10090.ENSMUSP00000034187	ENSMUSG00000024529	ENSMUSG00000031740	Lox	Mmp2	536
10090.ENSMUSP00000029400	10090.ENSMUSP00000107850	ENSMUSG00000027820	ENSMUSG00000048120	Mme	Entpd1	536
10090.ENSMUSP00000029658	10090.ENSMUSP00000086592	ENSMUSG00000028024	ENSMUSG00000068122	Enpep	Agtr2	536
10090.ENSMUSP00000036025	10090.ENSMUSP00000054782	ENSMUSG00000041731	ENSMUSG00000030729	Pgm5	Pgm2l1	536
10090.ENSMUSP00000004994	10090.ENSMUSP00000043849	ENSMUSG00000004872	ENSMUSG00000039239	Pax3	Tgfb2	535
10090.ENSMUSP00000035630	10090.ENSMUSP00000054343	ENSMUSG00000040055	ENSMUSG00000046352	Gjb6	Gjb2	535
10090.ENSMUSP00000023356	10090.ENSMUSP00000025409	ENSMUSG00000022676	ENSMUSG00000024529	Snai2	Lox	534
10090.ENSMUSP00000037694	10090.ENSMUSP00000064878	ENSMUSG00000037225	ENSMUSG00000021994	Fgf2	Wnt5a	534
10090.ENSMUSP00000049204	10090.ENSMUSP00000106145	ENSMUSG00000036158	ENSMUSG00000021301	Prickle1	Hecw1	534
10090.ENSMUSP00000001547	10090.ENSMUSP00000043849	ENSMUSG00000001506	ENSMUSG00000039239	Col1a1	Tgfb2	533
10090.ENSMUSP00000058896	10090.ENSMUSP00000136903	ENSMUSG00000046818	ENSMUSG00000096596	Ddit4l	Gm10591	533
10090.ENSMUSP00000001538	10090.ENSMUSP00000128247	ENSMUSG00000001497	ENSMUSG00000031241	Pax9	Tbx22	532
10090.ENSMUSP00000029123	10090.ENSMUSP00000054776	ENSMUSG00000027596	ENSMUSG00000047259	a	Mc4r	532
10090.ENSMUSP00000010044	10090.ENSMUSP00000033741	ENSMUSG00000009900	ENSMUSG00000031375	Wnt3a	Bgn	530
10090.ENSMUSP00000025358	10090.ENSMUSP00000076951	ENSMUSG00000024481	ENSMUSG00000037005	Aqpep	Xpnpep2	530
10090.ENSMUSP00000028633	10090.ENSMUSP00000128308	ENSMUSG00000027204	ENSMUSG00000023885	Fbn1	Thbs2	530
10090.ENSMUSP00000029611	10090.ENSMUSP00000039466	ENSMUSG00000027985	ENSMUSG00000033006	Lef1	Sox10	530
10090.ENSMUSP00000029658	10090.ENSMUSP00000076951	ENSMUSG00000028024	ENSMUSG00000037005	Enpep	Xpnpep2	530
10090.ENSMUSP00000033741	10090.ENSMUSP00000124963	ENSMUSG00000031375	ENSMUSG00000029334	Bgn	Prkg2	530
10090.ENSMUSP00000037246	10090.ENSMUSP00000124963	ENSMUSG00000036334	ENSMUSG00000029334	Igsf10	Prkg2	530
10090.ENSMUSP00000038569	10090.ENSMUSP00000124963	ENSMUSG00000039883	ENSMUSG00000029334	Lrrc17	Prkg2	530
10090.ENSMUSP00000043818	10090.ENSMUSP00000124963	ENSMUSG00000036295	ENSMUSG00000029334	Lrrn3	Prkg2	530
10090.ENSMUSP00000057563	10090.ENSMUSP00000124963	ENSMUSG00000050675	ENSMUSG00000029334	Gp1ba	Prkg2	530
10090.ENSMUSP00000066777	10090.ENSMUSP00000124963	ENSMUSG00000052316	ENSMUSG00000029334	Lrrc15	Prkg2	530
10090.ENSMUSP00000069772	10090.ENSMUSP00000124963	ENSMUSG00000045083	ENSMUSG00000029334	Lingo2	Prkg2	530
10090.ENSMUSP00000102352	10090.ENSMUSP00000102452	ENSMUSG00000031026	ENSMUSG00000066258	Trim66	Trim12a	530
10090.ENSMUSP00000116056	10090.ENSMUSP00000124963	ENSMUSG00000043496	ENSMUSG00000029334	Tril	Prkg2	530
10090.ENSMUSP00000025830	10090.ENSMUSP00000098127	ENSMUSG00000024897	ENSMUSG00000020866	Apba1	Cacna1g	529
10090.ENSMUSP00000028106	10090.ENSMUSP00000028229	ENSMUSG00000026768	ENSMUSG00000026872	Itga8	Zeb2	528
10090.ENSMUSP00000029371	10090.ENSMUSP00000031278	ENSMUSG00000027796	ENSMUSG00000029335	Smad9	Bmp3	528
10090.ENSMUSP00000029400	10090.ENSMUSP00000086592	ENSMUSG00000027820	ENSMUSG00000068122	Mme	Agtr2	528
10090.ENSMUSP00000031278	10090.ENSMUSP00000050353	ENSMUSG00000029335	ENSMUSG00000070691	Bmp3	Runx3	528
10090.ENSMUSP00000031542	10090.ENSMUSP00000128401	ENSMUSG00000029561	ENSMUSG00000037321	Oasl2	Tap1	528
10090.ENSMUSP00000050353	10090.ENSMUSP00000124022	ENSMUSG00000070691	ENSMUSG00000073530	Runx3	Pappa2	528
10090.ENSMUSP00000104301	10090.ENSMUSP00000128308	ENSMUSG00000018474	ENSMUSG00000023885	Chd3	Thbs2	528
10090.ENSMUSP00000109201	10090.ENSMUSP00000124022	ENSMUSG00000039153	ENSMUSG00000073530	Runx2	Pappa2	528
10090.ENSMUSP00000000476	10090.ENSMUSP00000039466	ENSMUSG00000029231	ENSMUSG00000033006	Pdgfra	Sox10	527
10090.ENSMUSP00000000476	10090.ENSMUSP00000085293	ENSMUSG00000029231	ENSMUSG00000067586	Pdgfra	S1pr3	527
10090.ENSMUSP00000020329	10090.ENSMUSP00000022616	ENSMUSG00000020122	ENSMUSG00000022037	Egfr	Clu	527
10090.ENSMUSP00000020329	10090.ENSMUSP00000110898	ENSMUSG00000020122	ENSMUSG00000062257	Egfr	Opcml	527
10090.ENSMUSP00000022952	10090.ENSMUSP00000039466	ENSMUSG00000022330	ENSMUSG00000033006	Osr2	Sox10	527
10090.ENSMUSP00000024660	10090.ENSMUSP00000128840	ENSMUSG00000023886	ENSMUSG00000056222	Smoc2	Spock1	527
10090.ENSMUSP00000028836	10090.ENSMUSP00000095595	ENSMUSG00000027358	ENSMUSG00000073802	Bmp2	Cdkn2b	527
10090.ENSMUSP00000039466	10090.ENSMUSP00000055486	ENSMUSG00000033006	ENSMUSG00000048387	Sox10	Osr1	527
10090.ENSMUSP00000040171	10090.ENSMUSP00000128308	ENSMUSG00000036545	ENSMUSG00000023885	Adamts2	Thbs2	527
10090.ENSMUSP00000086592	10090.ENSMUSP00000128308	ENSMUSG00000068122	ENSMUSG00000023885	Agtr2	Thbs2	527
10090.ENSMUSP00000112137	10090.ENSMUSP00000128308	ENSMUSG00000019256	ENSMUSG00000023885	Ahr	Thbs2	527
10090.ENSMUSP00000034187	10090.ENSMUSP00000137585	ENSMUSG00000031740	ENSMUSG00000048126	Mmp2	Col6a3	526
10090.ENSMUSP00000057844	10090.ENSMUSP00000077584	ENSMUSG00000061132	ENSMUSG00000061311	Blnk	Rag1	526
10090.ENSMUSP00000020366	10090.ENSMUSP00000025561	ENSMUSG00000020159	ENSMUSG00000024659	Gabrp	Anxa1	525
10090.ENSMUSP00000034187	10090.ENSMUSP00000078863	ENSMUSG00000031740	ENSMUSG00000057457	Mmp2	Phex	525
10090.ENSMUSP00000044612	10090.ENSMUSP00000104301	ENSMUSG00000038872	ENSMUSG00000018474	Zfhx3	Chd3	525
10090.ENSMUSP00000036872	10090.ENSMUSP00000097647	ENSMUSG00000038077	ENSMUSG00000057182	Kcna6	Scn3a	524
10090.ENSMUSP00000050353	10090.ENSMUSP00000058354	ENSMUSG00000070691	ENSMUSG00000048450	Runx3	Msx1	524
10090.ENSMUSP00000003754	10090.ENSMUSP00000023709	ENSMUSG00000003657	ENSMUSG00000061527	Calb2	Krt5	523
10090.ENSMUSP00000023709	10090.ENSMUSP00000029665	ENSMUSG00000061527	ENSMUSG00000028031	Krt5	Dkk2	523
10090.ENSMUSP00000032344	10090.ENSMUSP00000037289	ENSMUSG00000030220	ENSMUSG00000040212	Arhgdib	Emp3	523
10090.ENSMUSP00000032710	10090.ENSMUSP00000074787	ENSMUSG00000030500	ENSMUSG00000033981	Slc17a6	Gria2	522
10090.ENSMUSP00000000476	10090.ENSMUSP00000021822	ENSMUSG00000029231	ENSMUSG00000021390	Pdgfra	Ogn	521
10090.ENSMUSP00000034187	10090.ENSMUSP00000083620	ENSMUSG00000031740	ENSMUSG00000026042	Mmp2	Col5a2	521
10090.ENSMUSP00000039452	10090.ENSMUSP00000051481	ENSMUSG00000026725	ENSMUSG00000034413	Tnn	Neurl1b	521
10090.ENSMUSP00000038301	10090.ENSMUSP00000109201	ENSMUSG00000037660	ENSMUSG00000039153	Gdf7	Runx2	519
10090.ENSMUSP00000042199	10090.ENSMUSP00000125407	ENSMUSG00000022321	ENSMUSG00000024109	Cdh10	Nrxn1	519
10090.ENSMUSP00000000476	10090.ENSMUSP00000064538	ENSMUSG00000029231	ENSMUSG00000040265	Pdgfra	Dnm3	518
10090.ENSMUSP00000039466	10090.ENSMUSP00000058354	ENSMUSG00000033006	ENSMUSG00000048450	Sox10	Msx1	518
10090.ENSMUSP00000050353	10090.ENSMUSP00000128621	ENSMUSG00000070691	ENSMUSG00000021943	Runx3	Gdf10	517
10090.ENSMUSP00000037694	10090.ENSMUSP00000064333	ENSMUSG00000037225	ENSMUSG00000015957	Fgf2	Wnt11	516
10090.ENSMUSP00000072773	10090.ENSMUSP00000128308	ENSMUSG00000027750	ENSMUSG00000023885	Postn	Thbs2	516
10090.ENSMUSP00000051481	10090.ENSMUSP00000137616	ENSMUSG00000034413	ENSMUSG00000052331	Neurl1b	Ankrd44	515
10090.ENSMUSP00000095794	10090.ENSMUSP00000105594	ENSMUSG00000073940	ENSMUSG00000037034	Hbb-b2	Pax1	515
10090.ENSMUSP00000031668	10090.ENSMUSP00000123201	ENSMUSG00000029661	ENSMUSG00000014329	Col1a2	Bicc1	514
10090.ENSMUSP00000001547	10090.ENSMUSP00000123201	ENSMUSG00000001506	ENSMUSG00000014329	Col1a1	Bicc1	512
10090.ENSMUSP00000032159	10090.ENSMUSP00000103245	ENSMUSG00000030075	ENSMUSG00000003032	Cntn3	Klf4	512
10090.ENSMUSP00000049204	10090.ENSMUSP00000114114	ENSMUSG00000036158	ENSMUSG00000081683	Prickle1	Fzd10	512
10090.ENSMUSP00000099392	10090.ENSMUSP00000101618	ENSMUSG00000016995	ENSMUSG00000023232	Matn4	Serinc2	512
10090.ENSMUSP00000023732	10090.ENSMUSP00000029665	ENSMUSG00000022996	ENSMUSG00000028031	Wnt10b	Dkk2	511
10090.ENSMUSP00000035630	10090.ENSMUSP00000039466	ENSMUSG00000040055	ENSMUSG00000033006	Gjb6	Sox10	511
10090.ENSMUSP00000051481	10090.ENSMUSP00000095595	ENSMUSG00000034413	ENSMUSG00000073802	Neurl1b	Cdkn2b	511
10090.ENSMUSP00000051481	10090.ENSMUSP00000114028	ENSMUSG00000034413	ENSMUSG00000057766	Neurl1b	Ankrd29	511
10090.ENSMUSP00000069772	10090.ENSMUSP00000104405	ENSMUSG00000045083	ENSMUSG00000001995	Lingo2	Sipa1l2	511
10090.ENSMUSP00000041411	10090.ENSMUSP00000053389	ENSMUSG00000034226	ENSMUSG00000049907	Rhov	Rasl11b	510
10090.ENSMUSP00000001147	10090.ENSMUSP00000072773	ENSMUSG00000001119	ENSMUSG00000027750	Col6a1	Postn	509
10090.ENSMUSP00000031226	10090.ENSMUSP00000031278	ENSMUSG00000029288	ENSMUSG00000029335	Ambn	Bmp3	509
10090.ENSMUSP00000046532	10090.ENSMUSP00000130167	ENSMUSG00000042351	ENSMUSG00000006389	Grap2	Mpl	509
10090.ENSMUSP00000000476	10090.ENSMUSP00000109201	ENSMUSG00000029231	ENSMUSG00000039153	Pdgfra	Runx2	508
10090.ENSMUSP00000001181	10090.ENSMUSP00000072773	ENSMUSG00000020241	ENSMUSG00000027750	Col6a2	Postn	508
10090.ENSMUSP00000023732	10090.ENSMUSP00000050353	ENSMUSG00000022996	ENSMUSG00000070691	Wnt10b	Runx3	507
10090.ENSMUSP00000001147	10090.ENSMUSP00000123201	ENSMUSG00000001119	ENSMUSG00000014329	Col6a1	Bicc1	506
10090.ENSMUSP00000039466	10090.ENSMUSP00000085263	ENSMUSG00000033006	ENSMUSG00000067578	Sox10	Cbln4	506
10090.ENSMUSP00000003017	10090.ENSMUSP00000035148	ENSMUSG00000029925	ENSMUSG00000032548	Tbxas1	Slco2a1	505
10090.ENSMUSP00000002259	10090.ENSMUSP00000059038	ENSMUSG00000002190	ENSMUSG00000046312	Clgn	AI464131	504
10090.ENSMUSP00000007799	10090.ENSMUSP00000046532	ENSMUSG00000007655	ENSMUSG00000042351	Cav1	Grap2	504
10090.ENSMUSP00000038729	10090.ENSMUSP00000078169	ENSMUSG00000036760	ENSMUSG00000040896	Kcnk9	Kcnd3	504
10090.ENSMUSP00000043849	10090.ENSMUSP00000109201	ENSMUSG00000039239	ENSMUSG00000039153	Tgfb2	Runx2	504
10090.ENSMUSP00000022013	10090.ENSMUSP00000072709	ENSMUSG00000021536	ENSMUSG00000055368	Adcy2	Slc6a2	503
10090.ENSMUSP00000025803	10090.ENSMUSP00000037694	ENSMUSG00000024868	ENSMUSG00000037225	Dkk1	Fgf2	503
10090.ENSMUSP00000010044	10090.ENSMUSP00000038301	ENSMUSG00000009900	ENSMUSG00000037660	Wnt3a	Gdf7	502
10090.ENSMUSP00000028836	10090.ENSMUSP00000037694	ENSMUSG00000027358	ENSMUSG00000037225	Bmp2	Fgf2	502
10090.ENSMUSP00000000476	10090.ENSMUSP00000020329	ENSMUSG00000029231	ENSMUSG00000020122	Pdgfra	Egfr	501
10090.ENSMUSP00000016399	10090.ENSMUSP00000057563	ENSMUSG00000016255	ENSMUSG00000050675	Tubb1	Gp1ba	501
10090.ENSMUSP00000029611	10090.ENSMUSP00000034086	ENSMUSG00000027985	ENSMUSG00000031661	Lef1	Nkd1	501
10090.ENSMUSP00000040171	10090.ENSMUSP00000123201	ENSMUSG00000036545	ENSMUSG00000014329	Adamts2	Bicc1	501
10090.ENSMUSP00000052507	10090.ENSMUSP00000106081	ENSMUSG00000045589	ENSMUSG00000044912	Frrs1l	Syt16	501
10090.ENSMUSP00000053389	10090.ENSMUSP00000069772	ENSMUSG00000049907	ENSMUSG00000045083	Rasl11b	Lingo2	501
10090.ENSMUSP00000019913	10090.ENSMUSP00000037854	ENSMUSG00000019779	ENSMUSG00000038349	Frk	Plcl1	500
10090.ENSMUSP00000110898	10090.ENSMUSP00000131073	ENSMUSG00000062257	ENSMUSG00000049100	Opcml	Pcdh10	499
10090.ENSMUSP00000021822	10090.ENSMUSP00000025409	ENSMUSG00000021390	ENSMUSG00000024529	Ogn	Lox	498
10090.ENSMUSP00000029371	10090.ENSMUSP00000095595	ENSMUSG00000027796	ENSMUSG00000073802	Smad9	Cdkn2b	498
10090.ENSMUSP00000037192	10090.ENSMUSP00000060706	ENSMUSG00000041695	ENSMUSG00000043673	Kcnj2	Kcns3	498
10090.ENSMUSP00000019924	10090.ENSMUSP00000034187	ENSMUSG00000019789	ENSMUSG00000031740	Hey2	Mmp2	497
10090.ENSMUSP00000046532	10090.ENSMUSP00000102538	ENSMUSG00000042351	ENSMUSG00000027859	Grap2	Ngf	497
10090.ENSMUSP00000055416	10090.ENSMUSP00000106081	ENSMUSG00000047842	ENSMUSG00000044912	Diras2	Syt16	497
10090.ENSMUSP00000019913	10090.ENSMUSP00000034187	ENSMUSG00000019779	ENSMUSG00000031740	Frk	Mmp2	496
10090.ENSMUSP00000010044	10090.ENSMUSP00000034723	ENSMUSG00000009900	ENSMUSG00000013584	Wnt3a	Aldh1a2	495
10090.ENSMUSP00000022287	10090.ENSMUSP00000031215	ENSMUSG00000021765	ENSMUSG00000029279	Fst	Brdt	494
10090.ENSMUSP00000028633	10090.ENSMUSP00000035802	ENSMUSG00000027204	ENSMUSG00000040690	Fbn1	Col16a1	494
10090.ENSMUSP00000032342	10090.ENSMUSP00000033741	ENSMUSG00000030218	ENSMUSG00000031375	Mgp	Bgn	494
10090.ENSMUSP00000069024	10090.ENSMUSP00000112776	ENSMUSG00000022231	ENSMUSG00000052516	Sema5a	Robo2	494
10090.ENSMUSP00000006005	10090.ENSMUSP00000077596	ENSMUSG00000032492	ENSMUSG00000060284	Pth1r	Sp7	493
10090.ENSMUSP00000027467	10090.ENSMUSP00000031668	ENSMUSG00000026249	ENSMUSG00000029661	Serpine2	Col1a2	493
10090.ENSMUSP00000039452	10090.ENSMUSP00000128308	ENSMUSG00000026725	ENSMUSG00000023885	Tnn	Thbs2	493
10090.ENSMUSP00000043849	10090.ENSMUSP00000049640	ENSMUSG00000039239	ENSMUSG00000050069	Tgfb2	Grem2	492
10090.ENSMUSP00000000476	10090.ENSMUSP00000085192	ENSMUSG00000029231	ENSMUSG00000026043	Pdgfra	Col3a1	491
10090.ENSMUSP00000004994	10090.ENSMUSP00000064878	ENSMUSG00000004872	ENSMUSG00000021994	Pax3	Wnt5a	491
10090.ENSMUSP00000007799	10090.ENSMUSP00000064878	ENSMUSG00000007655	ENSMUSG00000021994	Cav1	Wnt5a	491
10090.ENSMUSP00000022013	10090.ENSMUSP00000034185	ENSMUSG00000021536	ENSMUSG00000031738	Adcy2	Irx6	491
10090.ENSMUSP00000053389	10090.ENSMUSP00000116056	ENSMUSG00000049907	ENSMUSG00000043496	Rasl11b	Tril	491
10090.ENSMUSP00000016399	10090.ENSMUSP00000089293	ENSMUSG00000016255	ENSMUSG00000069265	Tubb1	Hist1h3a	490
10090.ENSMUSP00000031668	10090.ENSMUSP00000086795	ENSMUSG00000029661	ENSMUSG00000068220	Col1a2	Lgals1	490
10090.ENSMUSP00000043849	10090.ENSMUSP00000050353	ENSMUSG00000039239	ENSMUSG00000070691	Tgfb2	Runx3	490
10090.ENSMUSP00000054389	10090.ENSMUSP00000128308	ENSMUSG00000037362	ENSMUSG00000023885	Nov	Thbs2	490
10090.ENSMUSP00000109201	10090.ENSMUSP00000128621	ENSMUSG00000039153	ENSMUSG00000021943	Runx2	Gdf10	490
10090.ENSMUSP00000000476	10090.ENSMUSP00000034187	ENSMUSG00000029231	ENSMUSG00000031740	Pdgfra	Mmp2	489
10090.ENSMUSP00000021750	10090.ENSMUSP00000078169	ENSMUSG00000021313	ENSMUSG00000040896	Ryr2	Kcnd3	489
10090.ENSMUSP00000021822	10090.ENSMUSP00000032347	ENSMUSG00000021390	ENSMUSG00000030222	Ogn	Rerg	489
10090.ENSMUSP00000051481	10090.ENSMUSP00000130668	ENSMUSG00000034413	ENSMUSG00000039542	Neurl1b	Ncam1	489
10090.ENSMUSP00000054776	10090.ENSMUSP00000058354	ENSMUSG00000047259	ENSMUSG00000048450	Mc4r	Msx1	489
10090.ENSMUSP00000003754	10090.ENSMUSP00000031304	ENSMUSG00000003657	ENSMUSG00000029359	Calb2	Tesc	488
10090.ENSMUSP00000021822	10090.ENSMUSP00000085192	ENSMUSG00000021390	ENSMUSG00000026043	Ogn	Col3a1	488
10090.ENSMUSP00000028106	10090.ENSMUSP00000029574	ENSMUSG00000026768	ENSMUSG00000027962	Itga8	Vcam1	488
10090.ENSMUSP00000038301	10090.ENSMUSP00000050353	ENSMUSG00000037660	ENSMUSG00000070691	Gdf7	Runx3	488
10090.ENSMUSP00000007799	10090.ENSMUSP00000027467	ENSMUSG00000007655	ENSMUSG00000026249	Cav1	Serpine2	486
10090.ENSMUSP00000023356	10090.ENSMUSP00000064878	ENSMUSG00000022676	ENSMUSG00000021994	Snai2	Wnt5a	486
10090.ENSMUSP00000078169	10090.ENSMUSP00000097108	ENSMUSG00000040896	ENSMUSG00000043301	Kcnd3	Kcnj6	486
10090.ENSMUSP00000028836	10090.ENSMUSP00000034187	ENSMUSG00000027358	ENSMUSG00000031740	Bmp2	Mmp2	485
10090.ENSMUSP00000035203	10090.ENSMUSP00000099073	ENSMUSG00000032584	ENSMUSG00000029838	Mst1r	Ptn	485
10090.ENSMUSP00000055416	10090.ENSMUSP00000067774	ENSMUSG00000047842	ENSMUSG00000052560	Diras2	Cpne8	485
10090.ENSMUSP00000023732	10090.ENSMUSP00000033936	ENSMUSG00000022996	ENSMUSG00000031535	Wnt10b	Dkk4	484
10090.ENSMUSP00000028389	10090.ENSMUSP00000029611	ENSMUSG00000027004	ENSMUSG00000027985	Frzb	Lef1	484
10090.ENSMUSP00000030056	10090.ENSMUSP00000051481	ENSMUSG00000028364	ENSMUSG00000034413	Tnc	Neurl1b	484
10090.ENSMUSP00000030372	10090.ENSMUSP00000099392	ENSMUSG00000028626	ENSMUSG00000016995	Col9a2	Matn4	484
10090.ENSMUSP00000051481	10090.ENSMUSP00000070848	ENSMUSG00000034413	ENSMUSG00000042436	Neurl1b	Mfap4	483
10090.ENSMUSP00000095857	10090.ENSMUSP00000109201	ENSMUSG00000006586	ENSMUSG00000039153	Runx1t1	Runx2	483
10090.ENSMUSP00000000476	10090.ENSMUSP00000001547	ENSMUSG00000029231	ENSMUSG00000001506	Pdgfra	Col1a1	482
10090.ENSMUSP00000029440	10090.ENSMUSP00000127187	ENSMUSG00000027848	ENSMUSG00000007379	Olfml3	Dennd2c	482
10090.ENSMUSP00000050353	10090.ENSMUSP00000095857	ENSMUSG00000070691	ENSMUSG00000006586	Runx3	Runx1t1	482
10090.ENSMUSP00000052085	10090.ENSMUSP00000064333	ENSMUSG00000040260	ENSMUSG00000015957	Daam2	Wnt11	482
10090.ENSMUSP00000031278	10090.ENSMUSP00000037694	ENSMUSG00000029335	ENSMUSG00000037225	Bmp3	Fgf2	481
10090.ENSMUSP00000033741	10090.ENSMUSP00000040171	ENSMUSG00000031375	ENSMUSG00000036545	Bgn	Adamts2	481
10090.ENSMUSP00000064878	10090.ENSMUSP00000109201	ENSMUSG00000021994	ENSMUSG00000039153	Wnt5a	Runx2	481
10090.ENSMUSP00000023312	10090.ENSMUSP00000110489	ENSMUSG00000022636	ENSMUSG00000032011	Alcam	Thy1	480
10090.ENSMUSP00000028633	10090.ENSMUSP00000038569	ENSMUSG00000027204	ENSMUSG00000039883	Fbn1	Lrrc17	480
10090.ENSMUSP00000037694	10090.ENSMUSP00000038301	ENSMUSG00000037225	ENSMUSG00000037660	Fgf2	Gdf7	480
10090.ENSMUSP00000000476	10090.ENSMUSP00000023356	ENSMUSG00000029231	ENSMUSG00000022676	Pdgfra	Snai2	479
10090.ENSMUSP00000021209	10090.ENSMUSP00000089951	ENSMUSG00000020848	ENSMUSG00000039238	Doc2b	Zfp750	479
10090.ENSMUSP00000032330	10090.ENSMUSP00000059883	ENSMUSG00000030208	ENSMUSG00000045664	Emp1	Cdc42ep2	479
10090.ENSMUSP00000089951	10090.ENSMUSP00000101713	ENSMUSG00000039238	ENSMUSG00000025170	Zfp750	Rab40b	479
10090.ENSMUSP00000064538	10090.ENSMUSP00000102538	ENSMUSG00000040265	ENSMUSG00000027859	Dnm3	Ngf	478
10090.ENSMUSP00000020329	10090.ENSMUSP00000079098	ENSMUSG00000020122	ENSMUSG00000024044	Egfr	Epb4.1l3	477
10090.ENSMUSP00000022567	10090.ENSMUSP00000108413	ENSMUSG00000021991	ENSMUSG00000051331	Cacna2d3	Cacna1c	477
10090.ENSMUSP00000028609	10090.ENSMUSP00000087961	ENSMUSG00000027186	ENSMUSG00000012350	Elf5	Ehf	477
10090.ENSMUSP00000029440	10090.ENSMUSP00000040171	ENSMUSG00000027848	ENSMUSG00000036545	Olfml3	Adamts2	477
10090.ENSMUSP00000072773	10090.ENSMUSP00000109201	ENSMUSG00000027750	ENSMUSG00000039153	Postn	Runx2	477
10090.ENSMUSP00000089703	10090.ENSMUSP00000090304	ENSMUSG00000024421	ENSMUSG00000019899	Lama3	Lama2	477
10090.ENSMUSP00000019913	10090.ENSMUSP00000114074	ENSMUSG00000019779	ENSMUSG00000019970	Frk	Sgk1	476
10090.ENSMUSP00000020165	10090.ENSMUSP00000021822	ENSMUSG00000019990	ENSMUSG00000021390	Pde7b	Ogn	476
10090.ENSMUSP00000020165	10090.ENSMUSP00000033741	ENSMUSG00000019990	ENSMUSG00000031375	Pde7b	Bgn	476
10090.ENSMUSP00000020165	10090.ENSMUSP00000037246	ENSMUSG00000019990	ENSMUSG00000036334	Pde7b	Igsf10	476
10090.ENSMUSP00000020165	10090.ENSMUSP00000038569	ENSMUSG00000019990	ENSMUSG00000039883	Pde7b	Lrrc17	476
10090.ENSMUSP00000020165	10090.ENSMUSP00000043818	ENSMUSG00000019990	ENSMUSG00000036295	Pde7b	Lrrn3	476
10090.ENSMUSP00000020165	10090.ENSMUSP00000045142	ENSMUSG00000019990	ENSMUSG00000037206	Pde7b	Islr	476
10090.ENSMUSP00000020165	10090.ENSMUSP00000057563	ENSMUSG00000019990	ENSMUSG00000050675	Pde7b	Gp1ba	476
10090.ENSMUSP00000020165	10090.ENSMUSP00000066777	ENSMUSG00000019990	ENSMUSG00000052316	Pde7b	Lrrc15	476
10090.ENSMUSP00000020165	10090.ENSMUSP00000069772	ENSMUSG00000019990	ENSMUSG00000045083	Pde7b	Lingo2	476
10090.ENSMUSP00000020165	10090.ENSMUSP00000116056	ENSMUSG00000019990	ENSMUSG00000043496	Pde7b	Tril	476
10090.ENSMUSP00000023312	10090.ENSMUSP00000029400	ENSMUSG00000022636	ENSMUSG00000027820	Alcam	Mme	476
10090.ENSMUSP00000028389	10090.ENSMUSP00000029665	ENSMUSG00000027004	ENSMUSG00000028031	Frzb	Dkk2	475
10090.ENSMUSP00000054389	10090.ENSMUSP00000103245	ENSMUSG00000037362	ENSMUSG00000003032	Nov	Klf4	475
10090.ENSMUSP00000024660	10090.ENSMUSP00000091192	ENSMUSG00000023886	ENSMUSG00000054162	Smoc2	Spock3	474
10090.ENSMUSP00000037719	10090.ENSMUSP00000043849	ENSMUSG00000035493	ENSMUSG00000039239	Tgfbi	Tgfb2	474
10090.ENSMUSP00000019913	10090.ENSMUSP00000086592	ENSMUSG00000019779	ENSMUSG00000068122	Frk	Agtr2	473
10090.ENSMUSP00000028836	10090.ENSMUSP00000101783	ENSMUSG00000027358	ENSMUSG00000042988	Bmp2	Notum	473
10090.ENSMUSP00000032347	10090.ENSMUSP00000124963	ENSMUSG00000030222	ENSMUSG00000029334	Rerg	Prkg2	473
10090.ENSMUSP00000033741	10090.ENSMUSP00000128308	ENSMUSG00000031375	ENSMUSG00000023885	Bgn	Thbs2	473
10090.ENSMUSP00000034723	10090.ENSMUSP00000045160	ENSMUSG00000013584	ENSMUSG00000047026	Aldh1a2	Acsm4	473
10090.ENSMUSP00000035045	10090.ENSMUSP00000124963	ENSMUSG00000032470	ENSMUSG00000029334	Mras	Prkg2	473
10090.ENSMUSP00000053389	10090.ENSMUSP00000124963	ENSMUSG00000049907	ENSMUSG00000029334	Rasl11b	Prkg2	473
10090.ENSMUSP00000055416	10090.ENSMUSP00000124963	ENSMUSG00000047842	ENSMUSG00000029334	Diras2	Prkg2	473
10090.ENSMUSP00000000476	10090.ENSMUSP00000028280	ENSMUSG00000029231	ENSMUSG00000026837	Pdgfra	Col5a1	472
10090.ENSMUSP00000019913	10090.ENSMUSP00000029806	ENSMUSG00000019779	ENSMUSG00000028159	Frk	Dapp1	472
10090.ENSMUSP00000020439	10090.ENSMUSP00000029611	ENSMUSG00000020218	ENSMUSG00000027985	Wif1	Lef1	472
10090.ENSMUSP00000023611	10090.ENSMUSP00000028280	ENSMUSG00000022894	ENSMUSG00000026837	Adamts5	Col5a1	472
10090.ENSMUSP00000032383	10090.ENSMUSP00000032388	ENSMUSG00000030255	ENSMUSG00000030259	Sspn	Hoj1	472
10090.ENSMUSP00000049204	10090.ENSMUSP00000052085	ENSMUSG00000036158	ENSMUSG00000040260	Prickle1	Daam2	472
10090.ENSMUSP00000062341	10090.ENSMUSP00000095984	ENSMUSG00000045934	ENSMUSG00000058145	Mtmr11	Adamts17	472
10090.ENSMUSP00000020223	10090.ENSMUSP00000092138	ENSMUSG00000020034	ENSMUSG00000057315	Tcp11l2	Arhgap24	471
10090.ENSMUSP00000031226	10090.ENSMUSP00000110899	ENSMUSG00000029288	ENSMUSG00000026141	Ambn	Col19a1	471
10090.ENSMUSP00000037694	10090.ENSMUSP00000039466	ENSMUSG00000037225	ENSMUSG00000033006	Fgf2	Sox10	471
10090.ENSMUSP00000039466	10090.ENSMUSP00000050353	ENSMUSG00000033006	ENSMUSG00000070691	Sox10	Runx3	471
10090.ENSMUSP00000069772	10090.ENSMUSP00000125407	ENSMUSG00000045083	ENSMUSG00000024109	Lingo2	Nrxn1	471
10090.ENSMUSP00000079098	10090.ENSMUSP00000102538	ENSMUSG00000024044	ENSMUSG00000027859	Epb4.1l3	Ngf	471
10090.ENSMUSP00000007799	10090.ENSMUSP00000029699	ENSMUSG00000007655	ENSMUSG00000028063	Cav1	Lmna	470
10090.ENSMUSP00000020106	10090.ENSMUSP00000052202	ENSMUSG00000019947	ENSMUSG00000048285	Arid5b	Frmd6	470
10090.ENSMUSP00000023709	10090.ENSMUSP00000084141	ENSMUSG00000061527	ENSMUSG00000025064	Krt5	Col17a1	470
10090.ENSMUSP00000023934	10090.ENSMUSP00000105594	ENSMUSG00000052305	ENSMUSG00000037034	Hbb-b1	Pax1	470
10090.ENSMUSP00000030056	10090.ENSMUSP00000031249	ENSMUSG00000028364	ENSMUSG00000029309	Tnc	Sparcl1	470
10090.ENSMUSP00000001147	10090.ENSMUSP00000021822	ENSMUSG00000001119	ENSMUSG00000021390	Col6a1	Ogn	469
10090.ENSMUSP00000001547	10090.ENSMUSP00000054389	ENSMUSG00000001506	ENSMUSG00000037362	Col1a1	Nov	469
10090.ENSMUSP00000023709	10090.ENSMUSP00000071777	ENSMUSG00000061527	ENSMUSG00000042678	Krt5	Myo15	469
10090.ENSMUSP00000028280	10090.ENSMUSP00000123201	ENSMUSG00000026837	ENSMUSG00000014329	Col5a1	Bicc1	469
10090.ENSMUSP00000031668	10090.ENSMUSP00000109201	ENSMUSG00000029661	ENSMUSG00000039153	Col1a2	Runx2	469
10090.ENSMUSP00000085263	10090.ENSMUSP00000125407	ENSMUSG00000067578	ENSMUSG00000024109	Cbln4	Nrxn1	469
10090.ENSMUSP00000031668	10090.ENSMUSP00000039466	ENSMUSG00000029661	ENSMUSG00000033006	Col1a2	Sox10	467
10090.ENSMUSP00000031668	10090.ENSMUSP00000054389	ENSMUSG00000029661	ENSMUSG00000037362	Col1a2	Nov	467
10090.ENSMUSP00000001147	10090.ENSMUSP00000045142	ENSMUSG00000001119	ENSMUSG00000037206	Col6a1	Islr	466
10090.ENSMUSP00000021822	10090.ENSMUSP00000038569	ENSMUSG00000021390	ENSMUSG00000039883	Ogn	Lrrc17	466
10090.ENSMUSP00000000476	10090.ENSMUSP00000050353	ENSMUSG00000029231	ENSMUSG00000070691	Pdgfra	Runx3	465
10090.ENSMUSP00000001547	10090.ENSMUSP00000005255	ENSMUSG00000001506	ENSMUSG00000005124	Col1a1	Wisp1	465
10090.ENSMUSP00000020329	10090.ENSMUSP00000023709	ENSMUSG00000020122	ENSMUSG00000061527	Egfr	Krt5	465
10090.ENSMUSP00000020759	10090.ENSMUSP00000038569	ENSMUSG00000020467	ENSMUSG00000039883	Efemp1	Lrrc17	465
10090.ENSMUSP00000078863	10090.ENSMUSP00000109201	ENSMUSG00000057457	ENSMUSG00000039153	Phex	Runx2	465
10090.ENSMUSP00000020461	10090.ENSMUSP00000105386	ENSMUSG00000055053	ENSMUSG00000001911	Nfic	Nfix	464
10090.ENSMUSP00000021603	10090.ENSMUSP00000031668	ENSMUSG00000021186	ENSMUSG00000029661	Fbln5	Col1a2	464
10090.ENSMUSP00000033741	10090.ENSMUSP00000072773	ENSMUSG00000031375	ENSMUSG00000027750	Bgn	Postn	464
10090.ENSMUSP00000058354	10090.ENSMUSP00000064333	ENSMUSG00000048450	ENSMUSG00000015957	Msx1	Wnt11	464
10090.ENSMUSP00000078169	10090.ENSMUSP00000102814	ENSMUSG00000040896	ENSMUSG00000052572	Kcnd3	Dlg2	464
10090.ENSMUSP00000001547	10090.ENSMUSP00000030056	ENSMUSG00000001506	ENSMUSG00000028364	Col1a1	Tnc	463
10090.ENSMUSP00000010044	10090.ENSMUSP00000090287	ENSMUSG00000009900	ENSMUSG00000019880	Wnt3a	Rspo3	463
10090.ENSMUSP00000030056	10090.ENSMUSP00000031668	ENSMUSG00000028364	ENSMUSG00000029661	Tnc	Col1a2	463
10090.ENSMUSP00000034086	10090.ENSMUSP00000064333	ENSMUSG00000031661	ENSMUSG00000015957	Nkd1	Wnt11	463
10090.ENSMUSP00000001547	10090.ENSMUSP00000037694	ENSMUSG00000001506	ENSMUSG00000037225	Col1a1	Fgf2	462
10090.ENSMUSP00000019913	10090.ENSMUSP00000068333	ENSMUSG00000019779	ENSMUSG00000028747	Frk	Htr6	462
10090.ENSMUSP00000020329	10090.ENSMUSP00000039452	ENSMUSG00000020122	ENSMUSG00000026725	Egfr	Tnn	462
10090.ENSMUSP00000021822	10090.ENSMUSP00000045142	ENSMUSG00000021390	ENSMUSG00000037206	Ogn	Islr	462
10090.ENSMUSP00000023356	10090.ENSMUSP00000029371	ENSMUSG00000022676	ENSMUSG00000027796	Snai2	Smad9	462
10090.ENSMUSP00000047894	10090.ENSMUSP00000097170	ENSMUSG00000041324	ENSMUSG00000074934	Inhba	Grem1	461
10090.ENSMUSP00000001547	10090.ENSMUSP00000023611	ENSMUSG00000001506	ENSMUSG00000022894	Col1a1	Adamts5	460
10090.ENSMUSP00000019913	10090.ENSMUSP00000048736	ENSMUSG00000019779	ENSMUSG00000039942	Frk	Ptger4	460
10090.ENSMUSP00000022947	10090.ENSMUSP00000028280	ENSMUSG00000022324	ENSMUSG00000026837	Matn2	Col5a1	460
10090.ENSMUSP00000031249	10090.ENSMUSP00000051433	ENSMUSG00000029309	ENSMUSG00000048776	Sparcl1	Pthlh	460
10090.ENSMUSP00000003754	10090.ENSMUSP00000068258	ENSMUSG00000003657	ENSMUSG00000048251	Calb2	Bcl11b	459
10090.ENSMUSP00000006828	10090.ENSMUSP00000025830	ENSMUSG00000006651	ENSMUSG00000024897	Aplp1	Apba1	459
10090.ENSMUSP00000029611	10090.ENSMUSP00000029665	ENSMUSG00000027985	ENSMUSG00000028031	Lef1	Dkk2	459
10090.ENSMUSP00000029665	10090.ENSMUSP00000090633	ENSMUSG00000028031	ENSMUSG00000069833	Dkk2	Ahnak	459
10090.ENSMUSP00000102796	10090.ENSMUSP00000124963	ENSMUSG00000066113	ENSMUSG00000029334	Adamtsl1	Prkg2	459
10090.ENSMUSP00000031668	10090.ENSMUSP00000038569	ENSMUSG00000029661	ENSMUSG00000039883	Col1a2	Lrrc17	458
10090.ENSMUSP00000002389	10090.ENSMUSP00000070200	ENSMUSG00000022218	ENSMUSG00000050541	Tgm1	Adra1b	457
10090.ENSMUSP00000004774	10090.ENSMUSP00000051481	ENSMUSG00000004655	ENSMUSG00000034413	Aqp1	Neurl1b	457
10090.ENSMUSP00000023356	10090.ENSMUSP00000059419	ENSMUSG00000022676	ENSMUSG00000025212	Snai2	Sfxn3	457
10090.ENSMUSP00000027467	10090.ENSMUSP00000034756	ENSMUSG00000026249	ENSMUSG00000032231	Serpine2	Anxa2	457
10090.ENSMUSP00000104132	10090.ENSMUSP00000114074	ENSMUSG00000004328	ENSMUSG00000019970	Hif3a	Sgk1	457
10090.ENSMUSP00000005255	10090.ENSMUSP00000031668	ENSMUSG00000005124	ENSMUSG00000029661	Wisp1	Col1a2	456
10090.ENSMUSP00000029371	10090.ENSMUSP00000104132	ENSMUSG00000027796	ENSMUSG00000004328	Smad9	Hif3a	455
10090.ENSMUSP00000034184	10090.ENSMUSP00000037192	ENSMUSG00000031737	ENSMUSG00000041695	Irx5	Kcnj2	455
10090.ENSMUSP00000083620	10090.ENSMUSP00000123201	ENSMUSG00000026042	ENSMUSG00000014329	Col5a2	Bicc1	455
10090.ENSMUSP00000023709	10090.ENSMUSP00000079543	ENSMUSG00000061527	ENSMUSG00000057454	Krt5	Lypd3	454
10090.ENSMUSP00000027467	10090.ENSMUSP00000030056	ENSMUSG00000026249	ENSMUSG00000028364	Serpine2	Tnc	454
10090.ENSMUSP00000032347	10090.ENSMUSP00000035444	ENSMUSG00000030222	ENSMUSG00000042793	Rerg	Lgr6	454
10090.ENSMUSP00000035045	10090.ENSMUSP00000035444	ENSMUSG00000032470	ENSMUSG00000042793	Mras	Lgr6	454
10090.ENSMUSP00000035444	10090.ENSMUSP00000053389	ENSMUSG00000042793	ENSMUSG00000049907	Lgr6	Rasl11b	454
10090.ENSMUSP00000035444	10090.ENSMUSP00000055416	ENSMUSG00000042793	ENSMUSG00000047842	Lgr6	Diras2	454
10090.ENSMUSP00000037694	10090.ENSMUSP00000051433	ENSMUSG00000037225	ENSMUSG00000048776	Fgf2	Pthlh	454
10090.ENSMUSP00000047894	10090.ENSMUSP00000071872	ENSMUSG00000041324	ENSMUSG00000031963	Inhba	Bmper	454
10090.ENSMUSP00000021822	10090.ENSMUSP00000035045	ENSMUSG00000021390	ENSMUSG00000032470	Ogn	Mras	453
10090.ENSMUSP00000021822	10090.ENSMUSP00000053389	ENSMUSG00000021390	ENSMUSG00000049907	Ogn	Rasl11b	453
10090.ENSMUSP00000021822	10090.ENSMUSP00000055416	ENSMUSG00000021390	ENSMUSG00000047842	Ogn	Diras2	453
10090.ENSMUSP00000022567	10090.ENSMUSP00000110563	ENSMUSG00000021991	ENSMUSG00000022840	Cacna2d3	Adcy5	453
10090.ENSMUSP00000032347	10090.ENSMUSP00000033741	ENSMUSG00000030222	ENSMUSG00000031375	Rerg	Bgn	453
10090.ENSMUSP00000032347	10090.ENSMUSP00000038569	ENSMUSG00000030222	ENSMUSG00000039883	Rerg	Lrrc17	453
10090.ENSMUSP00000032347	10090.ENSMUSP00000043818	ENSMUSG00000030222	ENSMUSG00000036295	Rerg	Lrrn3	453
10090.ENSMUSP00000032347	10090.ENSMUSP00000045142	ENSMUSG00000030222	ENSMUSG00000037206	Rerg	Islr	453
10090.ENSMUSP00000032347	10090.ENSMUSP00000057563	ENSMUSG00000030222	ENSMUSG00000050675	Rerg	Gp1ba	453
10090.ENSMUSP00000032347	10090.ENSMUSP00000066777	ENSMUSG00000030222	ENSMUSG00000052316	Rerg	Lrrc15	453
10090.ENSMUSP00000032347	10090.ENSMUSP00000069772	ENSMUSG00000030222	ENSMUSG00000045083	Rerg	Lingo2	453
10090.ENSMUSP00000032347	10090.ENSMUSP00000116056	ENSMUSG00000030222	ENSMUSG00000043496	Rerg	Tril	453
10090.ENSMUSP00000033741	10090.ENSMUSP00000035045	ENSMUSG00000031375	ENSMUSG00000032470	Bgn	Mras	453
10090.ENSMUSP00000033741	10090.ENSMUSP00000053389	ENSMUSG00000031375	ENSMUSG00000049907	Bgn	Rasl11b	453
10090.ENSMUSP00000033741	10090.ENSMUSP00000055416	ENSMUSG00000031375	ENSMUSG00000047842	Bgn	Diras2	453
10090.ENSMUSP00000035045	10090.ENSMUSP00000038569	ENSMUSG00000032470	ENSMUSG00000039883	Mras	Lrrc17	453
10090.ENSMUSP00000035045	10090.ENSMUSP00000043818	ENSMUSG00000032470	ENSMUSG00000036295	Mras	Lrrn3	453
10090.ENSMUSP00000035045	10090.ENSMUSP00000045142	ENSMUSG00000032470	ENSMUSG00000037206	Mras	Islr	453
10090.ENSMUSP00000035045	10090.ENSMUSP00000057563	ENSMUSG00000032470	ENSMUSG00000050675	Mras	Gp1ba	453
10090.ENSMUSP00000035045	10090.ENSMUSP00000066777	ENSMUSG00000032470	ENSMUSG00000052316	Mras	Lrrc15	453
10090.ENSMUSP00000035045	10090.ENSMUSP00000069772	ENSMUSG00000032470	ENSMUSG00000045083	Mras	Lingo2	453
10090.ENSMUSP00000035045	10090.ENSMUSP00000116056	ENSMUSG00000032470	ENSMUSG00000043496	Mras	Tril	453
10090.ENSMUSP00000038569	10090.ENSMUSP00000053389	ENSMUSG00000039883	ENSMUSG00000049907	Lrrc17	Rasl11b	453
10090.ENSMUSP00000038569	10090.ENSMUSP00000055416	ENSMUSG00000039883	ENSMUSG00000047842	Lrrc17	Diras2	453
10090.ENSMUSP00000043818	10090.ENSMUSP00000053389	ENSMUSG00000036295	ENSMUSG00000049907	Lrrn3	Rasl11b	453
10090.ENSMUSP00000043818	10090.ENSMUSP00000055416	ENSMUSG00000036295	ENSMUSG00000047842	Lrrn3	Diras2	453
10090.ENSMUSP00000043849	10090.ENSMUSP00000064878	ENSMUSG00000039239	ENSMUSG00000021994	Tgfb2	Wnt5a	453
10090.ENSMUSP00000045142	10090.ENSMUSP00000053389	ENSMUSG00000037206	ENSMUSG00000049907	Islr	Rasl11b	453
10090.ENSMUSP00000045142	10090.ENSMUSP00000055416	ENSMUSG00000037206	ENSMUSG00000047842	Islr	Diras2	453
10090.ENSMUSP00000047894	10090.ENSMUSP00000109201	ENSMUSG00000041324	ENSMUSG00000039153	Inhba	Runx2	453
10090.ENSMUSP00000053389	10090.ENSMUSP00000057563	ENSMUSG00000049907	ENSMUSG00000050675	Rasl11b	Gp1ba	453
10090.ENSMUSP00000053389	10090.ENSMUSP00000066777	ENSMUSG00000049907	ENSMUSG00000052316	Rasl11b	Lrrc15	453
10090.ENSMUSP00000055416	10090.ENSMUSP00000057563	ENSMUSG00000047842	ENSMUSG00000050675	Diras2	Gp1ba	453
10090.ENSMUSP00000055416	10090.ENSMUSP00000066777	ENSMUSG00000047842	ENSMUSG00000052316	Diras2	Lrrc15	453
10090.ENSMUSP00000055416	10090.ENSMUSP00000069772	ENSMUSG00000047842	ENSMUSG00000045083	Diras2	Lingo2	453
10090.ENSMUSP00000055416	10090.ENSMUSP00000116056	ENSMUSG00000047842	ENSMUSG00000043496	Diras2	Tril	453
10090.ENSMUSP00000004994	10090.ENSMUSP00000058354	ENSMUSG00000004872	ENSMUSG00000048450	Pax3	Msx1	452
10090.ENSMUSP00000005255	10090.ENSMUSP00000028280	ENSMUSG00000005124	ENSMUSG00000026837	Wisp1	Col5a1	452
10090.ENSMUSP00000010044	10090.ENSMUSP00000101783	ENSMUSG00000009900	ENSMUSG00000042988	Wnt3a	Notum	452
10090.ENSMUSP00000023934	10090.ENSMUSP00000105140	ENSMUSG00000052305	ENSMUSG00000000861	Hbb-b1	Bcl11a	452
10090.ENSMUSP00000031668	10090.ENSMUSP00000034756	ENSMUSG00000029661	ENSMUSG00000032231	Col1a2	Anxa2	452
10090.ENSMUSP00000064538	10090.ENSMUSP00000101713	ENSMUSG00000040265	ENSMUSG00000025170	Dnm3	Rab40b	452
10090.ENSMUSP00000022947	10090.ENSMUSP00000031668	ENSMUSG00000022324	ENSMUSG00000029661	Matn2	Col1a2	451
10090.ENSMUSP00000025409	10090.ENSMUSP00000049640	ENSMUSG00000024529	ENSMUSG00000050069	Lox	Grem2	451
10090.ENSMUSP00000043849	10090.ENSMUSP00000080214	ENSMUSG00000039239	ENSMUSG00000024940	Tgfb2	Ltbp3	451
10090.ENSMUSP00000055072	10090.ENSMUSP00000137038	ENSMUSG00000046387	ENSMUSG00000046191	Pcdhb17	Pcdhb20	451
10090.ENSMUSP00000001547	10090.ENSMUSP00000058354	ENSMUSG00000001506	ENSMUSG00000048450	Col1a1	Msx1	450
10090.ENSMUSP00000019913	10090.ENSMUSP00000037694	ENSMUSG00000019779	ENSMUSG00000037225	Frk	Fgf2	450
10090.ENSMUSP00000020759	10090.ENSMUSP00000095984	ENSMUSG00000020467	ENSMUSG00000058145	Efemp1	Adamts17	450
10090.ENSMUSP00000023611	10090.ENSMUSP00000030056	ENSMUSG00000022894	ENSMUSG00000028364	Adamts5	Tnc	450
10090.ENSMUSP00000025618	10090.ENSMUSP00000096293	ENSMUSG00000024713	ENSMUSG00000030465	Pcsk5	Psd3	450
10090.ENSMUSP00000027467	10090.ENSMUSP00000128308	ENSMUSG00000026249	ENSMUSG00000023885	Serpine2	Thbs2	450
10090.ENSMUSP00000027667	10090.ENSMUSP00000103034	ENSMUSG00000026413	ENSMUSG00000054146	Pkp1	Krt15	450
10090.ENSMUSP00000028280	10090.ENSMUSP00000039466	ENSMUSG00000026837	ENSMUSG00000033006	Col5a1	Sox10	450
10090.ENSMUSP00000056872	10090.ENSMUSP00000127187	ENSMUSG00000044468	ENSMUSG00000007379	Fam46c	Dennd2c	450
10090.ENSMUSP00000035630	10090.ENSMUSP00000071777	ENSMUSG00000040055	ENSMUSG00000042678	Gjb6	Myo15	449
10090.ENSMUSP00000037694	10090.ENSMUSP00000099073	ENSMUSG00000037225	ENSMUSG00000029838	Fgf2	Ptn	449
10090.ENSMUSP00000023709	10090.ENSMUSP00000090633	ENSMUSG00000061527	ENSMUSG00000069833	Krt5	Ahnak	448
10090.ENSMUSP00000031668	10090.ENSMUSP00000037719	ENSMUSG00000029661	ENSMUSG00000035493	Col1a2	Tgfbi	448
10090.ENSMUSP00000057563	10090.ENSMUSP00000130167	ENSMUSG00000050675	ENSMUSG00000006389	Gp1ba	Mpl	448
10090.ENSMUSP00000021603	10090.ENSMUSP00000133637	ENSMUSG00000021186	ENSMUSG00000070469	Fbln5	Adamtsl3	447
10090.ENSMUSP00000031902	10090.ENSMUSP00000114074	ENSMUSG00000029868	ENSMUSG00000019970	Trpv6	Sgk1	447
10090.ENSMUSP00000043849	10090.ENSMUSP00000064333	ENSMUSG00000039239	ENSMUSG00000015957	Tgfb2	Wnt11	447
10090.ENSMUSP00000043849	10090.ENSMUSP00000072773	ENSMUSG00000039239	ENSMUSG00000027750	Tgfb2	Postn	447
10090.ENSMUSP00000058354	10090.ENSMUSP00000077596	ENSMUSG00000048450	ENSMUSG00000060284	Msx1	Sp7	447
10090.ENSMUSP00000113090	10090.ENSMUSP00000128621	ENSMUSG00000034324	ENSMUSG00000021943	Tmem132c	Gdf10	447
10090.ENSMUSP00000000476	10090.ENSMUSP00000028106	ENSMUSG00000029231	ENSMUSG00000026768	Pdgfra	Itga8	446
10090.ENSMUSP00000000476	10090.ENSMUSP00000104132	ENSMUSG00000029231	ENSMUSG00000004328	Pdgfra	Hif3a	446
10090.ENSMUSP00000000476	10090.ENSMUSP00000128308	ENSMUSG00000029231	ENSMUSG00000023885	Pdgfra	Thbs2	446
10090.ENSMUSP00000003754	10090.ENSMUSP00000119242	ENSMUSG00000003657	ENSMUSG00000026463	Calb2	Atp2b4	446
10090.ENSMUSP00000027585	10090.ENSMUSP00000071872	ENSMUSG00000026347	ENSMUSG00000031963	Tmem163	Bmper	446
10090.ENSMUSP00000029665	10090.ENSMUSP00000071777	ENSMUSG00000028031	ENSMUSG00000042678	Dkk2	Myo15	446
10090.ENSMUSP00000031249	10090.ENSMUSP00000072773	ENSMUSG00000029309	ENSMUSG00000027750	Sparcl1	Postn	446
10090.ENSMUSP00000083193	10090.ENSMUSP00000119242	ENSMUSG00000060371	ENSMUSG00000026463	Caln1	Atp2b4	446
10090.ENSMUSP00000007799	10090.ENSMUSP00000037694	ENSMUSG00000007655	ENSMUSG00000037225	Cav1	Fgf2	445
10090.ENSMUSP00000025561	10090.ENSMUSP00000031668	ENSMUSG00000024659	ENSMUSG00000029661	Anxa1	Col1a2	445
10090.ENSMUSP00000029440	10090.ENSMUSP00000031668	ENSMUSG00000027848	ENSMUSG00000029661	Olfml3	Col1a2	445
10090.ENSMUSP00000054488	10090.ENSMUSP00000057844	ENSMUSG00000050957	ENSMUSG00000061132	Insl6	Blnk	445
10090.ENSMUSP00000066554	10090.ENSMUSP00000069024	ENSMUSG00000052504	ENSMUSG00000022231	Epha3	Sema5a	445
10090.ENSMUSP00000020329	10090.ENSMUSP00000054389	ENSMUSG00000020122	ENSMUSG00000037362	Egfr	Nov	444
10090.ENSMUSP00000023611	10090.ENSMUSP00000031668	ENSMUSG00000022894	ENSMUSG00000029661	Adamts5	Col1a2	444
10090.ENSMUSP00000026973	10090.ENSMUSP00000032347	ENSMUSG00000025855	ENSMUSG00000030222	Prkar1b	Rerg	444
10090.ENSMUSP00000026973	10090.ENSMUSP00000035045	ENSMUSG00000025855	ENSMUSG00000032470	Prkar1b	Mras	444
10090.ENSMUSP00000026973	10090.ENSMUSP00000053389	ENSMUSG00000025855	ENSMUSG00000049907	Prkar1b	Rasl11b	444
10090.ENSMUSP00000026973	10090.ENSMUSP00000055416	ENSMUSG00000025855	ENSMUSG00000047842	Prkar1b	Diras2	444
10090.ENSMUSP00000043849	10090.ENSMUSP00000085192	ENSMUSG00000039239	ENSMUSG00000026043	Tgfb2	Col3a1	444
10090.ENSMUSP00000066554	10090.ENSMUSP00000112776	ENSMUSG00000052504	ENSMUSG00000052516	Epha3	Robo2	444
10090.ENSMUSP00000000476	10090.ENSMUSP00000099073	ENSMUSG00000029231	ENSMUSG00000029838	Pdgfra	Ptn	443
10090.ENSMUSP00000031668	10090.ENSMUSP00000043849	ENSMUSG00000029661	ENSMUSG00000039239	Col1a2	Tgfb2	443
10090.ENSMUSP00000001181	10090.ENSMUSP00000090304	ENSMUSG00000020241	ENSMUSG00000019899	Col6a2	Lama2	442
10090.ENSMUSP00000029371	10090.ENSMUSP00000034185	ENSMUSG00000027796	ENSMUSG00000031738	Smad9	Irx6	442
10090.ENSMUSP00000033741	10090.ENSMUSP00000093379	ENSMUSG00000031375	ENSMUSG00000023945	Bgn	Slc5a7	442
10090.ENSMUSP00000037694	10090.ENSMUSP00000047894	ENSMUSG00000037225	ENSMUSG00000041324	Fgf2	Inhba	442
10090.ENSMUSP00000047894	10090.ENSMUSP00000050353	ENSMUSG00000041324	ENSMUSG00000070691	Inhba	Runx3	442
10090.ENSMUSP00000029611	10090.ENSMUSP00000082971	ENSMUSG00000027985	ENSMUSG00000020647	Lef1	Ncoa1	441
10090.ENSMUSP00000033741	10090.ENSMUSP00000086745	ENSMUSG00000031375	ENSMUSG00000068196	Bgn	Col8a1	440
10090.ENSMUSP00000034187	10090.ENSMUSP00000087961	ENSMUSG00000031740	ENSMUSG00000012350	Mmp2	Ehf	440
10090.ENSMUSP00000038729	10090.ENSMUSP00000057981	ENSMUSG00000036760	ENSMUSG00000050556	Kcnk9	Kcnb1	440
10090.ENSMUSP00000077353	10090.ENSMUSP00000078863	ENSMUSG00000027674	ENSMUSG00000057457	Pex5l	Phex	440
10090.ENSMUSP00000020759	10090.ENSMUSP00000031668	ENSMUSG00000020467	ENSMUSG00000029661	Efemp1	Col1a2	439
10090.ENSMUSP00000029611	10090.ENSMUSP00000037694	ENSMUSG00000027985	ENSMUSG00000037225	Lef1	Fgf2	439
10090.ENSMUSP00000032347	10090.ENSMUSP00000037246	ENSMUSG00000030222	ENSMUSG00000036334	Rerg	Igsf10	439
10090.ENSMUSP00000035045	10090.ENSMUSP00000037246	ENSMUSG00000032470	ENSMUSG00000036334	Mras	Igsf10	439
10090.ENSMUSP00000037246	10090.ENSMUSP00000053389	ENSMUSG00000036334	ENSMUSG00000049907	Igsf10	Rasl11b	439
10090.ENSMUSP00000037246	10090.ENSMUSP00000055416	ENSMUSG00000036334	ENSMUSG00000047842	Igsf10	Diras2	439
10090.ENSMUSP00000021822	10090.ENSMUSP00000034004	ENSMUSG00000021390	ENSMUSG00000031595	Ogn	Pdgfrl	438
10090.ENSMUSP00000028280	10090.ENSMUSP00000034029	ENSMUSG00000026837	ENSMUSG00000031616	Col5a1	Ednra	438
10090.ENSMUSP00000028280	10090.ENSMUSP00000070847	ENSMUSG00000026837	ENSMUSG00000056481	Col5a1	Cd248	438
10090.ENSMUSP00000033741	10090.ENSMUSP00000096040	ENSMUSG00000031375	ENSMUSG00000043719	Bgn	Col6a6	438
10090.ENSMUSP00000071662	10090.ENSMUSP00000072773	ENSMUSG00000032332	ENSMUSG00000027750	Col12a1	Postn	438
10090.ENSMUSP00000022947	10090.ENSMUSP00000128308	ENSMUSG00000022324	ENSMUSG00000023885	Matn2	Thbs2	437
10090.ENSMUSP00000023709	10090.ENSMUSP00000029611	ENSMUSG00000061527	ENSMUSG00000027985	Krt5	Lef1	437
10090.ENSMUSP00000028633	10090.ENSMUSP00000049640	ENSMUSG00000027204	ENSMUSG00000050069	Fbn1	Grem2	437
10090.ENSMUSP00000029371	10090.ENSMUSP00000064538	ENSMUSG00000027796	ENSMUSG00000040265	Smad9	Dnm3	437
10090.ENSMUSP00000050353	10090.ENSMUSP00000123874	ENSMUSG00000070691	ENSMUSG00000060579	Runx3	Fhit	437
10090.ENSMUSP00000001547	10090.ENSMUSP00000015664	ENSMUSG00000001506	ENSMUSG00000028111	Col1a1	Ctsk	436
10090.ENSMUSP00000021603	10090.ENSMUSP00000040171	ENSMUSG00000021186	ENSMUSG00000036545	Fbln5	Adamts2	436
10090.ENSMUSP00000023356	10090.ENSMUSP00000124963	ENSMUSG00000022676	ENSMUSG00000029334	Snai2	Prkg2	436
10090.ENSMUSP00000031902	10090.ENSMUSP00000119242	ENSMUSG00000029868	ENSMUSG00000026463	Trpv6	Atp2b4	436
10090.ENSMUSP00000001147	10090.ENSMUSP00000022947	ENSMUSG00000001119	ENSMUSG00000022324	Col6a1	Matn2	435
10090.ENSMUSP00000000476	10090.ENSMUSP00000019924	ENSMUSG00000029231	ENSMUSG00000019789	Pdgfra	Hey2	434
10090.ENSMUSP00000001147	10090.ENSMUSP00000086795	ENSMUSG00000001119	ENSMUSG00000068220	Col6a1	Lgals1	434
10090.ENSMUSP00000023435	10090.ENSMUSP00000025409	ENSMUSG00000022754	ENSMUSG00000024529	Tmem45a	Lox	433
10090.ENSMUSP00000095794	10090.ENSMUSP00000105140	ENSMUSG00000073940	ENSMUSG00000000861	Hbb-b2	Bcl11a	433
10090.ENSMUSP00000001547	10090.ENSMUSP00000037719	ENSMUSG00000001506	ENSMUSG00000035493	Col1a1	Tgfbi	432
10090.ENSMUSP00000021066	10090.ENSMUSP00000108413	ENSMUSG00000020723	ENSMUSG00000051331	Cacng4	Cacna1c	432
10090.ENSMUSP00000031304	10090.ENSMUSP00000083193	ENSMUSG00000029359	ENSMUSG00000060371	Tesc	Caln1	432
10090.ENSMUSP00000034723	10090.ENSMUSP00000093379	ENSMUSG00000013584	ENSMUSG00000023945	Aldh1a2	Slc5a7	432
10090.ENSMUSP00000040171	10090.ENSMUSP00000045856	ENSMUSG00000036545	ENSMUSG00000028369	Adamts2	Svep1	432
10090.ENSMUSP00000043849	10090.ENSMUSP00000058354	ENSMUSG00000039239	ENSMUSG00000048450	Tgfb2	Msx1	432
10090.ENSMUSP00000020106	10090.ENSMUSP00000032376	ENSMUSG00000019947	ENSMUSG00000057604	Arid5b	Lmcd1	431
10090.ENSMUSP00000052507	10090.ENSMUSP00000066614	ENSMUSG00000045589	ENSMUSG00000021719	Frrs1l	Rgs7bp	431
10090.ENSMUSP00000001147	10090.ENSMUSP00000037719	ENSMUSG00000001119	ENSMUSG00000035493	Col6a1	Tgfbi	430
10090.ENSMUSP00000037192	10090.ENSMUSP00000072645	ENSMUSG00000041695	ENSMUSG00000050963	Kcnj2	Kcns2	430
10090.ENSMUSP00000070848	10090.ENSMUSP00000085192	ENSMUSG00000042436	ENSMUSG00000026043	Mfap4	Col3a1	430
10090.ENSMUSP00000010044	10090.ENSMUSP00000033936	ENSMUSG00000009900	ENSMUSG00000031535	Wnt3a	Dkk4	429
10090.ENSMUSP00000028118	10090.ENSMUSP00000032344	ENSMUSG00000026778	ENSMUSG00000030220	Prkcq	Arhgdib	429
10090.ENSMUSP00000028633	10090.ENSMUSP00000086745	ENSMUSG00000027204	ENSMUSG00000068196	Fbn1	Col8a1	429
10090.ENSMUSP00000028836	10090.ENSMUSP00000039466	ENSMUSG00000027358	ENSMUSG00000033006	Bmp2	Sox10	429
10090.ENSMUSP00000043849	10090.ENSMUSP00000104132	ENSMUSG00000039239	ENSMUSG00000004328	Tgfb2	Hif3a	429
10090.ENSMUSP00000045142	10090.ENSMUSP00000085192	ENSMUSG00000037206	ENSMUSG00000026043	Islr	Col3a1	429
10090.ENSMUSP00000097108	10090.ENSMUSP00000102814	ENSMUSG00000043301	ENSMUSG00000052572	Kcnj6	Dlg2	429
10090.ENSMUSP00000028836	10090.ENSMUSP00000037719	ENSMUSG00000027358	ENSMUSG00000035493	Bmp2	Tgfbi	428
10090.ENSMUSP00000029699	10090.ENSMUSP00000086795	ENSMUSG00000028063	ENSMUSG00000068220	Lmna	Lgals1	428
10090.ENSMUSP00000035045	10090.ENSMUSP00000114074	ENSMUSG00000032470	ENSMUSG00000019970	Mras	Sgk1	428
10090.ENSMUSP00000056424	10090.ENSMUSP00000137038	ENSMUSG00000044022	ENSMUSG00000046191	Pcdhb21	Pcdhb20	428
10090.ENSMUSP00000074787	10090.ENSMUSP00000133957	ENSMUSG00000033981	ENSMUSG00000056755	Gria2	Grm7	428
10090.ENSMUSP00000019913	10090.ENSMUSP00000027667	ENSMUSG00000019779	ENSMUSG00000026413	Frk	Pkp1	427
10090.ENSMUSP00000036872	10090.ENSMUSP00000102814	ENSMUSG00000038077	ENSMUSG00000052572	Kcna6	Dlg2	427
10090.ENSMUSP00000031278	10090.ENSMUSP00000097170	ENSMUSG00000029335	ENSMUSG00000074934	Bmp3	Grem1	426
10090.ENSMUSP00000035203	10090.ENSMUSP00000114074	ENSMUSG00000032584	ENSMUSG00000019970	Mst1r	Sgk1	426
10090.ENSMUSP00000004994	10090.ENSMUSP00000064333	ENSMUSG00000004872	ENSMUSG00000015957	Pax3	Wnt11	425
10090.ENSMUSP00000029658	10090.ENSMUSP00000034026	ENSMUSG00000028024	ENSMUSG00000031613	Enpep	Hpgd	425
10090.ENSMUSP00000020165	10090.ENSMUSP00000032347	ENSMUSG00000019990	ENSMUSG00000030222	Pde7b	Rerg	424
10090.ENSMUSP00000020165	10090.ENSMUSP00000035045	ENSMUSG00000019990	ENSMUSG00000032470	Pde7b	Mras	424
10090.ENSMUSP00000020165	10090.ENSMUSP00000053389	ENSMUSG00000019990	ENSMUSG00000049907	Pde7b	Rasl11b	424
10090.ENSMUSP00000020165	10090.ENSMUSP00000055416	ENSMUSG00000019990	ENSMUSG00000047842	Pde7b	Diras2	424
10090.ENSMUSP00000032347	10090.ENSMUSP00000092432	ENSMUSG00000030222	ENSMUSG00000029123	Rerg	Stk32b	424
10090.ENSMUSP00000032347	10090.ENSMUSP00000114074	ENSMUSG00000030222	ENSMUSG00000019970	Rerg	Sgk1	424
10090.ENSMUSP00000035045	10090.ENSMUSP00000092432	ENSMUSG00000032470	ENSMUSG00000029123	Mras	Stk32b	424
10090.ENSMUSP00000046761	10090.ENSMUSP00000088561	ENSMUSG00000034912	ENSMUSG00000048304	Adp	Slitrk3	424
10090.ENSMUSP00000053389	10090.ENSMUSP00000092432	ENSMUSG00000049907	ENSMUSG00000029123	Rasl11b	Stk32b	424
10090.ENSMUSP00000053389	10090.ENSMUSP00000114074	ENSMUSG00000049907	ENSMUSG00000019970	Rasl11b	Sgk1	424
10090.ENSMUSP00000054389	10090.ENSMUSP00000104132	ENSMUSG00000037362	ENSMUSG00000004328	Nov	Hif3a	424
10090.ENSMUSP00000055416	10090.ENSMUSP00000092432	ENSMUSG00000047842	ENSMUSG00000029123	Diras2	Stk32b	424
10090.ENSMUSP00000055416	10090.ENSMUSP00000114074	ENSMUSG00000047842	ENSMUSG00000019970	Diras2	Sgk1	424
10090.ENSMUSP00000066304	10090.ENSMUSP00000128308	ENSMUSG00000031302	ENSMUSG00000023885	Nlgn3	Thbs2	424
10090.ENSMUSP00000020329	10090.ENSMUSP00000101269	ENSMUSG00000020122	ENSMUSG00000029026	Egfr	Trp73	423
10090.ENSMUSP00000032383	10090.ENSMUSP00000097776	ENSMUSG00000030255	ENSMUSG00000052949	Sspn	Rnf157	423
10090.ENSMUSP00000034004	10090.ENSMUSP00000109794	ENSMUSG00000031595	ENSMUSG00000025969	Pdgfrl	Nrp2	423
10090.ENSMUSP00000001547	10090.ENSMUSP00000027467	ENSMUSG00000001506	ENSMUSG00000026249	Col1a1	Serpine2	422
10090.ENSMUSP00000005255	10090.ENSMUSP00000083620	ENSMUSG00000005124	ENSMUSG00000026042	Wisp1	Col5a2	422
10090.ENSMUSP00000020040	10090.ENSMUSP00000038532	ENSMUSG00000019890	ENSMUSG00000053007	Nts	Creb5	422
10090.ENSMUSP00000025618	10090.ENSMUSP00000104132	ENSMUSG00000024713	ENSMUSG00000004328	Pcsk5	Hif3a	422
10090.ENSMUSP00000036025	10090.ENSMUSP00000060863	ENSMUSG00000041731	ENSMUSG00000048572	Pgm5	Tmem252	422
10090.ENSMUSP00000046761	10090.ENSMUSP00000082694	ENSMUSG00000034912	ENSMUSG00000029651	Adp	Mtus2	422
10090.ENSMUSP00000058264	10090.ENSMUSP00000074787	ENSMUSG00000061911	ENSMUSG00000033981	Myt1l	Gria2	422
10090.ENSMUSP00000000476	10090.ENSMUSP00000038569	ENSMUSG00000029231	ENSMUSG00000039883	Pdgfra	Lrrc17	421
10090.ENSMUSP00000031249	10090.ENSMUSP00000070848	ENSMUSG00000029309	ENSMUSG00000042436	Sparcl1	Mfap4	421
10090.ENSMUSP00000031278	10090.ENSMUSP00000071872	ENSMUSG00000029335	ENSMUSG00000031963	Bmp3	Bmper	421
10090.ENSMUSP00000032874	10090.ENSMUSP00000067737	ENSMUSG00000030638	ENSMUSG00000039706	Sh3gl3	Ldb2	421
10090.ENSMUSP00000001147	10090.ENSMUSP00000020759	ENSMUSG00000001119	ENSMUSG00000020467	Col6a1	Efemp1	420
10090.ENSMUSP00000010044	10090.ENSMUSP00000103245	ENSMUSG00000009900	ENSMUSG00000003032	Wnt3a	Klf4	420
10090.ENSMUSP00000020759	10090.ENSMUSP00000025409	ENSMUSG00000020467	ENSMUSG00000024529	Efemp1	Lox	420
10090.ENSMUSP00000023356	10090.ENSMUSP00000072773	ENSMUSG00000022676	ENSMUSG00000027750	Snai2	Postn	420
10090.ENSMUSP00000069457	10090.ENSMUSP00000112137	ENSMUSG00000055737	ENSMUSG00000019256	Ghr	Ahr	420
10090.ENSMUSP00000071777	10090.ENSMUSP00000090633	ENSMUSG00000042678	ENSMUSG00000069833	Myo15	Ahnak	420
10090.ENSMUSP00000074787	10090.ENSMUSP00000124963	ENSMUSG00000033981	ENSMUSG00000029334	Gria2	Prkg2	420
10090.ENSMUSP00000097647	10090.ENSMUSP00000119242	ENSMUSG00000057182	ENSMUSG00000026463	Scn3a	Atp2b4	420
10090.ENSMUSP00000022952	10090.ENSMUSP00000050353	ENSMUSG00000022330	ENSMUSG00000070691	Osr2	Runx3	419
10090.ENSMUSP00000028280	10090.ENSMUSP00000037719	ENSMUSG00000026837	ENSMUSG00000035493	Col5a1	Tgfbi	419
10090.ENSMUSP00000029440	10090.ENSMUSP00000085192	ENSMUSG00000027848	ENSMUSG00000026043	Olfml3	Col3a1	419
10090.ENSMUSP00000001147	10090.ENSMUSP00000080214	ENSMUSG00000001119	ENSMUSG00000024940	Col6a1	Ltbp3	418
10090.ENSMUSP00000001547	10090.ENSMUSP00000051433	ENSMUSG00000001506	ENSMUSG00000048776	Col1a1	Pthlh	418
10090.ENSMUSP00000015664	10090.ENSMUSP00000034187	ENSMUSG00000028111	ENSMUSG00000031740	Ctsk	Mmp2	418
10090.ENSMUSP00000025409	10090.ENSMUSP00000035250	ENSMUSG00000024529	ENSMUSG00000032807	Lox	Alox12b	418
10090.ENSMUSP00000066554	10090.ENSMUSP00000069457	ENSMUSG00000052504	ENSMUSG00000055737	Epha3	Ghr	418
10090.ENSMUSP00000030056	10090.ENSMUSP00000037719	ENSMUSG00000028364	ENSMUSG00000035493	Tnc	Tgfbi	417
10090.ENSMUSP00000034187	10090.ENSMUSP00000104132	ENSMUSG00000031740	ENSMUSG00000004328	Mmp2	Hif3a	417
10090.ENSMUSP00000044072	10090.ENSMUSP00000056872	ENSMUSG00000035273	ENSMUSG00000044468	Hpse	Fam46c	417
10090.ENSMUSP00000050353	10090.ENSMUSP00000064878	ENSMUSG00000070691	ENSMUSG00000021994	Runx3	Wnt5a	417
10090.ENSMUSP00000001538	10090.ENSMUSP00000029611	ENSMUSG00000001497	ENSMUSG00000027985	Pax9	Lef1	416
10090.ENSMUSP00000001547	10090.ENSMUSP00000086795	ENSMUSG00000001506	ENSMUSG00000068220	Col1a1	Lgals1	416
10090.ENSMUSP00000024660	10090.ENSMUSP00000128308	ENSMUSG00000023886	ENSMUSG00000023885	Smoc2	Thbs2	416
10090.ENSMUSP00000031278	10090.ENSMUSP00000124963	ENSMUSG00000029335	ENSMUSG00000029334	Bmp3	Prkg2	416
10090.ENSMUSP00000051433	10090.ENSMUSP00000078863	ENSMUSG00000048776	ENSMUSG00000057457	Pthlh	Phex	416
10090.ENSMUSP00000068333	10090.ENSMUSP00000072709	ENSMUSG00000028747	ENSMUSG00000055368	Htr6	Slc6a2	416
10090.ENSMUSP00000076459	10090.ENSMUSP00000128318	ENSMUSG00000020354	ENSMUSG00000036256	Sgcd	Igfbp7	416
10090.ENSMUSP00000003017	10090.ENSMUSP00000034026	ENSMUSG00000029925	ENSMUSG00000031613	Tbxas1	Hpgd	415
10090.ENSMUSP00000019913	10090.ENSMUSP00000027585	ENSMUSG00000019779	ENSMUSG00000026347	Frk	Tmem163	415
10090.ENSMUSP00000019913	10090.ENSMUSP00000029002	ENSMUSG00000019779	ENSMUSG00000027500	Frk	Stmn2	415
10090.ENSMUSP00000028836	10090.ENSMUSP00000032342	ENSMUSG00000027358	ENSMUSG00000030218	Bmp2	Mgp	415
10090.ENSMUSP00000031304	10090.ENSMUSP00000097647	ENSMUSG00000029359	ENSMUSG00000057182	Tesc	Scn3a	415
10090.ENSMUSP00000031304	10090.ENSMUSP00000108413	ENSMUSG00000029359	ENSMUSG00000051331	Tesc	Cacna1c	415
10090.ENSMUSP00000034187	10090.ENSMUSP00000080214	ENSMUSG00000031740	ENSMUSG00000024940	Mmp2	Ltbp3	415
10090.ENSMUSP00000003754	10090.ENSMUSP00000016399	ENSMUSG00000003657	ENSMUSG00000016255	Calb2	Tubb1	414
10090.ENSMUSP00000010044	10090.ENSMUSP00000020329	ENSMUSG00000009900	ENSMUSG00000020122	Wnt3a	Egfr	414
10090.ENSMUSP00000016399	10090.ENSMUSP00000083193	ENSMUSG00000016255	ENSMUSG00000060371	Tubb1	Caln1	414
10090.ENSMUSP00000020759	10090.ENSMUSP00000133637	ENSMUSG00000020467	ENSMUSG00000070469	Efemp1	Adamtsl3	414
10090.ENSMUSP00000023709	10090.ENSMUSP00000029400	ENSMUSG00000061527	ENSMUSG00000027820	Krt5	Mme	414
10090.ENSMUSP00000023709	10090.ENSMUSP00000046121	ENSMUSG00000061527	ENSMUSG00000033508	Krt5	Asprv1	414
10090.ENSMUSP00000028280	10090.ENSMUSP00000037289	ENSMUSG00000026837	ENSMUSG00000040212	Col5a1	Emp3	414
10090.ENSMUSP00000029400	10090.ENSMUSP00000077584	ENSMUSG00000027820	ENSMUSG00000061311	Mme	Rag1	414
10090.ENSMUSP00000031249	10090.ENSMUSP00000123201	ENSMUSG00000029309	ENSMUSG00000014329	Sparcl1	Bicc1	414
10090.ENSMUSP00000083725	10090.ENSMUSP00000119242	ENSMUSG00000054640	ENSMUSG00000026463	Slc8a1	Atp2b4	414
10090.ENSMUSP00000000476	10090.ENSMUSP00000028633	ENSMUSG00000029231	ENSMUSG00000027204	Pdgfra	Fbn1	413
10090.ENSMUSP00000001181	10090.ENSMUSP00000123201	ENSMUSG00000020241	ENSMUSG00000014329	Col6a2	Bicc1	413
10090.ENSMUSP00000025803	10090.ENSMUSP00000058354	ENSMUSG00000024868	ENSMUSG00000048450	Dkk1	Msx1	413
10090.ENSMUSP00000032501	10090.ENSMUSP00000066777	ENSMUSG00000030351	ENSMUSG00000052316	Tspan11	Lrrc15	413
10090.ENSMUSP00000034029	10090.ENSMUSP00000037854	ENSMUSG00000031616	ENSMUSG00000038349	Ednra	Plcl1	413
10090.ENSMUSP00000049204	10090.ENSMUSP00000061836	ENSMUSG00000036158	ENSMUSG00000046743	Prickle1	Fat4	413
10090.ENSMUSP00000004994	10090.ENSMUSP00000130668	ENSMUSG00000004872	ENSMUSG00000039542	Pax3	Ncam1	412
10090.ENSMUSP00000021734	10090.ENSMUSP00000067774	ENSMUSG00000021303	ENSMUSG00000052560	Gng4	Cpne8	412
10090.ENSMUSP00000023312	10090.ENSMUSP00000037694	ENSMUSG00000022636	ENSMUSG00000037225	Alcam	Fgf2	412
10090.ENSMUSP00000023611	10090.ENSMUSP00000025409	ENSMUSG00000022894	ENSMUSG00000024529	Adamts5	Lox	412
10090.ENSMUSP00000025803	10090.ENSMUSP00000051433	ENSMUSG00000024868	ENSMUSG00000048776	Dkk1	Pthlh	412
10090.ENSMUSP00000029400	10090.ENSMUSP00000034187	ENSMUSG00000027820	ENSMUSG00000031740	Mme	Mmp2	412
10090.ENSMUSP00000030056	10090.ENSMUSP00000085192	ENSMUSG00000028364	ENSMUSG00000026043	Tnc	Col3a1	412
10090.ENSMUSP00000036338	10090.ENSMUSP00000095214	ENSMUSG00000041797	ENSMUSG00000073591	Abca9	Pcdhb22	412
10090.ENSMUSP00000050353	10090.ENSMUSP00000072773	ENSMUSG00000070691	ENSMUSG00000027750	Runx3	Postn	412
10090.ENSMUSP00000033936	10090.ENSMUSP00000094302	ENSMUSG00000031535	ENSMUSG00000071847	Dkk4	Apcdd1	411
10090.ENSMUSP00000003512	10090.ENSMUSP00000023691	ENSMUSG00000003420	ENSMUSG00000022969	Fcgrt	Il10rb	410
10090.ENSMUSP00000027467	10090.ENSMUSP00000095595	ENSMUSG00000026249	ENSMUSG00000073802	Serpine2	Cdkn2b	410
10090.ENSMUSP00000032383	10090.ENSMUSP00000123201	ENSMUSG00000030255	ENSMUSG00000014329	Sspn	Bicc1	410
10090.ENSMUSP00000034756	10090.ENSMUSP00000037289	ENSMUSG00000032231	ENSMUSG00000040212	Anxa2	Emp3	410
10090.ENSMUSP00000050353	10090.ENSMUSP00000055486	ENSMUSG00000070691	ENSMUSG00000048387	Runx3	Osr1	410
10090.ENSMUSP00000077596	10090.ENSMUSP00000078863	ENSMUSG00000060284	ENSMUSG00000057457	Sp7	Phex	410
10090.ENSMUSP00000090633	10090.ENSMUSP00000098969	ENSMUSG00000069833	ENSMUSG00000023367	Ahnak	Tmem176a	410
10090.ENSMUSP00000041411	10090.ENSMUSP00000049204	ENSMUSG00000034226	ENSMUSG00000036158	Rhov	Prickle1	409
10090.ENSMUSP00000082971	10090.ENSMUSP00000104132	ENSMUSG00000020647	ENSMUSG00000004328	Ncoa1	Hif3a	409
10090.ENSMUSP00000001181	10090.ENSMUSP00000037719	ENSMUSG00000020241	ENSMUSG00000035493	Col6a2	Tgfbi	408
10090.ENSMUSP00000015138	10090.ENSMUSP00000070848	ENSMUSG00000029675	ENSMUSG00000042436	Eln	Mfap4	408
10090.ENSMUSP00000023356	10090.ENSMUSP00000101269	ENSMUSG00000022676	ENSMUSG00000029026	Snai2	Trp73	408
10090.ENSMUSP00000023732	10090.ENSMUSP00000058354	ENSMUSG00000022996	ENSMUSG00000048450	Wnt10b	Msx1	408
10090.ENSMUSP00000028106	10090.ENSMUSP00000031249	ENSMUSG00000026768	ENSMUSG00000029309	Itga8	Sparcl1	408
10090.ENSMUSP00000031668	10090.ENSMUSP00000037289	ENSMUSG00000029661	ENSMUSG00000040212	Col1a2	Emp3	408
10090.ENSMUSP00000039466	10090.ENSMUSP00000085192	ENSMUSG00000033006	ENSMUSG00000026043	Sox10	Col3a1	408
10090.ENSMUSP00000031542	10090.ENSMUSP00000106145	ENSMUSG00000029561	ENSMUSG00000021301	Oasl2	Hecw1	407
10090.ENSMUSP00000033936	10090.ENSMUSP00000064878	ENSMUSG00000031535	ENSMUSG00000021994	Dkk4	Wnt5a	407
10090.ENSMUSP00000047403	10090.ENSMUSP00000062341	ENSMUSG00000038175	ENSMUSG00000045934	Mylip	Mtmr11	407
10090.ENSMUSP00000064538	10090.ENSMUSP00000090287	ENSMUSG00000040265	ENSMUSG00000019880	Dnm3	Rspo3	407
10090.ENSMUSP00000029371	10090.ENSMUSP00000097170	ENSMUSG00000027796	ENSMUSG00000074934	Smad9	Grem1	406
10090.ENSMUSP00000034086	10090.ENSMUSP00000049204	ENSMUSG00000031661	ENSMUSG00000036158	Nkd1	Prickle1	406
10090.ENSMUSP00000055072	10090.ENSMUSP00000095214	ENSMUSG00000046387	ENSMUSG00000073591	Pcdhb17	Pcdhb22	406
10090.ENSMUSP00000070560	10090.ENSMUSP00000089703	ENSMUSG00000053626	ENSMUSG00000024421	Tll1	Lama3	406
10090.ENSMUSP00000078169	10090.ENSMUSP00000097647	ENSMUSG00000040896	ENSMUSG00000057182	Kcnd3	Scn3a	406
10090.ENSMUSP00000089293	10090.ENSMUSP00000104301	ENSMUSG00000069265	ENSMUSG00000018474	Hist1h3a	Chd3	406
10090.ENSMUSP00000019913	10090.ENSMUSP00000021734	ENSMUSG00000019779	ENSMUSG00000021303	Frk	Gng4	405
10090.ENSMUSP00000022681	10090.ENSMUSP00000028239	ENSMUSG00000022090	ENSMUSG00000026879	Pdlim2	Gsn	405
10090.ENSMUSP00000025409	10090.ENSMUSP00000086745	ENSMUSG00000024529	ENSMUSG00000068196	Lox	Col8a1	405
10090.ENSMUSP00000025830	10090.ENSMUSP00000102814	ENSMUSG00000024897	ENSMUSG00000052572	Apba1	Dlg2	405
10090.ENSMUSP00000028280	10090.ENSMUSP00000086795	ENSMUSG00000026837	ENSMUSG00000068220	Col5a1	Lgals1	405
10090.ENSMUSP00000037719	10090.ENSMUSP00000085192	ENSMUSG00000035493	ENSMUSG00000026043	Tgfbi	Col3a1	405
10090.ENSMUSP00000064878	10090.ENSMUSP00000101783	ENSMUSG00000021994	ENSMUSG00000042988	Wnt5a	Notum	405
10090.ENSMUSP00000000476	10090.ENSMUSP00000001147	ENSMUSG00000029231	ENSMUSG00000001119	Pdgfra	Col6a1	404
10090.ENSMUSP00000001547	10090.ENSMUSP00000010044	ENSMUSG00000001506	ENSMUSG00000009900	Col1a1	Wnt3a	404
10090.ENSMUSP00000020329	10090.ENSMUSP00000097026	ENSMUSG00000020122	ENSMUSG00000074852	Egfr	Hpse2	404
10090.ENSMUSP00000007799	10090.ENSMUSP00000064392	ENSMUSG00000007655	ENSMUSG00000020151	Cav1	Ptprr	403
10090.ENSMUSP00000020329	10090.ENSMUSP00000064878	ENSMUSG00000020122	ENSMUSG00000021994	Egfr	Wnt5a	403
10090.ENSMUSP00000058354	10090.ENSMUSP00000105594	ENSMUSG00000048450	ENSMUSG00000037034	Msx1	Pax1	403
10090.ENSMUSP00000001147	10090.ENSMUSP00000021603	ENSMUSG00000001119	ENSMUSG00000021186	Col6a1	Fbln5	402
10090.ENSMUSP00000015664	10090.ENSMUSP00000085192	ENSMUSG00000028111	ENSMUSG00000026043	Ctsk	Col3a1	402
10090.ENSMUSP00000128318	10090.ENSMUSP00000132788	ENSMUSG00000036256	ENSMUSG00000022296	Igfbp7	Baalc	402
10090.ENSMUSP00000015664	10090.ENSMUSP00000031668	ENSMUSG00000028111	ENSMUSG00000029661	Ctsk	Col1a2	401
10090.ENSMUSP00000022967	10090.ENSMUSP00000037192	ENSMUSG00000022342	ENSMUSG00000041695	Kcnv1	Kcnj2	401
10090.ENSMUSP00000031668	10090.ENSMUSP00000034004	ENSMUSG00000029661	ENSMUSG00000031595	Col1a2	Pdgfrl	401
10090.ENSMUSP00000031668	10090.ENSMUSP00000070847	ENSMUSG00000029661	ENSMUSG00000056481	Col1a2	Cd248	401
10090.ENSMUSP00000019913	10090.ENSMUSP00000064392	ENSMUSG00000019779	ENSMUSG00000020151	Frk	Ptprr	400
10090.ENSMUSP00000019924	10090.ENSMUSP00000051481	ENSMUSG00000019789	ENSMUSG00000034413	Hey2	Neurl1b	400
10090.ENSMUSP00000032347	10090.ENSMUSP00000067774	ENSMUSG00000030222	ENSMUSG00000052560	Rerg	Cpne8	400
10090.ENSMUSP00000034187	10090.ENSMUSP00000037719	ENSMUSG00000031740	ENSMUSG00000035493	Mmp2	Tgfbi	400
10090.ENSMUSP00000035045	10090.ENSMUSP00000067774	ENSMUSG00000032470	ENSMUSG00000052560	Mras	Cpne8	400
10090.ENSMUSP00000053389	10090.ENSMUSP00000067774	ENSMUSG00000049907	ENSMUSG00000052560	Rasl11b	Cpne8	400
10090.ENSMUSP00000087961	10090.ENSMUSP00000089951	ENSMUSG00000012350	ENSMUSG00000039238	Ehf	Zfp750	400
10090.ENSMUSP00000095595	10090.ENSMUSP00000123874	ENSMUSG00000073802	ENSMUSG00000060579	Cdkn2b	Fhit	400

## Sheet: groupE10vsgroupE11.up_ppi
node1_protein	node2_protein	node1_gene	node2_gene	node1_name	node2_name	score
10090.ENSMUSP00000000219	10090.ENSMUSP00000002708	ENSMUSG00000000214	ENSMUSG00000002633	Th	Shh	736
10090.ENSMUSP00000000219	10090.ENSMUSP00000020939	ENSMUSG00000000214	ENSMUSG00000020598	Th	Nrcam	512
10090.ENSMUSP00000000219	10090.ENSMUSP00000021968	ENSMUSG00000000214	ENSMUSG00000021506	Th	Pitx1	570
10090.ENSMUSP00000000219	10090.ENSMUSP00000047359	ENSMUSG00000000214	ENSMUSG00000028023	Th	Pitx2	570
10090.ENSMUSP00000000219	10090.ENSMUSP00000062327	ENSMUSG00000000214	ENSMUSG00000043155	Th	Hpdl	664
10090.ENSMUSP00000000219	10090.ENSMUSP00000086207	ENSMUSG00000000214	ENSMUSG00000022610	Th	Mapk12	528
10090.ENSMUSP00000000253	10090.ENSMUSP00000001536	ENSMUSG00000000247	ENSMUSG00000001496	Lhx2	Nkx2-1	509
10090.ENSMUSP00000000253	10090.ENSMUSP00000002708	ENSMUSG00000000247	ENSMUSG00000002633	Lhx2	Shh	521
10090.ENSMUSP00000000253	10090.ENSMUSP00000014917	ENSMUSG00000000247	ENSMUSG00000014773	Lhx2	Dll1	404
10090.ENSMUSP00000000253	10090.ENSMUSP00000020243	ENSMUSG00000000247	ENSMUSG00000020052	Lhx2	Ascl1	664
10090.ENSMUSP00000000253	10090.ENSMUSP00000021333	ENSMUSG00000000247	ENSMUSG00000020950	Lhx2	Foxg1	807
10090.ENSMUSP00000000253	10090.ENSMUSP00000021519	ENSMUSG00000000247	ENSMUSG00000021099	Lhx2	Six6	827
10090.ENSMUSP00000000253	10090.ENSMUSP00000024159	ENSMUSG00000000247	ENSMUSG00000023391	Lhx2	Dlx2	675
10090.ENSMUSP00000000253	10090.ENSMUSP00000026241	ENSMUSG00000000247	ENSMUSG00000025219	Lhx2	Fgf8	934
10090.ENSMUSP00000000253	10090.ENSMUSP00000028084	ENSMUSG00000000247	ENSMUSG00000026751	Lhx2	Nr5a1	477
10090.ENSMUSP00000000253	10090.ENSMUSP00000029587	ENSMUSG00000000247	ENSMUSG00000027967	Lhx2	Neurog2	557
10090.ENSMUSP00000000253	10090.ENSMUSP00000032180	ENSMUSG00000000247	ENSMUSG00000030093	Lhx2	Wnt7a	534
10090.ENSMUSP00000000253	10090.ENSMUSP00000032717	ENSMUSG00000000247	ENSMUSG00000030507	Lhx2	Dbx1	602
10090.ENSMUSP00000000253	10090.ENSMUSP00000034927	ENSMUSG00000000247	ENSMUSG00000032368	Lhx2	Zic1	447
10090.ENSMUSP00000000253	10090.ENSMUSP00000035020	ENSMUSG00000000247	ENSMUSG00000032446	Lhx2	Eomes	437
10090.ENSMUSP00000000253	10090.ENSMUSP00000036625	ENSMUSG00000000247	ENSMUSG00000035946	Lhx2	Gsx2	555
10090.ENSMUSP00000000253	10090.ENSMUSP00000036797	ENSMUSG00000000247	ENSMUSG00000039830	Lhx2	Olig2	441
10090.ENSMUSP00000000253	10090.ENSMUSP00000037079	ENSMUSG00000000247	ENSMUSG00000036111	Lhx2	Lmo1	668
10090.ENSMUSP00000000253	10090.ENSMUSP00000042867	ENSMUSG00000000247	ENSMUSG00000036961	Lhx2	Wnt8b	473
10090.ENSMUSP00000000253	10090.ENSMUSP00000046787	ENSMUSG00000000247	ENSMUSG00000035033	Lhx2	Tbr1	610
10090.ENSMUSP00000000253	10090.ENSMUSP00000050445	ENSMUSG00000000247	ENSMUSG00000044518	Lhx2	Foxe3	433
10090.ENSMUSP00000000253	10090.ENSMUSP00000058007	ENSMUSG00000000247	ENSMUSG00000035403	Lhx2	Crb2	585
10090.ENSMUSP00000000253	10090.ENSMUSP00000069666	ENSMUSG00000000247	ENSMUSG00000027434	Lhx2	Nkx2-2	488
10090.ENSMUSP00000000253	10090.ENSMUSP00000075283	ENSMUSG00000000247	ENSMUSG00000061524	Lhx2	Zic2	429
10090.ENSMUSP00000000253	10090.ENSMUSP00000087870	ENSMUSG00000000247	ENSMUSG00000027168	Lhx2	Pax6	462
10090.ENSMUSP00000000253	10090.ENSMUSP00000106374	ENSMUSG00000000247	ENSMUSG00000089922	Lhx2	ENSMUSG00000089922	754
10090.ENSMUSP00000000253	10090.ENSMUSP00000124091	ENSMUSG00000000247	ENSMUSG00000049641	Lhx2	Vgll2	495
10090.ENSMUSP00000000253	10090.ENSMUSP00000134661	ENSMUSG00000000247	ENSMUSG00000004231	Lhx2	Pax2	487
10090.ENSMUSP00000000253	10090.ENSMUSP00000137374	ENSMUSG00000000247	ENSMUSG00000090125	Lhx2	Pou3f1	434
10090.ENSMUSP00000001536	10090.ENSMUSP00000002708	ENSMUSG00000001496	ENSMUSG00000002633	Nkx2-1	Shh	913
10090.ENSMUSP00000001536	10090.ENSMUSP00000014174	ENSMUSG00000001496	ENSMUSG00000014030	Nkx2-1	Pax5	479
10090.ENSMUSP00000001536	10090.ENSMUSP00000018842	ENSMUSG00000001496	ENSMUSG00000018698	Nkx2-1	Lhx1	436
10090.ENSMUSP00000001536	10090.ENSMUSP00000020243	ENSMUSG00000001496	ENSMUSG00000020052	Nkx2-1	Ascl1	698
10090.ENSMUSP00000001536	10090.ENSMUSP00000020507	ENSMUSG00000001496	ENSMUSG00000057967	Nkx2-1	Fgf18	645
10090.ENSMUSP00000001536	10090.ENSMUSP00000021333	ENSMUSG00000001496	ENSMUSG00000020950	Nkx2-1	Foxg1	621
10090.ENSMUSP00000001536	10090.ENSMUSP00000026241	ENSMUSG00000001496	ENSMUSG00000025219	Nkx2-1	Fgf8	869
10090.ENSMUSP00000001536	10090.ENSMUSP00000028123	ENSMUSG00000001496	ENSMUSG00000026787	Nkx2-1	Gad2	450
10090.ENSMUSP00000001536	10090.ENSMUSP00000029587	ENSMUSG00000001496	ENSMUSG00000027967	Nkx2-1	Neurog2	563
10090.ENSMUSP00000001536	10090.ENSMUSP00000031591	ENSMUSG00000001496	ENSMUSG00000029595	Nkx2-1	Lhx5	417
10090.ENSMUSP00000001536	10090.ENSMUSP00000033389	ENSMUSG00000001496	ENSMUSG00000031073	Nkx2-1	Fgf15	585
10090.ENSMUSP00000001536	10090.ENSMUSP00000035020	ENSMUSG00000001496	ENSMUSG00000032446	Nkx2-1	Eomes	592
10090.ENSMUSP00000001536	10090.ENSMUSP00000036625	ENSMUSG00000001496	ENSMUSG00000035946	Nkx2-1	Gsx2	609
10090.ENSMUSP00000001536	10090.ENSMUSP00000036797	ENSMUSG00000001496	ENSMUSG00000039830	Nkx2-1	Olig2	560
10090.ENSMUSP00000001536	10090.ENSMUSP00000038351	ENSMUSG00000001496	ENSMUSG00000034227	Nkx2-1	Foxj1	646
10090.ENSMUSP00000001536	10090.ENSMUSP00000046787	ENSMUSG00000001496	ENSMUSG00000035033	Nkx2-1	Tbr1	836
10090.ENSMUSP00000001536	10090.ENSMUSP00000092715	ENSMUSG00000001496	ENSMUSG00000070990	Nkx2-1	Foxe1	774
10090.ENSMUSP00000001536	10090.ENSMUSP00000096755	ENSMUSG00000001496	ENSMUSG00000074637	Nkx2-1	Sox2	870
10090.ENSMUSP00000001536	10090.ENSMUSP00000106374	ENSMUSG00000001496	ENSMUSG00000089922	Nkx2-1	ENSMUSG00000089922	584
10090.ENSMUSP00000001536	10090.ENSMUSP00000134661	ENSMUSG00000001496	ENSMUSG00000004231	Nkx2-1	Pax2	621
10090.ENSMUSP00000001548	10090.ENSMUSP00000031246	ENSMUSG00000001507	ENSMUSG00000029306	Itga3	Ibsp	813
10090.ENSMUSP00000001548	10090.ENSMUSP00000102443	ENSMUSG00000001507	ENSMUSG00000028519	Itga3	Dab1	561
10090.ENSMUSP00000001548	10090.ENSMUSP00000114123	ENSMUSG00000001507	ENSMUSG00000062209	Itga3	Erbb4	480
10090.ENSMUSP00000002336	10090.ENSMUSP00000063104	ENSMUSG00000002266	ENSMUSG00000040856	Zim1	Dlk1	544
10090.ENSMUSP00000002336	10090.ENSMUSP00000079265	ENSMUSG00000002266	ENSMUSG00000056972	Zim1	Magel2	472
10090.ENSMUSP00000002412	10090.ENSMUSP00000020939	ENSMUSG00000002341	ENSMUSG00000020598	Ncan	Nrcam	546
10090.ENSMUSP00000002412	10090.ENSMUSP00000043222	ENSMUSG00000002341	ENSMUSG00000037347	Ncan	Chst7	900
10090.ENSMUSP00000002412	10090.ENSMUSP00000051107	ENSMUSG00000002341	ENSMUSG00000020037	Ncan	Rfx4	453
10090.ENSMUSP00000002412	10090.ENSMUSP00000088056	ENSMUSG00000002341	ENSMUSG00000068748	Ncan	Ptprz1	556
10090.ENSMUSP00000002708	10090.ENSMUSP00000014174	ENSMUSG00000002633	ENSMUSG00000014030	Shh	Pax5	677
10090.ENSMUSP00000002708	10090.ENSMUSP00000018842	ENSMUSG00000002633	ENSMUSG00000018698	Shh	Lhx1	819
10090.ENSMUSP00000002708	10090.ENSMUSP00000020243	ENSMUSG00000002633	ENSMUSG00000020052	Shh	Ascl1	849
10090.ENSMUSP00000002708	10090.ENSMUSP00000020507	ENSMUSG00000002633	ENSMUSG00000057967	Shh	Fgf18	565
10090.ENSMUSP00000002708	10090.ENSMUSP00000021333	ENSMUSG00000002633	ENSMUSG00000020950	Shh	Foxg1	575
10090.ENSMUSP00000002708	10090.ENSMUSP00000021519	ENSMUSG00000002633	ENSMUSG00000021099	Shh	Six6	661
10090.ENSMUSP00000002708	10090.ENSMUSP00000021968	ENSMUSG00000002633	ENSMUSG00000021506	Shh	Pitx1	608
10090.ENSMUSP00000002708	10090.ENSMUSP00000024159	ENSMUSG00000002633	ENSMUSG00000023391	Shh	Dlx2	690
10090.ENSMUSP00000002708	10090.ENSMUSP00000025521	ENSMUSG00000002633	ENSMUSG00000024619	Shh	Cdx1	510
10090.ENSMUSP00000002708	10090.ENSMUSP00000026241	ENSMUSG00000002633	ENSMUSG00000025219	Shh	Fgf8	955
10090.ENSMUSP00000002708	10090.ENSMUSP00000029587	ENSMUSG00000002633	ENSMUSG00000027967	Shh	Neurog2	478
10090.ENSMUSP00000002708	10090.ENSMUSP00000031591	ENSMUSG00000002633	ENSMUSG00000029595	Shh	Lhx5	577
10090.ENSMUSP00000002708	10090.ENSMUSP00000032180	ENSMUSG00000002633	ENSMUSG00000030093	Shh	Wnt7a	969
10090.ENSMUSP00000002708	10090.ENSMUSP00000032717	ENSMUSG00000002633	ENSMUSG00000030507	Shh	Dbx1	447
10090.ENSMUSP00000002708	10090.ENSMUSP00000033389	ENSMUSG00000002633	ENSMUSG00000031073	Shh	Fgf15	519
10090.ENSMUSP00000002708	10090.ENSMUSP00000034927	ENSMUSG00000002633	ENSMUSG00000032368	Shh	Zic1	828
10090.ENSMUSP00000002708	10090.ENSMUSP00000035020	ENSMUSG00000002633	ENSMUSG00000032446	Shh	Eomes	651
10090.ENSMUSP00000002708	10090.ENSMUSP00000036625	ENSMUSG00000002633	ENSMUSG00000035946	Shh	Gsx2	407
10090.ENSMUSP00000002708	10090.ENSMUSP00000036797	ENSMUSG00000002633	ENSMUSG00000039830	Shh	Olig2	440
10090.ENSMUSP00000002708	10090.ENSMUSP00000037136	ENSMUSG00000002633	ENSMUSG00000040035	Shh	Disp2	700
10090.ENSMUSP00000002708	10090.ENSMUSP00000042716	ENSMUSG00000002633	ENSMUSG00000035187	Shh	Nkx6-1	762
10090.ENSMUSP00000002708	10090.ENSMUSP00000042867	ENSMUSG00000002633	ENSMUSG00000036961	Shh	Wnt8b	593
10090.ENSMUSP00000002708	10090.ENSMUSP00000046026	ENSMUSG00000002633	ENSMUSG00000033726	Shh	Emx1	836
10090.ENSMUSP00000002708	10090.ENSMUSP00000046787	ENSMUSG00000002633	ENSMUSG00000035033	Shh	Tbr1	722
10090.ENSMUSP00000002708	10090.ENSMUSP00000047359	ENSMUSG00000002633	ENSMUSG00000028023	Shh	Pitx2	861
10090.ENSMUSP00000002708	10090.ENSMUSP00000056967	ENSMUSG00000002633	ENSMUSG00000024565	Shh	Sall3	543
10090.ENSMUSP00000002708	10090.ENSMUSP00000064393	ENSMUSG00000002633	ENSMUSG00000025592	Shh	Dach2	519
10090.ENSMUSP00000002708	10090.ENSMUSP00000069666	ENSMUSG00000002633	ENSMUSG00000027434	Shh	Nkx2-2	865
10090.ENSMUSP00000002708	10090.ENSMUSP00000075283	ENSMUSG00000002633	ENSMUSG00000061524	Shh	Zic2	841
10090.ENSMUSP00000002708	10090.ENSMUSP00000077354	ENSMUSG00000002633	ENSMUSG00000056854	Shh	Pou3f4	740
10090.ENSMUSP00000002708	10090.ENSMUSP00000079752	ENSMUSG00000002633	ENSMUSG00000027070	Shh	Lrp2	975
10090.ENSMUSP00000002708	10090.ENSMUSP00000087870	ENSMUSG00000002633	ENSMUSG00000027168	Shh	Pax6	952
10090.ENSMUSP00000002708	10090.ENSMUSP00000088493	ENSMUSG00000002633	ENSMUSG00000004891	Shh	Nes	424
10090.ENSMUSP00000002708	10090.ENSMUSP00000095588	ENSMUSG00000002633	ENSMUSG00000041309	Shh	Nkx6-2	728
10090.ENSMUSP00000002708	10090.ENSMUSP00000096755	ENSMUSG00000002633	ENSMUSG00000074637	Shh	Sox2	527
10090.ENSMUSP00000002708	10090.ENSMUSP00000106374	ENSMUSG00000002633	ENSMUSG00000089922	Shh	ENSMUSG00000089922	507
10090.ENSMUSP00000002708	10090.ENSMUSP00000110690	ENSMUSG00000002633	ENSMUSG00000032128	Shh	Robo3	445
10090.ENSMUSP00000002708	10090.ENSMUSP00000113690	ENSMUSG00000002633	ENSMUSG00000021848	Shh	Otx2	861
10090.ENSMUSP00000002708	10090.ENSMUSP00000114123	ENSMUSG00000002633	ENSMUSG00000062209	Shh	Erbb4	706
10090.ENSMUSP00000002708	10090.ENSMUSP00000133958	ENSMUSG00000002633	ENSMUSG00000036972	Shh	Zic4	571
10090.ENSMUSP00000002708	10090.ENSMUSP00000134661	ENSMUSG00000002633	ENSMUSG00000004231	Shh	Pax2	964
10090.ENSMUSP00000002708	10090.ENSMUSP00000136147	ENSMUSG00000002633	ENSMUSG00000095139	Shh	Pou3f2	520
10090.ENSMUSP00000003345	10090.ENSMUSP00000114123	ENSMUSG00000021314	ENSMUSG00000062209	Amph	Erbb4	527
10090.ENSMUSP00000004780	10090.ENSMUSP00000060798	ENSMUSG00000004661	ENSMUSG00000048349	Arid3b	Pou4f1	660
10090.ENSMUSP00000006508	10090.ENSMUSP00000028123	ENSMUSG00000006345	ENSMUSG00000026787	Ggt1	Gad2	922
10090.ENSMUSP00000006508	10090.ENSMUSP00000036044	ENSMUSG00000006345	ENSMUSG00000020609	Ggt1	Apob	432
10090.ENSMUSP00000006508	10090.ENSMUSP00000038351	ENSMUSG00000006345	ENSMUSG00000034227	Ggt1	Foxj1	463
10090.ENSMUSP00000006508	10090.ENSMUSP00000066779	ENSMUSG00000006345	ENSMUSG00000030108	Ggt1	Slc6a13	753
10090.ENSMUSP00000006508	10090.ENSMUSP00000113213	ENSMUSG00000006345	ENSMUSG00000057666	Ggt1	Gapdh	875
10090.ENSMUSP00000007317	10090.ENSMUSP00000023803	ENSMUSG00000020911	ENSMUSG00000023043	Krt19	Krt18	578
10090.ENSMUSP00000009039	10090.ENSMUSP00000099908	ENSMUSG00000058600	ENSMUSG00000020460	Rpl30	Rps27a	998
10090.ENSMUSP00000009039	10090.ENSMUSP00000120014	ENSMUSG00000058600	ENSMUSG00000001056	Rpl30	Nhp2	752
10090.ENSMUSP00000009039	10090.ENSMUSP00000125806	ENSMUSG00000058600	ENSMUSG00000058443	Rpl30	Rpl10-ps3	993
10090.ENSMUSP00000010319	10090.ENSMUSP00000087870	ENSMUSG00000010175	ENSMUSG00000027168	Prox1	Pax6	436
10090.ENSMUSP00000013995	10090.ENSMUSP00000060769	ENSMUSG00000028125	ENSMUSG00000063681	Abca4	Crb1	546
10090.ENSMUSP00000014174	10090.ENSMUSP00000021333	ENSMUSG00000014030	ENSMUSG00000020950	Pax5	Foxg1	569
10090.ENSMUSP00000014174	10090.ENSMUSP00000025521	ENSMUSG00000014030	ENSMUSG00000024619	Pax5	Cdx1	461
10090.ENSMUSP00000014174	10090.ENSMUSP00000026241	ENSMUSG00000014030	ENSMUSG00000025219	Pax5	Fgf8	557
10090.ENSMUSP00000014174	10090.ENSMUSP00000044938	ENSMUSG00000014030	ENSMUSG00000035158	Pax5	Mitf	790
10090.ENSMUSP00000014174	10090.ENSMUSP00000053641	ENSMUSG00000014030	ENSMUSG00000048377	Pax5	Foxi2	618
10090.ENSMUSP00000014174	10090.ENSMUSP00000113690	ENSMUSG00000014030	ENSMUSG00000021848	Pax5	Otx2	610
10090.ENSMUSP00000014917	10090.ENSMUSP00000020243	ENSMUSG00000014773	ENSMUSG00000020052	Dll1	Ascl1	923
10090.ENSMUSP00000014917	10090.ENSMUSP00000025396	ENSMUSG00000014773	ENSMUSG00000024518	Dll1	Rax	626
10090.ENSMUSP00000014917	10090.ENSMUSP00000026241	ENSMUSG00000014773	ENSMUSG00000025219	Dll1	Fgf8	530
10090.ENSMUSP00000014917	10090.ENSMUSP00000029587	ENSMUSG00000014773	ENSMUSG00000027967	Dll1	Neurog2	788
10090.ENSMUSP00000014917	10090.ENSMUSP00000036797	ENSMUSG00000014773	ENSMUSG00000039830	Dll1	Olig2	590
10090.ENSMUSP00000014917	10090.ENSMUSP00000051118	ENSMUSG00000014773	ENSMUSG00000048001	Dll1	Hes5	703
10090.ENSMUSP00000014917	10090.ENSMUSP00000058007	ENSMUSG00000014773	ENSMUSG00000035403	Dll1	Crb2	746
10090.ENSMUSP00000014917	10090.ENSMUSP00000087870	ENSMUSG00000014773	ENSMUSG00000027168	Dll1	Pax6	479
10090.ENSMUSP00000014917	10090.ENSMUSP00000099908	ENSMUSG00000014773	ENSMUSG00000020460	Dll1	Rps27a	907
10090.ENSMUSP00000014917	10090.ENSMUSP00000100615	ENSMUSG00000014773	ENSMUSG00000078202	Dll1	Nrarp	543
10090.ENSMUSP00000014917	10090.ENSMUSP00000103951	ENSMUSG00000014773	ENSMUSG00000003436	Dll1	Dll3	697
10090.ENSMUSP00000014917	10090.ENSMUSP00000114123	ENSMUSG00000014773	ENSMUSG00000062209	Dll1	Erbb4	498
10090.ENSMUSP00000016383	10090.ENSMUSP00000115237	ENSMUSG00000016239	ENSMUSG00000045179	Lonrf3	Sox3	561
10090.ENSMUSP00000016670	10090.ENSMUSP00000076130	ENSMUSG00000016526	ENSMUSG00000028680	Dyrk3	Plk3	413
10090.ENSMUSP00000017597	10090.ENSMUSP00000025778	ENSMUSG00000017453	ENSMUSG00000024827	Pipox	Gldc	939
10090.ENSMUSP00000017597	10090.ENSMUSP00000033230	ENSMUSG00000017453	ENSMUSG00000017713	Pipox	Tha1	904
10090.ENSMUSP00000018842	10090.ENSMUSP00000020243	ENSMUSG00000018698	ENSMUSG00000020052	Lhx1	Ascl1	548
10090.ENSMUSP00000018842	10090.ENSMUSP00000021333	ENSMUSG00000018698	ENSMUSG00000020950	Lhx1	Foxg1	552
10090.ENSMUSP00000018842	10090.ENSMUSP00000024159	ENSMUSG00000018698	ENSMUSG00000023391	Lhx1	Dlx2	418
10090.ENSMUSP00000018842	10090.ENSMUSP00000026241	ENSMUSG00000018698	ENSMUSG00000025219	Lhx1	Fgf8	565
10090.ENSMUSP00000018842	10090.ENSMUSP00000029587	ENSMUSG00000018698	ENSMUSG00000027967	Lhx1	Neurog2	548
10090.ENSMUSP00000018842	10090.ENSMUSP00000032717	ENSMUSG00000018698	ENSMUSG00000030507	Lhx1	Dbx1	573
10090.ENSMUSP00000018842	10090.ENSMUSP00000036797	ENSMUSG00000018698	ENSMUSG00000039830	Lhx1	Olig2	414
10090.ENSMUSP00000018842	10090.ENSMUSP00000042716	ENSMUSG00000018698	ENSMUSG00000035187	Lhx1	Nkx6-1	487
10090.ENSMUSP00000018842	10090.ENSMUSP00000047359	ENSMUSG00000018698	ENSMUSG00000028023	Lhx1	Pitx2	408
10090.ENSMUSP00000018842	10090.ENSMUSP00000049039	ENSMUSG00000018698	ENSMUSG00000035277	Lhx1	Arx	536
10090.ENSMUSP00000018842	10090.ENSMUSP00000069666	ENSMUSG00000018698	ENSMUSG00000027434	Lhx1	Nkx2-2	557
10090.ENSMUSP00000018842	10090.ENSMUSP00000069728	ENSMUSG00000018698	ENSMUSG00000053129	Lhx1	Gsx1	509
10090.ENSMUSP00000018842	10090.ENSMUSP00000106374	ENSMUSG00000018698	ENSMUSG00000089922	Lhx1	ENSMUSG00000089922	537
10090.ENSMUSP00000018842	10090.ENSMUSP00000134661	ENSMUSG00000018698	ENSMUSG00000004231	Lhx1	Pax2	654
10090.ENSMUSP00000019701	10090.ENSMUSP00000086207	ENSMUSG00000031383	ENSMUSG00000022610	Dusp9	Mapk12	963
10090.ENSMUSP00000019701	10090.ENSMUSP00000125355	ENSMUSG00000031383	ENSMUSG00000016624	Dusp9	Phf21b	416
10090.ENSMUSP00000019708	10090.ENSMUSP00000060798	ENSMUSG00000019564	ENSMUSG00000048349	Arid3a	Pou4f1	660
10090.ENSMUSP00000019938	10090.ENSMUSP00000021333	ENSMUSG00000019803	ENSMUSG00000020950	Nr2e1	Foxg1	469
10090.ENSMUSP00000019938	10090.ENSMUSP00000026036	ENSMUSG00000019803	ENSMUSG00000025056	Nr2e1	Nr0b1	905
10090.ENSMUSP00000019938	10090.ENSMUSP00000028084	ENSMUSG00000019803	ENSMUSG00000026751	Nr2e1	Nr5a1	908
10090.ENSMUSP00000019938	10090.ENSMUSP00000046026	ENSMUSG00000019803	ENSMUSG00000033726	Nr2e1	Emx1	714
10090.ENSMUSP00000019938	10090.ENSMUSP00000075624	ENSMUSG00000019803	ENSMUSG00000063972	Nr2e1	Nr6a1	906
10090.ENSMUSP00000019938	10090.ENSMUSP00000087870	ENSMUSG00000019803	ENSMUSG00000027168	Nr2e1	Pax6	495
10090.ENSMUSP00000019938	10090.ENSMUSP00000113690	ENSMUSG00000019803	ENSMUSG00000021848	Nr2e1	Otx2	412
10090.ENSMUSP00000019938	10090.ENSMUSP00000134661	ENSMUSG00000019803	ENSMUSG00000004231	Nr2e1	Pax2	456
10090.ENSMUSP00000020024	10090.ENSMUSP00000020243	ENSMUSG00000019874	ENSMUSG00000020052	Fabp7	Ascl1	429
10090.ENSMUSP00000020024	10090.ENSMUSP00000036797	ENSMUSG00000019874	ENSMUSG00000039830	Fabp7	Olig2	528
10090.ENSMUSP00000020024	10090.ENSMUSP00000077354	ENSMUSG00000019874	ENSMUSG00000056854	Fabp7	Pou3f4	537
10090.ENSMUSP00000020024	10090.ENSMUSP00000087870	ENSMUSG00000019874	ENSMUSG00000027168	Fabp7	Pax6	862
10090.ENSMUSP00000020024	10090.ENSMUSP00000088493	ENSMUSG00000019874	ENSMUSG00000004891	Fabp7	Nes	476
10090.ENSMUSP00000020024	10090.ENSMUSP00000102443	ENSMUSG00000019874	ENSMUSG00000028519	Fabp7	Dab1	697
10090.ENSMUSP00000020024	10090.ENSMUSP00000114123	ENSMUSG00000019874	ENSMUSG00000062209	Fabp7	Erbb4	534
10090.ENSMUSP00000020024	10090.ENSMUSP00000136147	ENSMUSG00000019874	ENSMUSG00000095139	Fabp7	Pou3f2	782
10090.ENSMUSP00000020024	10090.ENSMUSP00000137203	ENSMUSG00000019874	ENSMUSG00000096014	Fabp7	Sox1	457
10090.ENSMUSP00000020024	10090.ENSMUSP00000137374	ENSMUSG00000019874	ENSMUSG00000090125	Fabp7	Pou3f1	517
10090.ENSMUSP00000020243	10090.ENSMUSP00000021333	ENSMUSG00000020052	ENSMUSG00000020950	Ascl1	Foxg1	908
10090.ENSMUSP00000020243	10090.ENSMUSP00000021665	ENSMUSG00000020052	ENSMUSG00000021239	Ascl1	Vsx2	954
10090.ENSMUSP00000020243	10090.ENSMUSP00000024159	ENSMUSG00000020052	ENSMUSG00000023391	Ascl1	Dlx2	951
10090.ENSMUSP00000020243	10090.ENSMUSP00000026241	ENSMUSG00000020052	ENSMUSG00000025219	Ascl1	Fgf8	561
10090.ENSMUSP00000020243	10090.ENSMUSP00000028123	ENSMUSG00000020052	ENSMUSG00000026787	Ascl1	Gad2	526
10090.ENSMUSP00000020243	10090.ENSMUSP00000029587	ENSMUSG00000020052	ENSMUSG00000027967	Ascl1	Neurog2	977
10090.ENSMUSP00000020243	10090.ENSMUSP00000032180	ENSMUSG00000020052	ENSMUSG00000030093	Ascl1	Wnt7a	524
10090.ENSMUSP00000020243	10090.ENSMUSP00000032717	ENSMUSG00000020052	ENSMUSG00000030507	Ascl1	Dbx1	598
10090.ENSMUSP00000020243	10090.ENSMUSP00000034927	ENSMUSG00000020052	ENSMUSG00000032368	Ascl1	Zic1	486
10090.ENSMUSP00000020243	10090.ENSMUSP00000035020	ENSMUSG00000020052	ENSMUSG00000032446	Ascl1	Eomes	576
10090.ENSMUSP00000020243	10090.ENSMUSP00000036625	ENSMUSG00000020052	ENSMUSG00000035946	Ascl1	Gsx2	757
10090.ENSMUSP00000020243	10090.ENSMUSP00000036797	ENSMUSG00000020052	ENSMUSG00000039830	Ascl1	Olig2	783
10090.ENSMUSP00000020243	10090.ENSMUSP00000042716	ENSMUSG00000020052	ENSMUSG00000035187	Ascl1	Nkx6-1	540
10090.ENSMUSP00000020243	10090.ENSMUSP00000046026	ENSMUSG00000020052	ENSMUSG00000033726	Ascl1	Emx1	690
10090.ENSMUSP00000020243	10090.ENSMUSP00000046787	ENSMUSG00000020052	ENSMUSG00000035033	Ascl1	Tbr1	645
10090.ENSMUSP00000020243	10090.ENSMUSP00000051118	ENSMUSG00000020052	ENSMUSG00000048001	Ascl1	Hes5	769
10090.ENSMUSP00000020243	10090.ENSMUSP00000060798	ENSMUSG00000020052	ENSMUSG00000048349	Ascl1	Pou4f1	621
10090.ENSMUSP00000020243	10090.ENSMUSP00000069666	ENSMUSG00000020052	ENSMUSG00000027434	Ascl1	Nkx2-2	767
10090.ENSMUSP00000020243	10090.ENSMUSP00000069728	ENSMUSG00000020052	ENSMUSG00000053129	Ascl1	Gsx1	940
10090.ENSMUSP00000020243	10090.ENSMUSP00000087870	ENSMUSG00000020052	ENSMUSG00000027168	Ascl1	Pax6	852
10090.ENSMUSP00000020243	10090.ENSMUSP00000088322	ENSMUSG00000020052	ENSMUSG00000068859	Ascl1	Sp9	417
10090.ENSMUSP00000020243	10090.ENSMUSP00000088493	ENSMUSG00000020052	ENSMUSG00000004891	Ascl1	Nes	416
10090.ENSMUSP00000020243	10090.ENSMUSP00000096755	ENSMUSG00000020052	ENSMUSG00000074637	Ascl1	Sox2	528
10090.ENSMUSP00000020243	10090.ENSMUSP00000106374	ENSMUSG00000020052	ENSMUSG00000089922	Ascl1	ENSMUSG00000089922	909
10090.ENSMUSP00000020243	10090.ENSMUSP00000113690	ENSMUSG00000020052	ENSMUSG00000021848	Ascl1	Otx2	925
10090.ENSMUSP00000020243	10090.ENSMUSP00000124091	ENSMUSG00000020052	ENSMUSG00000049641	Ascl1	Vgll2	614
10090.ENSMUSP00000020243	10090.ENSMUSP00000134661	ENSMUSG00000020052	ENSMUSG00000004231	Ascl1	Pax2	570
10090.ENSMUSP00000020243	10090.ENSMUSP00000136147	ENSMUSG00000020052	ENSMUSG00000095139	Ascl1	Pou3f2	667
10090.ENSMUSP00000020243	10090.ENSMUSP00000137203	ENSMUSG00000020052	ENSMUSG00000096014	Ascl1	Sox1	564
10090.ENSMUSP00000020507	10090.ENSMUSP00000024159	ENSMUSG00000057967	ENSMUSG00000023391	Fgf18	Dlx2	675
10090.ENSMUSP00000020507	10090.ENSMUSP00000025521	ENSMUSG00000057967	ENSMUSG00000024619	Fgf18	Cdx1	422
10090.ENSMUSP00000020507	10090.ENSMUSP00000026241	ENSMUSG00000057967	ENSMUSG00000025219	Fgf18	Fgf8	905
10090.ENSMUSP00000020507	10090.ENSMUSP00000033389	ENSMUSG00000057967	ENSMUSG00000031073	Fgf18	Fgf15	962
10090.ENSMUSP00000020507	10090.ENSMUSP00000050933	ENSMUSG00000057967	ENSMUSG00000044220	Fgf18	Nkx2-3	527
10090.ENSMUSP00000020507	10090.ENSMUSP00000066690	ENSMUSG00000057967	ENSMUSG00000054160	Fgf18	Nkx2-4	507
10090.ENSMUSP00000020507	10090.ENSMUSP00000069666	ENSMUSG00000057967	ENSMUSG00000027434	Fgf18	Nkx2-2	536
10090.ENSMUSP00000020507	10090.ENSMUSP00000072425	ENSMUSG00000057967	ENSMUSG00000058669	Fgf18	Nkx2-9	514
10090.ENSMUSP00000020507	10090.ENSMUSP00000113690	ENSMUSG00000057967	ENSMUSG00000021848	Fgf18	Otx2	562
10090.ENSMUSP00000020507	10090.ENSMUSP00000114123	ENSMUSG00000057967	ENSMUSG00000062209	Fgf18	Erbb4	476
10090.ENSMUSP00000020939	10090.ENSMUSP00000033882	ENSMUSG00000020598	ENSMUSG00000031491	Nrcam	Chrna6	410
10090.ENSMUSP00000020939	10090.ENSMUSP00000035129	ENSMUSG00000020598	ENSMUSG00000032537	Nrcam	Ephb1	726
10090.ENSMUSP00000020939	10090.ENSMUSP00000051618	ENSMUSG00000020598	ENSMUSG00000043518	Nrcam	Rai2	414
10090.ENSMUSP00000020939	10090.ENSMUSP00000075283	ENSMUSG00000020598	ENSMUSG00000061524	Nrcam	Zic2	426
10090.ENSMUSP00000020939	10090.ENSMUSP00000088056	ENSMUSG00000020598	ENSMUSG00000068748	Nrcam	Ptprz1	600
10090.ENSMUSP00000020939	10090.ENSMUSP00000110288	ENSMUSG00000020598	ENSMUSG00000039419	Nrcam	Cntnap2	868
10090.ENSMUSP00000020939	10090.ENSMUSP00000125700	ENSMUSG00000020598	ENSMUSG00000045994	Nrcam	B3gat1	414
10090.ENSMUSP00000021333	10090.ENSMUSP00000022195	ENSMUSG00000020950	ENSMUSG00000021685	Foxg1	Otp	499
10090.ENSMUSP00000021333	10090.ENSMUSP00000024159	ENSMUSG00000020950	ENSMUSG00000023391	Foxg1	Dlx2	790
10090.ENSMUSP00000021333	10090.ENSMUSP00000026241	ENSMUSG00000020950	ENSMUSG00000025219	Foxg1	Fgf8	927
10090.ENSMUSP00000021333	10090.ENSMUSP00000027269	ENSMUSG00000020950	ENSMUSG00000026100	Foxg1	Mstn	595
10090.ENSMUSP00000021333	10090.ENSMUSP00000029587	ENSMUSG00000020950	ENSMUSG00000027967	Foxg1	Neurog2	511
10090.ENSMUSP00000021333	10090.ENSMUSP00000031591	ENSMUSG00000020950	ENSMUSG00000029595	Foxg1	Lhx5	646
10090.ENSMUSP00000021333	10090.ENSMUSP00000032717	ENSMUSG00000020950	ENSMUSG00000030507	Foxg1	Dbx1	416
10090.ENSMUSP00000021333	10090.ENSMUSP00000034927	ENSMUSG00000020950	ENSMUSG00000032368	Foxg1	Zic1	524
10090.ENSMUSP00000021333	10090.ENSMUSP00000035020	ENSMUSG00000020950	ENSMUSG00000032446	Foxg1	Eomes	510
10090.ENSMUSP00000021333	10090.ENSMUSP00000035976	ENSMUSG00000020950	ENSMUSG00000034777	Foxg1	Vax2	467
10090.ENSMUSP00000021333	10090.ENSMUSP00000036625	ENSMUSG00000020950	ENSMUSG00000035946	Foxg1	Gsx2	604
10090.ENSMUSP00000021333	10090.ENSMUSP00000036797	ENSMUSG00000020950	ENSMUSG00000039830	Foxg1	Olig2	410
10090.ENSMUSP00000021333	10090.ENSMUSP00000042867	ENSMUSG00000020950	ENSMUSG00000036961	Foxg1	Wnt8b	517
10090.ENSMUSP00000021333	10090.ENSMUSP00000043826	ENSMUSG00000020950	ENSMUSG00000041653	Foxg1	Pnpla3	594
10090.ENSMUSP00000021333	10090.ENSMUSP00000046026	ENSMUSG00000020950	ENSMUSG00000033726	Foxg1	Emx1	756
10090.ENSMUSP00000021333	10090.ENSMUSP00000046787	ENSMUSG00000020950	ENSMUSG00000035033	Foxg1	Tbr1	659
10090.ENSMUSP00000021333	10090.ENSMUSP00000049039	ENSMUSG00000020950	ENSMUSG00000035277	Foxg1	Arx	430
10090.ENSMUSP00000021333	10090.ENSMUSP00000065466	ENSMUSG00000020950	ENSMUSG00000034115	Foxg1	Scn11a	434
10090.ENSMUSP00000021333	10090.ENSMUSP00000075283	ENSMUSG00000020950	ENSMUSG00000061524	Foxg1	Zic2	539
10090.ENSMUSP00000021333	10090.ENSMUSP00000087870	ENSMUSG00000020950	ENSMUSG00000027168	Foxg1	Pax6	854
10090.ENSMUSP00000021333	10090.ENSMUSP00000088322	ENSMUSG00000020950	ENSMUSG00000068859	Foxg1	Sp9	429
10090.ENSMUSP00000021333	10090.ENSMUSP00000096755	ENSMUSG00000020950	ENSMUSG00000074637	Foxg1	Sox2	457
10090.ENSMUSP00000021333	10090.ENSMUSP00000113690	ENSMUSG00000020950	ENSMUSG00000021848	Foxg1	Otx2	739
10090.ENSMUSP00000021333	10090.ENSMUSP00000134661	ENSMUSG00000020950	ENSMUSG00000004231	Foxg1	Pax2	732
10090.ENSMUSP00000021333	10090.ENSMUSP00000134642	ENSMUSG00000020950	ENSMUSG00000006270	Foxg1	Vax1	447
10090.ENSMUSP00000021333	10090.ENSMUSP00000137203	ENSMUSG00000020950	ENSMUSG00000096014	Foxg1	Sox1	525
10090.ENSMUSP00000021519	10090.ENSMUSP00000021665	ENSMUSG00000021099	ENSMUSG00000021239	Six6	Vsx2	677
10090.ENSMUSP00000021519	10090.ENSMUSP00000021968	ENSMUSG00000021099	ENSMUSG00000021506	Six6	Pitx1	429
10090.ENSMUSP00000021519	10090.ENSMUSP00000025396	ENSMUSG00000021099	ENSMUSG00000024518	Six6	Rax	474
10090.ENSMUSP00000021519	10090.ENSMUSP00000025521	ENSMUSG00000021099	ENSMUSG00000024619	Six6	Cdx1	664
10090.ENSMUSP00000021519	10090.ENSMUSP00000035976	ENSMUSG00000021099	ENSMUSG00000034777	Six6	Vax2	647
10090.ENSMUSP00000021519	10090.ENSMUSP00000047359	ENSMUSG00000021099	ENSMUSG00000028023	Six6	Pitx2	495
10090.ENSMUSP00000021519	10090.ENSMUSP00000056967	ENSMUSG00000021099	ENSMUSG00000024565	Six6	Sall3	423
10090.ENSMUSP00000021519	10090.ENSMUSP00000064393	ENSMUSG00000021099	ENSMUSG00000025592	Six6	Dach2	826
10090.ENSMUSP00000021519	10090.ENSMUSP00000087870	ENSMUSG00000021099	ENSMUSG00000027168	Six6	Pax6	981
10090.ENSMUSP00000021519	10090.ENSMUSP00000113690	ENSMUSG00000021099	ENSMUSG00000021848	Six6	Otx2	811
10090.ENSMUSP00000021519	10090.ENSMUSP00000134661	ENSMUSG00000021099	ENSMUSG00000004231	Six6	Pax2	627
10090.ENSMUSP00000021519	10090.ENSMUSP00000137203	ENSMUSG00000021099	ENSMUSG00000096014	Six6	Sox1	431
10090.ENSMUSP00000021665	10090.ENSMUSP00000027740	ENSMUSG00000021239	ENSMUSG00000026468	Vsx2	Lhx4	503
10090.ENSMUSP00000021665	10090.ENSMUSP00000029587	ENSMUSG00000021239	ENSMUSG00000027967	Vsx2	Neurog2	568
10090.ENSMUSP00000021665	10090.ENSMUSP00000033389	ENSMUSG00000021239	ENSMUSG00000031073	Vsx2	Fgf15	472
10090.ENSMUSP00000021665	10090.ENSMUSP00000035976	ENSMUSG00000021239	ENSMUSG00000034777	Vsx2	Vax2	768
10090.ENSMUSP00000021665	10090.ENSMUSP00000036797	ENSMUSG00000021239	ENSMUSG00000039830	Vsx2	Olig2	537
10090.ENSMUSP00000021665	10090.ENSMUSP00000044938	ENSMUSG00000021239	ENSMUSG00000035158	Vsx2	Mitf	766
10090.ENSMUSP00000021665	10090.ENSMUSP00000060798	ENSMUSG00000021239	ENSMUSG00000048349	Vsx2	Pou4f1	698
10090.ENSMUSP00000021665	10090.ENSMUSP00000069666	ENSMUSG00000021239	ENSMUSG00000027434	Vsx2	Nkx2-2	562
10090.ENSMUSP00000021665	10090.ENSMUSP00000087870	ENSMUSG00000021239	ENSMUSG00000027168	Vsx2	Pax6	576
10090.ENSMUSP00000021665	10090.ENSMUSP00000088493	ENSMUSG00000021239	ENSMUSG00000004891	Vsx2	Nes	727
10090.ENSMUSP00000021665	10090.ENSMUSP00000096755	ENSMUSG00000021239	ENSMUSG00000074637	Vsx2	Sox2	408
10090.ENSMUSP00000021665	10090.ENSMUSP00000134642	ENSMUSG00000021239	ENSMUSG00000006270	Vsx2	Vax1	755
10090.ENSMUSP00000021665	10090.ENSMUSP00000134661	ENSMUSG00000021239	ENSMUSG00000004231	Vsx2	Pax2	617
10090.ENSMUSP00000021898	10090.ENSMUSP00000067085	ENSMUSG00000021448	ENSMUSG00000054667	Shc3	Irs4	519
10090.ENSMUSP00000021898	10090.ENSMUSP00000086207	ENSMUSG00000021448	ENSMUSG00000022610	Shc3	Mapk12	484
10090.ENSMUSP00000021898	10090.ENSMUSP00000114123	ENSMUSG00000021448	ENSMUSG00000062209	Shc3	Erbb4	981
10090.ENSMUSP00000021968	10090.ENSMUSP00000026241	ENSMUSG00000021506	ENSMUSG00000025219	Pitx1	Fgf8	949
10090.ENSMUSP00000021968	10090.ENSMUSP00000027740	ENSMUSG00000021506	ENSMUSG00000026468	Pitx1	Lhx4	759
10090.ENSMUSP00000021968	10090.ENSMUSP00000028084	ENSMUSG00000021506	ENSMUSG00000026751	Pitx1	Nr5a1	967
10090.ENSMUSP00000021968	10090.ENSMUSP00000028123	ENSMUSG00000021506	ENSMUSG00000026787	Pitx1	Gad2	418
10090.ENSMUSP00000021968	10090.ENSMUSP00000036299	ENSMUSG00000021506	ENSMUSG00000037771	Pitx1	Slc32a1	677
10090.ENSMUSP00000021968	10090.ENSMUSP00000056967	ENSMUSG00000021506	ENSMUSG00000024565	Pitx1	Sall3	516
10090.ENSMUSP00000021968	10090.ENSMUSP00000077354	ENSMUSG00000021506	ENSMUSG00000056854	Pitx1	Pou3f4	530
10090.ENSMUSP00000021968	10090.ENSMUSP00000136147	ENSMUSG00000021506	ENSMUSG00000095139	Pitx1	Pou3f2	413
10090.ENSMUSP00000022108	10090.ENSMUSP00000088056	ENSMUSG00000021613	ENSMUSG00000068748	Hapln1	Ptprz1	514
10090.ENSMUSP00000022195	10090.ENSMUSP00000027740	ENSMUSG00000021685	ENSMUSG00000026468	Otp	Lhx4	411
10090.ENSMUSP00000022195	10090.ENSMUSP00000106374	ENSMUSG00000021685	ENSMUSG00000089922	Otp	ENSMUSG00000089922	490
10090.ENSMUSP00000022195	10090.ENSMUSP00000109734	ENSMUSG00000021685	ENSMUSG00000051596	Otp	Otop1	537
10090.ENSMUSP00000022195	10090.ENSMUSP00000136147	ENSMUSG00000021685	ENSMUSG00000095139	Otp	Pou3f2	514
10090.ENSMUSP00000022725	10090.ENSMUSP00000025181	ENSMUSG00000022129	ENSMUSG00000061232	Dct	H2-K1	456
10090.ENSMUSP00000022725	10090.ENSMUSP00000044938	ENSMUSG00000022129	ENSMUSG00000035158	Dct	Mitf	517
10090.ENSMUSP00000022725	10090.ENSMUSP00000051869	ENSMUSG00000022129	ENSMUSG00000025359	Dct	Pmel	869
10090.ENSMUSP00000022725	10090.ENSMUSP00000087870	ENSMUSG00000022129	ENSMUSG00000027168	Dct	Pax6	475
10090.ENSMUSP00000022725	10090.ENSMUSP00000113213	ENSMUSG00000022129	ENSMUSG00000057666	Dct	Gapdh	637
10090.ENSMUSP00000022725	10090.ENSMUSP00000113690	ENSMUSG00000022129	ENSMUSG00000021848	Dct	Otx2	736
10090.ENSMUSP00000023486	10090.ENSMUSP00000113213	ENSMUSG00000022797	ENSMUSG00000057666	Tfrc	Gapdh	461
10090.ENSMUSP00000023486	10090.ENSMUSP00000114123	ENSMUSG00000022797	ENSMUSG00000062209	Tfrc	Erbb4	501
10090.ENSMUSP00000023670	10090.ENSMUSP00000078384	ENSMUSG00000022949	ENSMUSG00000030428	Clic6	Ttyh1	552
10090.ENSMUSP00000023803	10090.ENSMUSP00000048218	ENSMUSG00000023043	ENSMUSG00000035783	Krt18	Acta2	412
10090.ENSMUSP00000023803	10090.ENSMUSP00000113213	ENSMUSG00000023043	ENSMUSG00000057666	Krt18	Gapdh	412
10090.ENSMUSP00000023840	10090.ENSMUSP00000066381	ENSMUSG00000023078	ENSMUSG00000024553	Cxcl13	Galr1	900
10090.ENSMUSP00000024005	10090.ENSMUSP00000034699	ENSMUSG00000023236	ENSMUSG00000032181	Scg5	Scg3	652
10090.ENSMUSP00000024005	10090.ENSMUSP00000040342	ENSMUSG00000023236	ENSMUSG00000039278	Scg5	Pcsk1n	495
10090.ENSMUSP00000024005	10090.ENSMUSP00000087870	ENSMUSG00000023236	ENSMUSG00000027168	Scg5	Pax6	754
10090.ENSMUSP00000024005	10090.ENSMUSP00000099334	ENSMUSG00000023236	ENSMUSG00000027581	Scg5	Stmn3	440
10090.ENSMUSP00000024159	10090.ENSMUSP00000025946	ENSMUSG00000023391	ENSMUSG00000024987	Dlx2	Cyp26a1	580
10090.ENSMUSP00000024159	10090.ENSMUSP00000026036	ENSMUSG00000023391	ENSMUSG00000025056	Dlx2	Nr0b1	668
10090.ENSMUSP00000024159	10090.ENSMUSP00000026241	ENSMUSG00000023391	ENSMUSG00000025219	Dlx2	Fgf8	970
10090.ENSMUSP00000024159	10090.ENSMUSP00000028123	ENSMUSG00000023391	ENSMUSG00000026787	Dlx2	Gad2	552
10090.ENSMUSP00000024159	10090.ENSMUSP00000029587	ENSMUSG00000023391	ENSMUSG00000027967	Dlx2	Neurog2	567
10090.ENSMUSP00000024159	10090.ENSMUSP00000031591	ENSMUSG00000023391	ENSMUSG00000029595	Dlx2	Lhx5	435
10090.ENSMUSP00000024159	10090.ENSMUSP00000032180	ENSMUSG00000023391	ENSMUSG00000030093	Dlx2	Wnt7a	415
10090.ENSMUSP00000024159	10090.ENSMUSP00000033389	ENSMUSG00000023391	ENSMUSG00000031073	Dlx2	Fgf15	702
10090.ENSMUSP00000024159	10090.ENSMUSP00000035020	ENSMUSG00000023391	ENSMUSG00000032446	Dlx2	Eomes	556
10090.ENSMUSP00000024159	10090.ENSMUSP00000036797	ENSMUSG00000023391	ENSMUSG00000039830	Dlx2	Olig2	625
10090.ENSMUSP00000024159	10090.ENSMUSP00000038351	ENSMUSG00000023391	ENSMUSG00000034227	Dlx2	Foxj1	845
10090.ENSMUSP00000024159	10090.ENSMUSP00000042867	ENSMUSG00000023391	ENSMUSG00000036961	Dlx2	Wnt8b	530
10090.ENSMUSP00000024159	10090.ENSMUSP00000046787	ENSMUSG00000023391	ENSMUSG00000035033	Dlx2	Tbr1	845
10090.ENSMUSP00000024159	10090.ENSMUSP00000064393	ENSMUSG00000023391	ENSMUSG00000025592	Dlx2	Dach2	442
10090.ENSMUSP00000024159	10090.ENSMUSP00000073105	ENSMUSG00000023391	ENSMUSG00000062432	Dlx2	Cyp26c1	555
10090.ENSMUSP00000024159	10090.ENSMUSP00000088322	ENSMUSG00000023391	ENSMUSG00000068859	Dlx2	Sp9	495
10090.ENSMUSP00000024159	10090.ENSMUSP00000106374	ENSMUSG00000023391	ENSMUSG00000089922	Dlx2	ENSMUSG00000089922	551
10090.ENSMUSP00000024159	10090.ENSMUSP00000124091	ENSMUSG00000023391	ENSMUSG00000049641	Dlx2	Vgll2	646
10090.ENSMUSP00000024159	10090.ENSMUSP00000134661	ENSMUSG00000023391	ENSMUSG00000004231	Dlx2	Pax2	434
10090.ENSMUSP00000024159	10090.ENSMUSP00000137374	ENSMUSG00000023391	ENSMUSG00000090125	Dlx2	Pou3f1	470
10090.ENSMUSP00000024238	10090.ENSMUSP00000039660	ENSMUSG00000023473	ENSMUSG00000036904	Celsr3	Fzd8	657
10090.ENSMUSP00000024238	10090.ENSMUSP00000067783	ENSMUSG00000023473	ENSMUSG00000045005	Celsr3	Fzd5	610
10090.ENSMUSP00000025181	10090.ENSMUSP00000035020	ENSMUSG00000061232	ENSMUSG00000032446	H2-K1	Eomes	451
10090.ENSMUSP00000025181	10090.ENSMUSP00000051869	ENSMUSG00000061232	ENSMUSG00000025359	H2-K1	Pmel	739
10090.ENSMUSP00000025181	10090.ENSMUSP00000084918	ENSMUSG00000061232	ENSMUSG00000053279	H2-K1	Aldh1a1	410
10090.ENSMUSP00000025396	10090.ENSMUSP00000050445	ENSMUSG00000024518	ENSMUSG00000044518	Rax	Foxe3	492
10090.ENSMUSP00000025477	10090.ENSMUSP00000049474	ENSMUSG00000056812	ENSMUSG00000033948	St8sia3	Zswim5	478
10090.ENSMUSP00000025521	10090.ENSMUSP00000025946	ENSMUSG00000024619	ENSMUSG00000024987	Cdx1	Cyp26a1	472
10090.ENSMUSP00000025521	10090.ENSMUSP00000026241	ENSMUSG00000024619	ENSMUSG00000025219	Cdx1	Fgf8	624
10090.ENSMUSP00000025521	10090.ENSMUSP00000032180	ENSMUSG00000024619	ENSMUSG00000030093	Cdx1	Wnt7a	409
10090.ENSMUSP00000025521	10090.ENSMUSP00000033389	ENSMUSG00000024619	ENSMUSG00000031073	Cdx1	Fgf15	444
10090.ENSMUSP00000025521	10090.ENSMUSP00000035020	ENSMUSG00000024619	ENSMUSG00000032446	Cdx1	Eomes	412
10090.ENSMUSP00000025521	10090.ENSMUSP00000050933	ENSMUSG00000024619	ENSMUSG00000044220	Cdx1	Nkx2-3	462
10090.ENSMUSP00000025521	10090.ENSMUSP00000067085	ENSMUSG00000024619	ENSMUSG00000054667	Cdx1	Irs4	535
10090.ENSMUSP00000025521	10090.ENSMUSP00000096755	ENSMUSG00000024619	ENSMUSG00000074637	Cdx1	Sox2	907
10090.ENSMUSP00000025521	10090.ENSMUSP00000113690	ENSMUSG00000024619	ENSMUSG00000021848	Cdx1	Otx2	599
10090.ENSMUSP00000025521	10090.ENSMUSP00000134661	ENSMUSG00000024619	ENSMUSG00000004231	Cdx1	Pax2	535
10090.ENSMUSP00000025778	10090.ENSMUSP00000028223	ENSMUSG00000024827	ENSMUSG00000026866	Gldc	Kynu	465
10090.ENSMUSP00000025778	10090.ENSMUSP00000033230	ENSMUSG00000024827	ENSMUSG00000017713	Gldc	Tha1	923
10090.ENSMUSP00000025778	10090.ENSMUSP00000035230	ENSMUSG00000024827	ENSMUSG00000032607	Gldc	Amt	999
10090.ENSMUSP00000025778	10090.ENSMUSP00000035417	ENSMUSG00000024827	ENSMUSG00000041237	Gldc	Pklr	473
10090.ENSMUSP00000025778	10090.ENSMUSP00000084918	ENSMUSG00000024827	ENSMUSG00000053279	Gldc	Aldh1a1	485
10090.ENSMUSP00000025778	10090.ENSMUSP00000099908	ENSMUSG00000024827	ENSMUSG00000020460	Gldc	Rps27a	424
10090.ENSMUSP00000025818	10090.ENSMUSP00000114123	ENSMUSG00000024883	ENSMUSG00000062209	Rin1	Erbb4	575
10090.ENSMUSP00000025946	10090.ENSMUSP00000026241	ENSMUSG00000024987	ENSMUSG00000025219	Cyp26a1	Fgf8	528
10090.ENSMUSP00000025946	10090.ENSMUSP00000055048	ENSMUSG00000024987	ENSMUSG00000048978	Cyp26a1	Nrsn1	435
10090.ENSMUSP00000025946	10090.ENSMUSP00000084918	ENSMUSG00000024987	ENSMUSG00000053279	Cyp26a1	Aldh1a1	979
10090.ENSMUSP00000026036	10090.ENSMUSP00000028084	ENSMUSG00000025056	ENSMUSG00000026751	Nr0b1	Nr5a1	999
10090.ENSMUSP00000026036	10090.ENSMUSP00000029061	ENSMUSG00000025056	ENSMUSG00000027547	Nr0b1	Sall4	723
10090.ENSMUSP00000026036	10090.ENSMUSP00000075624	ENSMUSG00000025056	ENSMUSG00000063972	Nr0b1	Nr6a1	933
10090.ENSMUSP00000026036	10090.ENSMUSP00000096755	ENSMUSG00000025056	ENSMUSG00000074637	Nr0b1	Sox2	412
10090.ENSMUSP00000026241	10090.ENSMUSP00000029587	ENSMUSG00000025219	ENSMUSG00000027967	Fgf8	Neurog2	527
10090.ENSMUSP00000026241	10090.ENSMUSP00000032180	ENSMUSG00000025219	ENSMUSG00000030093	Fgf8	Wnt7a	687
10090.ENSMUSP00000026241	10090.ENSMUSP00000032717	ENSMUSG00000025219	ENSMUSG00000030507	Fgf8	Dbx1	410
10090.ENSMUSP00000026241	10090.ENSMUSP00000033389	ENSMUSG00000025219	ENSMUSG00000031073	Fgf8	Fgf15	994
10090.ENSMUSP00000026241	10090.ENSMUSP00000034927	ENSMUSG00000025219	ENSMUSG00000032368	Fgf8	Zic1	488
10090.ENSMUSP00000026241	10090.ENSMUSP00000035020	ENSMUSG00000025219	ENSMUSG00000032446	Fgf8	Eomes	451
10090.ENSMUSP00000026241	10090.ENSMUSP00000036625	ENSMUSG00000025219	ENSMUSG00000035946	Fgf8	Gsx2	447
10090.ENSMUSP00000026241	10090.ENSMUSP00000042867	ENSMUSG00000025219	ENSMUSG00000036961	Fgf8	Wnt8b	811
10090.ENSMUSP00000026241	10090.ENSMUSP00000046026	ENSMUSG00000025219	ENSMUSG00000033726	Fgf8	Emx1	753
10090.ENSMUSP00000026241	10090.ENSMUSP00000046787	ENSMUSG00000025219	ENSMUSG00000035033	Fgf8	Tbr1	525
10090.ENSMUSP00000026241	10090.ENSMUSP00000047359	ENSMUSG00000025219	ENSMUSG00000028023	Fgf8	Pitx2	955
10090.ENSMUSP00000026241	10090.ENSMUSP00000050933	ENSMUSG00000025219	ENSMUSG00000044220	Fgf8	Nkx2-3	598
10090.ENSMUSP00000026241	10090.ENSMUSP00000058007	ENSMUSG00000025219	ENSMUSG00000035403	Fgf8	Crb2	437
10090.ENSMUSP00000026241	10090.ENSMUSP00000066690	ENSMUSG00000025219	ENSMUSG00000054160	Fgf8	Nkx2-4	601
10090.ENSMUSP00000026241	10090.ENSMUSP00000069666	ENSMUSG00000025219	ENSMUSG00000027434	Fgf8	Nkx2-2	756
10090.ENSMUSP00000026241	10090.ENSMUSP00000072425	ENSMUSG00000025219	ENSMUSG00000058669	Fgf8	Nkx2-9	580
10090.ENSMUSP00000026241	10090.ENSMUSP00000075283	ENSMUSG00000025219	ENSMUSG00000061524	Fgf8	Zic2	413
10090.ENSMUSP00000026241	10090.ENSMUSP00000084918	ENSMUSG00000025219	ENSMUSG00000053279	Fgf8	Aldh1a1	602
10090.ENSMUSP00000026241	10090.ENSMUSP00000087870	ENSMUSG00000025219	ENSMUSG00000027168	Fgf8	Pax6	813
10090.ENSMUSP00000026241	10090.ENSMUSP00000088322	ENSMUSG00000025219	ENSMUSG00000068859	Fgf8	Sp9	892
10090.ENSMUSP00000026241	10090.ENSMUSP00000096755	ENSMUSG00000025219	ENSMUSG00000074637	Fgf8	Sox2	949
10090.ENSMUSP00000026241	10090.ENSMUSP00000106374	ENSMUSG00000025219	ENSMUSG00000089922	Fgf8	ENSMUSG00000089922	925
10090.ENSMUSP00000026241	10090.ENSMUSP00000113690	ENSMUSG00000025219	ENSMUSG00000021848	Fgf8	Otx2	989
10090.ENSMUSP00000026241	10090.ENSMUSP00000114123	ENSMUSG00000025219	ENSMUSG00000062209	Fgf8	Erbb4	505
10090.ENSMUSP00000026241	10090.ENSMUSP00000115237	ENSMUSG00000025219	ENSMUSG00000045179	Fgf8	Sox3	484
10090.ENSMUSP00000026241	10090.ENSMUSP00000134661	ENSMUSG00000025219	ENSMUSG00000004231	Fgf8	Pax2	832
10090.ENSMUSP00000026241	10090.ENSMUSP00000137203	ENSMUSG00000025219	ENSMUSG00000096014	Fgf8	Sox1	550
10090.ENSMUSP00000026577	10090.ENSMUSP00000114123	ENSMUSG00000025504	ENSMUSG00000062209	Eps8l2	Erbb4	567
10090.ENSMUSP00000026994	10090.ENSMUSP00000034961	ENSMUSG00000025876	ENSMUSG00000032394	Unc5a	Igdcc3	768
10090.ENSMUSP00000026994	10090.ENSMUSP00000035468	ENSMUSG00000025876	ENSMUSG00000035513	Unc5a	Ntng2	585
10090.ENSMUSP00000026994	10090.ENSMUSP00000087870	ENSMUSG00000025876	ENSMUSG00000027168	Unc5a	Pax6	823
10090.ENSMUSP00000027269	10090.ENSMUSP00000087870	ENSMUSG00000026100	ENSMUSG00000027168	Mstn	Pax6	593
10090.ENSMUSP00000027269	10090.ENSMUSP00000093141	ENSMUSG00000026100	ENSMUSG00000071192	Mstn	Wfikkn1	510
10090.ENSMUSP00000027279	10090.ENSMUSP00000032107	ENSMUSG00000026107	ENSMUSG00000030031	Nabp1	Kbtbd8	491
10090.ENSMUSP00000027409	10090.ENSMUSP00000070709	ENSMUSG00000026208	ENSMUSG00000028773	Des	Fabp3	408
10090.ENSMUSP00000027409	10090.ENSMUSP00000072620	ENSMUSG00000026208	ENSMUSG00000060600	Des	Eno3	531
10090.ENSMUSP00000027409	10090.ENSMUSP00000099908	ENSMUSG00000026208	ENSMUSG00000020460	Des	Rps27a	669
10090.ENSMUSP00000027695	10090.ENSMUSP00000046079	ENSMUSG00000026435	ENSMUSG00000042251	Slc45a3	Pm20d1	467
10090.ENSMUSP00000027740	10090.ENSMUSP00000028084	ENSMUSG00000026468	ENSMUSG00000026751	Lhx4	Nr5a1	526
10090.ENSMUSP00000027740	10090.ENSMUSP00000042716	ENSMUSG00000026468	ENSMUSG00000035187	Lhx4	Nkx6-1	538
10090.ENSMUSP00000027740	10090.ENSMUSP00000047359	ENSMUSG00000026468	ENSMUSG00000028023	Lhx4	Pitx2	662
10090.ENSMUSP00000027740	10090.ENSMUSP00000087870	ENSMUSG00000026468	ENSMUSG00000027168	Lhx4	Pax6	582
10090.ENSMUSP00000027740	10090.ENSMUSP00000095588	ENSMUSG00000026468	ENSMUSG00000041309	Lhx4	Nkx6-2	453
10090.ENSMUSP00000027740	10090.ENSMUSP00000113690	ENSMUSG00000026468	ENSMUSG00000021848	Lhx4	Otx2	508
10090.ENSMUSP00000027740	10090.ENSMUSP00000115237	ENSMUSG00000026468	ENSMUSG00000045179	Lhx4	Sox3	432
10090.ENSMUSP00000028084	10090.ENSMUSP00000047359	ENSMUSG00000026751	ENSMUSG00000028023	Nr5a1	Pitx2	444
10090.ENSMUSP00000028084	10090.ENSMUSP00000075624	ENSMUSG00000026751	ENSMUSG00000063972	Nr5a1	Nr6a1	916
10090.ENSMUSP00000028084	10090.ENSMUSP00000084958	ENSMUSG00000026751	ENSMUSG00000067438	Nr5a1	Hmx1	614
10090.ENSMUSP00000028084	10090.ENSMUSP00000099908	ENSMUSG00000026751	ENSMUSG00000020460	Nr5a1	Rps27a	565
10090.ENSMUSP00000028123	10090.ENSMUSP00000032454	ENSMUSG00000026787	ENSMUSG00000030310	Gad2	Slc6a1	659
10090.ENSMUSP00000028123	10090.ENSMUSP00000036299	ENSMUSG00000026787	ENSMUSG00000037771	Gad2	Slc32a1	854
10090.ENSMUSP00000028123	10090.ENSMUSP00000036797	ENSMUSG00000026787	ENSMUSG00000039830	Gad2	Olig2	531
10090.ENSMUSP00000028123	10090.ENSMUSP00000046026	ENSMUSG00000026787	ENSMUSG00000033726	Gad2	Emx1	442
10090.ENSMUSP00000028123	10090.ENSMUSP00000046787	ENSMUSG00000026787	ENSMUSG00000035033	Gad2	Tbr1	497
10090.ENSMUSP00000028123	10090.ENSMUSP00000047359	ENSMUSG00000026787	ENSMUSG00000028023	Gad2	Pitx2	439
10090.ENSMUSP00000028123	10090.ENSMUSP00000059313	ENSMUSG00000026787	ENSMUSG00000048142	Gad2	Nat8l	806
10090.ENSMUSP00000028123	10090.ENSMUSP00000060798	ENSMUSG00000026787	ENSMUSG00000048349	Gad2	Pou4f1	473
10090.ENSMUSP00000028123	10090.ENSMUSP00000064046	ENSMUSG00000026787	ENSMUSG00000056553	Gad2	Ptprn2	767
10090.ENSMUSP00000028123	10090.ENSMUSP00000066779	ENSMUSG00000026787	ENSMUSG00000030108	Gad2	Slc6a13	579
10090.ENSMUSP00000028123	10090.ENSMUSP00000087870	ENSMUSG00000026787	ENSMUSG00000027168	Gad2	Pax6	535
10090.ENSMUSP00000028123	10090.ENSMUSP00000097889	ENSMUSG00000026787	ENSMUSG00000022132	Gad2	Cldn10	435
10090.ENSMUSP00000029061	10090.ENSMUSP00000050445	ENSMUSG00000027547	ENSMUSG00000044518	Sall4	Foxe3	592
10090.ENSMUSP00000029061	10090.ENSMUSP00000050488	ENSMUSG00000027547	ENSMUSG00000050966	Sall4	Lin28a	965
10090.ENSMUSP00000029061	10090.ENSMUSP00000087870	ENSMUSG00000027547	ENSMUSG00000027168	Sall4	Pax6	510
10090.ENSMUSP00000029061	10090.ENSMUSP00000096755	ENSMUSG00000027547	ENSMUSG00000074637	Sall4	Sox2	863
10090.ENSMUSP00000029061	10090.ENSMUSP00000110690	ENSMUSG00000027547	ENSMUSG00000032128	Sall4	Robo3	418
10090.ENSMUSP00000029208	10090.ENSMUSP00000058996	ENSMUSG00000018459	ENSMUSG00000048899	Slc13a3	Rimkla	754
10090.ENSMUSP00000029208	10090.ENSMUSP00000059313	ENSMUSG00000018459	ENSMUSG00000048142	Slc13a3	Nat8l	414
10090.ENSMUSP00000029587	10090.ENSMUSP00000032717	ENSMUSG00000027967	ENSMUSG00000030507	Neurog2	Dbx1	551
10090.ENSMUSP00000029587	10090.ENSMUSP00000035020	ENSMUSG00000027967	ENSMUSG00000032446	Neurog2	Eomes	533
10090.ENSMUSP00000029587	10090.ENSMUSP00000036625	ENSMUSG00000027967	ENSMUSG00000035946	Neurog2	Gsx2	650
10090.ENSMUSP00000029587	10090.ENSMUSP00000036797	ENSMUSG00000027967	ENSMUSG00000039830	Neurog2	Olig2	652
10090.ENSMUSP00000029587	10090.ENSMUSP00000042716	ENSMUSG00000027967	ENSMUSG00000035187	Neurog2	Nkx6-1	550
10090.ENSMUSP00000029587	10090.ENSMUSP00000046026	ENSMUSG00000027967	ENSMUSG00000033726	Neurog2	Emx1	574
10090.ENSMUSP00000029587	10090.ENSMUSP00000046787	ENSMUSG00000027967	ENSMUSG00000035033	Neurog2	Tbr1	550
10090.ENSMUSP00000029587	10090.ENSMUSP00000060798	ENSMUSG00000027967	ENSMUSG00000048349	Neurog2	Pou4f1	551
10090.ENSMUSP00000029587	10090.ENSMUSP00000069666	ENSMUSG00000027967	ENSMUSG00000027434	Neurog2	Nkx2-2	596
10090.ENSMUSP00000029587	10090.ENSMUSP00000069728	ENSMUSG00000027967	ENSMUSG00000053129	Neurog2	Gsx1	527
10090.ENSMUSP00000029587	10090.ENSMUSP00000087870	ENSMUSG00000027967	ENSMUSG00000027168	Neurog2	Pax6	944
10090.ENSMUSP00000029587	10090.ENSMUSP00000096755	ENSMUSG00000027967	ENSMUSG00000074637	Neurog2	Sox2	409
10090.ENSMUSP00000029587	10090.ENSMUSP00000106374	ENSMUSG00000027967	ENSMUSG00000089922	Neurog2	ENSMUSG00000089922	513
10090.ENSMUSP00000029587	10090.ENSMUSP00000113690	ENSMUSG00000027967	ENSMUSG00000021848	Neurog2	Otx2	567
10090.ENSMUSP00000029587	10090.ENSMUSP00000134661	ENSMUSG00000027967	ENSMUSG00000004231	Neurog2	Pax2	450
10090.ENSMUSP00000029587	10090.ENSMUSP00000137203	ENSMUSG00000027967	ENSMUSG00000096014	Neurog2	Sox1	507
10090.ENSMUSP00000029670	10090.ENSMUSP00000040033	ENSMUSG00000028036	ENSMUSG00000035528	Ptgfr	Npffr2	900
10090.ENSMUSP00000030124	10090.ENSMUSP00000036797	ENSMUSG00000028417	ENSMUSG00000039830	Tal2	Olig2	507
10090.ENSMUSP00000030124	10090.ENSMUSP00000037079	ENSMUSG00000028417	ENSMUSG00000036111	Tal2	Lmo1	853
10090.ENSMUSP00000030676	10090.ENSMUSP00000049692	ENSMUSG00000001985	ENSMUSG00000050830	Grik3	Vwc2	540
10090.ENSMUSP00000030676	10090.ENSMUSP00000099952	ENSMUSG00000001985	ENSMUSG00000024617	Grik3	Camk2a	445
10090.ENSMUSP00000030676	10090.ENSMUSP00000101124	ENSMUSG00000001985	ENSMUSG00000056073	Grik3	Grik2	793
10090.ENSMUSP00000030898	10090.ENSMUSP00000032203	ENSMUSG00000029032	ENSMUSG00000030111	Arhgef16	A2m	900
10090.ENSMUSP00000030898	10090.ENSMUSP00000036438	ENSMUSG00000029032	ENSMUSG00000034917	Arhgef16	Tjp3	410
10090.ENSMUSP00000031003	10090.ENSMUSP00000074969	ENSMUSG00000029120	ENSMUSG00000053046	Ppp2r2c	Brsk2	429
10090.ENSMUSP00000031003	10090.ENSMUSP00000076130	ENSMUSG00000029120	ENSMUSG00000028680	Ppp2r2c	Plk3	794
10090.ENSMUSP00000031003	10090.ENSMUSP00000114123	ENSMUSG00000029120	ENSMUSG00000062209	Ppp2r2c	Erbb4	416
10090.ENSMUSP00000031246	10090.ENSMUSP00000113213	ENSMUSG00000029306	ENSMUSG00000057666	Ibsp	Gapdh	484
10090.ENSMUSP00000031591	10090.ENSMUSP00000032717	ENSMUSG00000029595	ENSMUSG00000030507	Lhx5	Dbx1	577
10090.ENSMUSP00000031591	10090.ENSMUSP00000042867	ENSMUSG00000029595	ENSMUSG00000036961	Lhx5	Wnt8b	479
10090.ENSMUSP00000031591	10090.ENSMUSP00000046026	ENSMUSG00000029595	ENSMUSG00000033726	Lhx5	Emx1	614
10090.ENSMUSP00000031591	10090.ENSMUSP00000046787	ENSMUSG00000029595	ENSMUSG00000035033	Lhx5	Tbr1	469
10090.ENSMUSP00000031591	10090.ENSMUSP00000049039	ENSMUSG00000029595	ENSMUSG00000035277	Lhx5	Arx	535
10090.ENSMUSP00000031591	10090.ENSMUSP00000106374	ENSMUSG00000029595	ENSMUSG00000089922	Lhx5	ENSMUSG00000089922	632
10090.ENSMUSP00000032107	10090.ENSMUSP00000100648	ENSMUSG00000030031	ENSMUSG00000078234	Kbtbd8	Klhdc7a	441
10090.ENSMUSP00000032179	10090.ENSMUSP00000131850	ENSMUSG00000030091	ENSMUSG00000071497	Nup210	Nutf2-ps1	649
10090.ENSMUSP00000032180	10090.ENSMUSP00000039660	ENSMUSG00000030093	ENSMUSG00000036904	Wnt7a	Fzd8	985
10090.ENSMUSP00000032180	10090.ENSMUSP00000042867	ENSMUSG00000030093	ENSMUSG00000036961	Wnt7a	Wnt8b	921
10090.ENSMUSP00000032180	10090.ENSMUSP00000067783	ENSMUSG00000030093	ENSMUSG00000045005	Wnt7a	Fzd5	997
10090.ENSMUSP00000032180	10090.ENSMUSP00000087870	ENSMUSG00000030093	ENSMUSG00000027168	Wnt7a	Pax6	492
10090.ENSMUSP00000032180	10090.ENSMUSP00000124091	ENSMUSG00000030093	ENSMUSG00000049641	Wnt7a	Vgll2	699
10090.ENSMUSP00000032180	10090.ENSMUSP00000134661	ENSMUSG00000030093	ENSMUSG00000004231	Wnt7a	Pax2	483
10090.ENSMUSP00000032203	10090.ENSMUSP00000066894	ENSMUSG00000030111	ENSMUSG00000026259	A2m	Ngef	900
10090.ENSMUSP00000032203	10090.ENSMUSP00000079752	ENSMUSG00000030111	ENSMUSG00000027070	A2m	Lrp2	493
10090.ENSMUSP00000032203	10090.ENSMUSP00000099070	ENSMUSG00000030111	ENSMUSG00000031139	A2m	Mcf2	900
10090.ENSMUSP00000032454	10090.ENSMUSP00000079100	ENSMUSG00000030310	ENSMUSG00000005089	Slc6a1	Slc1a2	708
10090.ENSMUSP00000032717	10090.ENSMUSP00000036797	ENSMUSG00000030507	ENSMUSG00000039830	Dbx1	Olig2	639
10090.ENSMUSP00000032717	10090.ENSMUSP00000046787	ENSMUSG00000030507	ENSMUSG00000035033	Dbx1	Tbr1	624
10090.ENSMUSP00000032717	10090.ENSMUSP00000106374	ENSMUSG00000030507	ENSMUSG00000089922	Dbx1	ENSMUSG00000089922	414
10090.ENSMUSP00000032717	10090.ENSMUSP00000134661	ENSMUSG00000030507	ENSMUSG00000004231	Dbx1	Pax2	437
10090.ENSMUSP00000033230	10090.ENSMUSP00000035230	ENSMUSG00000017713	ENSMUSG00000032607	Tha1	Amt	402
10090.ENSMUSP00000033389	10090.ENSMUSP00000042867	ENSMUSG00000031073	ENSMUSG00000036961	Fgf15	Wnt8b	445
10090.ENSMUSP00000033389	10090.ENSMUSP00000050933	ENSMUSG00000031073	ENSMUSG00000044220	Fgf15	Nkx2-3	511
10090.ENSMUSP00000033389	10090.ENSMUSP00000066690	ENSMUSG00000031073	ENSMUSG00000054160	Fgf15	Nkx2-4	507
10090.ENSMUSP00000033389	10090.ENSMUSP00000069666	ENSMUSG00000031073	ENSMUSG00000027434	Fgf15	Nkx2-2	576
10090.ENSMUSP00000033389	10090.ENSMUSP00000072425	ENSMUSG00000031073	ENSMUSG00000058669	Fgf15	Nkx2-9	507
10090.ENSMUSP00000033389	10090.ENSMUSP00000087870	ENSMUSG00000031073	ENSMUSG00000027168	Fgf15	Pax6	524
10090.ENSMUSP00000033389	10090.ENSMUSP00000113690	ENSMUSG00000031073	ENSMUSG00000021848	Fgf15	Otx2	658
10090.ENSMUSP00000033389	10090.ENSMUSP00000114123	ENSMUSG00000031073	ENSMUSG00000062209	Fgf15	Erbb4	456
10090.ENSMUSP00000033389	10090.ENSMUSP00000134661	ENSMUSG00000031073	ENSMUSG00000004231	Fgf15	Pax2	442
10090.ENSMUSP00000034076	10090.ENSMUSP00000068178	ENSMUSG00000031654	ENSMUSG00000032890	Cbln1	Rims3	427
10090.ENSMUSP00000034076	10090.ENSMUSP00000129678	ENSMUSG00000031654	ENSMUSG00000066392	Cbln1	Nrxn3	431
10090.ENSMUSP00000034562	10090.ENSMUSP00000087870	ENSMUSG00000032060	ENSMUSG00000027168	Cryab	Pax6	412
10090.ENSMUSP00000034699	10090.ENSMUSP00000099334	ENSMUSG00000032181	ENSMUSG00000027581	Scg3	Stmn3	403
10090.ENSMUSP00000034822	10090.ENSMUSP00000043826	ENSMUSG00000032281	ENSMUSG00000041653	Acsbg1	Pnpla3	800
10090.ENSMUSP00000034927	10090.ENSMUSP00000035129	ENSMUSG00000032368	ENSMUSG00000032537	Zic1	Ephb1	483
10090.ENSMUSP00000034927	10090.ENSMUSP00000042867	ENSMUSG00000032368	ENSMUSG00000036961	Zic1	Wnt8b	842
10090.ENSMUSP00000034927	10090.ENSMUSP00000075283	ENSMUSG00000032368	ENSMUSG00000061524	Zic1	Zic2	695
10090.ENSMUSP00000034927	10090.ENSMUSP00000087870	ENSMUSG00000032368	ENSMUSG00000027168	Zic1	Pax6	593
10090.ENSMUSP00000034927	10090.ENSMUSP00000096755	ENSMUSG00000032368	ENSMUSG00000074637	Zic1	Sox2	607
10090.ENSMUSP00000034927	10090.ENSMUSP00000106374	ENSMUSG00000032368	ENSMUSG00000089922	Zic1	ENSMUSG00000089922	448
10090.ENSMUSP00000034927	10090.ENSMUSP00000113690	ENSMUSG00000032368	ENSMUSG00000021848	Zic1	Otx2	568
10090.ENSMUSP00000034927	10090.ENSMUSP00000115237	ENSMUSG00000032368	ENSMUSG00000045179	Zic1	Sox3	409
10090.ENSMUSP00000034927	10090.ENSMUSP00000134661	ENSMUSG00000032368	ENSMUSG00000004231	Zic1	Pax2	437
10090.ENSMUSP00000034927	10090.ENSMUSP00000136147	ENSMUSG00000032368	ENSMUSG00000095139	Zic1	Pou3f2	408
10090.ENSMUSP00000034927	10090.ENSMUSP00000137203	ENSMUSG00000032368	ENSMUSG00000096014	Zic1	Sox1	559
10090.ENSMUSP00000034961	10090.ENSMUSP00000035129	ENSMUSG00000032394	ENSMUSG00000032537	Igdcc3	Ephb1	518
10090.ENSMUSP00000034961	10090.ENSMUSP00000035468	ENSMUSG00000032394	ENSMUSG00000035513	Igdcc3	Ntng2	798
10090.ENSMUSP00000034961	10090.ENSMUSP00000047652	ENSMUSG00000032394	ENSMUSG00000039716	Igdcc3	Dock3	419
10090.ENSMUSP00000034961	10090.ENSMUSP00000099070	ENSMUSG00000032394	ENSMUSG00000031139	Igdcc3	Mcf2	527
10090.ENSMUSP00000035020	10090.ENSMUSP00000036625	ENSMUSG00000032446	ENSMUSG00000035946	Eomes	Gsx2	495
10090.ENSMUSP00000035020	10090.ENSMUSP00000036797	ENSMUSG00000032446	ENSMUSG00000039830	Eomes	Olig2	437
10090.ENSMUSP00000035020	10090.ENSMUSP00000042867	ENSMUSG00000032446	ENSMUSG00000036961	Eomes	Wnt8b	404
10090.ENSMUSP00000035020	10090.ENSMUSP00000046026	ENSMUSG00000032446	ENSMUSG00000033726	Eomes	Emx1	656
10090.ENSMUSP00000035020	10090.ENSMUSP00000087870	ENSMUSG00000032446	ENSMUSG00000027168	Eomes	Pax6	797
10090.ENSMUSP00000035020	10090.ENSMUSP00000096755	ENSMUSG00000032446	ENSMUSG00000074637	Eomes	Sox2	606
10090.ENSMUSP00000035020	10090.ENSMUSP00000106374	ENSMUSG00000032446	ENSMUSG00000089922	Eomes	ENSMUSG00000089922	508
10090.ENSMUSP00000035020	10090.ENSMUSP00000113690	ENSMUSG00000032446	ENSMUSG00000021848	Eomes	Otx2	524
10090.ENSMUSP00000035020	10090.ENSMUSP00000136147	ENSMUSG00000032446	ENSMUSG00000095139	Eomes	Pou3f2	471
10090.ENSMUSP00000035020	10090.ENSMUSP00000137203	ENSMUSG00000032446	ENSMUSG00000096014	Eomes	Sox1	471
10090.ENSMUSP00000035129	10090.ENSMUSP00000057494	ENSMUSG00000032537	ENSMUSG00000052133	Ephb1	Sema5b	467
10090.ENSMUSP00000035129	10090.ENSMUSP00000066894	ENSMUSG00000032537	ENSMUSG00000026259	Ephb1	Ngef	786
10090.ENSMUSP00000035129	10090.ENSMUSP00000075283	ENSMUSG00000032537	ENSMUSG00000061524	Ephb1	Zic2	946
10090.ENSMUSP00000035129	10090.ENSMUSP00000110690	ENSMUSG00000032537	ENSMUSG00000032128	Ephb1	Robo3	407
10090.ENSMUSP00000035129	10090.ENSMUSP00000133958	ENSMUSG00000032537	ENSMUSG00000036972	Ephb1	Zic4	425
10090.ENSMUSP00000035332	10090.ENSMUSP00000100648	ENSMUSG00000034159	ENSMUSG00000078234	ENSMUSG00000034159	Klhdc7a	639
10090.ENSMUSP00000035417	10090.ENSMUSP00000062584	ENSMUSG00000041237	ENSMUSG00000048029	Pklr	Eno4	883
10090.ENSMUSP00000035417	10090.ENSMUSP00000072620	ENSMUSG00000041237	ENSMUSG00000060600	Pklr	Eno3	999
10090.ENSMUSP00000035417	10090.ENSMUSP00000075513	ENSMUSG00000041237	ENSMUSG00000059040	Pklr	Gm5506	990
10090.ENSMUSP00000035417	10090.ENSMUSP00000099841	ENSMUSG00000041237	ENSMUSG00000028527	Pklr	Ak4	912
10090.ENSMUSP00000035417	10090.ENSMUSP00000099908	ENSMUSG00000041237	ENSMUSG00000020460	Pklr	Rps27a	401
10090.ENSMUSP00000035417	10090.ENSMUSP00000113213	ENSMUSG00000041237	ENSMUSG00000057666	Pklr	Gapdh	797
10090.ENSMUSP00000035468	10090.ENSMUSP00000055815	ENSMUSG00000035513	ENSMUSG00000036030	Ntng2	Prtg	737
10090.ENSMUSP00000035468	10090.ENSMUSP00000133958	ENSMUSG00000035513	ENSMUSG00000036972	Ntng2	Zic4	485
10090.ENSMUSP00000035754	10090.ENSMUSP00000072620	ENSMUSG00000041703	ENSMUSG00000060600	Zic5	Eno3	433
10090.ENSMUSP00000035976	10090.ENSMUSP00000087870	ENSMUSG00000034777	ENSMUSG00000027168	Vax2	Pax6	521
10090.ENSMUSP00000035976	10090.ENSMUSP00000134661	ENSMUSG00000034777	ENSMUSG00000004231	Vax2	Pax2	650
10090.ENSMUSP00000036044	10090.ENSMUSP00000079752	ENSMUSG00000020609	ENSMUSG00000027070	Apob	Lrp2	959
10090.ENSMUSP00000036044	10090.ENSMUSP00000113213	ENSMUSG00000020609	ENSMUSG00000057666	Apob	Gapdh	477
10090.ENSMUSP00000036299	10090.ENSMUSP00000047359	ENSMUSG00000037771	ENSMUSG00000028023	Slc32a1	Pitx2	681
10090.ENSMUSP00000036438	10090.ENSMUSP00000036890	ENSMUSG00000034917	ENSMUSG00000041957	Tjp3	Pkp2	481
10090.ENSMUSP00000036438	10090.ENSMUSP00000097889	ENSMUSG00000034917	ENSMUSG00000022132	Tjp3	Cldn10	800
10090.ENSMUSP00000036625	10090.ENSMUSP00000036797	ENSMUSG00000035946	ENSMUSG00000039830	Gsx2	Olig2	590
10090.ENSMUSP00000036625	10090.ENSMUSP00000042867	ENSMUSG00000035946	ENSMUSG00000036961	Gsx2	Wnt8b	417
10090.ENSMUSP00000036625	10090.ENSMUSP00000046787	ENSMUSG00000035946	ENSMUSG00000035033	Gsx2	Tbr1	650
10090.ENSMUSP00000036625	10090.ENSMUSP00000060798	ENSMUSG00000035946	ENSMUSG00000048349	Gsx2	Pou4f1	418
10090.ENSMUSP00000036625	10090.ENSMUSP00000088322	ENSMUSG00000035946	ENSMUSG00000068859	Gsx2	Sp9	959
10090.ENSMUSP00000036625	10090.ENSMUSP00000106374	ENSMUSG00000035946	ENSMUSG00000089922	Gsx2	ENSMUSG00000089922	606
10090.ENSMUSP00000036797	10090.ENSMUSP00000037079	ENSMUSG00000039830	ENSMUSG00000036111	Olig2	Lmo1	412
10090.ENSMUSP00000036797	10090.ENSMUSP00000042716	ENSMUSG00000039830	ENSMUSG00000035187	Olig2	Nkx6-1	947
10090.ENSMUSP00000036797	10090.ENSMUSP00000046026	ENSMUSG00000039830	ENSMUSG00000033726	Olig2	Emx1	487
10090.ENSMUSP00000036797	10090.ENSMUSP00000046787	ENSMUSG00000039830	ENSMUSG00000035033	Olig2	Tbr1	531
10090.ENSMUSP00000036797	10090.ENSMUSP00000060798	ENSMUSG00000039830	ENSMUSG00000048349	Olig2	Pou4f1	411
10090.ENSMUSP00000036797	10090.ENSMUSP00000069666	ENSMUSG00000039830	ENSMUSG00000027434	Olig2	Nkx2-2	995
10090.ENSMUSP00000036797	10090.ENSMUSP00000087870	ENSMUSG00000039830	ENSMUSG00000027168	Olig2	Pax6	954
10090.ENSMUSP00000036797	10090.ENSMUSP00000095588	ENSMUSG00000039830	ENSMUSG00000041309	Olig2	Nkx6-2	559
10090.ENSMUSP00000036797	10090.ENSMUSP00000096755	ENSMUSG00000039830	ENSMUSG00000074637	Olig2	Sox2	712
10090.ENSMUSP00000036797	10090.ENSMUSP00000106374	ENSMUSG00000039830	ENSMUSG00000089922	Olig2	ENSMUSG00000089922	410
10090.ENSMUSP00000036797	10090.ENSMUSP00000113690	ENSMUSG00000039830	ENSMUSG00000021848	Olig2	Otx2	416
10090.ENSMUSP00000036797	10090.ENSMUSP00000115237	ENSMUSG00000039830	ENSMUSG00000045179	Olig2	Sox3	455
10090.ENSMUSP00000036797	10090.ENSMUSP00000134661	ENSMUSG00000039830	ENSMUSG00000004231	Olig2	Pax2	470
10090.ENSMUSP00000036797	10090.ENSMUSP00000137203	ENSMUSG00000039830	ENSMUSG00000096014	Olig2	Sox1	567
10090.ENSMUSP00000036797	10090.ENSMUSP00000136147	ENSMUSG00000039830	ENSMUSG00000095139	Olig2	Pou3f2	414
10090.ENSMUSP00000036890	10090.ENSMUSP00000065466	ENSMUSG00000041957	ENSMUSG00000034115	Pkp2	Scn11a	412
10090.ENSMUSP00000038351	10090.ENSMUSP00000039660	ENSMUSG00000034227	ENSMUSG00000036904	Foxj1	Fzd8	526
10090.ENSMUSP00000038351	10090.ENSMUSP00000047359	ENSMUSG00000034227	ENSMUSG00000028023	Foxj1	Pitx2	883
10090.ENSMUSP00000038351	10090.ENSMUSP00000051107	ENSMUSG00000034227	ENSMUSG00000020037	Foxj1	Rfx4	473
10090.ENSMUSP00000038351	10090.ENSMUSP00000067783	ENSMUSG00000034227	ENSMUSG00000045005	Foxj1	Fzd5	526
10090.ENSMUSP00000039307	10090.ENSMUSP00000126243	ENSMUSG00000038560	ENSMUSG00000074607	Sp6	Tox2	402
10090.ENSMUSP00000039660	10090.ENSMUSP00000042867	ENSMUSG00000036904	ENSMUSG00000036961	Fzd8	Wnt8b	961
10090.ENSMUSP00000039660	10090.ENSMUSP00000067783	ENSMUSG00000036904	ENSMUSG00000045005	Fzd8	Fzd5	901
10090.ENSMUSP00000039660	10090.ENSMUSP00000088046	ENSMUSG00000036904	ENSMUSG00000068740	Fzd8	Celsr2	553
10090.ENSMUSP00000040033	10090.ENSMUSP00000092975	ENSMUSG00000035528	ENSMUSG00000020020	Npffr2	Usp44	411
10090.ENSMUSP00000040229	10090.ENSMUSP00000099908	ENSMUSG00000039982	ENSMUSG00000020460	Dtx4	Rps27a	904
10090.ENSMUSP00000040599	10090.ENSMUSP00000041110	ENSMUSG00000037440	ENSMUSG00000042751	Vnn1	Nmnat2	503
10090.ENSMUSP00000041007	10090.ENSMUSP00000079100	ENSMUSG00000068323	ENSMUSG00000005089	Slc4a5	Slc1a2	441
10090.ENSMUSP00000042007	10090.ENSMUSP00000060798	ENSMUSG00000036264	ENSMUSG00000048349	Fstl4	Pou4f1	470
10090.ENSMUSP00000042716	10090.ENSMUSP00000055493	ENSMUSG00000035187	ENSMUSG00000052271	Nkx6-1	Bhlha15	470
10090.ENSMUSP00000042716	10090.ENSMUSP00000077354	ENSMUSG00000035187	ENSMUSG00000056854	Nkx6-1	Pou3f4	605
10090.ENSMUSP00000042867	10090.ENSMUSP00000046026	ENSMUSG00000036961	ENSMUSG00000033726	Wnt8b	Emx1	555
10090.ENSMUSP00000042867	10090.ENSMUSP00000046787	ENSMUSG00000036961	ENSMUSG00000035033	Wnt8b	Tbr1	424
10090.ENSMUSP00000042867	10090.ENSMUSP00000067783	ENSMUSG00000036961	ENSMUSG00000045005	Wnt8b	Fzd5	957
10090.ENSMUSP00000042867	10090.ENSMUSP00000087870	ENSMUSG00000036961	ENSMUSG00000027168	Wnt8b	Pax6	493
10090.ENSMUSP00000042867	10090.ENSMUSP00000106374	ENSMUSG00000036961	ENSMUSG00000089922	Wnt8b	ENSMUSG00000089922	498
10090.ENSMUSP00000042867	10090.ENSMUSP00000113690	ENSMUSG00000036961	ENSMUSG00000021848	Wnt8b	Otx2	710
10090.ENSMUSP00000044938	10090.ENSMUSP00000051869	ENSMUSG00000035158	ENSMUSG00000025359	Mitf	Pmel	782
10090.ENSMUSP00000044938	10090.ENSMUSP00000077354	ENSMUSG00000035158	ENSMUSG00000056854	Mitf	Pou3f4	616
10090.ENSMUSP00000044938	10090.ENSMUSP00000082318	ENSMUSG00000035158	ENSMUSG00000030523	Mitf	Trpm1	751
10090.ENSMUSP00000044938	10090.ENSMUSP00000084857	ENSMUSG00000035158	ENSMUSG00000052387	Mitf	Trpm3	628
10090.ENSMUSP00000044938	10090.ENSMUSP00000086207	ENSMUSG00000035158	ENSMUSG00000022610	Mitf	Mapk12	602
10090.ENSMUSP00000044938	10090.ENSMUSP00000087870	ENSMUSG00000035158	ENSMUSG00000027168	Mitf	Pax6	912
10090.ENSMUSP00000044938	10090.ENSMUSP00000099908	ENSMUSG00000035158	ENSMUSG00000020460	Mitf	Rps27a	575
10090.ENSMUSP00000044938	10090.ENSMUSP00000110798	ENSMUSG00000035158	ENSMUSG00000045991	Mitf	Onecut2	703
10090.ENSMUSP00000044938	10090.ENSMUSP00000113690	ENSMUSG00000035158	ENSMUSG00000021848	Mitf	Otx2	764
10090.ENSMUSP00000044938	10090.ENSMUSP00000134661	ENSMUSG00000035158	ENSMUSG00000004231	Mitf	Pax2	810
10090.ENSMUSP00000044938	10090.ENSMUSP00000136147	ENSMUSG00000035158	ENSMUSG00000095139	Mitf	Pou3f2	736
10090.ENSMUSP00000044938	10090.ENSMUSP00000137374	ENSMUSG00000035158	ENSMUSG00000090125	Mitf	Pou3f1	558
10090.ENSMUSP00000046026	10090.ENSMUSP00000046787	ENSMUSG00000033726	ENSMUSG00000035033	Emx1	Tbr1	899
10090.ENSMUSP00000046026	10090.ENSMUSP00000088322	ENSMUSG00000033726	ENSMUSG00000068859	Emx1	Sp9	558
10090.ENSMUSP00000046026	10090.ENSMUSP00000106374	ENSMUSG00000033726	ENSMUSG00000089922	Emx1	ENSMUSG00000089922	716
10090.ENSMUSP00000046026	10090.ENSMUSP00000113690	ENSMUSG00000033726	ENSMUSG00000021848	Emx1	Otx2	878
10090.ENSMUSP00000046026	10090.ENSMUSP00000134661	ENSMUSG00000033726	ENSMUSG00000004231	Emx1	Pax2	546
10090.ENSMUSP00000046026	10090.ENSMUSP00000137374	ENSMUSG00000033726	ENSMUSG00000090125	Emx1	Pou3f1	447
10090.ENSMUSP00000046787	10090.ENSMUSP00000069728	ENSMUSG00000035033	ENSMUSG00000053129	Tbr1	Gsx1	470
10090.ENSMUSP00000046787	10090.ENSMUSP00000087870	ENSMUSG00000035033	ENSMUSG00000027168	Tbr1	Pax6	886
10090.ENSMUSP00000046787	10090.ENSMUSP00000088322	ENSMUSG00000035033	ENSMUSG00000068859	Tbr1	Sp9	470
10090.ENSMUSP00000046787	10090.ENSMUSP00000106374	ENSMUSG00000035033	ENSMUSG00000089922	Tbr1	ENSMUSG00000089922	668
10090.ENSMUSP00000046787	10090.ENSMUSP00000113690	ENSMUSG00000035033	ENSMUSG00000021848	Tbr1	Otx2	616
10090.ENSMUSP00000046787	10090.ENSMUSP00000136147	ENSMUSG00000035033	ENSMUSG00000095139	Tbr1	Pou3f2	532
10090.ENSMUSP00000047359	10090.ENSMUSP00000050445	ENSMUSG00000028023	ENSMUSG00000044518	Pitx2	Foxe3	451
10090.ENSMUSP00000047359	10090.ENSMUSP00000056967	ENSMUSG00000028023	ENSMUSG00000024565	Pitx2	Sall3	527
10090.ENSMUSP00000047359	10090.ENSMUSP00000060798	ENSMUSG00000028023	ENSMUSG00000048349	Pitx2	Pou4f1	406
10090.ENSMUSP00000047359	10090.ENSMUSP00000077354	ENSMUSG00000028023	ENSMUSG00000056854	Pitx2	Pou3f4	872
10090.ENSMUSP00000047359	10090.ENSMUSP00000085999	ENSMUSG00000028023	ENSMUSG00000067860	Pitx2	Zic3	482
10090.ENSMUSP00000047680	10090.ENSMUSP00000087870	ENSMUSG00000038891	ENSMUSG00000027168	Prl3b1	Pax6	809
10090.ENSMUSP00000047680	10090.ENSMUSP00000104056	ENSMUSG00000038891	ENSMUSG00000008496	Prl3b1	Pou2f2	519
10090.ENSMUSP00000047705	10090.ENSMUSP00000096668	ENSMUSG00000038319	ENSMUSG00000074575	Kcnh2	Kcng1	922
10090.ENSMUSP00000047705	10090.ENSMUSP00000099952	ENSMUSG00000038319	ENSMUSG00000024617	Kcnh2	Camk2a	486
10090.ENSMUSP00000047900	10090.ENSMUSP00000086207	ENSMUSG00000034765	ENSMUSG00000022610	Dusp5	Mapk12	895
10090.ENSMUSP00000048218	10090.ENSMUSP00000049345	ENSMUSG00000035783	ENSMUSG00000039057	Acta2	Myo16	517
10090.ENSMUSP00000048218	10090.ENSMUSP00000062584	ENSMUSG00000035783	ENSMUSG00000048029	Acta2	Eno4	433
10090.ENSMUSP00000048218	10090.ENSMUSP00000070019	ENSMUSG00000035783	ENSMUSG00000052889	Acta2	Prkcb	449
10090.ENSMUSP00000048218	10090.ENSMUSP00000072620	ENSMUSG00000035783	ENSMUSG00000060600	Acta2	Eno3	511
10090.ENSMUSP00000048218	10090.ENSMUSP00000075513	ENSMUSG00000035783	ENSMUSG00000059040	Acta2	Gm5506	492
10090.ENSMUSP00000048218	10090.ENSMUSP00000086207	ENSMUSG00000035783	ENSMUSG00000022610	Acta2	Mapk12	481
10090.ENSMUSP00000048218	10090.ENSMUSP00000113213	ENSMUSG00000035783	ENSMUSG00000057666	Acta2	Gapdh	770
10090.ENSMUSP00000048719	10090.ENSMUSP00000106978	ENSMUSG00000037386	ENSMUSG00000029420	Rims2	Rimbp2	654
10090.ENSMUSP00000049345	10090.ENSMUSP00000086207	ENSMUSG00000039057	ENSMUSG00000022610	Myo16	Mapk12	400
10090.ENSMUSP00000049692	10090.ENSMUSP00000101124	ENSMUSG00000050830	ENSMUSG00000056073	Vwc2	Grik2	720
10090.ENSMUSP00000050445	10090.ENSMUSP00000087870	ENSMUSG00000044518	ENSMUSG00000027168	Foxe3	Pax6	922
10090.ENSMUSP00000050445	10090.ENSMUSP00000110798	ENSMUSG00000044518	ENSMUSG00000045991	Foxe3	Onecut2	663
10090.ENSMUSP00000050488	10090.ENSMUSP00000078361	ENSMUSG00000050966	ENSMUSG00000063804	Lin28a	Lin28b	566
10090.ENSMUSP00000050488	10090.ENSMUSP00000087870	ENSMUSG00000050966	ENSMUSG00000027168	Lin28a	Pax6	410
10090.ENSMUSP00000050488	10090.ENSMUSP00000096755	ENSMUSG00000050966	ENSMUSG00000074637	Lin28a	Sox2	929
10090.ENSMUSP00000050488	10090.ENSMUSP00000107447	ENSMUSG00000050966	ENSMUSG00000079259	Lin28a	Trim71	493
10090.ENSMUSP00000050488	10090.ENSMUSP00000113213	ENSMUSG00000050966	ENSMUSG00000057666	Lin28a	Gapdh	459
10090.ENSMUSP00000051618	10090.ENSMUSP00000088056	ENSMUSG00000043518	ENSMUSG00000068748	Rai2	Ptprz1	713
10090.ENSMUSP00000051618	10090.ENSMUSP00000125700	ENSMUSG00000043518	ENSMUSG00000045994	Rai2	B3gat1	414
10090.ENSMUSP00000053129	10090.ENSMUSP00000114123	ENSMUSG00000038859	ENSMUSG00000062209	Baiap2l1	Erbb4	507
10090.ENSMUSP00000053641	10090.ENSMUSP00000068629	ENSMUSG00000048377	ENSMUSG00000021182	Foxi2	Ccdc88c	549
10090.ENSMUSP00000053641	10090.ENSMUSP00000134661	ENSMUSG00000048377	ENSMUSG00000004231	Foxi2	Pax2	716
10090.ENSMUSP00000055815	10090.ENSMUSP00000099070	ENSMUSG00000036030	ENSMUSG00000031139	Prtg	Mcf2	448
10090.ENSMUSP00000056193	10090.ENSMUSP00000066381	ENSMUSG00000031283	ENSMUSG00000024553	Chrdl1	Galr1	403
10090.ENSMUSP00000056967	10090.ENSMUSP00000077354	ENSMUSG00000024565	ENSMUSG00000056854	Sall3	Pou3f4	411
10090.ENSMUSP00000056967	10090.ENSMUSP00000087870	ENSMUSG00000024565	ENSMUSG00000027168	Sall3	Pax6	633
10090.ENSMUSP00000056967	10090.ENSMUSP00000096755	ENSMUSG00000024565	ENSMUSG00000074637	Sall3	Sox2	404
10090.ENSMUSP00000056967	10090.ENSMUSP00000136147	ENSMUSG00000024565	ENSMUSG00000095139	Sall3	Pou3f2	422
10090.ENSMUSP00000057494	10090.ENSMUSP00000110690	ENSMUSG00000052133	ENSMUSG00000032128	Sema5b	Robo3	570
10090.ENSMUSP00000058007	10090.ENSMUSP00000060769	ENSMUSG00000035403	ENSMUSG00000063681	Crb2	Crb1	824
10090.ENSMUSP00000058007	10090.ENSMUSP00000103951	ENSMUSG00000035403	ENSMUSG00000003436	Crb2	Dll3	467
10090.ENSMUSP00000058007	10090.ENSMUSP00000136054	ENSMUSG00000035403	ENSMUSG00000020782	Crb2	Llgl2	456
10090.ENSMUSP00000058996	10090.ENSMUSP00000059313	ENSMUSG00000048899	ENSMUSG00000048142	Rimkla	Nat8l	990
10090.ENSMUSP00000060798	10090.ENSMUSP00000069666	ENSMUSG00000048349	ENSMUSG00000027434	Pou4f1	Nkx2-2	623
10090.ENSMUSP00000060798	10090.ENSMUSP00000069728	ENSMUSG00000048349	ENSMUSG00000053129	Pou4f1	Gsx1	427
10090.ENSMUSP00000060798	10090.ENSMUSP00000077354	ENSMUSG00000048349	ENSMUSG00000056854	Pou4f1	Pou3f4	478
10090.ENSMUSP00000060798	10090.ENSMUSP00000087870	ENSMUSG00000048349	ENSMUSG00000027168	Pou4f1	Pax6	790
10090.ENSMUSP00000060798	10090.ENSMUSP00000113690	ENSMUSG00000048349	ENSMUSG00000021848	Pou4f1	Otx2	557
10090.ENSMUSP00000060798	10090.ENSMUSP00000134661	ENSMUSG00000048349	ENSMUSG00000004231	Pou4f1	Pax2	544
10090.ENSMUSP00000060798	10090.ENSMUSP00000136147	ENSMUSG00000048349	ENSMUSG00000095139	Pou4f1	Pou3f2	506
10090.ENSMUSP00000060798	10090.ENSMUSP00000137374	ENSMUSG00000048349	ENSMUSG00000090125	Pou4f1	Pou3f1	504
10090.ENSMUSP00000062584	10090.ENSMUSP00000072620	ENSMUSG00000048029	ENSMUSG00000060600	Eno4	Eno3	521
10090.ENSMUSP00000062584	10090.ENSMUSP00000113213	ENSMUSG00000048029	ENSMUSG00000057666	Eno4	Gapdh	933
10090.ENSMUSP00000062780	10090.ENSMUSP00000074969	ENSMUSG00000055430	ENSMUSG00000053046	Nap1l5	Brsk2	504
10090.ENSMUSP00000062780	10090.ENSMUSP00000079265	ENSMUSG00000055430	ENSMUSG00000056972	Nap1l5	Magel2	412
10090.ENSMUSP00000062780	10090.ENSMUSP00000115957	ENSMUSG00000055430	ENSMUSG00000085925	Nap1l5	Rtl1	408
10090.ENSMUSP00000062780	10090.ENSMUSP00000120014	ENSMUSG00000055430	ENSMUSG00000001056	Nap1l5	Nhp2	423
10090.ENSMUSP00000063104	10090.ENSMUSP00000079265	ENSMUSG00000040856	ENSMUSG00000056972	Dlk1	Magel2	530
10090.ENSMUSP00000063104	10090.ENSMUSP00000115957	ENSMUSG00000040856	ENSMUSG00000085925	Dlk1	Rtl1	865
10090.ENSMUSP00000064046	10090.ENSMUSP00000066864	ENSMUSG00000056553	ENSMUSG00000053166	Ptprn2	Cdh22	433
10090.ENSMUSP00000064393	10090.ENSMUSP00000087870	ENSMUSG00000025592	ENSMUSG00000027168	Dach2	Pax6	788
10090.ENSMUSP00000064393	10090.ENSMUSP00000114123	ENSMUSG00000025592	ENSMUSG00000062209	Dach2	Erbb4	728
10090.ENSMUSP00000065466	10090.ENSMUSP00000086398	ENSMUSG00000034115	ENSMUSG00000030302	Scn11a	Atp2b2	421
10090.ENSMUSP00000065643	10090.ENSMUSP00000105740	ENSMUSG00000051166	ENSMUSG00000033854	Eml5	Kcnk10	455
10090.ENSMUSP00000066280	10090.ENSMUSP00000115237	ENSMUSG00000060257	ENSMUSG00000045179	Scrt2	Sox3	507
10090.ENSMUSP00000066690	10090.ENSMUSP00000113690	ENSMUSG00000054160	ENSMUSG00000021848	Nkx2-4	Otx2	444
10090.ENSMUSP00000066779	10090.ENSMUSP00000079100	ENSMUSG00000030108	ENSMUSG00000005089	Slc6a13	Slc1a2	534
10090.ENSMUSP00000066894	10090.ENSMUSP00000069728	ENSMUSG00000026259	ENSMUSG00000053129	Ngef	Gsx1	414
10090.ENSMUSP00000066894	10090.ENSMUSP00000099070	ENSMUSG00000026259	ENSMUSG00000031139	Ngef	Mcf2	472
10090.ENSMUSP00000067085	10090.ENSMUSP00000070019	ENSMUSG00000054667	ENSMUSG00000052889	Irs4	Prkcb	419
10090.ENSMUSP00000067085	10090.ENSMUSP00000086207	ENSMUSG00000054667	ENSMUSG00000022610	Irs4	Mapk12	427
10090.ENSMUSP00000067085	10090.ENSMUSP00000099908	ENSMUSG00000054667	ENSMUSG00000020460	Irs4	Rps27a	578
10090.ENSMUSP00000067783	10090.ENSMUSP00000088046	ENSMUSG00000045005	ENSMUSG00000068740	Fzd5	Celsr2	525
10090.ENSMUSP00000069666	10090.ENSMUSP00000077354	ENSMUSG00000027434	ENSMUSG00000056854	Nkx2-2	Pou3f4	568
10090.ENSMUSP00000069666	10090.ENSMUSP00000087870	ENSMUSG00000027434	ENSMUSG00000027168	Nkx2-2	Pax6	976
10090.ENSMUSP00000069666	10090.ENSMUSP00000096755	ENSMUSG00000027434	ENSMUSG00000074637	Nkx2-2	Sox2	438
10090.ENSMUSP00000069666	10090.ENSMUSP00000113690	ENSMUSG00000027434	ENSMUSG00000021848	Nkx2-2	Otx2	932
10090.ENSMUSP00000069666	10090.ENSMUSP00000134661	ENSMUSG00000027434	ENSMUSG00000004231	Nkx2-2	Pax2	509
10090.ENSMUSP00000069666	10090.ENSMUSP00000137203	ENSMUSG00000027434	ENSMUSG00000096014	Nkx2-2	Sox1	476
10090.ENSMUSP00000069728	10090.ENSMUSP00000088322	ENSMUSG00000053129	ENSMUSG00000068859	Gsx1	Sp9	442
10090.ENSMUSP00000069728	10090.ENSMUSP00000134661	ENSMUSG00000053129	ENSMUSG00000004231	Gsx1	Pax2	425
10090.ENSMUSP00000069728	10090.ENSMUSP00000136147	ENSMUSG00000053129	ENSMUSG00000095139	Gsx1	Pou3f2	432
10090.ENSMUSP00000070019	10090.ENSMUSP00000086207	ENSMUSG00000052889	ENSMUSG00000022610	Prkcb	Mapk12	411
10090.ENSMUSP00000070019	10090.ENSMUSP00000109833	ENSMUSG00000052889	ENSMUSG00000053062	Prkcb	Jam2	800
10090.ENSMUSP00000070019	10090.ENSMUSP00000114123	ENSMUSG00000052889	ENSMUSG00000062209	Prkcb	Erbb4	689
10090.ENSMUSP00000070709	10090.ENSMUSP00000072620	ENSMUSG00000028773	ENSMUSG00000060600	Fabp3	Eno3	452
10090.ENSMUSP00000072425	10090.ENSMUSP00000087870	ENSMUSG00000058669	ENSMUSG00000027168	Nkx2-9	Pax6	469
10090.ENSMUSP00000072472	10090.ENSMUSP00000088046	ENSMUSG00000043531	ENSMUSG00000068740	Sorcs1	Celsr2	418
10090.ENSMUSP00000072620	10090.ENSMUSP00000113213	ENSMUSG00000060600	ENSMUSG00000057666	Eno3	Gapdh	945
10090.ENSMUSP00000073105	10090.ENSMUSP00000077354	ENSMUSG00000062432	ENSMUSG00000056854	Cyp26c1	Pou3f4	816
10090.ENSMUSP00000073105	10090.ENSMUSP00000084918	ENSMUSG00000062432	ENSMUSG00000053279	Cyp26c1	Aldh1a1	971
10090.ENSMUSP00000074113	10090.ENSMUSP00000099334	ENSMUSG00000022044	ENSMUSG00000027581	Stmn4	Stmn3	466
10090.ENSMUSP00000074969	10090.ENSMUSP00000076130	ENSMUSG00000053046	ENSMUSG00000028680	Brsk2	Plk3	540
10090.ENSMUSP00000074969	10090.ENSMUSP00000099334	ENSMUSG00000053046	ENSMUSG00000027581	Brsk2	Stmn3	478
10090.ENSMUSP00000075283	10090.ENSMUSP00000087870	ENSMUSG00000061524	ENSMUSG00000027168	Zic2	Pax6	501
10090.ENSMUSP00000075283	10090.ENSMUSP00000096755	ENSMUSG00000061524	ENSMUSG00000074637	Zic2	Sox2	504
10090.ENSMUSP00000075283	10090.ENSMUSP00000106374	ENSMUSG00000061524	ENSMUSG00000089922	Zic2	ENSMUSG00000089922	527
10090.ENSMUSP00000075283	10090.ENSMUSP00000113690	ENSMUSG00000061524	ENSMUSG00000021848	Zic2	Otx2	468
10090.ENSMUSP00000075283	10090.ENSMUSP00000115237	ENSMUSG00000061524	ENSMUSG00000045179	Zic2	Sox3	518
10090.ENSMUSP00000075513	10090.ENSMUSP00000113213	ENSMUSG00000059040	ENSMUSG00000057666	Gm5506	Gapdh	943
10090.ENSMUSP00000075624	10090.ENSMUSP00000096755	ENSMUSG00000063972	ENSMUSG00000074637	Nr6a1	Sox2	932
10090.ENSMUSP00000075624	10090.ENSMUSP00000097889	ENSMUSG00000063972	ENSMUSG00000022132	Nr6a1	Cldn10	422
10090.ENSMUSP00000076130	10090.ENSMUSP00000084039	ENSMUSG00000028680	ENSMUSG00000003452	Plk3	Bicd1	659
10090.ENSMUSP00000077354	10090.ENSMUSP00000087870	ENSMUSG00000056854	ENSMUSG00000027168	Pou3f4	Pax6	944
10090.ENSMUSP00000077354	10090.ENSMUSP00000088493	ENSMUSG00000056854	ENSMUSG00000004891	Pou3f4	Nes	598
10090.ENSMUSP00000077354	10090.ENSMUSP00000134661	ENSMUSG00000056854	ENSMUSG00000004231	Pou3f4	Pax2	447
10090.ENSMUSP00000077919	10090.ENSMUSP00000088046	ENSMUSG00000063434	ENSMUSG00000068740	Sorcs3	Celsr2	416
10090.ENSMUSP00000078361	10090.ENSMUSP00000096755	ENSMUSG00000063804	ENSMUSG00000074637	Lin28b	Sox2	427
10090.ENSMUSP00000079100	10090.ENSMUSP00000099908	ENSMUSG00000005089	ENSMUSG00000020460	Slc1a2	Rps27a	578
10090.ENSMUSP00000079100	10090.ENSMUSP00000101124	ENSMUSG00000005089	ENSMUSG00000056073	Slc1a2	Grik2	419
10090.ENSMUSP00000079100	10090.ENSMUSP00000114123	ENSMUSG00000005089	ENSMUSG00000062209	Slc1a2	Erbb4	570
10090.ENSMUSP00000079265	10090.ENSMUSP00000115957	ENSMUSG00000056972	ENSMUSG00000085925	Magel2	Rtl1	449
10090.ENSMUSP00000079265	10090.ENSMUSP00000136053	ENSMUSG00000056972	ENSMUSG00000000948	Magel2	Snurf	595
10090.ENSMUSP00000079752	10090.ENSMUSP00000102443	ENSMUSG00000027070	ENSMUSG00000028519	Lrp2	Dab1	799
10090.ENSMUSP00000079752	10090.ENSMUSP00000125251	ENSMUSG00000027070	ENSMUSG00000038473	Lrp2	Nos1ap	618
10090.ENSMUSP00000084918	10090.ENSMUSP00000096755	ENSMUSG00000053279	ENSMUSG00000074637	Aldh1a1	Sox2	474
10090.ENSMUSP00000084918	10090.ENSMUSP00000113213	ENSMUSG00000053279	ENSMUSG00000057666	Aldh1a1	Gapdh	511
10090.ENSMUSP00000085999	10090.ENSMUSP00000096755	ENSMUSG00000067860	ENSMUSG00000074637	Zic3	Sox2	992
10090.ENSMUSP00000085999	10090.ENSMUSP00000113690	ENSMUSG00000067860	ENSMUSG00000021848	Zic3	Otx2	565
10090.ENSMUSP00000085999	10090.ENSMUSP00000115237	ENSMUSG00000067860	ENSMUSG00000045179	Zic3	Sox3	447
10090.ENSMUSP00000086207	10090.ENSMUSP00000087870	ENSMUSG00000022610	ENSMUSG00000027168	Mapk12	Pax6	499
10090.ENSMUSP00000086207	10090.ENSMUSP00000114123	ENSMUSG00000022610	ENSMUSG00000062209	Mapk12	Erbb4	673
10090.ENSMUSP00000086398	10090.ENSMUSP00000092794	ENSMUSG00000030302	ENSMUSG00000034112	Atp2b2	Atp2c2	616
10090.ENSMUSP00000086398	10090.ENSMUSP00000109734	ENSMUSG00000030302	ENSMUSG00000051596	Atp2b2	Otop1	493
10090.ENSMUSP00000086623	10090.ENSMUSP00000088056	ENSMUSG00000030092	ENSMUSG00000068748	Cntn6	Ptprz1	486
10090.ENSMUSP00000086623	10090.ENSMUSP00000110288	ENSMUSG00000030092	ENSMUSG00000039419	Cntn6	Cntnap2	732
10090.ENSMUSP00000087870	10090.ENSMUSP00000088322	ENSMUSG00000027168	ENSMUSG00000068859	Pax6	Sp9	567
10090.ENSMUSP00000087870	10090.ENSMUSP00000088493	ENSMUSG00000027168	ENSMUSG00000004891	Pax6	Nes	484
10090.ENSMUSP00000087870	10090.ENSMUSP00000092130	ENSMUSG00000027168	ENSMUSG00000070643	Pax6	Sox13	437
10090.ENSMUSP00000087870	10090.ENSMUSP00000092715	ENSMUSG00000027168	ENSMUSG00000070990	Pax6	Foxe1	617
10090.ENSMUSP00000087870	10090.ENSMUSP00000096755	ENSMUSG00000027168	ENSMUSG00000074637	Pax6	Sox2	965
10090.ENSMUSP00000087870	10090.ENSMUSP00000099908	ENSMUSG00000027168	ENSMUSG00000020460	Pax6	Rps27a	565
10090.ENSMUSP00000087870	10090.ENSMUSP00000106374	ENSMUSG00000027168	ENSMUSG00000089922	Pax6	ENSMUSG00000089922	731
10090.ENSMUSP00000087870	10090.ENSMUSP00000113213	ENSMUSG00000027168	ENSMUSG00000057666	Pax6	Gapdh	483
10090.ENSMUSP00000087870	10090.ENSMUSP00000115237	ENSMUSG00000027168	ENSMUSG00000045179	Pax6	Sox3	918
10090.ENSMUSP00000087870	10090.ENSMUSP00000125700	ENSMUSG00000027168	ENSMUSG00000045994	Pax6	B3gat1	412
10090.ENSMUSP00000087870	10090.ENSMUSP00000136147	ENSMUSG00000027168	ENSMUSG00000095139	Pax6	Pou3f2	709
10090.ENSMUSP00000087870	10090.ENSMUSP00000137203	ENSMUSG00000027168	ENSMUSG00000096014	Pax6	Sox1	852
10090.ENSMUSP00000087870	10090.ENSMUSP00000137374	ENSMUSG00000027168	ENSMUSG00000090125	Pax6	Pou3f1	562
10090.ENSMUSP00000088056	10090.ENSMUSP00000114123	ENSMUSG00000068748	ENSMUSG00000062209	Ptprz1	Erbb4	863
10090.ENSMUSP00000088056	10090.ENSMUSP00000125700	ENSMUSG00000068748	ENSMUSG00000045994	Ptprz1	B3gat1	595
10090.ENSMUSP00000088322	10090.ENSMUSP00000106374	ENSMUSG00000068859	ENSMUSG00000089922	Sp9	ENSMUSG00000089922	447
10090.ENSMUSP00000088493	10090.ENSMUSP00000096755	ENSMUSG00000004891	ENSMUSG00000074637	Nes	Sox2	529
10090.ENSMUSP00000088493	10090.ENSMUSP00000136147	ENSMUSG00000004891	ENSMUSG00000095139	Nes	Pou3f2	717
10090.ENSMUSP00000088493	10090.ENSMUSP00000137203	ENSMUSG00000004891	ENSMUSG00000096014	Nes	Sox1	467
10090.ENSMUSP00000088493	10090.ENSMUSP00000137374	ENSMUSG00000004891	ENSMUSG00000090125	Nes	Pou3f1	537
10090.ENSMUSP00000091329	10090.ENSMUSP00000099908	ENSMUSG00000034898	ENSMUSG00000020460	Filip1	Rps27a	565
10090.ENSMUSP00000092715	10090.ENSMUSP00000110798	ENSMUSG00000070990	ENSMUSG00000045991	Foxe1	Onecut2	520
10090.ENSMUSP00000092951	10090.ENSMUSP00000103965	ENSMUSG00000035873	ENSMUSG00000003617	Pawr	Cp	479
10090.ENSMUSP00000092975	10090.ENSMUSP00000108306	ENSMUSG00000020020	ENSMUSG00000071226	Usp44	Cecr2	652
10090.ENSMUSP00000093255	10090.ENSMUSP00000096755	ENSMUSG00000023902	ENSMUSG00000074637	Zscan10	Sox2	884
10090.ENSMUSP00000093427	10090.ENSMUSP00000108306	ENSMUSG00000067215	ENSMUSG00000071226	Usp51	Cecr2	652
10090.ENSMUSP00000094093	10090.ENSMUSP00000115237	ENSMUSG00000048385	ENSMUSG00000045179	Scrt1	Sox3	507
10090.ENSMUSP00000096755	10090.ENSMUSP00000099908	ENSMUSG00000074637	ENSMUSG00000020460	Sox2	Rps27a	816
10090.ENSMUSP00000096755	10090.ENSMUSP00000104056	ENSMUSG00000074637	ENSMUSG00000008496	Sox2	Pou2f2	498
10090.ENSMUSP00000096755	10090.ENSMUSP00000106374	ENSMUSG00000074637	ENSMUSG00000089922	Sox2	ENSMUSG00000089922	413
10090.ENSMUSP00000096755	10090.ENSMUSP00000113213	ENSMUSG00000074637	ENSMUSG00000057666	Sox2	Gapdh	598
10090.ENSMUSP00000096755	10090.ENSMUSP00000113690	ENSMUSG00000074637	ENSMUSG00000021848	Sox2	Otx2	745
10090.ENSMUSP00000096755	10090.ENSMUSP00000134661	ENSMUSG00000074637	ENSMUSG00000004231	Sox2	Pax2	442
10090.ENSMUSP00000096755	10090.ENSMUSP00000136147	ENSMUSG00000074637	ENSMUSG00000095139	Sox2	Pou3f2	430
10090.ENSMUSP00000099841	10090.ENSMUSP00000125806	ENSMUSG00000028527	ENSMUSG00000058443	Ak4	Rpl10-ps3	621
10090.ENSMUSP00000099908	10090.ENSMUSP00000102443	ENSMUSG00000020460	ENSMUSG00000028519	Rps27a	Dab1	565
10090.ENSMUSP00000099908	10090.ENSMUSP00000107447	ENSMUSG00000020460	ENSMUSG00000079259	Rps27a	Trim71	529
10090.ENSMUSP00000099908	10090.ENSMUSP00000114123	ENSMUSG00000020460	ENSMUSG00000062209	Rps27a	Erbb4	902
10090.ENSMUSP00000099908	10090.ENSMUSP00000120014	ENSMUSG00000020460	ENSMUSG00000001056	Rps27a	Nhp2	470
10090.ENSMUSP00000099908	10090.ENSMUSP00000125806	ENSMUSG00000020460	ENSMUSG00000058443	Rps27a	Rpl10-ps3	972
10090.ENSMUSP00000099952	10090.ENSMUSP00000101124	ENSMUSG00000024617	ENSMUSG00000056073	Camk2a	Grik2	514
10090.ENSMUSP00000100615	10090.ENSMUSP00000103951	ENSMUSG00000078202	ENSMUSG00000003436	Nrarp	Dll3	507
10090.ENSMUSP00000103965	10090.ENSMUSP00000133356	ENSMUSG00000003617	ENSMUSG00000006930	Cp	Hap1	565
10090.ENSMUSP00000106374	10090.ENSMUSP00000113690	ENSMUSG00000089922	ENSMUSG00000021848	ENSMUSG00000089922	Otx2	607
10090.ENSMUSP00000106374	10090.ENSMUSP00000137203	ENSMUSG00000089922	ENSMUSG00000096014	ENSMUSG00000089922	Sox1	443
10090.ENSMUSP00000108306	10090.ENSMUSP00000125355	ENSMUSG00000071226	ENSMUSG00000016624	Cecr2	Phf21b	512
10090.ENSMUSP00000110288	10090.ENSMUSP00000110690	ENSMUSG00000039419	ENSMUSG00000032128	Cntnap2	Robo3	411
10090.ENSMUSP00000113213	10090.ENSMUSP00000114123	ENSMUSG00000057666	ENSMUSG00000062209	Gapdh	Erbb4	456
10090.ENSMUSP00000113690	10090.ENSMUSP00000115237	ENSMUSG00000021848	ENSMUSG00000045179	Otx2	Sox3	565
10090.ENSMUSP00000113690	10090.ENSMUSP00000134642	ENSMUSG00000021848	ENSMUSG00000006270	Otx2	Vax1	709
10090.ENSMUSP00000113690	10090.ENSMUSP00000134661	ENSMUSG00000021848	ENSMUSG00000004231	Otx2	Pax2	849
10090.ENSMUSP00000113690	10090.ENSMUSP00000136147	ENSMUSG00000021848	ENSMUSG00000095139	Otx2	Pou3f2	449
10090.ENSMUSP00000113690	10090.ENSMUSP00000137203	ENSMUSG00000021848	ENSMUSG00000096014	Otx2	Sox1	657
10090.ENSMUSP00000113690	10090.ENSMUSP00000137374	ENSMUSG00000021848	ENSMUSG00000090125	Otx2	Pou3f1	414
10090.ENSMUSP00000120014	10090.ENSMUSP00000125806	ENSMUSG00000001056	ENSMUSG00000058443	Nhp2	Rpl10-ps3	495
10090.ENSMUSP00000134642	10090.ENSMUSP00000134661	ENSMUSG00000006270	ENSMUSG00000004231	Vax1	Pax2	675
10090.ENSMUSP00000134661	10090.ENSMUSP00000136147	ENSMUSG00000004231	ENSMUSG00000095139	Pax2	Pou3f2	420
10090.ENSMUSP00000136147	10090.ENSMUSP00000137203	ENSMUSG00000095139	ENSMUSG00000096014	Pou3f2	Sox1	478

## Sheet: groupE10vsgroupE12.down_ppi
node1_protein	node2_protein	node1_gene	node2_gene	node1_name	node2_name	score
10090.ENSMUSP00000000096	10090.ENSMUSP00000010044	ENSMUSG00000000094	ENSMUSG00000009900	Tbx4	Wnt3a	408
10090.ENSMUSP00000000096	10090.ENSMUSP00000025862	ENSMUSG00000000094	ENSMUSG00000024921	Tbx4	Smarca2	583
10090.ENSMUSP00000000096	10090.ENSMUSP00000027730	ENSMUSG00000000094	ENSMUSG00000026459	Tbx4	Myog	496
10090.ENSMUSP00000000096	10090.ENSMUSP00000028836	ENSMUSG00000000094	ENSMUSG00000027358	Tbx4	Bmp2	567
10090.ENSMUSP00000000096	10090.ENSMUSP00000029422	ENSMUSG00000000094	ENSMUSG00000027833	Tbx4	Shox2	835
10090.ENSMUSP00000000096	10090.ENSMUSP00000029611	ENSMUSG00000000094	ENSMUSG00000027985	Tbx4	Lef1	542
10090.ENSMUSP00000000096	10090.ENSMUSP00000041118	ENSMUSG00000000094	ENSMUSG00000035451	Tbx4	Foxa1	458
10090.ENSMUSP00000000096	10090.ENSMUSP00000064878	ENSMUSG00000000094	ENSMUSG00000021994	Tbx4	Wnt5a	430
10090.ENSMUSP00000000096	10090.ENSMUSP00000069616	ENSMUSG00000000094	ENSMUSG00000038418	Tbx4	Egr1	636
10090.ENSMUSP00000000096	10090.ENSMUSP00000078659	ENSMUSG00000000094	ENSMUSG00000058665	Tbx4	En1	465
10090.ENSMUSP00000000266	10090.ENSMUSP00000095435	ENSMUSG00000026535	ENSMUSG00000099032	Ifi202b	Gm10567	410
10090.ENSMUSP00000000317	10090.ENSMUSP00000033756	ENSMUSG00000000308	ENSMUSG00000031384	Ckmt1	Asb9	622
10090.ENSMUSP00000000317	10090.ENSMUSP00000041175	ENSMUSG00000000308	ENSMUSG00000040703	Ckmt1	Cyp2s1	506
10090.ENSMUSP00000000317	10090.ENSMUSP00000047761	ENSMUSG00000000308	ENSMUSG00000020258	Ckmt1	Glyctk	447
10090.ENSMUSP00000000369	10090.ENSMUSP00000020094	ENSMUSG00000000359	ENSMUSG00000019936	Rem1	Epyc	453
10090.ENSMUSP00000000369	10090.ENSMUSP00000020165	ENSMUSG00000000359	ENSMUSG00000019990	Rem1	Pde7b	424
10090.ENSMUSP00000000369	10090.ENSMUSP00000020400	ENSMUSG00000000359	ENSMUSG00000060780	Rem1	Lrrtm1	453
10090.ENSMUSP00000000369	10090.ENSMUSP00000021820	ENSMUSG00000000359	ENSMUSG00000021388	Rem1	Aspn	453
10090.ENSMUSP00000000369	10090.ENSMUSP00000021822	ENSMUSG00000000359	ENSMUSG00000021390	Rem1	Ogn	494
10090.ENSMUSP00000000369	10090.ENSMUSP00000024805	ENSMUSG00000000359	ENSMUSG00000024008	Rem1	Cpne5	400
10090.ENSMUSP00000000369	10090.ENSMUSP00000025903	ENSMUSG00000000359	ENSMUSG00000024952	Rem1	Rps6ka4	424
10090.ENSMUSP00000000369	10090.ENSMUSP00000026973	ENSMUSG00000000359	ENSMUSG00000025855	Rem1	Prkar1b	444
10090.ENSMUSP00000000369	10090.ENSMUSP00000033741	ENSMUSG00000000359	ENSMUSG00000031375	Rem1	Bgn	453
10090.ENSMUSP00000000369	10090.ENSMUSP00000035444	ENSMUSG00000000359	ENSMUSG00000042793	Rem1	Lgr6	454
10090.ENSMUSP00000000369	10090.ENSMUSP00000035489	ENSMUSG00000000359	ENSMUSG00000041559	Rem1	Fmod	462
10090.ENSMUSP00000000369	10090.ENSMUSP00000037246	ENSMUSG00000000359	ENSMUSG00000036334	Rem1	Igsf10	439
10090.ENSMUSP00000000369	10090.ENSMUSP00000038569	ENSMUSG00000000359	ENSMUSG00000039883	Rem1	Lrrc17	453
10090.ENSMUSP00000000369	10090.ENSMUSP00000039452	ENSMUSG00000000359	ENSMUSG00000026725	Rem1	Tnn	481
10090.ENSMUSP00000000369	10090.ENSMUSP00000040877	ENSMUSG00000000359	ENSMUSG00000036446	Rem1	Lum	486
10090.ENSMUSP00000000369	10090.ENSMUSP00000041411	ENSMUSG00000000359	ENSMUSG00000034226	Rem1	Rhov	510
10090.ENSMUSP00000000369	10090.ENSMUSP00000043818	ENSMUSG00000000359	ENSMUSG00000036295	Rem1	Lrrn3	453
10090.ENSMUSP00000000369	10090.ENSMUSP00000045142	ENSMUSG00000000359	ENSMUSG00000037206	Rem1	Islr	453
10090.ENSMUSP00000000369	10090.ENSMUSP00000048803	ENSMUSG00000000359	ENSMUSG00000041577	Rem1	Prelp	453
10090.ENSMUSP00000000369	10090.ENSMUSP00000049663	ENSMUSG00000000359	ENSMUSG00000032564	Rem1	Cpne4	400
10090.ENSMUSP00000000369	10090.ENSMUSP00000051546	ENSMUSG00000000359	ENSMUSG00000035653	Rem1	Lrfn5	453
10090.ENSMUSP00000000369	10090.ENSMUSP00000052584	ENSMUSG00000000359	ENSMUSG00000036273	Rem1	Lrrk2	510
10090.ENSMUSP00000000369	10090.ENSMUSP00000053123	ENSMUSG00000000359	ENSMUSG00000047085	Rem1	Lrrc4b	453
10090.ENSMUSP00000000369	10090.ENSMUSP00000059050	ENSMUSG00000000359	ENSMUSG00000049556	Rem1	Lingo1	491
10090.ENSMUSP00000000369	10090.ENSMUSP00000062924	ENSMUSG00000000359	ENSMUSG00000043811	Rem1	Rtn4r	453
10090.ENSMUSP00000000369	10090.ENSMUSP00000065706	ENSMUSG00000000359	ENSMUSG00000048368	Rem1	Omd	453
10090.ENSMUSP00000000369	10090.ENSMUSP00000066777	ENSMUSG00000000359	ENSMUSG00000052316	Rem1	Lrrc15	486
10090.ENSMUSP00000000369	10090.ENSMUSP00000067774	ENSMUSG00000000359	ENSMUSG00000052560	Rem1	Cpne8	400
10090.ENSMUSP00000000369	10090.ENSMUSP00000069772	ENSMUSG00000000359	ENSMUSG00000045083	Rem1	Lingo2	453
10090.ENSMUSP00000000369	10090.ENSMUSP00000072682	ENSMUSG00000000359	ENSMUSG00000063765	Rem1	Chadl	453
10090.ENSMUSP00000000369	10090.ENSMUSP00000074232	ENSMUSG00000000359	ENSMUSG00000052581	Rem1	Lrrtm4	453
10090.ENSMUSP00000000369	10090.ENSMUSP00000077611	ENSMUSG00000000359	ENSMUSG00000034009	Rem1	Rxfp1	454
10090.ENSMUSP00000000369	10090.ENSMUSP00000092432	ENSMUSG00000000359	ENSMUSG00000029123	Rem1	Stk32b	424
10090.ENSMUSP00000000369	10090.ENSMUSP00000099572	ENSMUSG00000000359	ENSMUSG00000045287	Rem1	Rtn4rl1	453
10090.ENSMUSP00000000369	10090.ENSMUSP00000100923	ENSMUSG00000000359	ENSMUSG00000019932	Rem1	Kera	453
10090.ENSMUSP00000000369	10090.ENSMUSP00000100924	ENSMUSG00000000359	ENSMUSG00000019929	Rem1	Dcn	453
10090.ENSMUSP00000000369	10090.ENSMUSP00000101079	ENSMUSG00000000359	ENSMUSG00000042846	Rem1	Lrrtm3	453
10090.ENSMUSP00000000369	10090.ENSMUSP00000102521	ENSMUSG00000000359	ENSMUSG00000028525	Rem1	Pde4b	424
10090.ENSMUSP00000000369	10090.ENSMUSP00000108413	ENSMUSG00000000359	ENSMUSG00000051331	Rem1	Cacna1c	557
10090.ENSMUSP00000000369	10090.ENSMUSP00000114074	ENSMUSG00000000359	ENSMUSG00000019970	Rem1	Sgk1	424
10090.ENSMUSP00000000369	10090.ENSMUSP00000124963	ENSMUSG00000000359	ENSMUSG00000029334	Rem1	Prkg2	473
10090.ENSMUSP00000000369	10090.ENSMUSP00000125218	ENSMUSG00000000359	ENSMUSG00000050587	Rem1	Lrrc4c	453
10090.ENSMUSP00000000395	10090.ENSMUSP00000041118	ENSMUSG00000000385	ENSMUSG00000035451	Tmprss2	Foxa1	525
10090.ENSMUSP00000000395	10090.ENSMUSP00000052648	ENSMUSG00000000385	ENSMUSG00000046532	Tmprss2	Ar	975
10090.ENSMUSP00000000476	10090.ENSMUSP00000001147	ENSMUSG00000029231	ENSMUSG00000001119	Pdgfra	Col6a1	404
10090.ENSMUSP00000000476	10090.ENSMUSP00000001547	ENSMUSG00000029231	ENSMUSG00000001506	Pdgfra	Col1a1	482
10090.ENSMUSP00000000476	10090.ENSMUSP00000002809	ENSMUSG00000029231	ENSMUSG00000002732	Pdgfra	Fkbp7	401
10090.ENSMUSP00000000476	10090.ENSMUSP00000003370	ENSMUSG00000029231	ENSMUSG00000003283	Pdgfra	Hck	520
10090.ENSMUSP00000000476	10090.ENSMUSP00000007799	ENSMUSG00000029231	ENSMUSG00000007655	Pdgfra	Cav1	691
10090.ENSMUSP00000000476	10090.ENSMUSP00000018156	ENSMUSG00000029231	ENSMUSG00000018012	Pdgfra	Rac3	521
10090.ENSMUSP00000000476	10090.ENSMUSP00000019924	ENSMUSG00000029231	ENSMUSG00000019789	Pdgfra	Hey2	434
10090.ENSMUSP00000000476	10090.ENSMUSP00000020329	ENSMUSG00000029231	ENSMUSG00000020122	Pdgfra	Egfr	501
10090.ENSMUSP00000000476	10090.ENSMUSP00000021822	ENSMUSG00000029231	ENSMUSG00000021390	Pdgfra	Ogn	521
10090.ENSMUSP00000000476	10090.ENSMUSP00000022921	ENSMUSG00000029231	ENSMUSG00000022309	Pdgfra	Angpt1	845
10090.ENSMUSP00000000476	10090.ENSMUSP00000023356	ENSMUSG00000029231	ENSMUSG00000022676	Pdgfra	Snai2	479
10090.ENSMUSP00000000476	10090.ENSMUSP00000023612	ENSMUSG00000029231	ENSMUSG00000022895	Pdgfra	Ets2	441
10090.ENSMUSP00000000476	10090.ENSMUSP00000023673	ENSMUSG00000029231	ENSMUSG00000022952	Pdgfra	Runx1	709
10090.ENSMUSP00000000476	10090.ENSMUSP00000028062	ENSMUSG00000029231	ENSMUSG00000026728	Pdgfra	Vim	425
10090.ENSMUSP00000000476	10090.ENSMUSP00000028106	ENSMUSG00000029231	ENSMUSG00000026768	Pdgfra	Itga8	446
10090.ENSMUSP00000000476	10090.ENSMUSP00000028280	ENSMUSG00000029231	ENSMUSG00000026837	Pdgfra	Col5a1	472
10090.ENSMUSP00000000476	10090.ENSMUSP00000028633	ENSMUSG00000029231	ENSMUSG00000027204	Pdgfra	Fbn1	413
10090.ENSMUSP00000000476	10090.ENSMUSP00000029566	ENSMUSG00000029231	ENSMUSG00000027954	Pdgfra	Efna1	927
10090.ENSMUSP00000000476	10090.ENSMUSP00000029673	ENSMUSG00000029231	ENSMUSG00000028039	Pdgfra	Efna3	828
10090.ENSMUSP00000000476	10090.ENSMUSP00000031668	ENSMUSG00000029231	ENSMUSG00000029661	Pdgfra	Col1a2	549
10090.ENSMUSP00000000476	10090.ENSMUSP00000032874	ENSMUSG00000029231	ENSMUSG00000030638	Pdgfra	Sh3gl3	812
10090.ENSMUSP00000000476	10090.ENSMUSP00000034014	ENSMUSG00000029231	ENSMUSG00000031603	Pdgfra	Fgf20	931
10090.ENSMUSP00000000476	10090.ENSMUSP00000034187	ENSMUSG00000029231	ENSMUSG00000031740	Pdgfra	Mmp2	489
10090.ENSMUSP00000000476	10090.ENSMUSP00000037694	ENSMUSG00000029231	ENSMUSG00000037225	Pdgfra	Fgf2	921
10090.ENSMUSP00000000476	10090.ENSMUSP00000038569	ENSMUSG00000029231	ENSMUSG00000039883	Pdgfra	Lrrc17	421
10090.ENSMUSP00000000476	10090.ENSMUSP00000039466	ENSMUSG00000029231	ENSMUSG00000033006	Pdgfra	Sox10	527
10090.ENSMUSP00000000476	10090.ENSMUSP00000050353	ENSMUSG00000029231	ENSMUSG00000070691	Pdgfra	Runx3	465
10090.ENSMUSP00000000476	10090.ENSMUSP00000050716	ENSMUSG00000029231	ENSMUSG00000031217	Pdgfra	Efnb1	661
10090.ENSMUSP00000000476	10090.ENSMUSP00000052648	ENSMUSG00000029231	ENSMUSG00000046532	Pdgfra	Ar	453
10090.ENSMUSP00000000476	10090.ENSMUSP00000053101	ENSMUSG00000029231	ENSMUSG00000028161	Pdgfra	Ppp3ca	459
10090.ENSMUSP00000000476	10090.ENSMUSP00000064538	ENSMUSG00000029231	ENSMUSG00000040265	Pdgfra	Dnm3	518
10090.ENSMUSP00000000476	10090.ENSMUSP00000066743	ENSMUSG00000029231	ENSMUSG00000026104	Pdgfra	Stat1	852
10090.ENSMUSP00000000476	10090.ENSMUSP00000068529	ENSMUSG00000029231	ENSMUSG00000030782	Pdgfra	Tgfb1i1	526
10090.ENSMUSP00000000476	10090.ENSMUSP00000069681	ENSMUSG00000029231	ENSMUSG00000027208	Pdgfra	Fgf7	880
10090.ENSMUSP00000000476	10090.ENSMUSP00000085192	ENSMUSG00000029231	ENSMUSG00000026043	Pdgfra	Col3a1	491
10090.ENSMUSP00000000476	10090.ENSMUSP00000085293	ENSMUSG00000029231	ENSMUSG00000067586	Pdgfra	S1pr3	527
10090.ENSMUSP00000000476	10090.ENSMUSP00000099073	ENSMUSG00000029231	ENSMUSG00000029838	Pdgfra	Ptn	443
10090.ENSMUSP00000000476	10090.ENSMUSP00000099645	ENSMUSG00000029231	ENSMUSG00000042826	Pdgfra	Fgf11	844
10090.ENSMUSP00000000476	10090.ENSMUSP00000100924	ENSMUSG00000029231	ENSMUSG00000019929	Pdgfra	Dcn	747
10090.ENSMUSP00000000476	10090.ENSMUSP00000102538	ENSMUSG00000029231	ENSMUSG00000027859	Pdgfra	Ngf	820
10090.ENSMUSP00000000476	10090.ENSMUSP00000102814	ENSMUSG00000029231	ENSMUSG00000052572	Pdgfra	Dlg2	555
10090.ENSMUSP00000000476	10090.ENSMUSP00000104132	ENSMUSG00000029231	ENSMUSG00000004328	Pdgfra	Hif3a	446
10090.ENSMUSP00000000476	10090.ENSMUSP00000109201	ENSMUSG00000029231	ENSMUSG00000039153	Pdgfra	Runx2	508
10090.ENSMUSP00000000476	10090.ENSMUSP00000109794	ENSMUSG00000029231	ENSMUSG00000025969	Pdgfra	Nrp2	733
10090.ENSMUSP00000000476	10090.ENSMUSP00000128308	ENSMUSG00000029231	ENSMUSG00000023885	Pdgfra	Thbs2	446
10090.ENSMUSP00000000476	10090.ENSMUSP00000131010	ENSMUSG00000029231	ENSMUSG00000061878	Pdgfra	Sphk1	666
10090.ENSMUSP00000000572	10090.ENSMUSP00000020366	ENSMUSG00000000560	ENSMUSG00000020159	Gabra2	Gabrp	568
10090.ENSMUSP00000000572	10090.ENSMUSP00000020707	ENSMUSG00000000560	ENSMUSG00000010803	Gabra2	Gabra1	961
10090.ENSMUSP00000000572	10090.ENSMUSP00000031121	ENSMUSG00000000560	ENSMUSG00000029211	Gabra2	Gabra4	948
10090.ENSMUSP00000000572	10090.ENSMUSP00000031122	ENSMUSG00000000560	ENSMUSG00000029212	Gabra2	Gabrb1	911
10090.ENSMUSP00000000572	10090.ENSMUSP00000037854	ENSMUSG00000000560	ENSMUSG00000038349	Gabra2	Plcl1	800
10090.ENSMUSP00000000572	10090.ENSMUSP00000048460	ENSMUSG00000000560	ENSMUSG00000036570	Gabra2	Fxyd1	552
10090.ENSMUSP00000000572	10090.ENSMUSP00000049228	ENSMUSG00000000560	ENSMUSG00000041301	Gabra2	Cftr	540
10090.ENSMUSP00000000572	10090.ENSMUSP00000067632	ENSMUSG00000000560	ENSMUSG00000055026	Gabra2	Gabrg3	904
10090.ENSMUSP00000000572	10090.ENSMUSP00000093460	ENSMUSG00000000560	ENSMUSG00000020000	Gabra2	Moxd1	446
10090.ENSMUSP00000000572	10090.ENSMUSP00000130245	ENSMUSG00000000560	ENSMUSG00000057092	Gabra2	Fxyd3	540
10090.ENSMUSP00000000641	10090.ENSMUSP00000113527	ENSMUSG00000000627	ENSMUSG00000031841	Sema4f	Cdh13	478
10090.ENSMUSP00000000755	10090.ENSMUSP00000025833	ENSMUSG00000000739	ENSMUSG00000024899	Sult5a1	Papss2	442
10090.ENSMUSP00000000755	10090.ENSMUSP00000052648	ENSMUSG00000000739	ENSMUSG00000046532	Sult5a1	Ar	640
10090.ENSMUSP00000000924	10090.ENSMUSP00000017610	ENSMUSG00000000901	ENSMUSG00000017466	Mmp11	Timp2	842
10090.ENSMUSP00000000924	10090.ENSMUSP00000017881	ENSMUSG00000000901	ENSMUSG00000017737	Mmp11	Mmp9	921
10090.ENSMUSP00000000924	10090.ENSMUSP00000018737	ENSMUSG00000000901	ENSMUSG00000018593	Mmp11	Sparc	527
10090.ENSMUSP00000000924	10090.ENSMUSP00000022947	ENSMUSG00000000901	ENSMUSG00000022324	Mmp11	Matn2	547
10090.ENSMUSP00000000924	10090.ENSMUSP00000023611	ENSMUSG00000000901	ENSMUSG00000022894	Mmp11	Adamts5	431
10090.ENSMUSP00000000924	10090.ENSMUSP00000027467	ENSMUSG00000000901	ENSMUSG00000026249	Mmp11	Serpine2	413
10090.ENSMUSP00000000924	10090.ENSMUSP00000034187	ENSMUSG00000000901	ENSMUSG00000031740	Mmp11	Mmp2	927
10090.ENSMUSP00000000924	10090.ENSMUSP00000128308	ENSMUSG00000000901	ENSMUSG00000023885	Mmp11	Thbs2	437
10090.ENSMUSP00000000964	10090.ENSMUSP00000001538	ENSMUSG00000029844	ENSMUSG00000001497	Hoxa1	Pax9	760
10090.ENSMUSP00000000964	10090.ENSMUSP00000034723	ENSMUSG00000029844	ENSMUSG00000013584	Hoxa1	Aldh1a2	525
10090.ENSMUSP00000000964	10090.ENSMUSP00000096728	ENSMUSG00000029844	ENSMUSG00000074622	Hoxa1	Mafb	733
10090.ENSMUSP00000001051	10090.ENSMUSP00000004784	ENSMUSG00000001025	ENSMUSG00000004665	S100a6	Cnn2	412
10090.ENSMUSP00000001051	10090.ENSMUSP00000018737	ENSMUSG00000001025	ENSMUSG00000018593	S100a6	Sparc	474
10090.ENSMUSP00000001051	10090.ENSMUSP00000025561	ENSMUSG00000001025	ENSMUSG00000024659	S100a6	Anxa1	687
10090.ENSMUSP00000001051	10090.ENSMUSP00000028062	ENSMUSG00000001025	ENSMUSG00000026728	S100a6	Vim	649
10090.ENSMUSP00000001051	10090.ENSMUSP00000029515	ENSMUSG00000001025	ENSMUSG00000027907	S100a6	S100a11	746
10090.ENSMUSP00000001051	10090.ENSMUSP00000029699	ENSMUSG00000001025	ENSMUSG00000028063	S100a6	Lmna	455
10090.ENSMUSP00000001051	10090.ENSMUSP00000034756	ENSMUSG00000001025	ENSMUSG00000032231	S100a6	Anxa2	886
10090.ENSMUSP00000001051	10090.ENSMUSP00000036949	ENSMUSG00000001025	ENSMUSG00000041959	S100a6	S100a10	793
10090.ENSMUSP00000001051	10090.ENSMUSP00000037289	ENSMUSG00000001025	ENSMUSG00000040212	S100a6	Emp3	616
10090.ENSMUSP00000001051	10090.ENSMUSP00000045036	ENSMUSG00000001025	ENSMUSG00000048612	S100a6	Myof	416
10090.ENSMUSP00000001051	10090.ENSMUSP00000047968	ENSMUSG00000001025	ENSMUSG00000033208	S100a6	S100b	441
10090.ENSMUSP00000001051	10090.ENSMUSP00000063389	ENSMUSG00000001025	ENSMUSG00000056737	S100a6	Capg	599
10090.ENSMUSP00000001051	10090.ENSMUSP00000064719	ENSMUSG00000001025	ENSMUSG00000024909	S100a6	Efemp2	407
10090.ENSMUSP00000001051	10090.ENSMUSP00000086795	ENSMUSG00000001025	ENSMUSG00000068220	S100a6	Lgals1	709
10090.ENSMUSP00000001051	10090.ENSMUSP00000090633	ENSMUSG00000001025	ENSMUSG00000069833	S100a6	Ahnak	492
10090.ENSMUSP00000001051	10090.ENSMUSP00000104511	ENSMUSG00000001025	ENSMUSG00000018340	S100a6	Anxa6	472
10090.ENSMUSP00000001051	10090.ENSMUSP00000114350	ENSMUSG00000001025	ENSMUSG00000050335	S100a6	Lgals3	736
10090.ENSMUSP00000001147	10090.ENSMUSP00000001181	ENSMUSG00000001119	ENSMUSG00000020241	Col6a1	Col6a2	997
10090.ENSMUSP00000001147	10090.ENSMUSP00000001547	ENSMUSG00000001119	ENSMUSG00000001506	Col6a1	Col1a1	985
10090.ENSMUSP00000001147	10090.ENSMUSP00000005218	ENSMUSG00000001119	ENSMUSG00000005087	Col6a1	Cd44	805
10090.ENSMUSP00000001147	10090.ENSMUSP00000010974	ENSMUSG00000001119	ENSMUSG00000010830	Col6a1	Kdelr3	553
10090.ENSMUSP00000001147	10090.ENSMUSP00000017153	ENSMUSG00000001119	ENSMUSG00000017009	Col6a1	Sdc4	806
10090.ENSMUSP00000001147	10090.ENSMUSP00000017610	ENSMUSG00000001119	ENSMUSG00000017466	Col6a1	Timp2	470
10090.ENSMUSP00000001147	10090.ENSMUSP00000018737	ENSMUSG00000001119	ENSMUSG00000018593	Col6a1	Sparc	773
10090.ENSMUSP00000001147	10090.ENSMUSP00000019683	ENSMUSG00000001119	ENSMUSG00000019539	Col6a1	Rcn3	489
10090.ENSMUSP00000001147	10090.ENSMUSP00000020759	ENSMUSG00000001119	ENSMUSG00000020467	Col6a1	Efemp1	420
10090.ENSMUSP00000001147	10090.ENSMUSP00000021107	ENSMUSG00000001119	ENSMUSG00000020758	Col6a1	Itgb4	835
10090.ENSMUSP00000001147	10090.ENSMUSP00000021603	ENSMUSG00000001119	ENSMUSG00000021186	Col6a1	Fbln5	402
10090.ENSMUSP00000001147	10090.ENSMUSP00000021822	ENSMUSG00000001119	ENSMUSG00000021390	Col6a1	Ogn	469
10090.ENSMUSP00000001147	10090.ENSMUSP00000022282	ENSMUSG00000001119	ENSMUSG00000021760	Col6a1	Gpx8	431
10090.ENSMUSP00000001147	10090.ENSMUSP00000022947	ENSMUSG00000001119	ENSMUSG00000022324	Col6a1	Matn2	435
10090.ENSMUSP00000001147	10090.ENSMUSP00000025409	ENSMUSG00000001119	ENSMUSG00000024529	Col6a1	Lox	541
10090.ENSMUSP00000001147	10090.ENSMUSP00000026740	ENSMUSG00000001119	ENSMUSG00000025650	Col6a1	Col7a1	921
10090.ENSMUSP00000001147	10090.ENSMUSP00000028062	ENSMUSG00000001119	ENSMUSG00000026728	Col6a1	Vim	454
10090.ENSMUSP00000001147	10090.ENSMUSP00000028106	ENSMUSG00000001119	ENSMUSG00000026768	Col6a1	Itga8	828
10090.ENSMUSP00000001147	10090.ENSMUSP00000028280	ENSMUSG00000001119	ENSMUSG00000026837	Col6a1	Col5a1	981
10090.ENSMUSP00000001147	10090.ENSMUSP00000028348	ENSMUSG00000001119	ENSMUSG00000026971	Col6a1	Itgb6	900
10090.ENSMUSP00000001147	10090.ENSMUSP00000028633	ENSMUSG00000001119	ENSMUSG00000027204	Col6a1	Fbn1	723
10090.ENSMUSP00000001147	10090.ENSMUSP00000030372	ENSMUSG00000001119	ENSMUSG00000028626	Col6a1	Col9a2	903
10090.ENSMUSP00000001147	10090.ENSMUSP00000031668	ENSMUSG00000001119	ENSMUSG00000029661	Col6a1	Col1a2	982
10090.ENSMUSP00000001147	10090.ENSMUSP00000033741	ENSMUSG00000001119	ENSMUSG00000031375	Col6a1	Bgn	779
10090.ENSMUSP00000001147	10090.ENSMUSP00000034187	ENSMUSG00000001119	ENSMUSG00000031740	Col6a1	Mmp2	709
10090.ENSMUSP00000001147	10090.ENSMUSP00000034774	ENSMUSG00000001119	ENSMUSG00000032243	Col6a1	Itga11	802
10090.ENSMUSP00000001147	10090.ENSMUSP00000035802	ENSMUSG00000001119	ENSMUSG00000040690	Col6a1	Col16a1	958
10090.ENSMUSP00000001147	10090.ENSMUSP00000040171	ENSMUSG00000001119	ENSMUSG00000036545	Col6a1	Adamts2	715
10090.ENSMUSP00000001147	10090.ENSMUSP00000040877	ENSMUSG00000001119	ENSMUSG00000036446	Col6a1	Lum	457
10090.ENSMUSP00000001147	10090.ENSMUSP00000043816	ENSMUSG00000001119	ENSMUSG00000045672	Col6a1	Col27a1	916
10090.ENSMUSP00000001147	10090.ENSMUSP00000045142	ENSMUSG00000001119	ENSMUSG00000037206	Col6a1	Islr	466
10090.ENSMUSP00000001147	10090.ENSMUSP00000048334	ENSMUSG00000001119	ENSMUSG00000064080	Col6a1	Fbln2	633
10090.ENSMUSP00000001147	10090.ENSMUSP00000052095	ENSMUSG00000001119	ENSMUSG00000004415	Col6a1	Emid2	912
10090.ENSMUSP00000001147	10090.ENSMUSP00000053891	ENSMUSG00000001119	ENSMUSG00000015533	Col6a1	Itga2	816
10090.ENSMUSP00000001147	10090.ENSMUSP00000057406	ENSMUSG00000001119	ENSMUSG00000032334	Col6a1	Loxl1	678
10090.ENSMUSP00000001147	10090.ENSMUSP00000064719	ENSMUSG00000001119	ENSMUSG00000024909	Col6a1	Efemp2	432
10090.ENSMUSP00000001147	10090.ENSMUSP00000068529	ENSMUSG00000001119	ENSMUSG00000030782	Col6a1	Tgfb1i1	469
10090.ENSMUSP00000001147	10090.ENSMUSP00000070270	ENSMUSG00000001119	ENSMUSG00000056174	Col6a1	Col8a2	901
10090.ENSMUSP00000001147	10090.ENSMUSP00000071662	ENSMUSG00000001119	ENSMUSG00000032332	Col6a1	Col12a1	964
10090.ENSMUSP00000001147	10090.ENSMUSP00000072773	ENSMUSG00000001119	ENSMUSG00000027750	Col6a1	Postn	509
10090.ENSMUSP00000001147	10090.ENSMUSP00000079210	ENSMUSG00000001119	ENSMUSG00000058897	Col6a1	Col25a1	904
10090.ENSMUSP00000001147	10090.ENSMUSP00000080214	ENSMUSG00000001119	ENSMUSG00000024940	Col6a1	Ltbp3	418
10090.ENSMUSP00000001147	10090.ENSMUSP00000083620	ENSMUSG00000001119	ENSMUSG00000026042	Col6a1	Col5a2	973
10090.ENSMUSP00000001147	10090.ENSMUSP00000084141	ENSMUSG00000001119	ENSMUSG00000025064	Col6a1	Col17a1	912
10090.ENSMUSP00000001147	10090.ENSMUSP00000084772	ENSMUSG00000001119	ENSMUSG00000024330	Col6a1	Col11a2	910
10090.ENSMUSP00000001147	10090.ENSMUSP00000085192	ENSMUSG00000001119	ENSMUSG00000026043	Col6a1	Col3a1	985
10090.ENSMUSP00000001147	10090.ENSMUSP00000086745	ENSMUSG00000001119	ENSMUSG00000068196	Col6a1	Col8a1	931
10090.ENSMUSP00000001147	10090.ENSMUSP00000086795	ENSMUSG00000001119	ENSMUSG00000068220	Col6a1	Lgals1	434
10090.ENSMUSP00000001147	10090.ENSMUSP00000099348	ENSMUSG00000001119	ENSMUSG00000027570	Col6a1	Col9a3	913
10090.ENSMUSP00000001147	10090.ENSMUSP00000099987	ENSMUSG00000001119	ENSMUSG00000020473	Col6a1	Aebp1	464
10090.ENSMUSP00000001147	10090.ENSMUSP00000100924	ENSMUSG00000001119	ENSMUSG00000019929	Col6a1	Dcn	551
10090.ENSMUSP00000001147	10090.ENSMUSP00000105850	ENSMUSG00000001119	ENSMUSG00000022371	Col6a1	Col14a1	927
10090.ENSMUSP00000001147	10090.ENSMUSP00000110411	ENSMUSG00000001119	ENSMUSG00000022816	Col6a1	Fstl1	637
10090.ENSMUSP00000001147	10090.ENSMUSP00000123201	ENSMUSG00000001119	ENSMUSG00000014329	Col6a1	Bicc1	506
10090.ENSMUSP00000001147	10090.ENSMUSP00000128308	ENSMUSG00000001119	ENSMUSG00000023885	Col6a1	Thbs2	608
10090.ENSMUSP00000001147	10090.ENSMUSP00000137585	ENSMUSG00000001119	ENSMUSG00000048126	Col6a1	Col6a3	998
10090.ENSMUSP00000001181	10090.ENSMUSP00000001547	ENSMUSG00000020241	ENSMUSG00000001506	Col6a2	Col1a1	987
10090.ENSMUSP00000001181	10090.ENSMUSP00000005218	ENSMUSG00000020241	ENSMUSG00000005087	Col6a2	Cd44	800
10090.ENSMUSP00000001181	10090.ENSMUSP00000010974	ENSMUSG00000020241	ENSMUSG00000010830	Col6a2	Kdelr3	434
10090.ENSMUSP00000001181	10090.ENSMUSP00000017153	ENSMUSG00000020241	ENSMUSG00000017009	Col6a2	Sdc4	800
10090.ENSMUSP00000001181	10090.ENSMUSP00000018737	ENSMUSG00000020241	ENSMUSG00000018593	Col6a2	Sparc	578
10090.ENSMUSP00000001181	10090.ENSMUSP00000019683	ENSMUSG00000020241	ENSMUSG00000019539	Col6a2	Rcn3	400
10090.ENSMUSP00000001181	10090.ENSMUSP00000021107	ENSMUSG00000020241	ENSMUSG00000020758	Col6a2	Itgb4	868
10090.ENSMUSP00000001181	10090.ENSMUSP00000026740	ENSMUSG00000020241	ENSMUSG00000025650	Col6a2	Col7a1	917
10090.ENSMUSP00000001181	10090.ENSMUSP00000028106	ENSMUSG00000020241	ENSMUSG00000026768	Col6a2	Itga8	822
10090.ENSMUSP00000001181	10090.ENSMUSP00000028280	ENSMUSG00000020241	ENSMUSG00000026837	Col6a2	Col5a1	976
10090.ENSMUSP00000001181	10090.ENSMUSP00000028348	ENSMUSG00000020241	ENSMUSG00000026971	Col6a2	Itgb6	896
10090.ENSMUSP00000001181	10090.ENSMUSP00000028633	ENSMUSG00000020241	ENSMUSG00000027204	Col6a2	Fbn1	671
10090.ENSMUSP00000001181	10090.ENSMUSP00000030372	ENSMUSG00000020241	ENSMUSG00000028626	Col6a2	Col9a2	903
10090.ENSMUSP00000001181	10090.ENSMUSP00000031668	ENSMUSG00000020241	ENSMUSG00000029661	Col6a2	Col1a2	976
10090.ENSMUSP00000001181	10090.ENSMUSP00000033741	ENSMUSG00000020241	ENSMUSG00000031375	Col6a2	Bgn	674
10090.ENSMUSP00000001181	10090.ENSMUSP00000034187	ENSMUSG00000020241	ENSMUSG00000031740	Col6a2	Mmp2	558
10090.ENSMUSP00000001181	10090.ENSMUSP00000034774	ENSMUSG00000020241	ENSMUSG00000032243	Col6a2	Itga11	833
10090.ENSMUSP00000001181	10090.ENSMUSP00000035802	ENSMUSG00000020241	ENSMUSG00000040690	Col6a2	Col16a1	940
10090.ENSMUSP00000001181	10090.ENSMUSP00000040171	ENSMUSG00000020241	ENSMUSG00000036545	Col6a2	Adamts2	697
10090.ENSMUSP00000001181	10090.ENSMUSP00000043816	ENSMUSG00000020241	ENSMUSG00000045672	Col6a2	Col27a1	912
10090.ENSMUSP00000001181	10090.ENSMUSP00000048334	ENSMUSG00000020241	ENSMUSG00000064080	Col6a2	Fbln2	460
10090.ENSMUSP00000001181	10090.ENSMUSP00000052095	ENSMUSG00000020241	ENSMUSG00000004415	Col6a2	Emid2	900
10090.ENSMUSP00000001181	10090.ENSMUSP00000053891	ENSMUSG00000020241	ENSMUSG00000015533	Col6a2	Itga2	800
10090.ENSMUSP00000001181	10090.ENSMUSP00000057406	ENSMUSG00000020241	ENSMUSG00000032334	Col6a2	Loxl1	591
10090.ENSMUSP00000001181	10090.ENSMUSP00000070270	ENSMUSG00000020241	ENSMUSG00000056174	Col6a2	Col8a2	907
10090.ENSMUSP00000001181	10090.ENSMUSP00000070847	ENSMUSG00000020241	ENSMUSG00000056481	Col6a2	Cd248	580
10090.ENSMUSP00000001181	10090.ENSMUSP00000071662	ENSMUSG00000020241	ENSMUSG00000032332	Col6a2	Col12a1	949
10090.ENSMUSP00000001181	10090.ENSMUSP00000072773	ENSMUSG00000020241	ENSMUSG00000027750	Col6a2	Postn	508
10090.ENSMUSP00000001181	10090.ENSMUSP00000079210	ENSMUSG00000020241	ENSMUSG00000058897	Col6a2	Col25a1	905
10090.ENSMUSP00000001181	10090.ENSMUSP00000083620	ENSMUSG00000020241	ENSMUSG00000026042	Col6a2	Col5a2	964
10090.ENSMUSP00000001181	10090.ENSMUSP00000084141	ENSMUSG00000020241	ENSMUSG00000025064	Col6a2	Col17a1	910
10090.ENSMUSP00000001181	10090.ENSMUSP00000084772	ENSMUSG00000020241	ENSMUSG00000024330	Col6a2	Col11a2	908
10090.ENSMUSP00000001181	10090.ENSMUSP00000085192	ENSMUSG00000020241	ENSMUSG00000026043	Col6a2	Col3a1	974
10090.ENSMUSP00000001181	10090.ENSMUSP00000086745	ENSMUSG00000020241	ENSMUSG00000068196	Col6a2	Col8a1	957
10090.ENSMUSP00000001181	10090.ENSMUSP00000090304	ENSMUSG00000020241	ENSMUSG00000019899	Col6a2	Lama2	442
10090.ENSMUSP00000001181	10090.ENSMUSP00000099348	ENSMUSG00000020241	ENSMUSG00000027570	Col6a2	Col9a3	901
10090.ENSMUSP00000001181	10090.ENSMUSP00000105850	ENSMUSG00000020241	ENSMUSG00000022371	Col6a2	Col14a1	929
10090.ENSMUSP00000001181	10090.ENSMUSP00000110411	ENSMUSG00000020241	ENSMUSG00000022816	Col6a2	Fstl1	443
10090.ENSMUSP00000001181	10090.ENSMUSP00000123201	ENSMUSG00000020241	ENSMUSG00000014329	Col6a2	Bicc1	413
10090.ENSMUSP00000001181	10090.ENSMUSP00000137585	ENSMUSG00000020241	ENSMUSG00000048126	Col6a2	Col6a3	998
10090.ENSMUSP00000001187	10090.ENSMUSP00000029515	ENSMUSG00000029994	ENSMUSG00000027907	Anxa4	S100a11	466
10090.ENSMUSP00000001187	10090.ENSMUSP00000110885	ENSMUSG00000029994	ENSMUSG00000022548	Anxa4	Apod	416
10090.ENSMUSP00000001256	10090.ENSMUSP00000035203	ENSMUSG00000001227	ENSMUSG00000032584	Sema6b	Mst1r	656
10090.ENSMUSP00000001256	10090.ENSMUSP00000058723	ENSMUSG00000001227	ENSMUSG00000032353	Sema6b	Tmed3	536
10090.ENSMUSP00000001256	10090.ENSMUSP00000066857	ENSMUSG00000001227	ENSMUSG00000056427	Sema6b	Slit3	440
10090.ENSMUSP00000001538	10090.ENSMUSP00000003687	ENSMUSG00000001497	ENSMUSG00000021253	Pax9	Tgfb3	410
10090.ENSMUSP00000001538	10090.ENSMUSP00000022952	ENSMUSG00000001497	ENSMUSG00000022330	Pax9	Osr2	749
10090.ENSMUSP00000001538	10090.ENSMUSP00000029611	ENSMUSG00000001497	ENSMUSG00000027985	Pax9	Lef1	416
10090.ENSMUSP00000001538	10090.ENSMUSP00000058354	ENSMUSG00000001497	ENSMUSG00000048450	Pax9	Msx1	978
10090.ENSMUSP00000001538	10090.ENSMUSP00000061427	ENSMUSG00000001497	ENSMUSG00000048616	Pax9	Nog	636
10090.ENSMUSP00000001547	10090.ENSMUSP00000003687	ENSMUSG00000001506	ENSMUSG00000021253	Col1a1	Tgfb3	578
10090.ENSMUSP00000001547	10090.ENSMUSP00000005218	ENSMUSG00000001506	ENSMUSG00000005087	Col1a1	Cd44	830
10090.ENSMUSP00000001547	10090.ENSMUSP00000005255	ENSMUSG00000001506	ENSMUSG00000005124	Col1a1	Wisp1	465
10090.ENSMUSP00000001547	10090.ENSMUSP00000010044	ENSMUSG00000001506	ENSMUSG00000009900	Col1a1	Wnt3a	404
10090.ENSMUSP00000001547	10090.ENSMUSP00000010974	ENSMUSG00000001506	ENSMUSG00000010830	Col1a1	Kdelr3	549
10090.ENSMUSP00000001547	10090.ENSMUSP00000015664	ENSMUSG00000001506	ENSMUSG00000028111	Col1a1	Ctsk	436
10090.ENSMUSP00000001547	10090.ENSMUSP00000017153	ENSMUSG00000001506	ENSMUSG00000017009	Col1a1	Sdc4	811
10090.ENSMUSP00000001547	10090.ENSMUSP00000017610	ENSMUSG00000001506	ENSMUSG00000017466	Col1a1	Timp2	523
10090.ENSMUSP00000001547	10090.ENSMUSP00000017881	ENSMUSG00000001506	ENSMUSG00000017737	Col1a1	Mmp9	638
10090.ENSMUSP00000001547	10090.ENSMUSP00000018737	ENSMUSG00000001506	ENSMUSG00000018593	Col1a1	Sparc	951
10090.ENSMUSP00000001547	10090.ENSMUSP00000019683	ENSMUSG00000001506	ENSMUSG00000019539	Col1a1	Rcn3	518
10090.ENSMUSP00000001547	10090.ENSMUSP00000021107	ENSMUSG00000001506	ENSMUSG00000020758	Col1a1	Itgb4	830
10090.ENSMUSP00000001547	10090.ENSMUSP00000021820	ENSMUSG00000001506	ENSMUSG00000021388	Col1a1	Aspn	413
10090.ENSMUSP00000001547	10090.ENSMUSP00000022282	ENSMUSG00000001506	ENSMUSG00000021760	Col1a1	Gpx8	412
10090.ENSMUSP00000001547	10090.ENSMUSP00000022660	ENSMUSG00000001506	ENSMUSG00000034205	Col1a1	Loxl2	447
10090.ENSMUSP00000001547	10090.ENSMUSP00000023611	ENSMUSG00000001506	ENSMUSG00000022894	Col1a1	Adamts5	460
10090.ENSMUSP00000001547	10090.ENSMUSP00000023958	ENSMUSG00000001506	ENSMUSG00000023191	Col1a1	Leprel2	924
10090.ENSMUSP00000001547	10090.ENSMUSP00000025409	ENSMUSG00000001506	ENSMUSG00000024529	Col1a1	Lox	727
10090.ENSMUSP00000001547	10090.ENSMUSP00000026740	ENSMUSG00000001506	ENSMUSG00000025650	Col1a1	Col7a1	929
10090.ENSMUSP00000001547	10090.ENSMUSP00000027467	ENSMUSG00000001506	ENSMUSG00000026249	Col1a1	Serpine2	422
10090.ENSMUSP00000001547	10090.ENSMUSP00000028062	ENSMUSG00000001506	ENSMUSG00000026728	Col1a1	Vim	686
10090.ENSMUSP00000001547	10090.ENSMUSP00000028106	ENSMUSG00000001506	ENSMUSG00000026768	Col1a1	Itga8	861
10090.ENSMUSP00000001547	10090.ENSMUSP00000028280	ENSMUSG00000001506	ENSMUSG00000026837	Col1a1	Col5a1	993
10090.ENSMUSP00000001547	10090.ENSMUSP00000028348	ENSMUSG00000001506	ENSMUSG00000026971	Col1a1	Itgb6	852
10090.ENSMUSP00000001547	10090.ENSMUSP00000028633	ENSMUSG00000001506	ENSMUSG00000027204	Col1a1	Fbn1	892
10090.ENSMUSP00000001547	10090.ENSMUSP00000028836	ENSMUSG00000001506	ENSMUSG00000027358	Col1a1	Bmp2	675
10090.ENSMUSP00000001547	10090.ENSMUSP00000029440	ENSMUSG00000001506	ENSMUSG00000027848	Col1a1	Olfml3	572
10090.ENSMUSP00000001547	10090.ENSMUSP00000030056	ENSMUSG00000001506	ENSMUSG00000028364	Col1a1	Tnc	463
10090.ENSMUSP00000001547	10090.ENSMUSP00000030372	ENSMUSG00000001506	ENSMUSG00000028626	Col1a1	Col9a2	914
10090.ENSMUSP00000001547	10090.ENSMUSP00000030551	ENSMUSG00000001506	ENSMUSG00000028766	Col1a1	Alpl	597
10090.ENSMUSP00000001547	10090.ENSMUSP00000031249	ENSMUSG00000001506	ENSMUSG00000029309	Col1a1	Sparcl1	676
10090.ENSMUSP00000001547	10090.ENSMUSP00000031668	ENSMUSG00000001506	ENSMUSG00000029661	Col1a1	Col1a2	997
10090.ENSMUSP00000001547	10090.ENSMUSP00000033741	ENSMUSG00000001506	ENSMUSG00000031375	Col1a1	Bgn	815
10090.ENSMUSP00000001547	10090.ENSMUSP00000034029	ENSMUSG00000001506	ENSMUSG00000031616	Col1a1	Ednra	550
10090.ENSMUSP00000001547	10090.ENSMUSP00000034187	ENSMUSG00000001506	ENSMUSG00000031740	Col1a1	Mmp2	866
10090.ENSMUSP00000001547	10090.ENSMUSP00000034774	ENSMUSG00000001506	ENSMUSG00000032243	Col1a1	Itga11	929
10090.ENSMUSP00000001547	10090.ENSMUSP00000035489	ENSMUSG00000001506	ENSMUSG00000041559	Col1a1	Fmod	402
10090.ENSMUSP00000001547	10090.ENSMUSP00000035802	ENSMUSG00000001506	ENSMUSG00000040690	Col1a1	Col16a1	970
10090.ENSMUSP00000001547	10090.ENSMUSP00000037694	ENSMUSG00000001506	ENSMUSG00000037225	Col1a1	Fgf2	462
10090.ENSMUSP00000001547	10090.ENSMUSP00000039466	ENSMUSG00000001506	ENSMUSG00000033006	Col1a1	Sox10	632
10090.ENSMUSP00000001547	10090.ENSMUSP00000040171	ENSMUSG00000001506	ENSMUSG00000036545	Col1a1	Adamts2	829
10090.ENSMUSP00000001547	10090.ENSMUSP00000040877	ENSMUSG00000001506	ENSMUSG00000036446	Col1a1	Lum	772
10090.ENSMUSP00000001547	10090.ENSMUSP00000043816	ENSMUSG00000001506	ENSMUSG00000045672	Col1a1	Col27a1	912
10090.ENSMUSP00000001547	10090.ENSMUSP00000043849	ENSMUSG00000001506	ENSMUSG00000039239	Col1a1	Tgfb2	533
10090.ENSMUSP00000001547	10090.ENSMUSP00000048334	ENSMUSG00000001506	ENSMUSG00000064080	Col1a1	Fbln2	635
10090.ENSMUSP00000001547	10090.ENSMUSP00000050353	ENSMUSG00000001506	ENSMUSG00000070691	Col1a1	Runx3	730
10090.ENSMUSP00000001547	10090.ENSMUSP00000051433	ENSMUSG00000001506	ENSMUSG00000048776	Col1a1	Pthlh	418
10090.ENSMUSP00000001547	10090.ENSMUSP00000052095	ENSMUSG00000001506	ENSMUSG00000004415	Col1a1	Emid2	906
10090.ENSMUSP00000001547	10090.ENSMUSP00000053891	ENSMUSG00000001506	ENSMUSG00000015533	Col1a1	Itga2	829
10090.ENSMUSP00000001547	10090.ENSMUSP00000054389	ENSMUSG00000001506	ENSMUSG00000037362	Col1a1	Nov	469
10090.ENSMUSP00000001547	10090.ENSMUSP00000057406	ENSMUSG00000001506	ENSMUSG00000032334	Col1a1	Loxl1	764
10090.ENSMUSP00000001547	10090.ENSMUSP00000058354	ENSMUSG00000001506	ENSMUSG00000048450	Col1a1	Msx1	450
10090.ENSMUSP00000001547	10090.ENSMUSP00000064719	ENSMUSG00000001506	ENSMUSG00000024909	Col1a1	Efemp2	542
10090.ENSMUSP00000001547	10090.ENSMUSP00000068529	ENSMUSG00000001506	ENSMUSG00000030782	Col1a1	Tgfb1i1	470
10090.ENSMUSP00000001547	10090.ENSMUSP00000070270	ENSMUSG00000001506	ENSMUSG00000056174	Col1a1	Col8a2	908
10090.ENSMUSP00000001547	10090.ENSMUSP00000070847	ENSMUSG00000001506	ENSMUSG00000056481	Col1a1	Cd248	557
10090.ENSMUSP00000001547	10090.ENSMUSP00000071662	ENSMUSG00000001506	ENSMUSG00000032332	Col1a1	Col12a1	960
10090.ENSMUSP00000001547	10090.ENSMUSP00000072773	ENSMUSG00000001506	ENSMUSG00000027750	Col1a1	Postn	950
10090.ENSMUSP00000001547	10090.ENSMUSP00000077596	ENSMUSG00000001506	ENSMUSG00000060284	Col1a1	Sp7	943
10090.ENSMUSP00000001547	10090.ENSMUSP00000079210	ENSMUSG00000001506	ENSMUSG00000058897	Col1a1	Col25a1	907
10090.ENSMUSP00000001547	10090.ENSMUSP00000081941	ENSMUSG00000001506	ENSMUSG00000032431	Col1a1	Crtap	645
10090.ENSMUSP00000001547	10090.ENSMUSP00000083620	ENSMUSG00000001506	ENSMUSG00000026042	Col1a1	Col5a2	989
10090.ENSMUSP00000001547	10090.ENSMUSP00000084141	ENSMUSG00000001506	ENSMUSG00000025064	Col1a1	Col17a1	905
10090.ENSMUSP00000001547	10090.ENSMUSP00000084772	ENSMUSG00000001506	ENSMUSG00000024330	Col1a1	Col11a2	919
10090.ENSMUSP00000001547	10090.ENSMUSP00000085192	ENSMUSG00000001506	ENSMUSG00000026043	Col1a1	Col3a1	995
10090.ENSMUSP00000001547	10090.ENSMUSP00000086745	ENSMUSG00000001506	ENSMUSG00000068196	Col1a1	Col8a1	966
10090.ENSMUSP00000001547	10090.ENSMUSP00000086795	ENSMUSG00000001506	ENSMUSG00000068220	Col1a1	Lgals1	416
10090.ENSMUSP00000001547	10090.ENSMUSP00000087119	ENSMUSG00000001506	ENSMUSG00000000957	Col1a1	Mmp14	574
10090.ENSMUSP00000001547	10090.ENSMUSP00000099348	ENSMUSG00000001506	ENSMUSG00000027570	Col1a1	Col9a3	918
10090.ENSMUSP00000001547	10090.ENSMUSP00000099723	ENSMUSG00000001506	ENSMUSG00000028641	Col1a1	Lepre1	949
10090.ENSMUSP00000001547	10090.ENSMUSP00000099987	ENSMUSG00000001506	ENSMUSG00000020473	Col1a1	Aebp1	441
10090.ENSMUSP00000001547	10090.ENSMUSP00000100924	ENSMUSG00000001506	ENSMUSG00000019929	Col1a1	Dcn	597
10090.ENSMUSP00000001547	10090.ENSMUSP00000103546	ENSMUSG00000001506	ENSMUSG00000028464	Col1a1	Tpm2	409
10090.ENSMUSP00000001547	10090.ENSMUSP00000105850	ENSMUSG00000001506	ENSMUSG00000022371	Col1a1	Col14a1	954
10090.ENSMUSP00000001547	10090.ENSMUSP00000109201	ENSMUSG00000001506	ENSMUSG00000039153	Col1a1	Runx2	755
10090.ENSMUSP00000001547	10090.ENSMUSP00000110411	ENSMUSG00000001506	ENSMUSG00000022816	Col1a1	Fstl1	738
10090.ENSMUSP00000001547	10090.ENSMUSP00000123201	ENSMUSG00000001506	ENSMUSG00000014329	Col1a1	Bicc1	512
10090.ENSMUSP00000001547	10090.ENSMUSP00000128308	ENSMUSG00000001506	ENSMUSG00000023885	Col1a1	Thbs2	834
10090.ENSMUSP00000001547	10090.ENSMUSP00000132547	ENSMUSG00000001506	ENSMUSG00000005583	Col1a1	Mef2c	593
10090.ENSMUSP00000001547	10090.ENSMUSP00000137585	ENSMUSG00000001506	ENSMUSG00000048126	Col1a1	Col6a3	990
10090.ENSMUSP00000001652	10090.ENSMUSP00000004480	ENSMUSG00000021070	ENSMUSG00000004366	Bdkrb2	Sst	901
10090.ENSMUSP00000001652	10090.ENSMUSP00000020040	ENSMUSG00000021070	ENSMUSG00000019890	Bdkrb2	Nts	900
10090.ENSMUSP00000001652	10090.ENSMUSP00000020323	ENSMUSG00000021070	ENSMUSG00000020123	Bdkrb2	Avpr1a	918
10090.ENSMUSP00000001652	10090.ENSMUSP00000022013	ENSMUSG00000021070	ENSMUSG00000021536	Bdkrb2	Adcy2	900
10090.ENSMUSP00000001652	10090.ENSMUSP00000022185	ENSMUSG00000021070	ENSMUSG00000021678	Bdkrb2	F2rl1	904
10090.ENSMUSP00000001652	10090.ENSMUSP00000022235	ENSMUSG00000021070	ENSMUSG00000021721	Bdkrb2	Htr1a	902
10090.ENSMUSP00000001652	10090.ENSMUSP00000023007	ENSMUSG00000021070	ENSMUSG00000022376	Bdkrb2	Adcy8	903
10090.ENSMUSP00000001652	10090.ENSMUSP00000025395	ENSMUSG00000021070	ENSMUSG00000024517	Bdkrb2	Grp	900
10090.ENSMUSP00000001652	10090.ENSMUSP00000025561	ENSMUSG00000021070	ENSMUSG00000024659	Bdkrb2	Anxa1	900
10090.ENSMUSP00000001652	10090.ENSMUSP00000025842	ENSMUSG00000021070	ENSMUSG00000024907	Bdkrb2	Gal	900
10090.ENSMUSP00000001652	10090.ENSMUSP00000029822	ENSMUSG00000021070	ENSMUSG00000028172	Bdkrb2	Tacr3	900
10090.ENSMUSP00000001652	10090.ENSMUSP00000031318	ENSMUSG00000021070	ENSMUSG00000029371	Bdkrb2	Cxcl5	902
10090.ENSMUSP00000001652	10090.ENSMUSP00000031319	ENSMUSG00000021070	ENSMUSG00000029372	Bdkrb2	Ppbp	900
10090.ENSMUSP00000001652	10090.ENSMUSP00000031843	ENSMUSG00000021070	ENSMUSG00000029819	Bdkrb2	Npy	901
10090.ENSMUSP00000001652	10090.ENSMUSP00000032152	ENSMUSG00000021070	ENSMUSG00000030069	Bdkrb2	Prok2	900
10090.ENSMUSP00000001652	10090.ENSMUSP00000034029	ENSMUSG00000021070	ENSMUSG00000031616	Bdkrb2	Ednra	908
10090.ENSMUSP00000001652	10090.ENSMUSP00000036203	ENSMUSG00000021070	ENSMUSG00000033717	Bdkrb2	Adra2a	902
10090.ENSMUSP00000001652	10090.ENSMUSP00000042632	ENSMUSG00000021070	ENSMUSG00000032773	Bdkrb2	Chrm1	912
10090.ENSMUSP00000001652	10090.ENSMUSP00000043302	ENSMUSG00000021070	ENSMUSG00000040016	Bdkrb2	Ptger3	916
10090.ENSMUSP00000001652	10090.ENSMUSP00000043522	ENSMUSG00000021070	ENSMUSG00000042429	Bdkrb2	Adora1	904
10090.ENSMUSP00000001652	10090.ENSMUSP00000047774	ENSMUSG00000021070	ENSMUSG00000034997	Bdkrb2	Htr2a	903
10090.ENSMUSP00000001652	10090.ENSMUSP00000050898	ENSMUSG00000021070	ENSMUSG00000049511	Bdkrb2	Htr1b	904
10090.ENSMUSP00000001652	10090.ENSMUSP00000051085	ENSMUSG00000021070	ENSMUSG00000050824	Bdkrb2	Sstr5	903
10090.ENSMUSP00000001652	10090.ENSMUSP00000051132	ENSMUSG00000021070	ENSMUSG00000049112	Bdkrb2	Oxtr	902
10090.ENSMUSP00000001652	10090.ENSMUSP00000056576	ENSMUSG00000021070	ENSMUSG00000048337	Bdkrb2	Ppyr1	902
10090.ENSMUSP00000001652	10090.ENSMUSP00000056659	ENSMUSG00000021070	ENSMUSG00000050558	Bdkrb2	Prokr2	902
10090.ENSMUSP00000001652	10090.ENSMUSP00000058230	ENSMUSG00000021070	ENSMUSG00000032360	Bdkrb2	Hcrtr2	902
10090.ENSMUSP00000001652	10090.ENSMUSP00000061243	ENSMUSG00000021070	ENSMUSG00000044317	Bdkrb2	Gpr4	900
10090.ENSMUSP00000001652	10090.ENSMUSP00000062741	ENSMUSG00000021070	ENSMUSG00000060735	Bdkrb2	Rxfp3	902
10090.ENSMUSP00000001652	10090.ENSMUSP00000063670	ENSMUSG00000021070	ENSMUSG00000052229	Bdkrb2	Gpr17	900
10090.ENSMUSP00000001652	10090.ENSMUSP00000066822	ENSMUSG00000021070	ENSMUSG00000045573	Bdkrb2	Penk	900
10090.ENSMUSP00000001652	10090.ENSMUSP00000068578	ENSMUSG00000021070	ENSMUSG00000047904	Bdkrb2	Sstr2	902
10090.ENSMUSP00000001652	10090.ENSMUSP00000069114	ENSMUSG00000021070	ENSMUSG00000044337	Bdkrb2	Cxcr7	902
10090.ENSMUSP00000001652	10090.ENSMUSP00000070200	ENSMUSG00000021070	ENSMUSG00000050541	Bdkrb2	Adra1b	907
10090.ENSMUSP00000001652	10090.ENSMUSP00000070958	ENSMUSG00000021070	ENSMUSG00000049115	Bdkrb2	Agtr1a	918
10090.ENSMUSP00000001652	10090.ENSMUSP00000085293	ENSMUSG00000021070	ENSMUSG00000067586	Bdkrb2	S1pr3	900
10090.ENSMUSP00000001652	10090.ENSMUSP00000086592	ENSMUSG00000021070	ENSMUSG00000068122	Bdkrb2	Agtr2	911
10090.ENSMUSP00000001652	10090.ENSMUSP00000088175	ENSMUSG00000021070	ENSMUSG00000061762	Bdkrb2	Tac1	908
10090.ENSMUSP00000001652	10090.ENSMUSP00000096595	ENSMUSG00000021070	ENSMUSG00000028004	Bdkrb2	Npy2r	902
10090.ENSMUSP00000001652	10090.ENSMUSP00000098793	ENSMUSG00000021070	ENSMUSG00000021219	Bdkrb2	Rgs6	900
10090.ENSMUSP00000001652	10090.ENSMUSP00000110563	ENSMUSG00000021070	ENSMUSG00000022840	Bdkrb2	Adcy5	900
10090.ENSMUSP00000001652	10090.ENSMUSP00000110978	ENSMUSG00000021070	ENSMUSG00000024211	Bdkrb2	Grm8	900
10090.ENSMUSP00000001652	10090.ENSMUSP00000133957	ENSMUSG00000021070	ENSMUSG00000056755	Bdkrb2	Grm7	900
10090.ENSMUSP00000001713	10090.ENSMUSP00000004137	ENSMUSG00000001663	ENSMUSG00000004035	Gstt1	Gstm7	946
10090.ENSMUSP00000001713	10090.ENSMUSP00000004140	ENSMUSG00000001663	ENSMUSG00000058135	Gstt1	Gstm1	991
10090.ENSMUSP00000001713	10090.ENSMUSP00000007272	ENSMUSG00000001663	ENSMUSG00000045545	Gstt1	Krt14	697
10090.ENSMUSP00000001713	10090.ENSMUSP00000012348	ENSMUSG00000001663	ENSMUSG00000040562	Gstt1	Gstm2	975
10090.ENSMUSP00000001713	10090.ENSMUSP00000022282	ENSMUSG00000001663	ENSMUSG00000021760	Gstt1	Gpx8	934
10090.ENSMUSP00000001713	10090.ENSMUSP00000023083	ENSMUSG00000001663	ENSMUSG00000061740	Gstt1	Cyp2d22	480
10090.ENSMUSP00000001713	10090.ENSMUSP00000027067	ENSMUSG00000001663	ENSMUSG00000025934	Gstt1	Gsta3	994
10090.ENSMUSP00000001713	10090.ENSMUSP00000029131	ENSMUSG00000001663	ENSMUSG00000027603	Gstt1	Ggt7	906
10090.ENSMUSP00000001713	10090.ENSMUSP00000030332	ENSMUSG00000001663	ENSMUSG00000028597	Gstt1	Gpx7	939
10090.ENSMUSP00000001713	10090.ENSMUSP00000041175	ENSMUSG00000001663	ENSMUSG00000040703	Gstt1	Cyp2s1	902
10090.ENSMUSP00000001713	10090.ENSMUSP00000047551	ENSMUSG00000001663	ENSMUSG00000038776	Gstt1	Ephx1	965
10090.ENSMUSP00000001713	10090.ENSMUSP00000054556	ENSMUSG00000001663	ENSMUSG00000016349	Gstt1	Eef1a2	531
10090.ENSMUSP00000001713	10090.ENSMUSP00000079699	ENSMUSG00000001663	ENSMUSG00000035557	Gstt1	Krt17	561
10090.ENSMUSP00000001713	10090.ENSMUSP00000087633	ENSMUSG00000001663	ENSMUSG00000055301	Gstt1	Adh7	918
10090.ENSMUSP00000001921	10090.ENSMUSP00000022871	ENSMUSG00000001865	ENSMUSG00000022261	Cpa3	Sdc2	416
10090.ENSMUSP00000001921	10090.ENSMUSP00000025618	ENSMUSG00000001865	ENSMUSG00000024713	Cpa3	Pcsk5	424
10090.ENSMUSP00000001921	10090.ENSMUSP00000048555	ENSMUSG00000001865	ENSMUSG00000037852	Cpa3	Cpe	459
10090.ENSMUSP00000001927	10090.ENSMUSP00000003687	ENSMUSG00000001870	ENSMUSG00000021253	Ltbp1	Tgfb3	869
10090.ENSMUSP00000001927	10090.ENSMUSP00000028633	ENSMUSG00000001870	ENSMUSG00000027204	Ltbp1	Fbn1	417
10090.ENSMUSP00000001927	10090.ENSMUSP00000043849	ENSMUSG00000001870	ENSMUSG00000039239	Ltbp1	Tgfb2	897
10090.ENSMUSP00000001927	10090.ENSMUSP00000071868	ENSMUSG00000001870	ENSMUSG00000060572	Ltbp1	Mfap2	526
10090.ENSMUSP00000001927	10090.ENSMUSP00000080214	ENSMUSG00000001870	ENSMUSG00000024940	Ltbp1	Ltbp3	917
10090.ENSMUSP00000001927	10090.ENSMUSP00000112137	ENSMUSG00000001870	ENSMUSG00000019256	Ltbp1	Ahr	870
10090.ENSMUSP00000002064	10090.ENSMUSP00000029711	ENSMUSG00000001999	ENSMUSG00000005640	Blvra	Insrr	556
10090.ENSMUSP00000002087	10090.ENSMUSP00000017836	ENSMUSG00000002012	ENSMUSG00000017692	Pnck	Rhbdl3	454
10090.ENSMUSP00000002087	10090.ENSMUSP00000029876	ENSMUSG00000002012	ENSMUSG00000028222	Pnck	Calb1	437
10090.ENSMUSP00000002087	10090.ENSMUSP00000031304	ENSMUSG00000002012	ENSMUSG00000029359	Pnck	Tesc	465
10090.ENSMUSP00000002087	10090.ENSMUSP00000032409	ENSMUSG00000002012	ENSMUSG00000030272	Pnck	Camk1	902
10090.ENSMUSP00000002087	10090.ENSMUSP00000034777	ENSMUSG00000002012	ENSMUSG00000032246	Pnck	Calml4	437
10090.ENSMUSP00000002087	10090.ENSMUSP00000063264	ENSMUSG00000002012	ENSMUSG00000020023	Pnck	Tmcc3	493
10090.ENSMUSP00000002087	10090.ENSMUSP00000076880	ENSMUSG00000002012	ENSMUSG00000063130	Pnck	Calml3	437
10090.ENSMUSP00000002087	10090.ENSMUSP00000083193	ENSMUSG00000002012	ENSMUSG00000060371	Pnck	Caln1	437
10090.ENSMUSP00000002087	10090.ENSMUSP00000119242	ENSMUSG00000002012	ENSMUSG00000026463	Pnck	Atp2b4	407
10090.ENSMUSP00000002327	10090.ENSMUSP00000018156	ENSMUSG00000002257	ENSMUSG00000018012	Def6	Rac3	506
10090.ENSMUSP00000002327	10090.ENSMUSP00000027291	ENSMUSG00000002257	ENSMUSG00000026117	Def6	Zap70	878
10090.ENSMUSP00000002389	10090.ENSMUSP00000053751	ENSMUSG00000022218	ENSMUSG00000050359	Tgm1	Sprr1a	642
10090.ENSMUSP00000002389	10090.ENSMUSP00000070200	ENSMUSG00000022218	ENSMUSG00000050541	Tgm1	Adra1b	457
10090.ENSMUSP00000002640	10090.ENSMUSP00000007272	ENSMUSG00000002565	ENSMUSG00000045545	Scin	Krt14	712
10090.ENSMUSP00000002640	10090.ENSMUSP00000052648	ENSMUSG00000002565	ENSMUSG00000046532	Scin	Ar	804
10090.ENSMUSP00000002640	10090.ENSMUSP00000079699	ENSMUSG00000002565	ENSMUSG00000035557	Scin	Krt17	596
10090.ENSMUSP00000002640	10090.ENSMUSP00000114350	ENSMUSG00000002565	ENSMUSG00000050335	Scin	Lgals3	717
10090.ENSMUSP00000002677	10090.ENSMUSP00000023356	ENSMUSG00000002602	ENSMUSG00000022676	Axl	Snai2	589
10090.ENSMUSP00000002677	10090.ENSMUSP00000034756	ENSMUSG00000002602	ENSMUSG00000032231	Axl	Anxa2	736
10090.ENSMUSP00000002677	10090.ENSMUSP00000038121	ENSMUSG00000002602	ENSMUSG00000038037	Axl	Socs1	571
10090.ENSMUSP00000002677	10090.ENSMUSP00000049070	ENSMUSG00000002602	ENSMUSG00000037446	Axl	Tulp1	708
10090.ENSMUSP00000002677	10090.ENSMUSP00000102814	ENSMUSG00000002602	ENSMUSG00000052572	Axl	Dlg2	555
10090.ENSMUSP00000002677	10090.ENSMUSP00000129146	ENSMUSG00000002602	ENSMUSG00000037003	Axl	Tenc1	423
10090.ENSMUSP00000002809	10090.ENSMUSP00000006367	ENSMUSG00000002732	ENSMUSG00000006205	Fkbp7	Htra1	414
10090.ENSMUSP00000002809	10090.ENSMUSP00000010974	ENSMUSG00000002732	ENSMUSG00000010830	Fkbp7	Kdelr3	598
10090.ENSMUSP00000002809	10090.ENSMUSP00000020149	ENSMUSG00000002732	ENSMUSG00000019975	Fkbp7	Ikbip	418
10090.ENSMUSP00000002809	10090.ENSMUSP00000021820	ENSMUSG00000002732	ENSMUSG00000021388	Fkbp7	Aspn	511
10090.ENSMUSP00000002809	10090.ENSMUSP00000021822	ENSMUSG00000002732	ENSMUSG00000021390	Fkbp7	Ogn	466
10090.ENSMUSP00000002809	10090.ENSMUSP00000022282	ENSMUSG00000002732	ENSMUSG00000021760	Fkbp7	Gpx8	505
10090.ENSMUSP00000002809	10090.ENSMUSP00000030332	ENSMUSG00000002732	ENSMUSG00000028597	Fkbp7	Gpx7	598
10090.ENSMUSP00000002809	10090.ENSMUSP00000047291	ENSMUSG00000002732	ENSMUSG00000038463	Fkbp7	Olfml2b	632
10090.ENSMUSP00000002809	10090.ENSMUSP00000068471	ENSMUSG00000002732	ENSMUSG00000024544	Fkbp7	Ldlrad4	525
10090.ENSMUSP00000002809	10090.ENSMUSP00000106336	ENSMUSG00000002732	ENSMUSG00000112449	Fkbp7	Srp54b	430
10090.ENSMUSP00000003017	10090.ENSMUSP00000003370	ENSMUSG00000029925	ENSMUSG00000003283	Tbxas1	Hck	428
10090.ENSMUSP00000003017	10090.ENSMUSP00000015234	ENSMUSG00000029925	ENSMUSG00000015090	Tbxas1	Ptgds	910
10090.ENSMUSP00000003017	10090.ENSMUSP00000034026	ENSMUSG00000029925	ENSMUSG00000031613	Tbxas1	Hpgd	415
10090.ENSMUSP00000003017	10090.ENSMUSP00000035148	ENSMUSG00000029925	ENSMUSG00000032548	Tbxas1	Slco2a1	505
10090.ENSMUSP00000003017	10090.ENSMUSP00000043302	ENSMUSG00000029925	ENSMUSG00000040016	Tbxas1	Ptger3	400
10090.ENSMUSP00000003017	10090.ENSMUSP00000048836	ENSMUSG00000029925	ENSMUSG00000036887	Tbxas1	C1qa	491
10090.ENSMUSP00000003017	10090.ENSMUSP00000093653	ENSMUSG00000029925	ENSMUSG00000071489	Tbxas1	Ptgdr	526
10090.ENSMUSP00000003017	10090.ENSMUSP00000112006	ENSMUSG00000029925	ENSMUSG00000038642	Tbxas1	Ctss	400
10090.ENSMUSP00000003238	10090.ENSMUSP00000040083	ENSMUSG00000003154	ENSMUSG00000042417	Foxj2	Ccno	424
10090.ENSMUSP00000003360	10090.ENSMUSP00000030572	ENSMUSG00000003273	ENSMUSG00000028785	Car11	Hpca	479
10090.ENSMUSP00000003370	10090.ENSMUSP00000005218	ENSMUSG00000003283	ENSMUSG00000005087	Hck	Cd44	697
10090.ENSMUSP00000003370	10090.ENSMUSP00000014290	ENSMUSG00000003283	ENSMUSG00000026786	Hck	Apbb1ip	783
10090.ENSMUSP00000003370	10090.ENSMUSP00000017881	ENSMUSG00000003283	ENSMUSG00000017737	Hck	Mmp9	654
10090.ENSMUSP00000003370	10090.ENSMUSP00000018156	ENSMUSG00000003283	ENSMUSG00000018012	Hck	Rac3	460
10090.ENSMUSP00000003370	10090.ENSMUSP00000019913	ENSMUSG00000003283	ENSMUSG00000019779	Hck	Frk	554
10090.ENSMUSP00000003370	10090.ENSMUSP00000020329	ENSMUSG00000003283	ENSMUSG00000020122	Hck	Egfr	721
10090.ENSMUSP00000003370	10090.ENSMUSP00000021413	ENSMUSG00000003283	ENSMUSG00000021025	Hck	Nfkbia	659
10090.ENSMUSP00000003370	10090.ENSMUSP00000021734	ENSMUSG00000003283	ENSMUSG00000021303	Hck	Gng4	469
10090.ENSMUSP00000003370	10090.ENSMUSP00000027291	ENSMUSG00000003283	ENSMUSG00000026117	Hck	Zap70	688
10090.ENSMUSP00000003370	10090.ENSMUSP00000027667	ENSMUSG00000003283	ENSMUSG00000026413	Hck	Pkp1	427
10090.ENSMUSP00000003370	10090.ENSMUSP00000028118	ENSMUSG00000003283	ENSMUSG00000026778	Hck	Prkcq	608
10090.ENSMUSP00000003370	10090.ENSMUSP00000029566	ENSMUSG00000003283	ENSMUSG00000027954	Hck	Efna1	629
10090.ENSMUSP00000003370	10090.ENSMUSP00000029806	ENSMUSG00000003283	ENSMUSG00000028159	Hck	Dapp1	840
10090.ENSMUSP00000003370	10090.ENSMUSP00000031902	ENSMUSG00000003283	ENSMUSG00000029868	Hck	Trpv6	512
10090.ENSMUSP00000003370	10090.ENSMUSP00000032344	ENSMUSG00000003283	ENSMUSG00000030220	Hck	Arhgdib	650
10090.ENSMUSP00000003370	10090.ENSMUSP00000032874	ENSMUSG00000003283	ENSMUSG00000030638	Hck	Sh3gl3	401
10090.ENSMUSP00000003370	10090.ENSMUSP00000034187	ENSMUSG00000003283	ENSMUSG00000031740	Hck	Mmp2	569
10090.ENSMUSP00000003370	10090.ENSMUSP00000037958	ENSMUSG00000003283	ENSMUSG00000042604	Hck	Kcna4	488
10090.ENSMUSP00000003370	10090.ENSMUSP00000038121	ENSMUSG00000003283	ENSMUSG00000038037	Hck	Socs1	674
10090.ENSMUSP00000003370	10090.ENSMUSP00000039245	ENSMUSG00000003283	ENSMUSG00000037892	Hck	Pcdh18	602
10090.ENSMUSP00000003370	10090.ENSMUSP00000041975	ENSMUSG00000003283	ENSMUSG00000078920	Hck	Ifi47	405
10090.ENSMUSP00000003370	10090.ENSMUSP00000048836	ENSMUSG00000003283	ENSMUSG00000036887	Hck	C1qa	492
10090.ENSMUSP00000003370	10090.ENSMUSP00000050716	ENSMUSG00000003283	ENSMUSG00000031217	Hck	Efnb1	843
10090.ENSMUSP00000003370	10090.ENSMUSP00000057844	ENSMUSG00000003283	ENSMUSG00000061132	Hck	Blnk	523
10090.ENSMUSP00000003370	10090.ENSMUSP00000060646	ENSMUSG00000003283	ENSMUSG00000029245	Hck	Epha5	547
10090.ENSMUSP00000003370	10090.ENSMUSP00000062392	ENSMUSG00000003283	ENSMUSG00000050965	Hck	Prkca	527
10090.ENSMUSP00000003370	10090.ENSMUSP00000062464	ENSMUSG00000003283	ENSMUSG00000021285	Hck	Ppp1r13b	413
10090.ENSMUSP00000003370	10090.ENSMUSP00000064538	ENSMUSG00000003283	ENSMUSG00000040265	Hck	Dnm3	647
10090.ENSMUSP00000003370	10090.ENSMUSP00000066743	ENSMUSG00000003283	ENSMUSG00000026104	Hck	Stat1	890
10090.ENSMUSP00000003370	10090.ENSMUSP00000068529	ENSMUSG00000003283	ENSMUSG00000030782	Hck	Tgfb1i1	552
10090.ENSMUSP00000003370	10090.ENSMUSP00000073616	ENSMUSG00000003283	ENSMUSG00000041836	Hck	Ptpre	743
10090.ENSMUSP00000003370	10090.ENSMUSP00000077099	ENSMUSG00000003283	ENSMUSG00000038608	Hck	Dock10	459
10090.ENSMUSP00000003370	10090.ENSMUSP00000086820	ENSMUSG00000003283	ENSMUSG00000068227	Hck	Il2rb	726
10090.ENSMUSP00000003370	10090.ENSMUSP00000096457	ENSMUSG00000003283	ENSMUSG00000031576	Hck	Kcnu1	430
10090.ENSMUSP00000003370	10090.ENSMUSP00000102814	ENSMUSG00000003283	ENSMUSG00000052572	Hck	Dlg2	690
10090.ENSMUSP00000003370	10090.ENSMUSP00000112006	ENSMUSG00000003283	ENSMUSG00000038642	Hck	Ctss	529
10090.ENSMUSP00000003370	10090.ENSMUSP00000129001	ENSMUSG00000003283	ENSMUSG00000033016	Hck	Nfatc1	422
10090.ENSMUSP00000003370	10090.ENSMUSP00000129146	ENSMUSG00000003283	ENSMUSG00000037003	Hck	Tenc1	552
10090.ENSMUSP00000003370	10090.ENSMUSP00000133468	ENSMUSG00000003283	ENSMUSG00000028399	Hck	Ptprd	617
10090.ENSMUSP00000003370	10090.ENSMUSP00000136447	ENSMUSG00000003283	ENSMUSG00000063142	Hck	Kcnma1	464
10090.ENSMUSP00000003512	10090.ENSMUSP00000023691	ENSMUSG00000003420	ENSMUSG00000022969	Fcgrt	Il10rb	410
10090.ENSMUSP00000003512	10090.ENSMUSP00000048836	ENSMUSG00000003420	ENSMUSG00000036887	Fcgrt	C1qa	530
10090.ENSMUSP00000003635	10090.ENSMUSP00000023691	ENSMUSG00000003541	ENSMUSG00000022969	Ier3	Il10rb	400
10090.ENSMUSP00000003635	10090.ENSMUSP00000056948	ENSMUSG00000003541	ENSMUSG00000056708	Ier3	Ier5	408
10090.ENSMUSP00000003635	10090.ENSMUSP00000057815	ENSMUSG00000003541	ENSMUSG00000044786	Ier3	Zfp36	436
10090.ENSMUSP00000003687	10090.ENSMUSP00000004994	ENSMUSG00000021253	ENSMUSG00000004872	Tgfb3	Pax3	468
10090.ENSMUSP00000003687	10090.ENSMUSP00000007171	ENSMUSG00000021253	ENSMUSG00000006958	Tgfb3	Chrd	441
10090.ENSMUSP00000003687	10090.ENSMUSP00000018737	ENSMUSG00000021253	ENSMUSG00000018593	Tgfb3	Sparc	931
10090.ENSMUSP00000003687	10090.ENSMUSP00000020964	ENSMUSG00000021253	ENSMUSG00000020635	Tgfb3	Fkbp1b	507
10090.ENSMUSP00000003687	10090.ENSMUSP00000022616	ENSMUSG00000021253	ENSMUSG00000022037	Tgfb3	Clu	906
10090.ENSMUSP00000003687	10090.ENSMUSP00000023673	ENSMUSG00000021253	ENSMUSG00000022952	Tgfb3	Runx1	400
10090.ENSMUSP00000003687	10090.ENSMUSP00000023994	ENSMUSG00000021253	ENSMUSG00000023224	Tgfb3	Serping1	907
10090.ENSMUSP00000003687	10090.ENSMUSP00000029371	ENSMUSG00000021253	ENSMUSG00000027796	Tgfb3	Smad9	718
10090.ENSMUSP00000003687	10090.ENSMUSP00000030443	ENSMUSG00000021253	ENSMUSG00000028681	Tgfb3	Ptch2	611
10090.ENSMUSP00000003687	10090.ENSMUSP00000031224	ENSMUSG00000021253	ENSMUSG00000029287	Tgfb3	Tgfbr3	661
10090.ENSMUSP00000003687	10090.ENSMUSP00000031320	ENSMUSG00000021253	ENSMUSG00000029373	Tgfb3	Pf4	900
10090.ENSMUSP00000003687	10090.ENSMUSP00000031319	ENSMUSG00000021253	ENSMUSG00000029372	Tgfb3	Ppbp	900
10090.ENSMUSP00000003687	10090.ENSMUSP00000031668	ENSMUSG00000021253	ENSMUSG00000029661	Tgfb3	Col1a2	408
10090.ENSMUSP00000003687	10090.ENSMUSP00000033741	ENSMUSG00000021253	ENSMUSG00000031375	Tgfb3	Bgn	921
10090.ENSMUSP00000003687	10090.ENSMUSP00000034187	ENSMUSG00000021253	ENSMUSG00000031740	Tgfb3	Mmp2	866
10090.ENSMUSP00000003687	10090.ENSMUSP00000034932	ENSMUSG00000021253	ENSMUSG00000032372	Tgfb3	Plscr2	506
10090.ENSMUSP00000003687	10090.ENSMUSP00000035489	ENSMUSG00000021253	ENSMUSG00000041559	Tgfb3	Fmod	935
10090.ENSMUSP00000003687	10090.ENSMUSP00000037694	ENSMUSG00000021253	ENSMUSG00000037225	Tgfb3	Fgf2	583
10090.ENSMUSP00000003687	10090.ENSMUSP00000039466	ENSMUSG00000021253	ENSMUSG00000033006	Tgfb3	Sox10	620
10090.ENSMUSP00000003687	10090.ENSMUSP00000043849	ENSMUSG00000021253	ENSMUSG00000039239	Tgfb3	Tgfb2	969
10090.ENSMUSP00000003687	10090.ENSMUSP00000047894	ENSMUSG00000021253	ENSMUSG00000041324	Tgfb3	Inhba	822
10090.ENSMUSP00000003687	10090.ENSMUSP00000049640	ENSMUSG00000021253	ENSMUSG00000050069	Tgfb3	Grem2	454
10090.ENSMUSP00000003687	10090.ENSMUSP00000050353	ENSMUSG00000021253	ENSMUSG00000070691	Tgfb3	Runx3	544
10090.ENSMUSP00000003687	10090.ENSMUSP00000051433	ENSMUSG00000021253	ENSMUSG00000048776	Tgfb3	Pthlh	566
10090.ENSMUSP00000003687	10090.ENSMUSP00000058354	ENSMUSG00000021253	ENSMUSG00000048450	Tgfb3	Msx1	572
10090.ENSMUSP00000003687	10090.ENSMUSP00000062333	ENSMUSG00000021253	ENSMUSG00000032440	Tgfb3	Tgfbr2	998
10090.ENSMUSP00000003687	10090.ENSMUSP00000069681	ENSMUSG00000021253	ENSMUSG00000027208	Tgfb3	Fgf7	499
10090.ENSMUSP00000003687	10090.ENSMUSP00000080214	ENSMUSG00000021253	ENSMUSG00000024940	Tgfb3	Ltbp3	424
10090.ENSMUSP00000003687	10090.ENSMUSP00000083620	ENSMUSG00000021253	ENSMUSG00000026042	Tgfb3	Col5a2	431
10090.ENSMUSP00000003687	10090.ENSMUSP00000085192	ENSMUSG00000021253	ENSMUSG00000026043	Tgfb3	Col3a1	480
10090.ENSMUSP00000003687	10090.ENSMUSP00000097170	ENSMUSG00000021253	ENSMUSG00000074934	Tgfb3	Grem1	632
10090.ENSMUSP00000003687	10090.ENSMUSP00000100924	ENSMUSG00000021253	ENSMUSG00000019929	Tgfb3	Dcn	917
10090.ENSMUSP00000003687	10090.ENSMUSP00000102538	ENSMUSG00000021253	ENSMUSG00000027859	Tgfb3	Ngf	715
10090.ENSMUSP00000003687	10090.ENSMUSP00000104132	ENSMUSG00000021253	ENSMUSG00000004328	Tgfb3	Hif3a	543
10090.ENSMUSP00000003687	10090.ENSMUSP00000109201	ENSMUSG00000021253	ENSMUSG00000039153	Tgfb3	Runx2	562
10090.ENSMUSP00000003910	10090.ENSMUSP00000019232	ENSMUSG00000003812	ENSMUSG00000019088	Dnase2a	Dnase1l1	554
10090.ENSMUSP00000003910	10090.ENSMUSP00000082800	ENSMUSG00000003812	ENSMUSG00000066607	Dnase2a	ENSMUSG00000066607	550
10090.ENSMUSP00000004051	10090.ENSMUSP00000034026	ENSMUSG00000003949	ENSMUSG00000031613	Hlf	Hpgd	413
10090.ENSMUSP00000004051	10090.ENSMUSP00000058254	ENSMUSG00000003949	ENSMUSG00000046719	Hlf	Nxph3	439
10090.ENSMUSP00000004051	10090.ENSMUSP00000054719	ENSMUSG00000003949	ENSMUSG00000026077	Hlf	Npas2	693
10090.ENSMUSP00000004051	10090.ENSMUSP00000104132	ENSMUSG00000003949	ENSMUSG00000004328	Hlf	Hif3a	620
10090.ENSMUSP00000004137	10090.ENSMUSP00000004140	ENSMUSG00000004035	ENSMUSG00000058135	Gstm7	Gstm1	909
10090.ENSMUSP00000004137	10090.ENSMUSP00000012348	ENSMUSG00000004035	ENSMUSG00000040562	Gstm7	Gstm2	900
10090.ENSMUSP00000004137	10090.ENSMUSP00000022282	ENSMUSG00000004035	ENSMUSG00000021760	Gstm7	Gpx8	900
10090.ENSMUSP00000004137	10090.ENSMUSP00000027067	ENSMUSG00000004035	ENSMUSG00000025934	Gstm7	Gsta3	953
10090.ENSMUSP00000004137	10090.ENSMUSP00000029131	ENSMUSG00000004035	ENSMUSG00000027603	Gstm7	Ggt7	900
10090.ENSMUSP00000004137	10090.ENSMUSP00000030332	ENSMUSG00000004035	ENSMUSG00000028597	Gstm7	Gpx7	903
10090.ENSMUSP00000004137	10090.ENSMUSP00000041175	ENSMUSG00000004035	ENSMUSG00000040703	Gstm7	Cyp2s1	900
10090.ENSMUSP00000004137	10090.ENSMUSP00000047551	ENSMUSG00000004035	ENSMUSG00000038776	Gstm7	Ephx1	915
10090.ENSMUSP00000004137	10090.ENSMUSP00000087633	ENSMUSG00000004035	ENSMUSG00000055301	Gstm7	Adh7	902
10090.ENSMUSP00000004140	10090.ENSMUSP00000012348	ENSMUSG00000058135	ENSMUSG00000040562	Gstm1	Gstm2	961
10090.ENSMUSP00000004140	10090.ENSMUSP00000022282	ENSMUSG00000058135	ENSMUSG00000021760	Gstm1	Gpx8	900
10090.ENSMUSP00000004140	10090.ENSMUSP00000027067	ENSMUSG00000058135	ENSMUSG00000025934	Gstm1	Gsta3	939
10090.ENSMUSP00000004140	10090.ENSMUSP00000029131	ENSMUSG00000058135	ENSMUSG00000027603	Gstm1	Ggt7	900
10090.ENSMUSP00000004140	10090.ENSMUSP00000030332	ENSMUSG00000058135	ENSMUSG00000028597	Gstm1	Gpx7	902
10090.ENSMUSP00000004140	10090.ENSMUSP00000041175	ENSMUSG00000058135	ENSMUSG00000040703	Gstm1	Cyp2s1	900
10090.ENSMUSP00000004140	10090.ENSMUSP00000047551	ENSMUSG00000058135	ENSMUSG00000038776	Gstm1	Ephx1	966
10090.ENSMUSP00000004140	10090.ENSMUSP00000087633	ENSMUSG00000058135	ENSMUSG00000055301	Gstm1	Adh7	907
10090.ENSMUSP00000004294	10090.ENSMUSP00000022212	ENSMUSG00000004187	ENSMUSG00000021701	Kifc2	Plk2	501
10090.ENSMUSP00000004294	10090.ENSMUSP00000045901	ENSMUSG00000004187	ENSMUSG00000045007	Kifc2	Tubg2	767
10090.ENSMUSP00000004294	10090.ENSMUSP00000060246	ENSMUSG00000004187	ENSMUSG00000058672	Kifc2	Tubb2a	647
10090.ENSMUSP00000004294	10090.ENSMUSP00000124462	ENSMUSG00000004187	ENSMUSG00000026494	Kifc2	Kif26b	532
10090.ENSMUSP00000004378	10090.ENSMUSP00000007799	ENSMUSG00000004267	ENSMUSG00000007655	Eno2	Cav1	554
10090.ENSMUSP00000004378	10090.ENSMUSP00000017881	ENSMUSG00000004267	ENSMUSG00000017737	Eno2	Mmp9	437
10090.ENSMUSP00000004378	10090.ENSMUSP00000029876	ENSMUSG00000004267	ENSMUSG00000028222	Eno2	Calb1	481
10090.ENSMUSP00000004378	10090.ENSMUSP00000034187	ENSMUSG00000004267	ENSMUSG00000031740	Eno2	Mmp2	440
10090.ENSMUSP00000004378	10090.ENSMUSP00000036025	ENSMUSG00000004267	ENSMUSG00000041731	Eno2	Pgm5	801
10090.ENSMUSP00000004378	10090.ENSMUSP00000039429	ENSMUSG00000004267	ENSMUSG00000033308	Eno2	Dpyd	519
10090.ENSMUSP00000004378	10090.ENSMUSP00000041337	ENSMUSG00000004267	ENSMUSG00000039720	Eno2	Got1l1	430
10090.ENSMUSP00000004378	10090.ENSMUSP00000047968	ENSMUSG00000004267	ENSMUSG00000033208	Eno2	S100b	443
10090.ENSMUSP00000004378	10090.ENSMUSP00000054556	ENSMUSG00000004267	ENSMUSG00000016349	Eno2	Eef1a2	531
10090.ENSMUSP00000004378	10090.ENSMUSP00000069616	ENSMUSG00000004267	ENSMUSG00000038418	Eno2	Egr1	859
10090.ENSMUSP00000004378	10090.ENSMUSP00000092401	ENSMUSG00000004267	ENSMUSG00000070802	Eno2	Pnmal2	933
10090.ENSMUSP00000004378	10090.ENSMUSP00000096950	ENSMUSG00000004267	ENSMUSG00000074793	Eno2	Hspa12b	439
10090.ENSMUSP00000004378	10090.ENSMUSP00000104132	ENSMUSG00000004267	ENSMUSG00000004328	Eno2	Hif3a	458
10090.ENSMUSP00000004480	10090.ENSMUSP00000020040	ENSMUSG00000004366	ENSMUSG00000019890	Sst	Nts	514
10090.ENSMUSP00000004480	10090.ENSMUSP00000021610	ENSMUSG00000004366	ENSMUSG00000021194	Sst	Chga	509
10090.ENSMUSP00000004480	10090.ENSMUSP00000022013	ENSMUSG00000004366	ENSMUSG00000021536	Sst	Adcy2	902
10090.ENSMUSP00000004480	10090.ENSMUSP00000022235	ENSMUSG00000004366	ENSMUSG00000021721	Sst	Htr1a	923
10090.ENSMUSP00000004480	10090.ENSMUSP00000022287	ENSMUSG00000004366	ENSMUSG00000021765	Sst	Fst	709
10090.ENSMUSP00000004480	10090.ENSMUSP00000023007	ENSMUSG00000004366	ENSMUSG00000022376	Sst	Adcy8	900
10090.ENSMUSP00000004480	10090.ENSMUSP00000025395	ENSMUSG00000004366	ENSMUSG00000024517	Sst	Grp	514
10090.ENSMUSP00000004480	10090.ENSMUSP00000025561	ENSMUSG00000004366	ENSMUSG00000024659	Sst	Anxa1	900
10090.ENSMUSP00000004480	10090.ENSMUSP00000025842	ENSMUSG00000004366	ENSMUSG00000024907	Sst	Gal	946
10090.ENSMUSP00000004480	10090.ENSMUSP00000031319	ENSMUSG00000004366	ENSMUSG00000029372	Sst	Ppbp	900
10090.ENSMUSP00000004480	10090.ENSMUSP00000031318	ENSMUSG00000004366	ENSMUSG00000029371	Sst	Cxcl5	900
10090.ENSMUSP00000004480	10090.ENSMUSP00000031843	ENSMUSG00000004366	ENSMUSG00000029819	Sst	Npy	958
10090.ENSMUSP00000004480	10090.ENSMUSP00000036203	ENSMUSG00000004366	ENSMUSG00000033717	Sst	Adra2a	903
10090.ENSMUSP00000004480	10090.ENSMUSP00000043302	ENSMUSG00000004366	ENSMUSG00000040016	Sst	Ptger3	909
10090.ENSMUSP00000004480	10090.ENSMUSP00000043522	ENSMUSG00000004366	ENSMUSG00000042429	Sst	Adora1	911
10090.ENSMUSP00000004480	10090.ENSMUSP00000045441	ENSMUSG00000004366	ENSMUSG00000038732	Sst	Mboat1	437
10090.ENSMUSP00000004480	10090.ENSMUSP00000050898	ENSMUSG00000004366	ENSMUSG00000049511	Sst	Htr1b	913
10090.ENSMUSP00000004480	10090.ENSMUSP00000051085	ENSMUSG00000004366	ENSMUSG00000050824	Sst	Sstr5	993
10090.ENSMUSP00000004480	10090.ENSMUSP00000056576	ENSMUSG00000004366	ENSMUSG00000048337	Sst	Ppyr1	906
10090.ENSMUSP00000004480	10090.ENSMUSP00000062741	ENSMUSG00000004366	ENSMUSG00000060735	Sst	Rxfp3	914
10090.ENSMUSP00000004480	10090.ENSMUSP00000063670	ENSMUSG00000004366	ENSMUSG00000052229	Sst	Gpr17	911
10090.ENSMUSP00000004480	10090.ENSMUSP00000066822	ENSMUSG00000004366	ENSMUSG00000045573	Sst	Penk	932
10090.ENSMUSP00000004480	10090.ENSMUSP00000068578	ENSMUSG00000004366	ENSMUSG00000047904	Sst	Sstr2	996
10090.ENSMUSP00000004480	10090.ENSMUSP00000069114	ENSMUSG00000004366	ENSMUSG00000044337	Sst	Cxcr7	902
10090.ENSMUSP00000004480	10090.ENSMUSP00000069457	ENSMUSG00000004366	ENSMUSG00000055737	Sst	Ghr	576
10090.ENSMUSP00000004480	10090.ENSMUSP00000085293	ENSMUSG00000004366	ENSMUSG00000067586	Sst	S1pr3	900
10090.ENSMUSP00000004480	10090.ENSMUSP00000086592	ENSMUSG00000004366	ENSMUSG00000068122	Sst	Agtr2	910
10090.ENSMUSP00000004480	10090.ENSMUSP00000088175	ENSMUSG00000004366	ENSMUSG00000061762	Sst	Tac1	597
10090.ENSMUSP00000004480	10090.ENSMUSP00000096595	ENSMUSG00000004366	ENSMUSG00000028004	Sst	Npy2r	902
10090.ENSMUSP00000004480	10090.ENSMUSP00000098793	ENSMUSG00000004366	ENSMUSG00000021219	Sst	Rgs6	902
10090.ENSMUSP00000004480	10090.ENSMUSP00000099739	ENSMUSG00000004366	ENSMUSG00000067212	Sst	H2-T23	471
10090.ENSMUSP00000004480	10090.ENSMUSP00000107863	ENSMUSG00000004366	ENSMUSG00000049107	Sst	Ntf3	714
10090.ENSMUSP00000004480	10090.ENSMUSP00000110563	ENSMUSG00000004366	ENSMUSG00000022840	Sst	Adcy5	900
10090.ENSMUSP00000004480	10090.ENSMUSP00000110978	ENSMUSG00000004366	ENSMUSG00000024211	Sst	Grm8	904
10090.ENSMUSP00000004480	10090.ENSMUSP00000128828	ENSMUSG00000004366	ENSMUSG00000037664	Sst	Cdkn1c	449
10090.ENSMUSP00000004480	10090.ENSMUSP00000133957	ENSMUSG00000004366	ENSMUSG00000056755	Sst	Grm7	909
10090.ENSMUSP00000004774	10090.ENSMUSP00000025434	ENSMUSG00000004655	ENSMUSG00000024552	Aqp1	Slc14a2	658
10090.ENSMUSP00000004774	10090.ENSMUSP00000051481	ENSMUSG00000004655	ENSMUSG00000034413	Aqp1	Neurl1b	457
10090.ENSMUSP00000004774	10090.ENSMUSP00000096963	ENSMUSG00000004655	ENSMUSG00000074796	Aqp1	Slc4a11	429
10090.ENSMUSP00000004774	10090.ENSMUSP00000128308	ENSMUSG00000004655	ENSMUSG00000023885	Aqp1	Thbs2	598
10090.ENSMUSP00000004784	10090.ENSMUSP00000011895	ENSMUSG00000004665	ENSMUSG00000011751	Cnn2	Spnb4	489
10090.ENSMUSP00000004784	10090.ENSMUSP00000051888	ENSMUSG00000004665	ENSMUSG00000032366	Cnn2	Tpm1	625
10090.ENSMUSP00000004784	10090.ENSMUSP00000085913	ENSMUSG00000004665	ENSMUSG00000067818	Cnn2	Myl9	446
10090.ENSMUSP00000004784	10090.ENSMUSP00000096457	ENSMUSG00000004665	ENSMUSG00000031576	Cnn2	Kcnu1	429
10090.ENSMUSP00000004784	10090.ENSMUSP00000103546	ENSMUSG00000004665	ENSMUSG00000028464	Cnn2	Tpm2	492
10090.ENSMUSP00000004784	10090.ENSMUSP00000136447	ENSMUSG00000004665	ENSMUSG00000063142	Cnn2	Kcnma1	429
10090.ENSMUSP00000004994	10090.ENSMUSP00000005452	ENSMUSG00000004872	ENSMUSG00000005320	Pax3	Fgfr4	434
10090.ENSMUSP00000004994	10090.ENSMUSP00000010044	ENSMUSG00000004872	ENSMUSG00000009900	Pax3	Wnt3a	699
10090.ENSMUSP00000004994	10090.ENSMUSP00000020071	ENSMUSG00000004872	ENSMUSG00000019913	Pax3	Sim1	551
10090.ENSMUSP00000004994	10090.ENSMUSP00000023356	ENSMUSG00000004872	ENSMUSG00000022676	Pax3	Snai2	731
10090.ENSMUSP00000004994	10090.ENSMUSP00000024786	ENSMUSG00000004872	ENSMUSG00000023990	Pax3	Tfeb	426
10090.ENSMUSP00000004994	10090.ENSMUSP00000027730	ENSMUSG00000004872	ENSMUSG00000026459	Pax3	Myog	784
10090.ENSMUSP00000004994	10090.ENSMUSP00000028836	ENSMUSG00000004872	ENSMUSG00000027358	Pax3	Bmp2	536
10090.ENSMUSP00000004994	10090.ENSMUSP00000029611	ENSMUSG00000004872	ENSMUSG00000027985	Pax3	Lef1	901
10090.ENSMUSP00000004994	10090.ENSMUSP00000030443	ENSMUSG00000004872	ENSMUSG00000028681	Pax3	Ptch2	538
10090.ENSMUSP00000004994	10090.ENSMUSP00000034991	ENSMUSG00000004872	ENSMUSG00000032419	Pax3	Tbx18	840
10090.ENSMUSP00000004994	10090.ENSMUSP00000036580	ENSMUSG00000004872	ENSMUSG00000036856	Pax3	Wnt4	474
10090.ENSMUSP00000004994	10090.ENSMUSP00000037694	ENSMUSG00000004872	ENSMUSG00000037225	Pax3	Fgf2	904
10090.ENSMUSP00000004994	10090.ENSMUSP00000039466	ENSMUSG00000004872	ENSMUSG00000033006	Pax3	Sox10	991
10090.ENSMUSP00000004994	10090.ENSMUSP00000043849	ENSMUSG00000004872	ENSMUSG00000039239	Pax3	Tgfb2	535
10090.ENSMUSP00000004994	10090.ENSMUSP00000050353	ENSMUSG00000004872	ENSMUSG00000070691	Pax3	Runx3	837
10090.ENSMUSP00000004994	10090.ENSMUSP00000052648	ENSMUSG00000004872	ENSMUSG00000046532	Pax3	Ar	622
10090.ENSMUSP00000004994	10090.ENSMUSP00000054719	ENSMUSG00000004872	ENSMUSG00000026077	Pax3	Npas2	404
10090.ENSMUSP00000004994	10090.ENSMUSP00000058354	ENSMUSG00000004872	ENSMUSG00000048450	Pax3	Msx1	452
10090.ENSMUSP00000004994	10090.ENSMUSP00000059654	ENSMUSG00000004872	ENSMUSG00000048138	Pax3	Dmrt2	828
10090.ENSMUSP00000004994	10090.ENSMUSP00000061427	ENSMUSG00000004872	ENSMUSG00000048616	Pax3	Nog	757
10090.ENSMUSP00000004994	10090.ENSMUSP00000064333	ENSMUSG00000004872	ENSMUSG00000015957	Pax3	Wnt11	425
10090.ENSMUSP00000004994	10090.ENSMUSP00000064878	ENSMUSG00000004872	ENSMUSG00000021994	Pax3	Wnt5a	491
10090.ENSMUSP00000004994	10090.ENSMUSP00000069616	ENSMUSG00000004872	ENSMUSG00000038418	Pax3	Egr1	659
10090.ENSMUSP00000004994	10090.ENSMUSP00000078659	ENSMUSG00000004872	ENSMUSG00000058665	Pax3	En1	481
10090.ENSMUSP00000004994	10090.ENSMUSP00000084541	ENSMUSG00000004872	ENSMUSG00000067261	Pax3	Foxd3	958
10090.ENSMUSP00000004994	10090.ENSMUSP00000090335	ENSMUSG00000004872	ENSMUSG00000010461	Pax3	Eya4	720
10090.ENSMUSP00000004994	10090.ENSMUSP00000100026	ENSMUSG00000004872	ENSMUSG00000028444	Pax3	Cntfr	587
10090.ENSMUSP00000004994	10090.ENSMUSP00000109201	ENSMUSG00000004872	ENSMUSG00000039153	Pax3	Runx2	851
10090.ENSMUSP00000004994	10090.ENSMUSP00000130668	ENSMUSG00000004872	ENSMUSG00000039542	Pax3	Ncam1	412
10090.ENSMUSP00000004994	10090.ENSMUSP00000132547	ENSMUSG00000004872	ENSMUSG00000005583	Pax3	Mef2c	449
10090.ENSMUSP00000005077	10090.ENSMUSP00000017881	ENSMUSG00000004951	ENSMUSG00000017737	Hspb1	Mmp9	796
10090.ENSMUSP00000005077	10090.ENSMUSP00000020329	ENSMUSG00000004951	ENSMUSG00000020122	Hspb1	Egfr	889
10090.ENSMUSP00000005077	10090.ENSMUSP00000021413	ENSMUSG00000004951	ENSMUSG00000021025	Hspb1	Nfkbia	436
10090.ENSMUSP00000005077	10090.ENSMUSP00000025300	ENSMUSG00000004951	ENSMUSG00000024431	Hspb1	Nr3c1	444
10090.ENSMUSP00000005077	10090.ENSMUSP00000025561	ENSMUSG00000004951	ENSMUSG00000024659	Hspb1	Anxa1	763
10090.ENSMUSP00000005077	10090.ENSMUSP00000025691	ENSMUSG00000004951	ENSMUSG00000024778	Hspb1	Fas	671
10090.ENSMUSP00000005077	10090.ENSMUSP00000034187	ENSMUSG00000004951	ENSMUSG00000031740	Hspb1	Mmp2	865
10090.ENSMUSP00000005077	10090.ENSMUSP00000037694	ENSMUSG00000004951	ENSMUSG00000037225	Hspb1	Fgf2	865
10090.ENSMUSP00000005077	10090.ENSMUSP00000043522	ENSMUSG00000004951	ENSMUSG00000042429	Hspb1	Adora1	828
10090.ENSMUSP00000005077	10090.ENSMUSP00000052648	ENSMUSG00000004951	ENSMUSG00000046532	Hspb1	Ar	724
10090.ENSMUSP00000005077	10090.ENSMUSP00000066743	ENSMUSG00000004951	ENSMUSG00000026104	Hspb1	Stat1	698
10090.ENSMUSP00000005077	10090.ENSMUSP00000068529	ENSMUSG00000004951	ENSMUSG00000030782	Hspb1	Tgfb1i1	870
10090.ENSMUSP00000005077	10090.ENSMUSP00000069616	ENSMUSG00000004951	ENSMUSG00000038418	Hspb1	Egr1	776
10090.ENSMUSP00000005077	10090.ENSMUSP00000088833	ENSMUSG00000004951	ENSMUSG00000079037	Hspb1	Prnp	493
10090.ENSMUSP00000005077	10090.ENSMUSP00000104132	ENSMUSG00000004951	ENSMUSG00000004328	Hspb1	Hif3a	563
10090.ENSMUSP00000005077	10090.ENSMUSP00000124963	ENSMUSG00000004951	ENSMUSG00000029334	Hspb1	Prkg2	565
10090.ENSMUSP00000005077	10090.ENSMUSP00000128308	ENSMUSG00000004951	ENSMUSG00000023885	Hspb1	Thbs2	637
10090.ENSMUSP00000005218	10090.ENSMUSP00000007949	ENSMUSG00000005087	ENSMUSG00000007805	Cd44	Twist2	805
10090.ENSMUSP00000005218	10090.ENSMUSP00000017610	ENSMUSG00000005087	ENSMUSG00000017466	Cd44	Timp2	414
10090.ENSMUSP00000005218	10090.ENSMUSP00000017881	ENSMUSG00000005087	ENSMUSG00000017737	Cd44	Mmp9	975
10090.ENSMUSP00000005218	10090.ENSMUSP00000019913	ENSMUSG00000005087	ENSMUSG00000019779	Cd44	Frk	551
10090.ENSMUSP00000005218	10090.ENSMUSP00000019992	ENSMUSG00000005087	ENSMUSG00000019846	Cd44	Lama4	800
10090.ENSMUSP00000005218	10090.ENSMUSP00000020329	ENSMUSG00000005087	ENSMUSG00000020122	Cd44	Egfr	782
10090.ENSMUSP00000005218	10090.ENSMUSP00000023312	ENSMUSG00000005087	ENSMUSG00000022636	Cd44	Alcam	407
10090.ENSMUSP00000005218	10090.ENSMUSP00000023673	ENSMUSG00000005087	ENSMUSG00000022952	Cd44	Runx1	536
10090.ENSMUSP00000005218	10090.ENSMUSP00000025862	ENSMUSG00000005087	ENSMUSG00000024921	Cd44	Smarca2	715
10090.ENSMUSP00000005218	10090.ENSMUSP00000028280	ENSMUSG00000005087	ENSMUSG00000026837	Cd44	Col5a1	809
10090.ENSMUSP00000005218	10090.ENSMUSP00000028187	ENSMUSG00000005087	ENSMUSG00000026840	Cd44	Lamc3	800
10090.ENSMUSP00000005218	10090.ENSMUSP00000031540	ENSMUSG00000005087	ENSMUSG00000041827	Cd44	Oasl1	912
10090.ENSMUSP00000005218	10090.ENSMUSP00000031668	ENSMUSG00000005087	ENSMUSG00000029661	Cd44	Col1a2	825
10090.ENSMUSP00000005218	10090.ENSMUSP00000032835	ENSMUSG00000005087	ENSMUSG00000030607	Cd44	Acan	727
10090.ENSMUSP00000005218	10090.ENSMUSP00000034187	ENSMUSG00000005087	ENSMUSG00000031740	Cd44	Mmp2	965
10090.ENSMUSP00000005218	10090.ENSMUSP00000034385	ENSMUSG00000005087	ENSMUSG00000031910	Cd44	Has3	504
10090.ENSMUSP00000005218	10090.ENSMUSP00000043816	ENSMUSG00000005087	ENSMUSG00000045672	Cd44	Col27a1	816
10090.ENSMUSP00000005218	10090.ENSMUSP00000050353	ENSMUSG00000005087	ENSMUSG00000070691	Cd44	Runx3	541
10090.ENSMUSP00000005218	10090.ENSMUSP00000066743	ENSMUSG00000005087	ENSMUSG00000026104	Cd44	Stat1	962
10090.ENSMUSP00000005218	10090.ENSMUSP00000083620	ENSMUSG00000005087	ENSMUSG00000026042	Cd44	Col5a2	805
10090.ENSMUSP00000005218	10090.ENSMUSP00000084772	ENSMUSG00000005087	ENSMUSG00000024330	Cd44	Col11a2	809
10090.ENSMUSP00000005218	10090.ENSMUSP00000085192	ENSMUSG00000005087	ENSMUSG00000026043	Cd44	Col3a1	814
10090.ENSMUSP00000005218	10090.ENSMUSP00000087119	ENSMUSG00000005087	ENSMUSG00000000957	Cd44	Mmp14	751
10090.ENSMUSP00000005218	10090.ENSMUSP00000089703	ENSMUSG00000005087	ENSMUSG00000024421	Cd44	Lama3	800
10090.ENSMUSP00000005218	10090.ENSMUSP00000090304	ENSMUSG00000005087	ENSMUSG00000019899	Cd44	Lama2	800
10090.ENSMUSP00000005218	10090.ENSMUSP00000096040	ENSMUSG00000005087	ENSMUSG00000043719	Cd44	Col6a6	805
10090.ENSMUSP00000005218	10090.ENSMUSP00000099739	ENSMUSG00000005087	ENSMUSG00000067212	Cd44	H2-T23	900
10090.ENSMUSP00000005218	10090.ENSMUSP00000109201	ENSMUSG00000005087	ENSMUSG00000039153	Cd44	Runx2	705
10090.ENSMUSP00000005218	10090.ENSMUSP00000110489	ENSMUSG00000005087	ENSMUSG00000032011	Cd44	Thy1	620
10090.ENSMUSP00000005218	10090.ENSMUSP00000130668	ENSMUSG00000005087	ENSMUSG00000039542	Cd44	Ncam1	918
10090.ENSMUSP00000005218	10090.ENSMUSP00000137585	ENSMUSG00000005087	ENSMUSG00000048126	Cd44	Col6a3	805
10090.ENSMUSP00000005255	10090.ENSMUSP00000005256	ENSMUSG00000005124	ENSMUSG00000005125	Wisp1	Ndrg1	418
10090.ENSMUSP00000005255	10090.ENSMUSP00000017881	ENSMUSG00000005124	ENSMUSG00000017737	Wisp1	Mmp9	615
10090.ENSMUSP00000005255	10090.ENSMUSP00000028280	ENSMUSG00000005124	ENSMUSG00000026837	Wisp1	Col5a1	452
10090.ENSMUSP00000005255	10090.ENSMUSP00000031668	ENSMUSG00000005124	ENSMUSG00000029661	Wisp1	Col1a2	456
10090.ENSMUSP00000005255	10090.ENSMUSP00000034187	ENSMUSG00000005124	ENSMUSG00000031740	Wisp1	Mmp2	751
10090.ENSMUSP00000005255	10090.ENSMUSP00000040187	ENSMUSG00000005124	ENSMUSG00000042379	Wisp1	Esm1	527
10090.ENSMUSP00000005255	10090.ENSMUSP00000083620	ENSMUSG00000005124	ENSMUSG00000026042	Wisp1	Col5a2	422
10090.ENSMUSP00000005256	10090.ENSMUSP00000028644	ENSMUSG00000005125	ENSMUSG00000027215	Ndrg1	Cd82	891
10090.ENSMUSP00000005256	10090.ENSMUSP00000069616	ENSMUSG00000005125	ENSMUSG00000038418	Ndrg1	Egr1	738
10090.ENSMUSP00000005256	10090.ENSMUSP00000085913	ENSMUSG00000005125	ENSMUSG00000067818	Ndrg1	Myl9	708
10090.ENSMUSP00000005256	10090.ENSMUSP00000104132	ENSMUSG00000005125	ENSMUSG00000004328	Ndrg1	Hif3a	480
10090.ENSMUSP00000005256	10090.ENSMUSP00000114074	ENSMUSG00000005125	ENSMUSG00000019970	Ndrg1	Sgk1	846
10090.ENSMUSP00000005452	10090.ENSMUSP00000007799	ENSMUSG00000005320	ENSMUSG00000007655	Fgfr4	Cav1	409
10090.ENSMUSP00000005452	10090.ENSMUSP00000007949	ENSMUSG00000005320	ENSMUSG00000007805	Fgfr4	Twist2	449
10090.ENSMUSP00000005452	10090.ENSMUSP00000017153	ENSMUSG00000005320	ENSMUSG00000017009	Fgfr4	Sdc4	507
10090.ENSMUSP00000005452	10090.ENSMUSP00000022699	ENSMUSG00000005320	ENSMUSG00000022103	Fgfr4	Gfra2	484
10090.ENSMUSP00000005452	10090.ENSMUSP00000022921	ENSMUSG00000005320	ENSMUSG00000022309	Fgfr4	Angpt1	832
10090.ENSMUSP00000005452	10090.ENSMUSP00000028836	ENSMUSG00000005320	ENSMUSG00000027358	Fgfr4	Bmp2	467
10090.ENSMUSP00000005452	10090.ENSMUSP00000029566	ENSMUSG00000005320	ENSMUSG00000027954	Fgfr4	Efna1	834
10090.ENSMUSP00000005452	10090.ENSMUSP00000029673	ENSMUSG00000005320	ENSMUSG00000028039	Fgfr4	Efna3	832
10090.ENSMUSP00000005452	10090.ENSMUSP00000032874	ENSMUSG00000005320	ENSMUSG00000030638	Fgfr4	Sh3gl3	805
10090.ENSMUSP00000005452	10090.ENSMUSP00000034014	ENSMUSG00000005320	ENSMUSG00000031603	Fgfr4	Fgf20	978
10090.ENSMUSP00000005452	10090.ENSMUSP00000034029	ENSMUSG00000005320	ENSMUSG00000031616	Fgfr4	Ednra	451
10090.ENSMUSP00000005452	10090.ENSMUSP00000037694	ENSMUSG00000005320	ENSMUSG00000037225	Fgfr4	Fgf2	999
10090.ENSMUSP00000005452	10090.ENSMUSP00000050716	ENSMUSG00000005320	ENSMUSG00000031217	Fgfr4	Efnb1	503
10090.ENSMUSP00000005452	10090.ENSMUSP00000066743	ENSMUSG00000005320	ENSMUSG00000026104	Fgfr4	Stat1	634
10090.ENSMUSP00000005452	10090.ENSMUSP00000068529	ENSMUSG00000005320	ENSMUSG00000030782	Fgfr4	Tgfb1i1	401
10090.ENSMUSP00000005452	10090.ENSMUSP00000069681	ENSMUSG00000005320	ENSMUSG00000027208	Fgfr4	Fgf7	981
10090.ENSMUSP00000005452	10090.ENSMUSP00000077899	ENSMUSG00000005320	ENSMUSG00000058488	Fgfr4	Kl	946
10090.ENSMUSP00000005452	10090.ENSMUSP00000082689	ENSMUSG00000005320	ENSMUSG00000020656	Fgfr4	Grhl1	525
10090.ENSMUSP00000005452	10090.ENSMUSP00000087119	ENSMUSG00000005320	ENSMUSG00000000957	Fgfr4	Mmp14	763
10090.ENSMUSP00000005452	10090.ENSMUSP00000099073	ENSMUSG00000005320	ENSMUSG00000029838	Fgfr4	Ptn	447
10090.ENSMUSP00000005452	10090.ENSMUSP00000099645	ENSMUSG00000005320	ENSMUSG00000042826	Fgfr4	Fgf11	925
10090.ENSMUSP00000005452	10090.ENSMUSP00000102538	ENSMUSG00000005320	ENSMUSG00000027859	Fgfr4	Ngf	809
10090.ENSMUSP00000005452	10090.ENSMUSP00000102814	ENSMUSG00000005320	ENSMUSG00000052572	Fgfr4	Dlg2	555
10090.ENSMUSP00000005452	10090.ENSMUSP00000109794	ENSMUSG00000005320	ENSMUSG00000025969	Fgfr4	Nrp2	423
10090.ENSMUSP00000005452	10090.ENSMUSP00000130668	ENSMUSG00000005320	ENSMUSG00000039542	Fgfr4	Ncam1	477
10090.ENSMUSP00000005490	10090.ENSMUSP00000020329	ENSMUSG00000005357	ENSMUSG00000020122	Slc1a6	Egfr	549
10090.ENSMUSP00000005490	10090.ENSMUSP00000029876	ENSMUSG00000005357	ENSMUSG00000028222	Slc1a6	Calb1	408
10090.ENSMUSP00000005490	10090.ENSMUSP00000032331	ENSMUSG00000005357	ENSMUSG00000059003	Slc1a6	Grin2a	461
10090.ENSMUSP00000005490	10090.ENSMUSP00000043522	ENSMUSG00000005357	ENSMUSG00000042429	Slc1a6	Adora1	516
10090.ENSMUSP00000005490	10090.ENSMUSP00000046512	ENSMUSG00000005357	ENSMUSG00000039481	Slc1a6	Nrtn	611
10090.ENSMUSP00000005490	10090.ENSMUSP00000062284	ENSMUSG00000005357	ENSMUSG00000030209	Slc1a6	Grin2b	427
10090.ENSMUSP00000005490	10090.ENSMUSP00000072107	ENSMUSG00000005357	ENSMUSG00000022935	Slc1a6	Grik1	433
10090.ENSMUSP00000005490	10090.ENSMUSP00000072709	ENSMUSG00000005357	ENSMUSG00000055368	Slc1a6	Slc6a2	520
10090.ENSMUSP00000005490	10090.ENSMUSP00000114074	ENSMUSG00000005357	ENSMUSG00000019970	Slc1a6	Sgk1	590
10090.ENSMUSP00000006005	10090.ENSMUSP00000022013	ENSMUSG00000032492	ENSMUSG00000021536	Pth1r	Adcy2	903
10090.ENSMUSP00000006005	10090.ENSMUSP00000023007	ENSMUSG00000032492	ENSMUSG00000022376	Pth1r	Adcy8	903
10090.ENSMUSP00000006005	10090.ENSMUSP00000032907	ENSMUSG00000032492	ENSMUSG00000030669	Pth1r	Calca	948
10090.ENSMUSP00000006005	10090.ENSMUSP00000038483	ENSMUSG00000032492	ENSMUSG00000037759	Pth1r	Ptger2	910
10090.ENSMUSP00000006005	10090.ENSMUSP00000040847	ENSMUSG00000032492	ENSMUSG00000035283	Pth1r	Adrb1	903
10090.ENSMUSP00000006005	10090.ENSMUSP00000048736	ENSMUSG00000032492	ENSMUSG00000039942	Pth1r	Ptger4	918
10090.ENSMUSP00000006005	10090.ENSMUSP00000050353	ENSMUSG00000032492	ENSMUSG00000070691	Pth1r	Runx3	565
10090.ENSMUSP00000006005	10090.ENSMUSP00000051433	ENSMUSG00000032492	ENSMUSG00000048776	Pth1r	Pthlh	998
10090.ENSMUSP00000006005	10090.ENSMUSP00000054776	ENSMUSG00000032492	ENSMUSG00000047259	Pth1r	Mc4r	905
10090.ENSMUSP00000006005	10090.ENSMUSP00000062256	ENSMUSG00000032492	ENSMUSG00000045730	Pth1r	Adrb2	908
10090.ENSMUSP00000006005	10090.ENSMUSP00000067057	ENSMUSG00000032492	ENSMUSG00000024256	Pth1r	Adcyap1	956
10090.ENSMUSP00000006005	10090.ENSMUSP00000077596	ENSMUSG00000032492	ENSMUSG00000060284	Pth1r	Sp7	493
10090.ENSMUSP00000006005	10090.ENSMUSP00000077611	ENSMUSG00000032492	ENSMUSG00000034009	Pth1r	Rxfp1	911
10090.ENSMUSP00000006005	10090.ENSMUSP00000078705	ENSMUSG00000032492	ENSMUSG00000063727	Pth1r	Tnfrsf11b	412
10090.ENSMUSP00000006005	10090.ENSMUSP00000093653	ENSMUSG00000032492	ENSMUSG00000071489	Pth1r	Ptgdr	903
10090.ENSMUSP00000006005	10090.ENSMUSP00000099739	ENSMUSG00000032492	ENSMUSG00000067212	Pth1r	H2-T23	550
10090.ENSMUSP00000006005	10090.ENSMUSP00000109201	ENSMUSG00000032492	ENSMUSG00000039153	Pth1r	Runx2	640
10090.ENSMUSP00000006005	10090.ENSMUSP00000110563	ENSMUSG00000032492	ENSMUSG00000022840	Pth1r	Adcy5	905
10090.ENSMUSP00000006005	10090.ENSMUSP00000122080	ENSMUSG00000032492	ENSMUSG00000043017	Pth1r	Ptgir	907
10090.ENSMUSP00000006367	10090.ENSMUSP00000018737	ENSMUSG00000006205	ENSMUSG00000018593	Htra1	Sparc	517
10090.ENSMUSP00000006367	10090.ENSMUSP00000020329	ENSMUSG00000006205	ENSMUSG00000020122	Htra1	Egfr	697
10090.ENSMUSP00000006367	10090.ENSMUSP00000030536	ENSMUSG00000006205	ENSMUSG00000028756	Htra1	Pink1	721
10090.ENSMUSP00000006367	10090.ENSMUSP00000039429	ENSMUSG00000006205	ENSMUSG00000033308	Htra1	Dpyd	408
10090.ENSMUSP00000006367	10090.ENSMUSP00000043849	ENSMUSG00000006205	ENSMUSG00000039239	Htra1	Tgfb2	576
10090.ENSMUSP00000006367	10090.ENSMUSP00000047894	ENSMUSG00000006205	ENSMUSG00000041324	Htra1	Inhba	545
10090.ENSMUSP00000006523	10090.ENSMUSP00000010020	ENSMUSG00000006360	ENSMUSG00000009876	Crip1	Cox4i2	450
10090.ENSMUSP00000006718	10090.ENSMUSP00000010044	ENSMUSG00000026167	ENSMUSG00000009900	Wnt10a	Wnt3a	906
10090.ENSMUSP00000006718	10090.ENSMUSP00000020439	ENSMUSG00000026167	ENSMUSG00000020218	Wnt10a	Wif1	927
10090.ENSMUSP00000006718	10090.ENSMUSP00000023732	ENSMUSG00000026167	ENSMUSG00000022996	Wnt10a	Wnt10b	902
10090.ENSMUSP00000006718	10090.ENSMUSP00000025803	ENSMUSG00000026167	ENSMUSG00000024868	Wnt10a	Dkk1	659
10090.ENSMUSP00000006718	10090.ENSMUSP00000029611	ENSMUSG00000026167	ENSMUSG00000027985	Wnt10a	Lef1	703
10090.ENSMUSP00000006718	10090.ENSMUSP00000031681	ENSMUSG00000026167	ENSMUSG00000029671	Wnt10a	Wnt16	910
10090.ENSMUSP00000006718	10090.ENSMUSP00000034014	ENSMUSG00000026167	ENSMUSG00000031603	Wnt10a	Fgf20	652
10090.ENSMUSP00000006718	10090.ENSMUSP00000036580	ENSMUSG00000026167	ENSMUSG00000036856	Wnt10a	Wnt4	915
10090.ENSMUSP00000006718	10090.ENSMUSP00000053551	ENSMUSG00000026167	ENSMUSG00000049551	Wnt10a	Fzd9	934
10090.ENSMUSP00000006718	10090.ENSMUSP00000054389	ENSMUSG00000026167	ENSMUSG00000037362	Wnt10a	Nov	520
10090.ENSMUSP00000006718	10090.ENSMUSP00000058354	ENSMUSG00000026167	ENSMUSG00000048450	Wnt10a	Msx1	473
10090.ENSMUSP00000006718	10090.ENSMUSP00000064333	ENSMUSG00000026167	ENSMUSG00000015957	Wnt10a	Wnt11	909
10090.ENSMUSP00000006718	10090.ENSMUSP00000064878	ENSMUSG00000026167	ENSMUSG00000021994	Wnt10a	Wnt5a	908
10090.ENSMUSP00000006718	10090.ENSMUSP00000080214	ENSMUSG00000026167	ENSMUSG00000024940	Wnt10a	Ltbp3	418
10090.ENSMUSP00000006718	10090.ENSMUSP00000095501	ENSMUSG00000026167	ENSMUSG00000073758	Wnt10a	Sh3d21	436
10090.ENSMUSP00000006718	10090.ENSMUSP00000104411	ENSMUSG00000026167	ENSMUSG00000000126	Wnt10a	Wnt9a	912
10090.ENSMUSP00000006718	10090.ENSMUSP00000114114	ENSMUSG00000026167	ENSMUSG00000081683	Wnt10a	Fzd10	904
10090.ENSMUSP00000006828	10090.ENSMUSP00000022704	ENSMUSG00000006651	ENSMUSG00000022108	Aplp1	Itm2b	831
10090.ENSMUSP00000006828	10090.ENSMUSP00000025830	ENSMUSG00000006651	ENSMUSG00000024897	Aplp1	Apba1	459
10090.ENSMUSP00000006828	10090.ENSMUSP00000039245	ENSMUSG00000006651	ENSMUSG00000037892	Aplp1	Pcdh18	642
10090.ENSMUSP00000006828	10090.ENSMUSP00000043918	ENSMUSG00000006651	ENSMUSG00000040605	Aplp1	Bace2	417
10090.ENSMUSP00000006828	10090.ENSMUSP00000062758	ENSMUSG00000006651	ENSMUSG00000044117	Aplp1	ENSMUSG00000044117	495
10090.ENSMUSP00000006828	10090.ENSMUSP00000088833	ENSMUSG00000006651	ENSMUSG00000079037	Aplp1	Prnp	555
10090.ENSMUSP00000006828	10090.ENSMUSP00000137079	ENSMUSG00000006651	ENSMUSG00000025586	Aplp1	Cpeb1	745
10090.ENSMUSP00000007171	10090.ENSMUSP00000010044	ENSMUSG00000006958	ENSMUSG00000009900	Chrd	Wnt3a	444
10090.ENSMUSP00000007171	10090.ENSMUSP00000017836	ENSMUSG00000006958	ENSMUSG00000017692	Chrd	Rhbdl3	601
10090.ENSMUSP00000007171	10090.ENSMUSP00000020702	ENSMUSG00000006958	ENSMUSG00000020427	Chrd	Igfbp3	697
10090.ENSMUSP00000007171	10090.ENSMUSP00000022287	ENSMUSG00000006958	ENSMUSG00000021765	Chrd	Fst	515
10090.ENSMUSP00000007171	10090.ENSMUSP00000027730	ENSMUSG00000006958	ENSMUSG00000026459	Chrd	Myog	632
10090.ENSMUSP00000007171	10090.ENSMUSP00000028836	ENSMUSG00000006958	ENSMUSG00000027358	Chrd	Bmp2	992
10090.ENSMUSP00000007171	10090.ENSMUSP00000029371	ENSMUSG00000006958	ENSMUSG00000027796	Chrd	Smad9	521
10090.ENSMUSP00000007171	10090.ENSMUSP00000031278	ENSMUSG00000006958	ENSMUSG00000029335	Chrd	Bmp3	522
10090.ENSMUSP00000007171	10090.ENSMUSP00000038301	ENSMUSG00000006958	ENSMUSG00000037660	Chrd	Gdf7	904
10090.ENSMUSP00000007171	10090.ENSMUSP00000043055	ENSMUSG00000006958	ENSMUSG00000039116	Chrd	Gpr126	492
10090.ENSMUSP00000007171	10090.ENSMUSP00000043849	ENSMUSG00000006958	ENSMUSG00000039239	Chrd	Tgfb2	443
10090.ENSMUSP00000007171	10090.ENSMUSP00000047894	ENSMUSG00000006958	ENSMUSG00000041324	Chrd	Inhba	418
10090.ENSMUSP00000007171	10090.ENSMUSP00000051481	ENSMUSG00000006958	ENSMUSG00000034413	Chrd	Neurl1b	412
10090.ENSMUSP00000007171	10090.ENSMUSP00000058354	ENSMUSG00000006958	ENSMUSG00000048450	Chrd	Msx1	409
10090.ENSMUSP00000007171	10090.ENSMUSP00000061427	ENSMUSG00000006958	ENSMUSG00000048616	Chrd	Nog	544
10090.ENSMUSP00000007171	10090.ENSMUSP00000062333	ENSMUSG00000006958	ENSMUSG00000032440	Chrd	Tgfbr2	529
10090.ENSMUSP00000007171	10090.ENSMUSP00000064878	ENSMUSG00000006958	ENSMUSG00000021994	Chrd	Wnt5a	431
10090.ENSMUSP00000007171	10090.ENSMUSP00000070560	ENSMUSG00000006958	ENSMUSG00000053626	Chrd	Tll1	816
10090.ENSMUSP00000007171	10090.ENSMUSP00000071872	ENSMUSG00000006958	ENSMUSG00000031963	Chrd	Bmper	695
10090.ENSMUSP00000007171	10090.ENSMUSP00000077089	ENSMUSG00000006958	ENSMUSG00000038679	Chrd	Trps1	495
10090.ENSMUSP00000007171	10090.ENSMUSP00000097170	ENSMUSG00000006958	ENSMUSG00000074934	Chrd	Grem1	473
10090.ENSMUSP00000007171	10090.ENSMUSP00000104411	ENSMUSG00000006958	ENSMUSG00000000126	Chrd	Wnt9a	453
10090.ENSMUSP00000007171	10090.ENSMUSP00000126999	ENSMUSG00000006958	ENSMUSG00000039004	Chrd	Bmp6	926
10090.ENSMUSP00000007171	10090.ENSMUSP00000128621	ENSMUSG00000006958	ENSMUSG00000021943	Chrd	Gdf10	530
10090.ENSMUSP00000007272	10090.ENSMUSP00000020323	ENSMUSG00000045545	ENSMUSG00000020123	Krt14	Avpr1a	697
10090.ENSMUSP00000007272	10090.ENSMUSP00000023709	ENSMUSG00000045545	ENSMUSG00000061527	Krt14	Krt5	974
10090.ENSMUSP00000007272	10090.ENSMUSP00000023788	ENSMUSG00000045545	ENSMUSG00000058354	Krt14	Krt6a	587
10090.ENSMUSP00000007272	10090.ENSMUSP00000023790	ENSMUSG00000045545	ENSMUSG00000046834	Krt14	Krt1	920
10090.ENSMUSP00000007272	10090.ENSMUSP00000027067	ENSMUSG00000045545	ENSMUSG00000025934	Krt14	Gsta3	530
10090.ENSMUSP00000007272	10090.ENSMUSP00000027667	ENSMUSG00000045545	ENSMUSG00000026413	Krt14	Pkp1	858
10090.ENSMUSP00000007272	10090.ENSMUSP00000028239	ENSMUSG00000045545	ENSMUSG00000026879	Krt14	Gsn	712
10090.ENSMUSP00000007272	10090.ENSMUSP00000036246	ENSMUSG00000045545	ENSMUSG00000022986	Krt14	Krt75	498
10090.ENSMUSP00000007272	10090.ENSMUSP00000037850	ENSMUSG00000045545	ENSMUSG00000034282	Krt14	Evpl	442
10090.ENSMUSP00000007272	10090.ENSMUSP00000041118	ENSMUSG00000045545	ENSMUSG00000035451	Krt14	Foxa1	487
10090.ENSMUSP00000007272	10090.ENSMUSP00000050374	ENSMUSG00000045545	ENSMUSG00000047281	Krt14	Sfn	742
10090.ENSMUSP00000007272	10090.ENSMUSP00000064718	ENSMUSG00000045545	ENSMUSG00000056632	Krt14	Dsg3	433
10090.ENSMUSP00000007272	10090.ENSMUSP00000069457	ENSMUSG00000045545	ENSMUSG00000055737	Krt14	Ghr	699
10090.ENSMUSP00000007272	10090.ENSMUSP00000069681	ENSMUSG00000045545	ENSMUSG00000027208	Krt14	Fgf7	404
10090.ENSMUSP00000007272	10090.ENSMUSP00000076393	ENSMUSG00000045545	ENSMUSG00000069441	Krt14	Dsg1a	450
10090.ENSMUSP00000007272	10090.ENSMUSP00000076437	ENSMUSG00000045545	ENSMUSG00000037185	Krt14	Krt80	434
10090.ENSMUSP00000007272	10090.ENSMUSP00000079699	ENSMUSG00000045545	ENSMUSG00000035557	Krt14	Krt17	645
10090.ENSMUSP00000007272	10090.ENSMUSP00000084141	ENSMUSG00000045545	ENSMUSG00000025064	Krt14	Col17a1	637
10090.ENSMUSP00000007272	10090.ENSMUSP00000094750	ENSMUSG00000045545	ENSMUSG00000072214	Krt14	2022-09-05	429
10090.ENSMUSP00000007272	10090.ENSMUSP00000099420	ENSMUSG00000045545	ENSMUSG00000019761	Krt14	Krt10	902
10090.ENSMUSP00000007272	10090.ENSMUSP00000103034	ENSMUSG00000045545	ENSMUSG00000054146	Krt14	Krt15	513
10090.ENSMUSP00000007272	10090.ENSMUSP00000111514	ENSMUSG00000045545	ENSMUSG00000059898	Krt14	Dsc3	516
10090.ENSMUSP00000007799	10090.ENSMUSP00000010044	ENSMUSG00000007655	ENSMUSG00000009900	Cav1	Wnt3a	570
10090.ENSMUSP00000007799	10090.ENSMUSP00000017881	ENSMUSG00000007655	ENSMUSG00000017737	Cav1	Mmp9	893
10090.ENSMUSP00000007799	10090.ENSMUSP00000019913	ENSMUSG00000007655	ENSMUSG00000019779	Cav1	Frk	636
10090.ENSMUSP00000007799	10090.ENSMUSP00000020329	ENSMUSG00000007655	ENSMUSG00000020122	Cav1	Egfr	994
10090.ENSMUSP00000007799	10090.ENSMUSP00000020964	ENSMUSG00000007655	ENSMUSG00000020635	Cav1	Fkbp1b	502
10090.ENSMUSP00000007799	10090.ENSMUSP00000021107	ENSMUSG00000007655	ENSMUSG00000020758	Cav1	Itgb4	896
10090.ENSMUSP00000007799	10090.ENSMUSP00000022704	ENSMUSG00000007655	ENSMUSG00000022108	Cav1	Itm2b	813
10090.ENSMUSP00000007799	10090.ENSMUSP00000025434	ENSMUSG00000007655	ENSMUSG00000024552	Cav1	Slc14a2	835
10090.ENSMUSP00000007799	10090.ENSMUSP00000027467	ENSMUSG00000007655	ENSMUSG00000026249	Cav1	Serpine2	486
10090.ENSMUSP00000007799	10090.ENSMUSP00000028348	ENSMUSG00000007655	ENSMUSG00000026971	Cav1	Itgb6	900
10090.ENSMUSP00000007799	10090.ENSMUSP00000028856	ENSMUSG00000007655	ENSMUSG00000027377	Cav1	Mall	473
10090.ENSMUSP00000007799	10090.ENSMUSP00000029371	ENSMUSG00000007655	ENSMUSG00000027796	Cav1	Smad9	589
10090.ENSMUSP00000007799	10090.ENSMUSP00000029699	ENSMUSG00000007655	ENSMUSG00000028063	Cav1	Lmna	470
10090.ENSMUSP00000007799	10090.ENSMUSP00000029711	ENSMUSG00000007655	ENSMUSG00000005640	Cav1	Insrr	480
10090.ENSMUSP00000007799	10090.ENSMUSP00000030056	ENSMUSG00000007655	ENSMUSG00000028364	Cav1	Tnc	856
10090.ENSMUSP00000007799	10090.ENSMUSP00000030202	ENSMUSG00000007655	ENSMUSG00000028480	Cav1	Glipr2	843
10090.ENSMUSP00000007799	10090.ENSMUSP00000034187	ENSMUSG00000007655	ENSMUSG00000031740	Cav1	Mmp2	912
10090.ENSMUSP00000007799	10090.ENSMUSP00000034756	ENSMUSG00000007655	ENSMUSG00000032231	Cav1	Anxa2	907
10090.ENSMUSP00000007799	10090.ENSMUSP00000036580	ENSMUSG00000007655	ENSMUSG00000036856	Cav1	Wnt4	424
10090.ENSMUSP00000007799	10090.ENSMUSP00000037694	ENSMUSG00000007655	ENSMUSG00000037225	Cav1	Fgf2	445
10090.ENSMUSP00000007799	10090.ENSMUSP00000039041	ENSMUSG00000007655	ENSMUSG00000042817	Cav1	Flt3	404
10090.ENSMUSP00000007799	10090.ENSMUSP00000044979	ENSMUSG00000007655	ENSMUSG00000037060	Cav1	Prkcdbp	430
10090.ENSMUSP00000007799	10090.ENSMUSP00000047774	ENSMUSG00000007655	ENSMUSG00000034997	Cav1	Htr2a	837
10090.ENSMUSP00000007799	10090.ENSMUSP00000047968	ENSMUSG00000007655	ENSMUSG00000033208	Cav1	S100b	824
10090.ENSMUSP00000007799	10090.ENSMUSP00000049228	ENSMUSG00000007655	ENSMUSG00000041301	Cav1	Cftr	842
10090.ENSMUSP00000007799	10090.ENSMUSP00000049457	ENSMUSG00000007655	ENSMUSG00000040118	Cav1	Cacna2d1	405
10090.ENSMUSP00000007799	10090.ENSMUSP00000052648	ENSMUSG00000007655	ENSMUSG00000046532	Cav1	Ar	742
10090.ENSMUSP00000007799	10090.ENSMUSP00000055673	ENSMUSG00000007655	ENSMUSG00000045534	Cav1	Kcna5	450
10090.ENSMUSP00000007799	10090.ENSMUSP00000055694	ENSMUSG00000007655	ENSMUSG00000045954	Cav1	Sdpr	620
10090.ENSMUSP00000007799	10090.ENSMUSP00000058321	ENSMUSG00000007655	ENSMUSG00000004044	Cav1	Ptrf	869
10090.ENSMUSP00000007799	10090.ENSMUSP00000062333	ENSMUSG00000007655	ENSMUSG00000032440	Cav1	Tgfbr2	664
10090.ENSMUSP00000007799	10090.ENSMUSP00000064392	ENSMUSG00000007655	ENSMUSG00000020151	Cav1	Ptprr	403
10090.ENSMUSP00000007799	10090.ENSMUSP00000064878	ENSMUSG00000007655	ENSMUSG00000021994	Cav1	Wnt5a	491
10090.ENSMUSP00000007799	10090.ENSMUSP00000069495	ENSMUSG00000007655	ENSMUSG00000040505	Cav1	Abcg5	510
10090.ENSMUSP00000007799	10090.ENSMUSP00000071859	ENSMUSG00000007655	ENSMUSG00000014158	Cav1	Trpv4	868
10090.ENSMUSP00000007799	10090.ENSMUSP00000077466	ENSMUSG00000007655	ENSMUSG00000022505	Cav1	Emp2	826
10090.ENSMUSP00000007799	10090.ENSMUSP00000080717	ENSMUSG00000007655	ENSMUSG00000064246	Cav1	Chi3l1	447
10090.ENSMUSP00000007799	10090.ENSMUSP00000087119	ENSMUSG00000007655	ENSMUSG00000000957	Cav1	Mmp14	908
10090.ENSMUSP00000007799	10090.ENSMUSP00000088264	ENSMUSG00000007655	ENSMUSG00000057123	Cav1	Gja5	401
10090.ENSMUSP00000007799	10090.ENSMUSP00000088833	ENSMUSG00000007655	ENSMUSG00000079037	Cav1	Prnp	828
10090.ENSMUSP00000007799	10090.ENSMUSP00000097170	ENSMUSG00000007655	ENSMUSG00000074934	Cav1	Grem1	568
10090.ENSMUSP00000007799	10090.ENSMUSP00000098303	ENSMUSG00000007655	ENSMUSG00000029468	Cav1	P2rx7	850
10090.ENSMUSP00000007799	10090.ENSMUSP00000108413	ENSMUSG00000007655	ENSMUSG00000051331	Cav1	Cacna1c	833
10090.ENSMUSP00000007799	10090.ENSMUSP00000114074	ENSMUSG00000007655	ENSMUSG00000019970	Cav1	Sgk1	551
10090.ENSMUSP00000007799	10090.ENSMUSP00000136447	ENSMUSG00000007655	ENSMUSG00000063142	Cav1	Kcnma1	913
10090.ENSMUSP00000007949	10090.ENSMUSP00000010044	ENSMUSG00000007805	ENSMUSG00000009900	Twist2	Wnt3a	453
10090.ENSMUSP00000007949	10090.ENSMUSP00000019749	ENSMUSG00000007805	ENSMUSG00000027102	Twist2	Hoxd8	411
10090.ENSMUSP00000007949	10090.ENSMUSP00000020071	ENSMUSG00000007805	ENSMUSG00000019913	Twist2	Sim1	418
10090.ENSMUSP00000007949	10090.ENSMUSP00000021603	ENSMUSG00000007805	ENSMUSG00000021186	Twist2	Fbln5	450
10090.ENSMUSP00000007949	10090.ENSMUSP00000023356	ENSMUSG00000007805	ENSMUSG00000022676	Twist2	Snai2	784
10090.ENSMUSP00000007949	10090.ENSMUSP00000027730	ENSMUSG00000007805	ENSMUSG00000026459	Twist2	Myog	504
10090.ENSMUSP00000007949	10090.ENSMUSP00000028229	ENSMUSG00000007805	ENSMUSG00000026872	Twist2	Zeb2	600
10090.ENSMUSP00000007949	10090.ENSMUSP00000028836	ENSMUSG00000007805	ENSMUSG00000027358	Twist2	Bmp2	419
10090.ENSMUSP00000007949	10090.ENSMUSP00000031681	ENSMUSG00000007805	ENSMUSG00000029671	Twist2	Wnt16	457
10090.ENSMUSP00000007949	10090.ENSMUSP00000036580	ENSMUSG00000007805	ENSMUSG00000036856	Twist2	Wnt4	435
10090.ENSMUSP00000007949	10090.ENSMUSP00000064333	ENSMUSG00000007805	ENSMUSG00000015957	Twist2	Wnt11	407
10090.ENSMUSP00000007949	10090.ENSMUSP00000064878	ENSMUSG00000007805	ENSMUSG00000021994	Twist2	Wnt5a	518
10090.ENSMUSP00000007949	10090.ENSMUSP00000077596	ENSMUSG00000007805	ENSMUSG00000060284	Twist2	Sp7	430
10090.ENSMUSP00000007949	10090.ENSMUSP00000078659	ENSMUSG00000007805	ENSMUSG00000058665	Twist2	En1	465
10090.ENSMUSP00000007949	10090.ENSMUSP00000104132	ENSMUSG00000007805	ENSMUSG00000004328	Twist2	Hif3a	449
10090.ENSMUSP00000007949	10090.ENSMUSP00000104411	ENSMUSG00000007805	ENSMUSG00000000126	Twist2	Wnt9a	418
10090.ENSMUSP00000007949	10090.ENSMUSP00000109201	ENSMUSG00000007805	ENSMUSG00000039153	Twist2	Runx2	761
10090.ENSMUSP00000007949	10090.ENSMUSP00000132547	ENSMUSG00000007805	ENSMUSG00000005583	Twist2	Mef2c	505
10090.ENSMUSP00000008280	10090.ENSMUSP00000030056	ENSMUSG00000008136	ENSMUSG00000028364	Fhl2	Tnc	810
10090.ENSMUSP00000008280	10090.ENSMUSP00000046243	ENSMUSG00000008136	ENSMUSG00000039232	Fhl2	Stx11	552
10090.ENSMUSP00000008280	10090.ENSMUSP00000050353	ENSMUSG00000008136	ENSMUSG00000070691	Fhl2	Runx3	843
10090.ENSMUSP00000008280	10090.ENSMUSP00000082971	ENSMUSG00000008136	ENSMUSG00000020647	Fhl2	Ncoa1	923
10090.ENSMUSP00000008280	10090.ENSMUSP00000109201	ENSMUSG00000008136	ENSMUSG00000039153	Fhl2	Runx2	845
10090.ENSMUSP00000008280	10090.ENSMUSP00000131010	ENSMUSG00000008136	ENSMUSG00000061878	Fhl2	Sphk1	620
10090.ENSMUSP00000008280	10090.ENSMUSP00000132547	ENSMUSG00000008136	ENSMUSG00000005583	Fhl2	Mef2c	484
10090.ENSMUSP00000008528	10090.ENSMUSP00000068187	ENSMUSG00000008384	ENSMUSG00000055200	Sertad1	Sertad3	545
10090.ENSMUSP00000009390	10090.ENSMUSP00000020411	ENSMUSG00000009246	ENSMUSG00000037606	Trpm5	Osbpl5	427
10090.ENSMUSP00000009390	10090.ENSMUSP00000031902	ENSMUSG00000009246	ENSMUSG00000029868	Trpm5	Trpv6	784
10090.ENSMUSP00000009390	10090.ENSMUSP00000071859	ENSMUSG00000009246	ENSMUSG00000014158	Trpm5	Trpv4	836
10090.ENSMUSP00000009425	10090.ENSMUSP00000023994	ENSMUSG00000009281	ENSMUSG00000023224	Rarres2	Serping1	545
10090.ENSMUSP00000009777	10090.ENSMUSP00000082971	ENSMUSG00000009633	ENSMUSG00000020647	G0s2	Ncoa1	900
10090.ENSMUSP00000010020	10090.ENSMUSP00000127187	ENSMUSG00000009876	ENSMUSG00000007379	Cox4i2	Dennd2c	436
10090.ENSMUSP00000010044	10090.ENSMUSP00000020329	ENSMUSG00000009900	ENSMUSG00000020122	Wnt3a	Egfr	414
10090.ENSMUSP00000010044	10090.ENSMUSP00000020439	ENSMUSG00000009900	ENSMUSG00000020218	Wnt3a	Wif1	988
10090.ENSMUSP00000010044	10090.ENSMUSP00000021820	ENSMUSG00000009900	ENSMUSG00000021388	Wnt3a	Aspn	436
10090.ENSMUSP00000010044	10090.ENSMUSP00000022871	ENSMUSG00000009900	ENSMUSG00000022261	Wnt3a	Sdc2	634
10090.ENSMUSP00000010044	10090.ENSMUSP00000023356	ENSMUSG00000009900	ENSMUSG00000022676	Wnt3a	Snai2	540
10090.ENSMUSP00000010044	10090.ENSMUSP00000023732	ENSMUSG00000009900	ENSMUSG00000022996	Wnt3a	Wnt10b	907
10090.ENSMUSP00000010044	10090.ENSMUSP00000025409	ENSMUSG00000009900	ENSMUSG00000024529	Wnt3a	Lox	604
10090.ENSMUSP00000010044	10090.ENSMUSP00000025803	ENSMUSG00000009900	ENSMUSG00000024868	Wnt3a	Dkk1	998
10090.ENSMUSP00000010044	10090.ENSMUSP00000026469	ENSMUSG00000009900	ENSMUSG00000025402	Wnt3a	Nab2	527
10090.ENSMUSP00000010044	10090.ENSMUSP00000027730	ENSMUSG00000009900	ENSMUSG00000026459	Wnt3a	Myog	640
10090.ENSMUSP00000010044	10090.ENSMUSP00000028735	ENSMUSG00000009900	ENSMUSG00000027276	Wnt3a	Jag1	431
10090.ENSMUSP00000010044	10090.ENSMUSP00000028836	ENSMUSG00000009900	ENSMUSG00000027358	Wnt3a	Bmp2	745
10090.ENSMUSP00000010044	10090.ENSMUSP00000029611	ENSMUSG00000009900	ENSMUSG00000027985	Wnt3a	Lef1	977
10090.ENSMUSP00000010044	10090.ENSMUSP00000029665	ENSMUSG00000009900	ENSMUSG00000028031	Wnt3a	Dkk2	596
10090.ENSMUSP00000010044	10090.ENSMUSP00000029711	ENSMUSG00000009900	ENSMUSG00000005640	Wnt3a	Insrr	463
10090.ENSMUSP00000010044	10090.ENSMUSP00000030443	ENSMUSG00000009900	ENSMUSG00000028681	Wnt3a	Ptch2	614
10090.ENSMUSP00000010044	10090.ENSMUSP00000031681	ENSMUSG00000009900	ENSMUSG00000029671	Wnt3a	Wnt16	905
10090.ENSMUSP00000010044	10090.ENSMUSP00000033036	ENSMUSG00000009900	ENSMUSG00000030772	Wnt3a	Dkk3	414
10090.ENSMUSP00000010044	10090.ENSMUSP00000033741	ENSMUSG00000009900	ENSMUSG00000031375	Wnt3a	Bgn	530
10090.ENSMUSP00000010044	10090.ENSMUSP00000033936	ENSMUSG00000009900	ENSMUSG00000031535	Wnt3a	Dkk4	429
10090.ENSMUSP00000010044	10090.ENSMUSP00000034014	ENSMUSG00000009900	ENSMUSG00000031603	Wnt3a	Fgf20	598
10090.ENSMUSP00000010044	10090.ENSMUSP00000034086	ENSMUSG00000009900	ENSMUSG00000031661	Wnt3a	Nkd1	937
10090.ENSMUSP00000010044	10090.ENSMUSP00000034723	ENSMUSG00000009900	ENSMUSG00000013584	Wnt3a	Aldh1a2	495
10090.ENSMUSP00000010044	10090.ENSMUSP00000036580	ENSMUSG00000009900	ENSMUSG00000036856	Wnt3a	Wnt4	904
10090.ENSMUSP00000010044	10090.ENSMUSP00000037694	ENSMUSG00000009900	ENSMUSG00000037225	Wnt3a	Fgf2	681
10090.ENSMUSP00000010044	10090.ENSMUSP00000038301	ENSMUSG00000009900	ENSMUSG00000037660	Wnt3a	Gdf7	502
10090.ENSMUSP00000010044	10090.ENSMUSP00000046369	ENSMUSG00000009900	ENSMUSG00000040680	Wnt3a	Kremen2	948
10090.ENSMUSP00000010044	10090.ENSMUSP00000049204	ENSMUSG00000009900	ENSMUSG00000036158	Wnt3a	Prickle1	677
10090.ENSMUSP00000010044	10090.ENSMUSP00000050353	ENSMUSG00000009900	ENSMUSG00000070691	Wnt3a	Runx3	569
10090.ENSMUSP00000010044	10090.ENSMUSP00000053361	ENSMUSG00000009900	ENSMUSG00000043969	Wnt3a	Emx2	571
10090.ENSMUSP00000010044	10090.ENSMUSP00000053551	ENSMUSG00000009900	ENSMUSG00000049551	Wnt3a	Fzd9	961
10090.ENSMUSP00000010044	10090.ENSMUSP00000053962	ENSMUSG00000009900	ENSMUSG00000026822	Wnt3a	Lcn2	602
10090.ENSMUSP00000010044	10090.ENSMUSP00000057406	ENSMUSG00000009900	ENSMUSG00000032334	Wnt3a	Loxl1	550
10090.ENSMUSP00000010044	10090.ENSMUSP00000058354	ENSMUSG00000009900	ENSMUSG00000048450	Wnt3a	Msx1	957
10090.ENSMUSP00000010044	10090.ENSMUSP00000061427	ENSMUSG00000009900	ENSMUSG00000048616	Wnt3a	Nog	655
10090.ENSMUSP00000010044	10090.ENSMUSP00000062320	ENSMUSG00000009900	ENSMUSG00000050234	Wnt3a	Gja4	442
10090.ENSMUSP00000010044	10090.ENSMUSP00000064333	ENSMUSG00000009900	ENSMUSG00000015957	Wnt3a	Wnt11	908
10090.ENSMUSP00000010044	10090.ENSMUSP00000064878	ENSMUSG00000009900	ENSMUSG00000021994	Wnt3a	Wnt5a	946
10090.ENSMUSP00000010044	10090.ENSMUSP00000069616	ENSMUSG00000009900	ENSMUSG00000038418	Wnt3a	Egr1	640
10090.ENSMUSP00000010044	10090.ENSMUSP00000069681	ENSMUSG00000009900	ENSMUSG00000027208	Wnt3a	Fgf7	444
10090.ENSMUSP00000010044	10090.ENSMUSP00000077596	ENSMUSG00000009900	ENSMUSG00000060284	Wnt3a	Sp7	556
10090.ENSMUSP00000010044	10090.ENSMUSP00000078659	ENSMUSG00000009900	ENSMUSG00000058665	Wnt3a	En1	795
10090.ENSMUSP00000010044	10090.ENSMUSP00000078757	ENSMUSG00000009900	ENSMUSG00000055254	Wnt3a	Ntrk2	747
10090.ENSMUSP00000010044	10090.ENSMUSP00000090287	ENSMUSG00000009900	ENSMUSG00000019880	Wnt3a	Rspo3	463
10090.ENSMUSP00000010044	10090.ENSMUSP00000095501	ENSMUSG00000009900	ENSMUSG00000073758	Wnt3a	Sh3d21	436
10090.ENSMUSP00000010044	10090.ENSMUSP00000101783	ENSMUSG00000009900	ENSMUSG00000042988	Wnt3a	Notum	452
10090.ENSMUSP00000010044	10090.ENSMUSP00000103245	ENSMUSG00000009900	ENSMUSG00000003032	Wnt3a	Klf4	420
10090.ENSMUSP00000010044	10090.ENSMUSP00000104411	ENSMUSG00000009900	ENSMUSG00000000126	Wnt3a	Wnt9a	934
10090.ENSMUSP00000010044	10090.ENSMUSP00000104785	ENSMUSG00000009900	ENSMUSG00000047907	Wnt3a	Tshz2	620
10090.ENSMUSP00000010044	10090.ENSMUSP00000109201	ENSMUSG00000009900	ENSMUSG00000039153	Wnt3a	Runx2	597
10090.ENSMUSP00000010044	10090.ENSMUSP00000114114	ENSMUSG00000009900	ENSMUSG00000081683	Wnt3a	Fzd10	944
10090.ENSMUSP00000010044	10090.ENSMUSP00000121125	ENSMUSG00000009900	ENSMUSG00000034771	Wnt3a	Tle2	406
10090.ENSMUSP00000010044	10090.ENSMUSP00000126999	ENSMUSG00000009900	ENSMUSG00000039004	Wnt3a	Bmp6	687
10090.ENSMUSP00000010974	10090.ENSMUSP00000018816	ENSMUSG00000010830	ENSMUSG00000018672	Kdelr3	Copz2	580
10090.ENSMUSP00000010974	10090.ENSMUSP00000019683	ENSMUSG00000010830	ENSMUSG00000019539	Kdelr3	Rcn3	631
10090.ENSMUSP00000010974	10090.ENSMUSP00000020149	ENSMUSG00000010830	ENSMUSG00000019975	Kdelr3	Ikbip	574
10090.ENSMUSP00000010974	10090.ENSMUSP00000025409	ENSMUSG00000010830	ENSMUSG00000024529	Kdelr3	Lox	472
10090.ENSMUSP00000010974	10090.ENSMUSP00000026557	ENSMUSG00000010830	ENSMUSG00000025484	Kdelr3	Bet1l	442
10090.ENSMUSP00000010974	10090.ENSMUSP00000028280	ENSMUSG00000010830	ENSMUSG00000026837	Kdelr3	Col5a1	529
10090.ENSMUSP00000010974	10090.ENSMUSP00000031668	ENSMUSG00000010830	ENSMUSG00000029661	Kdelr3	Col1a2	562
10090.ENSMUSP00000010974	10090.ENSMUSP00000035823	ENSMUSG00000010830	ENSMUSG00000039234	Kdelr3	Sec24d	419
10090.ENSMUSP00000010974	10090.ENSMUSP00000040208	ENSMUSG00000010830	ENSMUSG00000038648	Kdelr3	Creb3l2	499
10090.ENSMUSP00000010974	10090.ENSMUSP00000057406	ENSMUSG00000010830	ENSMUSG00000032334	Kdelr3	Loxl1	436
10090.ENSMUSP00000010974	10090.ENSMUSP00000064719	ENSMUSG00000010830	ENSMUSG00000024909	Kdelr3	Efemp2	404
10090.ENSMUSP00000010974	10090.ENSMUSP00000083620	ENSMUSG00000010830	ENSMUSG00000026042	Kdelr3	Col5a2	418
10090.ENSMUSP00000010974	10090.ENSMUSP00000085192	ENSMUSG00000010830	ENSMUSG00000026043	Kdelr3	Col3a1	419
10090.ENSMUSP00000011055	10090.ENSMUSP00000111624	ENSMUSG00000010911	ENSMUSG00000079834	Apip	Tmlhe	469
10090.ENSMUSP00000011895	10090.ENSMUSP00000018156	ENSMUSG00000011751	ENSMUSG00000018012	Spnb4	Rac3	487
10090.ENSMUSP00000011895	10090.ENSMUSP00000068529	ENSMUSG00000011751	ENSMUSG00000030782	Spnb4	Tgfb1i1	570
10090.ENSMUSP00000011895	10090.ENSMUSP00000124376	ENSMUSG00000011751	ENSMUSG00000063063	Spnb4	Ctnna2	569
10090.ENSMUSP00000011895	10090.ENSMUSP00000130668	ENSMUSG00000011751	ENSMUSG00000039542	Spnb4	Ncam1	900
10090.ENSMUSP00000012348	10090.ENSMUSP00000022282	ENSMUSG00000040562	ENSMUSG00000021760	Gstm2	Gpx8	913
10090.ENSMUSP00000012348	10090.ENSMUSP00000023083	ENSMUSG00000040562	ENSMUSG00000061740	Gstm2	Cyp2d22	419
10090.ENSMUSP00000012348	10090.ENSMUSP00000027067	ENSMUSG00000040562	ENSMUSG00000025934	Gstm2	Gsta3	928
10090.ENSMUSP00000012348	10090.ENSMUSP00000029131	ENSMUSG00000040562	ENSMUSG00000027603	Gstm2	Ggt7	902
10090.ENSMUSP00000012348	10090.ENSMUSP00000030332	ENSMUSG00000040562	ENSMUSG00000028597	Gstm2	Gpx7	915
10090.ENSMUSP00000012348	10090.ENSMUSP00000041175	ENSMUSG00000040562	ENSMUSG00000040703	Gstm2	Cyp2s1	900
10090.ENSMUSP00000012348	10090.ENSMUSP00000047551	ENSMUSG00000040562	ENSMUSG00000038776	Gstm2	Ephx1	952
10090.ENSMUSP00000012348	10090.ENSMUSP00000087633	ENSMUSG00000040562	ENSMUSG00000055301	Gstm2	Adh7	906
10090.ENSMUSP00000012348	10090.ENSMUSP00000104511	ENSMUSG00000040562	ENSMUSG00000018340	Gstm2	Anxa6	604
10090.ENSMUSP00000013755	10090.ENSMUSP00000081578	ENSMUSG00000013611	ENSMUSG00000066152	Snx31	Slc31a2	451
10090.ENSMUSP00000013755	10090.ENSMUSP00000127329	ENSMUSG00000013611	ENSMUSG00000024924	Snx31	Vldlr	426
10090.ENSMUSP00000014290	10090.ENSMUSP00000029711	ENSMUSG00000026786	ENSMUSG00000005640	Apbb1ip	Insrr	432
10090.ENSMUSP00000014290	10090.ENSMUSP00000032344	ENSMUSG00000026786	ENSMUSG00000030220	Apbb1ip	Arhgdib	461
10090.ENSMUSP00000014290	10090.ENSMUSP00000034185	ENSMUSG00000026786	ENSMUSG00000031738	Apbb1ip	Irx6	452
10090.ENSMUSP00000014290	10090.ENSMUSP00000037978	ENSMUSG00000026786	ENSMUSG00000033949	Apbb1ip	Trim36	440
10090.ENSMUSP00000014290	10090.ENSMUSP00000077099	ENSMUSG00000026786	ENSMUSG00000038608	Apbb1ip	Dock10	416
10090.ENSMUSP00000014290	10090.ENSMUSP00000112006	ENSMUSG00000026786	ENSMUSG00000038642	Apbb1ip	Ctss	493
10090.ENSMUSP00000015138	10090.ENSMUSP00000021603	ENSMUSG00000029675	ENSMUSG00000021186	Eln	Fbln5	970
10090.ENSMUSP00000015138	10090.ENSMUSP00000025409	ENSMUSG00000029675	ENSMUSG00000024529	Eln	Lox	987
10090.ENSMUSP00000015138	10090.ENSMUSP00000028633	ENSMUSG00000029675	ENSMUSG00000027204	Eln	Fbn1	965
10090.ENSMUSP00000015138	10090.ENSMUSP00000037694	ENSMUSG00000029675	ENSMUSG00000037225	Eln	Fgf2	633
10090.ENSMUSP00000015138	10090.ENSMUSP00000048334	ENSMUSG00000029675	ENSMUSG00000064080	Eln	Fbln2	673
10090.ENSMUSP00000015138	10090.ENSMUSP00000057406	ENSMUSG00000029675	ENSMUSG00000032334	Eln	Loxl1	985
10090.ENSMUSP00000015138	10090.ENSMUSP00000064719	ENSMUSG00000029675	ENSMUSG00000024909	Eln	Efemp2	713
10090.ENSMUSP00000015138	10090.ENSMUSP00000070848	ENSMUSG00000029675	ENSMUSG00000042436	Eln	Mfap4	408
10090.ENSMUSP00000015138	10090.ENSMUSP00000071868	ENSMUSG00000029675	ENSMUSG00000060572	Eln	Mfap2	982
10090.ENSMUSP00000015138	10090.ENSMUSP00000100924	ENSMUSG00000029675	ENSMUSG00000019929	Eln	Dcn	673
10090.ENSMUSP00000015138	10090.ENSMUSP00000110013	ENSMUSG00000029675	ENSMUSG00000067288	Eln	Rps28	495
10090.ENSMUSP00000015234	10090.ENSMUSP00000027649	ENSMUSG00000015090	ENSMUSG00000026398	Ptgds	Nr5a2	697
10090.ENSMUSP00000015234	10090.ENSMUSP00000093460	ENSMUSG00000015090	ENSMUSG00000020000	Ptgds	Moxd1	478
10090.ENSMUSP00000015234	10090.ENSMUSP00000114350	ENSMUSG00000015090	ENSMUSG00000050335	Ptgds	Lgals3	698
10090.ENSMUSP00000015234	10090.ENSMUSP00000128828	ENSMUSG00000015090	ENSMUSG00000037664	Ptgds	Cdkn1c	430
10090.ENSMUSP00000015456	10090.ENSMUSP00000021413	ENSMUSG00000015312	ENSMUSG00000021025	Gadd45b	Nfkbia	582
10090.ENSMUSP00000015456	10090.ENSMUSP00000057815	ENSMUSG00000015312	ENSMUSG00000044786	Gadd45b	Zfp36	429
10090.ENSMUSP00000015664	10090.ENSMUSP00000017881	ENSMUSG00000028111	ENSMUSG00000017737	Ctsk	Mmp9	506
10090.ENSMUSP00000015664	10090.ENSMUSP00000022616	ENSMUSG00000028111	ENSMUSG00000022037	Ctsk	Clu	700
10090.ENSMUSP00000015664	10090.ENSMUSP00000025803	ENSMUSG00000028111	ENSMUSG00000024868	Ctsk	Dkk1	732
10090.ENSMUSP00000015664	10090.ENSMUSP00000028836	ENSMUSG00000028111	ENSMUSG00000027358	Ctsk	Bmp2	717
10090.ENSMUSP00000015664	10090.ENSMUSP00000031668	ENSMUSG00000028111	ENSMUSG00000029661	Ctsk	Col1a2	401
10090.ENSMUSP00000015664	10090.ENSMUSP00000034187	ENSMUSG00000028111	ENSMUSG00000031740	Ctsk	Mmp2	418
10090.ENSMUSP00000015664	10090.ENSMUSP00000078705	ENSMUSG00000028111	ENSMUSG00000063727	Ctsk	Tnfrsf11b	499
10090.ENSMUSP00000015664	10090.ENSMUSP00000085192	ENSMUSG00000028111	ENSMUSG00000026043	Ctsk	Col3a1	402
10090.ENSMUSP00000015987	10090.ENSMUSP00000020964	ENSMUSG00000015843	ENSMUSG00000020635	Rxrg	Fkbp1b	633
10090.ENSMUSP00000015987	10090.ENSMUSP00000021413	ENSMUSG00000015843	ENSMUSG00000021025	Rxrg	Nfkbia	549
10090.ENSMUSP00000015987	10090.ENSMUSP00000022304	ENSMUSG00000015843	ENSMUSG00000021779	Rxrg	Thrb	962
10090.ENSMUSP00000015987	10090.ENSMUSP00000025300	ENSMUSG00000015843	ENSMUSG00000024431	Rxrg	Nr3c1	953
10090.ENSMUSP00000015987	10090.ENSMUSP00000025862	ENSMUSG00000015843	ENSMUSG00000024921	Rxrg	Smarca2	526
10090.ENSMUSP00000015987	10090.ENSMUSP00000027649	ENSMUSG00000015843	ENSMUSG00000026398	Rxrg	Nr5a2	913
10090.ENSMUSP00000015987	10090.ENSMUSP00000029711	ENSMUSG00000015843	ENSMUSG00000005640	Rxrg	Insrr	424
10090.ENSMUSP00000015987	10090.ENSMUSP00000029795	ENSMUSG00000015843	ENSMUSG00000028150	Rxrg	Rorc	915
10090.ENSMUSP00000015987	10090.ENSMUSP00000030025	ENSMUSG00000015843	ENSMUSG00000028341	Rxrg	Nr4a3	936
10090.ENSMUSP00000015987	10090.ENSMUSP00000052648	ENSMUSG00000015843	ENSMUSG00000046532	Rxrg	Ar	901
10090.ENSMUSP00000015987	10090.ENSMUSP00000062392	ENSMUSG00000015843	ENSMUSG00000050965	Rxrg	Prkca	575
10090.ENSMUSP00000015987	10090.ENSMUSP00000066743	ENSMUSG00000015843	ENSMUSG00000026104	Rxrg	Stat1	542
10090.ENSMUSP00000015987	10090.ENSMUSP00000082971	ENSMUSG00000015843	ENSMUSG00000020647	Rxrg	Ncoa1	837
10090.ENSMUSP00000015987	10090.ENSMUSP00000099428	ENSMUSG00000015843	ENSMUSG00000058756	Rxrg	Thra	924
10090.ENSMUSP00000015987	10090.ENSMUSP00000117040	ENSMUSG00000015843	ENSMUSG00000029167	Rxrg	Ppargc1a	619
10090.ENSMUSP00000016406	10090.ENSMUSP00000027988	ENSMUSG00000016262	ENSMUSG00000026676	Sertad4	Ccdc3	828
10090.ENSMUSP00000016639	10090.ENSMUSP00000036949	ENSMUSG00000016495	ENSMUSG00000041959	Plgrkt	S100a10	609
10090.ENSMUSP00000017086	10090.ENSMUSP00000027137	ENSMUSG00000016942	ENSMUSG00000025993	Tmprss6	Slc40a1	603
10090.ENSMUSP00000017086	10090.ENSMUSP00000028403	ENSMUSG00000016942	ENSMUSG00000027015	Tmprss6	Cybrd1	602
10090.ENSMUSP00000017086	10090.ENSMUSP00000086820	ENSMUSG00000016942	ENSMUSG00000068227	Tmprss6	Il2rb	471
10090.ENSMUSP00000017086	10090.ENSMUSP00000126999	ENSMUSG00000016942	ENSMUSG00000039004	Tmprss6	Bmp6	925
10090.ENSMUSP00000017153	10090.ENSMUSP00000017881	ENSMUSG00000017009	ENSMUSG00000017737	Sdc4	Mmp9	698
10090.ENSMUSP00000017153	10090.ENSMUSP00000018156	ENSMUSG00000017009	ENSMUSG00000018012	Sdc4	Rac3	479
10090.ENSMUSP00000017153	10090.ENSMUSP00000021107	ENSMUSG00000017009	ENSMUSG00000020758	Sdc4	Itgb4	412
10090.ENSMUSP00000017153	10090.ENSMUSP00000022871	ENSMUSG00000017009	ENSMUSG00000022261	Sdc4	Sdc2	965
10090.ENSMUSP00000017153	10090.ENSMUSP00000023611	ENSMUSG00000017009	ENSMUSG00000022894	Sdc4	Adamts5	420
10090.ENSMUSP00000017153	10090.ENSMUSP00000025019	ENSMUSG00000017009	ENSMUSG00000073433	Sdc4	Arhgdig	531
10090.ENSMUSP00000017153	10090.ENSMUSP00000028118	ENSMUSG00000017009	ENSMUSG00000026778	Sdc4	Prkcq	596
10090.ENSMUSP00000017153	10090.ENSMUSP00000028187	ENSMUSG00000017009	ENSMUSG00000026840	Sdc4	Lamc3	459
10090.ENSMUSP00000017153	10090.ENSMUSP00000028280	ENSMUSG00000017009	ENSMUSG00000026837	Sdc4	Col5a1	802
10090.ENSMUSP00000017153	10090.ENSMUSP00000028348	ENSMUSG00000017009	ENSMUSG00000026971	Sdc4	Itgb6	440
10090.ENSMUSP00000017153	10090.ENSMUSP00000030056	ENSMUSG00000017009	ENSMUSG00000028364	Sdc4	Tnc	986
10090.ENSMUSP00000017153	10090.ENSMUSP00000030420	ENSMUSG00000017009	ENSMUSG00000028661	Sdc4	Epha8	565
10090.ENSMUSP00000017153	10090.ENSMUSP00000031668	ENSMUSG00000017009	ENSMUSG00000029661	Sdc4	Col1a2	817
10090.ENSMUSP00000017153	10090.ENSMUSP00000032344	ENSMUSG00000017009	ENSMUSG00000030220	Sdc4	Arhgdib	531
10090.ENSMUSP00000017153	10090.ENSMUSP00000033741	ENSMUSG00000017009	ENSMUSG00000031375	Sdc4	Bgn	915
10090.ENSMUSP00000017153	10090.ENSMUSP00000034187	ENSMUSG00000017009	ENSMUSG00000031740	Sdc4	Mmp2	636
10090.ENSMUSP00000017153	10090.ENSMUSP00000035058	ENSMUSG00000017009	ENSMUSG00000032482	Sdc4	Cspg5	910
10090.ENSMUSP00000017153	10090.ENSMUSP00000037694	ENSMUSG00000017009	ENSMUSG00000037225	Sdc4	Fgf2	994
10090.ENSMUSP00000017153	10090.ENSMUSP00000038909	ENSMUSG00000017009	ENSMUSG00000032911	Sdc4	Cspg4	908
10090.ENSMUSP00000017153	10090.ENSMUSP00000039452	ENSMUSG00000017009	ENSMUSG00000026725	Sdc4	Tnn	896
10090.ENSMUSP00000017153	10090.ENSMUSP00000040919	ENSMUSG00000017009	ENSMUSG00000039628	Sdc4	Hs3st6	902
10090.ENSMUSP00000017153	10090.ENSMUSP00000043816	ENSMUSG00000017009	ENSMUSG00000045672	Sdc4	Col27a1	800
10090.ENSMUSP00000017153	10090.ENSMUSP00000044072	ENSMUSG00000017009	ENSMUSG00000035273	Sdc4	Hpse	922
10090.ENSMUSP00000017153	10090.ENSMUSP00000049236	ENSMUSG00000017009	ENSMUSG00000034872	Sdc4	Gipc3	738
10090.ENSMUSP00000017153	10090.ENSMUSP00000051055	ENSMUSG00000017009	ENSMUSG00000051022	Sdc4	Hs3st1	929
10090.ENSMUSP00000017153	10090.ENSMUSP00000053101	ENSMUSG00000017009	ENSMUSG00000028161	Sdc4	Ppp3ca	803
10090.ENSMUSP00000017153	10090.ENSMUSP00000053551	ENSMUSG00000017009	ENSMUSG00000049551	Sdc4	Fzd9	400
10090.ENSMUSP00000017153	10090.ENSMUSP00000060229	ENSMUSG00000017009	ENSMUSG00000044499	Sdc4	Hs3st5	916
10090.ENSMUSP00000017153	10090.ENSMUSP00000062392	ENSMUSG00000017009	ENSMUSG00000050965	Sdc4	Prkca	979
10090.ENSMUSP00000017153	10090.ENSMUSP00000064538	ENSMUSG00000017009	ENSMUSG00000040265	Sdc4	Dnm3	801
10090.ENSMUSP00000017153	10090.ENSMUSP00000083620	ENSMUSG00000017009	ENSMUSG00000026042	Sdc4	Col5a2	800
10090.ENSMUSP00000017153	10090.ENSMUSP00000084772	ENSMUSG00000017009	ENSMUSG00000024330	Sdc4	Col11a2	800
10090.ENSMUSP00000017153	10090.ENSMUSP00000085192	ENSMUSG00000017009	ENSMUSG00000026043	Sdc4	Col3a1	805
10090.ENSMUSP00000017153	10090.ENSMUSP00000089703	ENSMUSG00000017009	ENSMUSG00000024421	Sdc4	Lama3	598
10090.ENSMUSP00000017153	10090.ENSMUSP00000090287	ENSMUSG00000017009	ENSMUSG00000019880	Sdc4	Rspo3	831
10090.ENSMUSP00000017153	10090.ENSMUSP00000096040	ENSMUSG00000017009	ENSMUSG00000043719	Sdc4	Col6a6	800
10090.ENSMUSP00000017153	10090.ENSMUSP00000097026	ENSMUSG00000017009	ENSMUSG00000074852	Sdc4	Hpse2	911
10090.ENSMUSP00000017153	10090.ENSMUSP00000099073	ENSMUSG00000017009	ENSMUSG00000029838	Sdc4	Ptn	644
10090.ENSMUSP00000017153	10090.ENSMUSP00000100924	ENSMUSG00000017009	ENSMUSG00000019929	Sdc4	Dcn	917
10090.ENSMUSP00000017153	10090.ENSMUSP00000105861	ENSMUSG00000017009	ENSMUSG00000027318	Sdc4	Adam33	481
10090.ENSMUSP00000017153	10090.ENSMUSP00000114114	ENSMUSG00000017009	ENSMUSG00000081683	Sdc4	Fzd10	400
10090.ENSMUSP00000017153	10090.ENSMUSP00000128308	ENSMUSG00000017009	ENSMUSG00000023885	Sdc4	Thbs2	918
10090.ENSMUSP00000017153	10090.ENSMUSP00000137585	ENSMUSG00000017009	ENSMUSG00000048126	Sdc4	Col6a3	800
10090.ENSMUSP00000017590	10090.ENSMUSP00000038569	ENSMUSG00000017446	ENSMUSG00000039883	C1qtnf1	Lrrc17	689
10090.ENSMUSP00000017610	10090.ENSMUSP00000017881	ENSMUSG00000017466	ENSMUSG00000017737	Timp2	Mmp9	993
10090.ENSMUSP00000017610	10090.ENSMUSP00000018737	ENSMUSG00000017466	ENSMUSG00000018593	Timp2	Sparc	528
10090.ENSMUSP00000017610	10090.ENSMUSP00000023611	ENSMUSG00000017466	ENSMUSG00000022894	Timp2	Adamts5	457
10090.ENSMUSP00000017610	10090.ENSMUSP00000027467	ENSMUSG00000017466	ENSMUSG00000026249	Timp2	Serpine2	606
10090.ENSMUSP00000017610	10090.ENSMUSP00000027730	ENSMUSG00000017466	ENSMUSG00000026459	Timp2	Myog	697
10090.ENSMUSP00000017610	10090.ENSMUSP00000029711	ENSMUSG00000017466	ENSMUSG00000005640	Timp2	Insrr	556
10090.ENSMUSP00000017610	10090.ENSMUSP00000030056	ENSMUSG00000017466	ENSMUSG00000028364	Timp2	Tnc	447
10090.ENSMUSP00000017610	10090.ENSMUSP00000030937	ENSMUSG00000017466	ENSMUSG00000029061	Timp2	Mmp23	681
10090.ENSMUSP00000017610	10090.ENSMUSP00000031668	ENSMUSG00000017466	ENSMUSG00000029661	Timp2	Col1a2	458
10090.ENSMUSP00000017610	10090.ENSMUSP00000034187	ENSMUSG00000017466	ENSMUSG00000031740	Timp2	Mmp2	999
10090.ENSMUSP00000017610	10090.ENSMUSP00000037694	ENSMUSG00000017466	ENSMUSG00000037225	Timp2	Fgf2	563
10090.ENSMUSP00000017610	10090.ENSMUSP00000085192	ENSMUSG00000017466	ENSMUSG00000026043	Timp2	Col3a1	435
10090.ENSMUSP00000017610	10090.ENSMUSP00000087119	ENSMUSG00000017466	ENSMUSG00000000957	Timp2	Mmp14	999
10090.ENSMUSP00000017610	10090.ENSMUSP00000102538	ENSMUSG00000017466	ENSMUSG00000027859	Timp2	Ngf	810
10090.ENSMUSP00000017610	10090.ENSMUSP00000128308	ENSMUSG00000017466	ENSMUSG00000023885	Timp2	Thbs2	772
10090.ENSMUSP00000017610	10090.ENSMUSP00000128828	ENSMUSG00000017466	ENSMUSG00000037664	Timp2	Cdkn1c	587
10090.ENSMUSP00000017836	10090.ENSMUSP00000020329	ENSMUSG00000017692	ENSMUSG00000020122	Rhbdl3	Egfr	757
10090.ENSMUSP00000017836	10090.ENSMUSP00000023612	ENSMUSG00000017692	ENSMUSG00000022895	Rhbdl3	Ets2	576
10090.ENSMUSP00000017836	10090.ENSMUSP00000028836	ENSMUSG00000017692	ENSMUSG00000027358	Rhbdl3	Bmp2	686
10090.ENSMUSP00000017836	10090.ENSMUSP00000031304	ENSMUSG00000017692	ENSMUSG00000029359	Rhbdl3	Tesc	460
10090.ENSMUSP00000017836	10090.ENSMUSP00000032409	ENSMUSG00000017692	ENSMUSG00000030272	Rhbdl3	Camk1	454
10090.ENSMUSP00000017836	10090.ENSMUSP00000034133	ENSMUSG00000017692	ENSMUSG00000031698	Rhbdl3	Mylk3	454
10090.ENSMUSP00000017836	10090.ENSMUSP00000034185	ENSMUSG00000017692	ENSMUSG00000031738	Rhbdl3	Irx6	529
10090.ENSMUSP00000017836	10090.ENSMUSP00000037028	ENSMUSG00000017692	ENSMUSG00000039145	Rhbdl3	Camk1d	454
10090.ENSMUSP00000017836	10090.ENSMUSP00000050034	ENSMUSG00000017692	ENSMUSG00000027797	Rhbdl3	Dclk1	484
10090.ENSMUSP00000017836	10090.ENSMUSP00000053101	ENSMUSG00000017692	ENSMUSG00000028161	Rhbdl3	Ppp3ca	422
10090.ENSMUSP00000017836	10090.ENSMUSP00000060246	ENSMUSG00000017692	ENSMUSG00000058672	Rhbdl3	Tubb2a	420
10090.ENSMUSP00000017836	10090.ENSMUSP00000071777	ENSMUSG00000017692	ENSMUSG00000042678	Rhbdl3	Myo15	450
10090.ENSMUSP00000017836	10090.ENSMUSP00000077532	ENSMUSG00000017692	ENSMUSG00000022092	Rhbdl3	Ppp3cc	422
10090.ENSMUSP00000017836	10090.ENSMUSP00000104785	ENSMUSG00000017692	ENSMUSG00000047907	Rhbdl3	Tshz2	529
10090.ENSMUSP00000017836	10090.ENSMUSP00000119242	ENSMUSG00000017692	ENSMUSG00000026463	Rhbdl3	Atp2b4	440
10090.ENSMUSP00000017881	10090.ENSMUSP00000018156	ENSMUSG00000017737	ENSMUSG00000018012	Mmp9	Rac3	598
10090.ENSMUSP00000017881	10090.ENSMUSP00000018737	ENSMUSG00000017737	ENSMUSG00000018593	Mmp9	Sparc	573
10090.ENSMUSP00000017881	10090.ENSMUSP00000019913	ENSMUSG00000017737	ENSMUSG00000019779	Mmp9	Frk	490
10090.ENSMUSP00000017881	10090.ENSMUSP00000019924	ENSMUSG00000017737	ENSMUSG00000019789	Mmp9	Hey2	494
10090.ENSMUSP00000017881	10090.ENSMUSP00000020040	ENSMUSG00000017737	ENSMUSG00000019890	Mmp9	Nts	710
10090.ENSMUSP00000017881	10090.ENSMUSP00000020329	ENSMUSG00000017737	ENSMUSG00000020122	Mmp9	Egfr	808
10090.ENSMUSP00000017881	10090.ENSMUSP00000020702	ENSMUSG00000017737	ENSMUSG00000020427	Mmp9	Igfbp3	759
10090.ENSMUSP00000017881	10090.ENSMUSP00000021413	ENSMUSG00000017737	ENSMUSG00000021025	Mmp9	Nfkbia	459
10090.ENSMUSP00000017881	10090.ENSMUSP00000022185	ENSMUSG00000017737	ENSMUSG00000021678	Mmp9	F2rl1	840
10090.ENSMUSP00000017881	10090.ENSMUSP00000022616	ENSMUSG00000017737	ENSMUSG00000022037	Mmp9	Clu	719
10090.ENSMUSP00000017881	10090.ENSMUSP00000022871	ENSMUSG00000017737	ENSMUSG00000022261	Mmp9	Sdc2	628
10090.ENSMUSP00000017881	10090.ENSMUSP00000022921	ENSMUSG00000017737	ENSMUSG00000022309	Mmp9	Angpt1	843
10090.ENSMUSP00000017881	10090.ENSMUSP00000022947	ENSMUSG00000017737	ENSMUSG00000022324	Mmp9	Matn2	552
10090.ENSMUSP00000017881	10090.ENSMUSP00000023356	ENSMUSG00000017737	ENSMUSG00000022676	Mmp9	Snai2	856
10090.ENSMUSP00000017881	10090.ENSMUSP00000023611	ENSMUSG00000017737	ENSMUSG00000022894	Mmp9	Adamts5	566
10090.ENSMUSP00000017881	10090.ENSMUSP00000023612	ENSMUSG00000017737	ENSMUSG00000022895	Mmp9	Ets2	470
10090.ENSMUSP00000017881	10090.ENSMUSP00000027467	ENSMUSG00000017737	ENSMUSG00000026249	Mmp9	Serpine2	945
10090.ENSMUSP00000017881	10090.ENSMUSP00000028348	ENSMUSG00000017737	ENSMUSG00000026971	Mmp9	Itgb6	473
10090.ENSMUSP00000017881	10090.ENSMUSP00000028836	ENSMUSG00000017737	ENSMUSG00000027358	Mmp9	Bmp2	458
10090.ENSMUSP00000017881	10090.ENSMUSP00000029611	ENSMUSG00000017737	ENSMUSG00000027985	Mmp9	Lef1	853
10090.ENSMUSP00000017881	10090.ENSMUSP00000029711	ENSMUSG00000017737	ENSMUSG00000005640	Mmp9	Insrr	450
10090.ENSMUSP00000017881	10090.ENSMUSP00000030056	ENSMUSG00000017737	ENSMUSG00000028364	Mmp9	Tnc	875
10090.ENSMUSP00000017881	10090.ENSMUSP00000030372	ENSMUSG00000017737	ENSMUSG00000028626	Mmp9	Col9a2	904
10090.ENSMUSP00000017881	10090.ENSMUSP00000031017	ENSMUSG00000017737	ENSMUSG00000029135	Mmp9	Fosl2	420
10090.ENSMUSP00000017881	10090.ENSMUSP00000031318	ENSMUSG00000017737	ENSMUSG00000029371	Mmp9	Cxcl5	700
10090.ENSMUSP00000017881	10090.ENSMUSP00000031668	ENSMUSG00000017737	ENSMUSG00000029661	Mmp9	Col1a2	506
10090.ENSMUSP00000017881	10090.ENSMUSP00000032835	ENSMUSG00000017737	ENSMUSG00000030607	Mmp9	Acan	424
10090.ENSMUSP00000017881	10090.ENSMUSP00000034026	ENSMUSG00000017737	ENSMUSG00000031613	Mmp9	Hpgd	811
10090.ENSMUSP00000017881	10090.ENSMUSP00000034187	ENSMUSG00000017737	ENSMUSG00000031740	Mmp9	Mmp2	906
10090.ENSMUSP00000017881	10090.ENSMUSP00000034808	ENSMUSG00000017737	ENSMUSG00000032271	Mmp9	Nnmt	527
10090.ENSMUSP00000017881	10090.ENSMUSP00000035802	ENSMUSG00000017737	ENSMUSG00000040690	Mmp9	Col16a1	910
10090.ENSMUSP00000017881	10090.ENSMUSP00000037694	ENSMUSG00000017737	ENSMUSG00000037225	Mmp9	Fgf2	910
10090.ENSMUSP00000017881	10090.ENSMUSP00000038121	ENSMUSG00000017737	ENSMUSG00000038037	Mmp9	Socs1	641
10090.ENSMUSP00000017881	10090.ENSMUSP00000043302	ENSMUSG00000017737	ENSMUSG00000040016	Mmp9	Ptger3	757
10090.ENSMUSP00000017881	10090.ENSMUSP00000043849	ENSMUSG00000017737	ENSMUSG00000039239	Mmp9	Tgfb2	704
10090.ENSMUSP00000017881	10090.ENSMUSP00000044317	ENSMUSG00000017737	ENSMUSG00000041649	Mmp9	Klf8	734
10090.ENSMUSP00000017881	10090.ENSMUSP00000050353	ENSMUSG00000017737	ENSMUSG00000070691	Mmp9	Runx3	877
10090.ENSMUSP00000017881	10090.ENSMUSP00000051433	ENSMUSG00000017737	ENSMUSG00000048776	Mmp9	Pthlh	495
10090.ENSMUSP00000017881	10090.ENSMUSP00000053962	ENSMUSG00000017737	ENSMUSG00000026822	Mmp9	Lcn2	847
10090.ENSMUSP00000017881	10090.ENSMUSP00000054389	ENSMUSG00000017737	ENSMUSG00000037362	Mmp9	Nov	587
10090.ENSMUSP00000017881	10090.ENSMUSP00000066743	ENSMUSG00000017737	ENSMUSG00000026104	Mmp9	Stat1	892
10090.ENSMUSP00000017881	10090.ENSMUSP00000069616	ENSMUSG00000017737	ENSMUSG00000038418	Mmp9	Egr1	877
10090.ENSMUSP00000017881	10090.ENSMUSP00000069681	ENSMUSG00000017737	ENSMUSG00000027208	Mmp9	Fgf7	841
10090.ENSMUSP00000017881	10090.ENSMUSP00000078757	ENSMUSG00000017737	ENSMUSG00000055254	Mmp9	Ntrk2	476
10090.ENSMUSP00000017881	10090.ENSMUSP00000080179	ENSMUSG00000017737	ENSMUSG00000053522	Mmp9	Lgals7	827
10090.ENSMUSP00000017881	10090.ENSMUSP00000080717	ENSMUSG00000017737	ENSMUSG00000064246	Mmp9	Chi3l1	774
10090.ENSMUSP00000017881	10090.ENSMUSP00000084141	ENSMUSG00000017737	ENSMUSG00000025064	Mmp9	Col17a1	443
10090.ENSMUSP00000017881	10090.ENSMUSP00000085192	ENSMUSG00000017737	ENSMUSG00000026043	Mmp9	Col3a1	513
10090.ENSMUSP00000017881	10090.ENSMUSP00000087119	ENSMUSG00000017737	ENSMUSG00000000957	Mmp9	Mmp14	937
10090.ENSMUSP00000017881	10090.ENSMUSP00000087961	ENSMUSG00000017737	ENSMUSG00000012350	Mmp9	Ehf	444
10090.ENSMUSP00000017881	10090.ENSMUSP00000099348	ENSMUSG00000017737	ENSMUSG00000027570	Mmp9	Col9a3	912
10090.ENSMUSP00000017881	10090.ENSMUSP00000100924	ENSMUSG00000017737	ENSMUSG00000019929	Mmp9	Dcn	807
10090.ENSMUSP00000017881	10090.ENSMUSP00000103245	ENSMUSG00000017737	ENSMUSG00000003032	Mmp9	Klf4	651
10090.ENSMUSP00000017881	10090.ENSMUSP00000104132	ENSMUSG00000017737	ENSMUSG00000004328	Mmp9	Hif3a	408
10090.ENSMUSP00000017881	10090.ENSMUSP00000105850	ENSMUSG00000017737	ENSMUSG00000022371	Mmp9	Col14a1	918
10090.ENSMUSP00000017881	10090.ENSMUSP00000109201	ENSMUSG00000017737	ENSMUSG00000039153	Mmp9	Runx2	889
10090.ENSMUSP00000017881	10090.ENSMUSP00000112006	ENSMUSG00000017737	ENSMUSG00000038642	Mmp9	Ctss	448
10090.ENSMUSP00000017881	10090.ENSMUSP00000114350	ENSMUSG00000017737	ENSMUSG00000050335	Mmp9	Lgals3	847
10090.ENSMUSP00000017881	10090.ENSMUSP00000126999	ENSMUSG00000017737	ENSMUSG00000039004	Mmp9	Bmp6	747
10090.ENSMUSP00000017881	10090.ENSMUSP00000128308	ENSMUSG00000017737	ENSMUSG00000023885	Mmp9	Thbs2	866
10090.ENSMUSP00000017881	10090.ENSMUSP00000128828	ENSMUSG00000017737	ENSMUSG00000037664	Mmp9	Cdkn1c	501
10090.ENSMUSP00000018156	10090.ENSMUSP00000019913	ENSMUSG00000018012	ENSMUSG00000019779	Rac3	Frk	581
10090.ENSMUSP00000018156	10090.ENSMUSP00000020329	ENSMUSG00000018012	ENSMUSG00000020122	Rac3	Egfr	618
10090.ENSMUSP00000018156	10090.ENSMUSP00000021413	ENSMUSG00000018012	ENSMUSG00000021025	Rac3	Nfkbia	516
10090.ENSMUSP00000018156	10090.ENSMUSP00000023356	ENSMUSG00000018012	ENSMUSG00000022676	Rac3	Snai2	441
10090.ENSMUSP00000018156	10090.ENSMUSP00000024931	ENSMUSG00000018012	ENSMUSG00000036473	Rac3	Ntn3	612
10090.ENSMUSP00000018156	10090.ENSMUSP00000025019	ENSMUSG00000018012	ENSMUSG00000073433	Rac3	Arhgdig	991
10090.ENSMUSP00000018156	10090.ENSMUSP00000025891	ENSMUSG00000018012	ENSMUSG00000024942	Rac3	Capn1	508
10090.ENSMUSP00000018156	10090.ENSMUSP00000028118	ENSMUSG00000018012	ENSMUSG00000026778	Rac3	Prkcq	692
10090.ENSMUSP00000018156	10090.ENSMUSP00000028348	ENSMUSG00000018012	ENSMUSG00000026971	Rac3	Itgb6	479
10090.ENSMUSP00000018156	10090.ENSMUSP00000029566	ENSMUSG00000018012	ENSMUSG00000027954	Rac3	Efna1	502
10090.ENSMUSP00000018156	10090.ENSMUSP00000029806	ENSMUSG00000018012	ENSMUSG00000028159	Rac3	Dapp1	800
10090.ENSMUSP00000018156	10090.ENSMUSP00000031401	ENSMUSG00000018012	ENSMUSG00000029449	Rac3	Rhof	904
10090.ENSMUSP00000018156	10090.ENSMUSP00000032344	ENSMUSG00000018012	ENSMUSG00000030220	Rac3	Arhgdib	993
10090.ENSMUSP00000018156	10090.ENSMUSP00000034029	ENSMUSG00000018012	ENSMUSG00000031616	Rac3	Ednra	497
10090.ENSMUSP00000018156	10090.ENSMUSP00000034057	ENSMUSG00000018012	ENSMUSG00000058056	Rac3	Palld	562
10090.ENSMUSP00000018156	10090.ENSMUSP00000034187	ENSMUSG00000018012	ENSMUSG00000031740	Rac3	Mmp2	480
10090.ENSMUSP00000018156	10090.ENSMUSP00000034351	ENSMUSG00000018012	ENSMUSG00000031880	Rac3	Rrad	510
10090.ENSMUSP00000018156	10090.ENSMUSP00000034756	ENSMUSG00000018012	ENSMUSG00000032231	Rac3	Anxa2	454
10090.ENSMUSP00000018156	10090.ENSMUSP00000041411	ENSMUSG00000018012	ENSMUSG00000034226	Rac3	Rhov	902
10090.ENSMUSP00000018156	10090.ENSMUSP00000045901	ENSMUSG00000018012	ENSMUSG00000045007	Rac3	Tubg2	459
10090.ENSMUSP00000018156	10090.ENSMUSP00000049204	ENSMUSG00000018012	ENSMUSG00000036158	Rac3	Prickle1	402
10090.ENSMUSP00000018156	10090.ENSMUSP00000050716	ENSMUSG00000018012	ENSMUSG00000031217	Rac3	Efnb1	492
10090.ENSMUSP00000018156	10090.ENSMUSP00000052085	ENSMUSG00000018012	ENSMUSG00000040260	Rac3	Daam2	678
10090.ENSMUSP00000018156	10090.ENSMUSP00000052776	ENSMUSG00000018012	ENSMUSG00000015766	Rac3	Eps8	463
10090.ENSMUSP00000018156	10090.ENSMUSP00000060246	ENSMUSG00000018012	ENSMUSG00000058672	Rac3	Tubb2a	468
10090.ENSMUSP00000018156	10090.ENSMUSP00000060646	ENSMUSG00000018012	ENSMUSG00000029245	Rac3	Epha5	474
10090.ENSMUSP00000018156	10090.ENSMUSP00000062392	ENSMUSG00000018012	ENSMUSG00000050965	Rac3	Prkca	828
10090.ENSMUSP00000018156	10090.ENSMUSP00000064538	ENSMUSG00000018012	ENSMUSG00000040265	Rac3	Dnm3	616
10090.ENSMUSP00000018156	10090.ENSMUSP00000064878	ENSMUSG00000018012	ENSMUSG00000021994	Rac3	Wnt5a	532
10090.ENSMUSP00000018156	10090.ENSMUSP00000066743	ENSMUSG00000018012	ENSMUSG00000026104	Rac3	Stat1	645
10090.ENSMUSP00000018156	10090.ENSMUSP00000067217	ENSMUSG00000018012	ENSMUSG00000036533	Rac3	Cdc42ep3	530
10090.ENSMUSP00000018156	10090.ENSMUSP00000068529	ENSMUSG00000018012	ENSMUSG00000030782	Rac3	Tgfb1i1	639
10090.ENSMUSP00000018156	10090.ENSMUSP00000074198	ENSMUSG00000018012	ENSMUSG00000027544	Rac3	Nfatc2	637
10090.ENSMUSP00000018156	10090.ENSMUSP00000077099	ENSMUSG00000018012	ENSMUSG00000038608	Rac3	Dock10	533
10090.ENSMUSP00000018156	10090.ENSMUSP00000078757	ENSMUSG00000018012	ENSMUSG00000055254	Rac3	Ntrk2	448
10090.ENSMUSP00000018156	10090.ENSMUSP00000087304	ENSMUSG00000018012	ENSMUSG00000037709	Rac3	Fam13a	900
10090.ENSMUSP00000018156	10090.ENSMUSP00000089703	ENSMUSG00000018012	ENSMUSG00000024421	Rac3	Lama3	544
10090.ENSMUSP00000018156	10090.ENSMUSP00000092138	ENSMUSG00000018012	ENSMUSG00000057315	Rac3	Arhgap24	940
10090.ENSMUSP00000018156	10090.ENSMUSP00000094750	ENSMUSG00000018012	ENSMUSG00000072214	Rac3	2022-09-05	416
10090.ENSMUSP00000018156	10090.ENSMUSP00000101843	ENSMUSG00000018012	ENSMUSG00000059921	Rac3	Unc5c	406
10090.ENSMUSP00000018156	10090.ENSMUSP00000102538	ENSMUSG00000018012	ENSMUSG00000027859	Rac3	Ngf	470
10090.ENSMUSP00000018156	10090.ENSMUSP00000108413	ENSMUSG00000018012	ENSMUSG00000051331	Rac3	Cacna1c	437
10090.ENSMUSP00000018156	10090.ENSMUSP00000124376	ENSMUSG00000018012	ENSMUSG00000063063	Rac3	Ctnna2	525
10090.ENSMUSP00000018156	10090.ENSMUSP00000126066	ENSMUSG00000018012	ENSMUSG00000031351	Rac3	Zfp185	402
10090.ENSMUSP00000018156	10090.ENSMUSP00000128521	ENSMUSG00000018012	ENSMUSG00000063626	Rac3	Unc5d	406
10090.ENSMUSP00000018156	10090.ENSMUSP00000129001	ENSMUSG00000018012	ENSMUSG00000033016	Rac3	Nfatc1	734
10090.ENSMUSP00000018246	10090.ENSMUSP00000025862	ENSMUSG00000018102	ENSMUSG00000024921	Hist1h2bc	Smarca2	488
10090.ENSMUSP00000018246	10090.ENSMUSP00000045816	ENSMUSG00000018102	ENSMUSG00000036181	Hist1h2bc	Hist1h1c	869
10090.ENSMUSP00000018246	10090.ENSMUSP00000088285	ENSMUSG00000018102	ENSMUSG00000071516	Hist1h2bc	Hist1h2ai	767
10090.ENSMUSP00000018246	10090.ENSMUSP00000089293	ENSMUSG00000018102	ENSMUSG00000069265	Hist1h2bc	Hist1h3a	712
10090.ENSMUSP00000018246	10090.ENSMUSP00000100032	ENSMUSG00000018102	ENSMUSG00000060678	Hist1h2bc	Hist1h4c	723
10090.ENSMUSP00000018246	10090.ENSMUSP00000100033	ENSMUSG00000018102	ENSMUSG00000061482	Hist1h2bc	Hist1h4d	699
10090.ENSMUSP00000018246	10090.ENSMUSP00000100034	ENSMUSG00000018102	ENSMUSG00000069272	Hist1h2bc	Hist1h2ae	767
10090.ENSMUSP00000018246	10090.ENSMUSP00000100037	ENSMUSG00000018102	ENSMUSG00000060981	Hist1h2bc	Hist1h4h	835
10090.ENSMUSP00000018246	10090.ENSMUSP00000100739	ENSMUSG00000018102	ENSMUSG00000069273	Hist1h2bc	Hist1h3e	648
10090.ENSMUSP00000018246	10090.ENSMUSP00000104445	ENSMUSG00000018102	ENSMUSG00000078851	Hist1h2bc	Hist3h2a	812
10090.ENSMUSP00000018361	10090.ENSMUSP00000033800	ENSMUSG00000018217	ENSMUSG00000031425	Pmp22	Plp1	632
10090.ENSMUSP00000018361	10090.ENSMUSP00000066701	ENSMUSG00000018217	ENSMUSG00000056569	Pmp22	Mpz	635
10090.ENSMUSP00000018361	10090.ENSMUSP00000070848	ENSMUSG00000018217	ENSMUSG00000042436	Pmp22	Mfap4	501
10090.ENSMUSP00000018361	10090.ENSMUSP00000124052	ENSMUSG00000018217	ENSMUSG00000042453	Pmp22	Reln	631
10090.ENSMUSP00000018482	10090.ENSMUSP00000021413	ENSMUSG00000020400	ENSMUSG00000021025	Tnip1	Nfkbia	487
10090.ENSMUSP00000018482	10090.ENSMUSP00000074129	ENSMUSG00000020400	ENSMUSG00000063568	Tnip1	Jazf1	644
10090.ENSMUSP00000018482	10090.ENSMUSP00000085030	ENSMUSG00000020400	ENSMUSG00000059866	Tnip1	Tnip2	523
10090.ENSMUSP00000018482	10090.ENSMUSP00000092355	ENSMUSG00000020400	ENSMUSG00000002983	Tnip1	Relb	604
10090.ENSMUSP00000018482	10090.ENSMUSP00000101129	ENSMUSG00000020400	ENSMUSG00000038151	Tnip1	Prdm1	472
10090.ENSMUSP00000018737	10090.ENSMUSP00000019683	ENSMUSG00000018593	ENSMUSG00000019539	Sparc	Rcn3	431
10090.ENSMUSP00000018737	10090.ENSMUSP00000022616	ENSMUSG00000018593	ENSMUSG00000022037	Sparc	Clu	910
10090.ENSMUSP00000018737	10090.ENSMUSP00000022947	ENSMUSG00000018593	ENSMUSG00000022324	Sparc	Matn2	486
10090.ENSMUSP00000018737	10090.ENSMUSP00000023994	ENSMUSG00000018593	ENSMUSG00000023224	Sparc	Serping1	924
10090.ENSMUSP00000018737	10090.ENSMUSP00000024660	ENSMUSG00000018593	ENSMUSG00000023886	Sparc	Smoc2	475
10090.ENSMUSP00000018737	10090.ENSMUSP00000025409	ENSMUSG00000018593	ENSMUSG00000024529	Sparc	Lox	448
10090.ENSMUSP00000018737	10090.ENSMUSP00000028062	ENSMUSG00000018593	ENSMUSG00000026728	Sparc	Vim	600
10090.ENSMUSP00000018737	10090.ENSMUSP00000028280	ENSMUSG00000018593	ENSMUSG00000026837	Sparc	Col5a1	886
10090.ENSMUSP00000018737	10090.ENSMUSP00000028633	ENSMUSG00000018593	ENSMUSG00000027204	Sparc	Fbn1	586
10090.ENSMUSP00000018737	10090.ENSMUSP00000030056	ENSMUSG00000018593	ENSMUSG00000028364	Sparc	Tnc	568
10090.ENSMUSP00000018737	10090.ENSMUSP00000031319	ENSMUSG00000018593	ENSMUSG00000029372	Sparc	Ppbp	900
10090.ENSMUSP00000018737	10090.ENSMUSP00000031320	ENSMUSG00000018593	ENSMUSG00000029373	Sparc	Pf4	905
10090.ENSMUSP00000018737	10090.ENSMUSP00000031668	ENSMUSG00000018593	ENSMUSG00000029661	Sparc	Col1a2	938
10090.ENSMUSP00000018737	10090.ENSMUSP00000032342	ENSMUSG00000018593	ENSMUSG00000030218	Sparc	Mgp	401
10090.ENSMUSP00000018737	10090.ENSMUSP00000033741	ENSMUSG00000018593	ENSMUSG00000031375	Sparc	Bgn	714
10090.ENSMUSP00000018737	10090.ENSMUSP00000034187	ENSMUSG00000018593	ENSMUSG00000031740	Sparc	Mmp2	708
10090.ENSMUSP00000018737	10090.ENSMUSP00000034756	ENSMUSG00000018593	ENSMUSG00000032231	Sparc	Anxa2	450
10090.ENSMUSP00000018737	10090.ENSMUSP00000035802	ENSMUSG00000018593	ENSMUSG00000040690	Sparc	Col16a1	468
10090.ENSMUSP00000018737	10090.ENSMUSP00000037694	ENSMUSG00000018593	ENSMUSG00000037225	Sparc	Fgf2	497
10090.ENSMUSP00000018737	10090.ENSMUSP00000040171	ENSMUSG00000018593	ENSMUSG00000036545	Sparc	Adamts2	556
10090.ENSMUSP00000018737	10090.ENSMUSP00000040877	ENSMUSG00000018593	ENSMUSG00000036446	Sparc	Lum	437
10090.ENSMUSP00000018737	10090.ENSMUSP00000043816	ENSMUSG00000018593	ENSMUSG00000045672	Sparc	Col27a1	596
10090.ENSMUSP00000018737	10090.ENSMUSP00000043849	ENSMUSG00000018593	ENSMUSG00000039239	Sparc	Tgfb2	934
10090.ENSMUSP00000018737	10090.ENSMUSP00000050353	ENSMUSG00000018593	ENSMUSG00000070691	Sparc	Runx3	603
10090.ENSMUSP00000018737	10090.ENSMUSP00000051433	ENSMUSG00000018593	ENSMUSG00000048776	Sparc	Pthlh	838
10090.ENSMUSP00000018737	10090.ENSMUSP00000057406	ENSMUSG00000018593	ENSMUSG00000032334	Sparc	Loxl1	513
10090.ENSMUSP00000018737	10090.ENSMUSP00000064719	ENSMUSG00000018593	ENSMUSG00000024909	Sparc	Efemp2	542
10090.ENSMUSP00000018737	10090.ENSMUSP00000072773	ENSMUSG00000018593	ENSMUSG00000027750	Sparc	Postn	647
10090.ENSMUSP00000018737	10090.ENSMUSP00000077596	ENSMUSG00000018593	ENSMUSG00000060284	Sparc	Sp7	592
10090.ENSMUSP00000018737	10090.ENSMUSP00000083620	ENSMUSG00000018593	ENSMUSG00000026042	Sparc	Col5a2	726
10090.ENSMUSP00000018737	10090.ENSMUSP00000084772	ENSMUSG00000018593	ENSMUSG00000024330	Sparc	Col11a2	652
10090.ENSMUSP00000018737	10090.ENSMUSP00000085192	ENSMUSG00000018593	ENSMUSG00000026043	Sparc	Col3a1	940
10090.ENSMUSP00000018737	10090.ENSMUSP00000086745	ENSMUSG00000018593	ENSMUSG00000068196	Sparc	Col8a1	416
10090.ENSMUSP00000018737	10090.ENSMUSP00000086795	ENSMUSG00000018593	ENSMUSG00000068220	Sparc	Lgals1	499
10090.ENSMUSP00000018737	10090.ENSMUSP00000087119	ENSMUSG00000018593	ENSMUSG00000000957	Sparc	Mmp14	519
10090.ENSMUSP00000018737	10090.ENSMUSP00000091192	ENSMUSG00000018593	ENSMUSG00000054162	Sparc	Spock3	738
10090.ENSMUSP00000018737	10090.ENSMUSP00000100924	ENSMUSG00000018593	ENSMUSG00000019929	Sparc	Dcn	669
10090.ENSMUSP00000018737	10090.ENSMUSP00000109201	ENSMUSG00000018593	ENSMUSG00000039153	Sparc	Runx2	715
10090.ENSMUSP00000018737	10090.ENSMUSP00000110411	ENSMUSG00000018593	ENSMUSG00000022816	Sparc	Fstl1	744
10090.ENSMUSP00000018737	10090.ENSMUSP00000123201	ENSMUSG00000018593	ENSMUSG00000014329	Sparc	Bicc1	590
10090.ENSMUSP00000018737	10090.ENSMUSP00000128308	ENSMUSG00000018593	ENSMUSG00000023885	Sparc	Thbs2	745
10090.ENSMUSP00000018737	10090.ENSMUSP00000128318	ENSMUSG00000018593	ENSMUSG00000036256	Sparc	Igfbp7	469
10090.ENSMUSP00000018737	10090.ENSMUSP00000128840	ENSMUSG00000018593	ENSMUSG00000056222	Sparc	Spock1	906
10090.ENSMUSP00000018737	10090.ENSMUSP00000137585	ENSMUSG00000018593	ENSMUSG00000048126	Sparc	Col6a3	539
10090.ENSMUSP00000018755	10090.ENSMUSP00000031122	ENSMUSG00000020388	ENSMUSG00000029212	Pdlim4	Gabrb1	475
10090.ENSMUSP00000018755	10090.ENSMUSP00000129146	ENSMUSG00000020388	ENSMUSG00000037003	Pdlim4	Tenc1	478
10090.ENSMUSP00000018792	10090.ENSMUSP00000064392	ENSMUSG00000018648	ENSMUSG00000020151	Dusp14	Ptprr	417
10090.ENSMUSP00000018792	10090.ENSMUSP00000133468	ENSMUSG00000018648	ENSMUSG00000028399	Dusp14	Ptprd	470
10090.ENSMUSP00000018816	10090.ENSMUSP00000026557	ENSMUSG00000018672	ENSMUSG00000025484	Copz2	Bet1l	513
10090.ENSMUSP00000018816	10090.ENSMUSP00000027800	ENSMUSG00000018672	ENSMUSG00000026519	Copz2	Tmem63a	573
10090.ENSMUSP00000018816	10090.ENSMUSP00000035823	ENSMUSG00000018672	ENSMUSG00000039234	Copz2	Sec24d	428
10090.ENSMUSP00000018816	10090.ENSMUSP00000128674	ENSMUSG00000018672	ENSMUSG00000043943	Copz2	Naalad2	471
10090.ENSMUSP00000018963	10090.ENSMUSP00000029060	ENSMUSG00000018819	ENSMUSG00000027546	Lsp1	Atp9a	421
10090.ENSMUSP00000018963	10090.ENSMUSP00000033149	ENSMUSG00000018819	ENSMUSG00000030862	Lsp1	Cpxm2	456
10090.ENSMUSP00000018963	10090.ENSMUSP00000095171	ENSMUSG00000018819	ENSMUSG00000024610	Lsp1	Cd74	420
10090.ENSMUSP00000018989	10090.ENSMUSP00000085913	ENSMUSG00000018845	ENSMUSG00000067818	Unc45b	Myl9	418
10090.ENSMUSP00000018989	10090.ENSMUSP00000131371	ENSMUSG00000018845	ENSMUSG00000039607	Unc45b	Rbms3	412
10090.ENSMUSP00000019068	10090.ENSMUSP00000022282	ENSMUSG00000018924	ENSMUSG00000021760	Alox15	Gpx8	900
10090.ENSMUSP00000019068	10090.ENSMUSP00000030332	ENSMUSG00000018924	ENSMUSG00000028597	Alox15	Gpx7	900
10090.ENSMUSP00000019068	10090.ENSMUSP00000066743	ENSMUSG00000018924	ENSMUSG00000026104	Alox15	Stat1	475
10090.ENSMUSP00000019068	10090.ENSMUSP00000074733	ENSMUSG00000018924	ENSMUSG00000024055	Alox15	Cyp4f13	909
10090.ENSMUSP00000019232	10090.ENSMUSP00000132788	ENSMUSG00000019088	ENSMUSG00000022296	Dnase1l1	Baalc	476
10090.ENSMUSP00000019683	10090.ENSMUSP00000023958	ENSMUSG00000019539	ENSMUSG00000023191	Rcn3	Leprel2	424
10090.ENSMUSP00000019683	10090.ENSMUSP00000022282	ENSMUSG00000019539	ENSMUSG00000021760	Rcn3	Gpx8	463
10090.ENSMUSP00000019683	10090.ENSMUSP00000025409	ENSMUSG00000019539	ENSMUSG00000024529	Rcn3	Lox	458
10090.ENSMUSP00000019683	10090.ENSMUSP00000028280	ENSMUSG00000019539	ENSMUSG00000026837	Rcn3	Col5a1	526
10090.ENSMUSP00000019683	10090.ENSMUSP00000031668	ENSMUSG00000019539	ENSMUSG00000029661	Rcn3	Col1a2	544
10090.ENSMUSP00000019683	10090.ENSMUSP00000034187	ENSMUSG00000019539	ENSMUSG00000031740	Rcn3	Mmp2	429
10090.ENSMUSP00000019683	10090.ENSMUSP00000037289	ENSMUSG00000019539	ENSMUSG00000040212	Rcn3	Emp3	447
10090.ENSMUSP00000019683	10090.ENSMUSP00000040171	ENSMUSG00000019539	ENSMUSG00000036545	Rcn3	Adamts2	441
10090.ENSMUSP00000019683	10090.ENSMUSP00000045142	ENSMUSG00000019539	ENSMUSG00000037206	Rcn3	Islr	424
10090.ENSMUSP00000019683	10090.ENSMUSP00000057406	ENSMUSG00000019539	ENSMUSG00000032334	Rcn3	Loxl1	495
10090.ENSMUSP00000019683	10090.ENSMUSP00000064719	ENSMUSG00000019539	ENSMUSG00000024909	Rcn3	Efemp2	534
10090.ENSMUSP00000019683	10090.ENSMUSP00000083620	ENSMUSG00000019539	ENSMUSG00000026042	Rcn3	Col5a2	403
10090.ENSMUSP00000019683	10090.ENSMUSP00000085192	ENSMUSG00000019539	ENSMUSG00000026043	Rcn3	Col3a1	410
10090.ENSMUSP00000019683	10090.ENSMUSP00000110411	ENSMUSG00000019539	ENSMUSG00000022816	Rcn3	Fstl1	495
10090.ENSMUSP00000019749	10090.ENSMUSP00000022921	ENSMUSG00000027102	ENSMUSG00000022309	Hoxd8	Angpt1	602
10090.ENSMUSP00000019749	10090.ENSMUSP00000069616	ENSMUSG00000027102	ENSMUSG00000038418	Hoxd8	Egr1	433
10090.ENSMUSP00000019913	10090.ENSMUSP00000020329	ENSMUSG00000019779	ENSMUSG00000020122	Frk	Egfr	603
10090.ENSMUSP00000019913	10090.ENSMUSP00000021413	ENSMUSG00000019779	ENSMUSG00000021025	Frk	Nfkbia	675
10090.ENSMUSP00000019913	10090.ENSMUSP00000021734	ENSMUSG00000019779	ENSMUSG00000021303	Frk	Gng4	405
10090.ENSMUSP00000019913	10090.ENSMUSP00000022699	ENSMUSG00000019779	ENSMUSG00000022103	Frk	Gfra2	405
10090.ENSMUSP00000019913	10090.ENSMUSP00000024931	ENSMUSG00000019779	ENSMUSG00000036473	Frk	Ntn3	476
10090.ENSMUSP00000019913	10090.ENSMUSP00000025019	ENSMUSG00000019779	ENSMUSG00000073433	Frk	Arhgdig	543
10090.ENSMUSP00000019913	10090.ENSMUSP00000025395	ENSMUSG00000019779	ENSMUSG00000024517	Frk	Grp	509
10090.ENSMUSP00000019913	10090.ENSMUSP00000025691	ENSMUSG00000019779	ENSMUSG00000024778	Frk	Fas	581
10090.ENSMUSP00000019913	10090.ENSMUSP00000027226	ENSMUSG00000019779	ENSMUSG00000026058	Frk	Khdrbs2	780
10090.ENSMUSP00000019913	10090.ENSMUSP00000027291	ENSMUSG00000019779	ENSMUSG00000026117	Frk	Zap70	457
10090.ENSMUSP00000019913	10090.ENSMUSP00000027585	ENSMUSG00000019779	ENSMUSG00000026347	Frk	Tmem163	415
10090.ENSMUSP00000019913	10090.ENSMUSP00000027667	ENSMUSG00000019779	ENSMUSG00000026413	Frk	Pkp1	427
10090.ENSMUSP00000019913	10090.ENSMUSP00000029002	ENSMUSG00000019779	ENSMUSG00000027500	Frk	Stmn2	415
10090.ENSMUSP00000019913	10090.ENSMUSP00000029566	ENSMUSG00000019779	ENSMUSG00000027954	Frk	Efna1	524
10090.ENSMUSP00000019913	10090.ENSMUSP00000029711	ENSMUSG00000019779	ENSMUSG00000005640	Frk	Insrr	546
10090.ENSMUSP00000019913	10090.ENSMUSP00000029806	ENSMUSG00000019779	ENSMUSG00000028159	Frk	Dapp1	472
10090.ENSMUSP00000019913	10090.ENSMUSP00000031670	ENSMUSG00000019779	ENSMUSG00000032766	Frk	Gng11	489
10090.ENSMUSP00000019913	10090.ENSMUSP00000032331	ENSMUSG00000019779	ENSMUSG00000059003	Frk	Grin2a	468
10090.ENSMUSP00000019913	10090.ENSMUSP00000032344	ENSMUSG00000019779	ENSMUSG00000030220	Frk	Arhgdib	543
10090.ENSMUSP00000019913	10090.ENSMUSP00000032874	ENSMUSG00000019779	ENSMUSG00000030638	Frk	Sh3gl3	696
10090.ENSMUSP00000019913	10090.ENSMUSP00000034187	ENSMUSG00000019779	ENSMUSG00000031740	Frk	Mmp2	496
10090.ENSMUSP00000019913	10090.ENSMUSP00000037694	ENSMUSG00000019779	ENSMUSG00000037225	Frk	Fgf2	450
10090.ENSMUSP00000019913	10090.ENSMUSP00000037854	ENSMUSG00000019779	ENSMUSG00000038349	Frk	Plcl1	500
10090.ENSMUSP00000019913	10090.ENSMUSP00000048736	ENSMUSG00000019779	ENSMUSG00000039942	Frk	Ptger4	460
10090.ENSMUSP00000019913	10090.ENSMUSP00000050716	ENSMUSG00000019779	ENSMUSG00000031217	Frk	Efnb1	699
10090.ENSMUSP00000019913	10090.ENSMUSP00000052648	ENSMUSG00000019779	ENSMUSG00000046532	Frk	Ar	781
10090.ENSMUSP00000019913	10090.ENSMUSP00000052776	ENSMUSG00000019779	ENSMUSG00000015766	Frk	Eps8	536
10090.ENSMUSP00000019913	10090.ENSMUSP00000053101	ENSMUSG00000019779	ENSMUSG00000028161	Frk	Ppp3ca	415
10090.ENSMUSP00000019913	10090.ENSMUSP00000062284	ENSMUSG00000019779	ENSMUSG00000030209	Frk	Grin2b	463
10090.ENSMUSP00000019913	10090.ENSMUSP00000062464	ENSMUSG00000019779	ENSMUSG00000021285	Frk	Ppp1r13b	426
10090.ENSMUSP00000019913	10090.ENSMUSP00000064385	ENSMUSG00000019779	ENSMUSG00000056054	Frk	S100a8	423
10090.ENSMUSP00000019913	10090.ENSMUSP00000064392	ENSMUSG00000019779	ENSMUSG00000020151	Frk	Ptprr	400
10090.ENSMUSP00000019913	10090.ENSMUSP00000064538	ENSMUSG00000019779	ENSMUSG00000040265	Frk	Dnm3	754
10090.ENSMUSP00000019913	10090.ENSMUSP00000066743	ENSMUSG00000019779	ENSMUSG00000026104	Frk	Stat1	776
10090.ENSMUSP00000019913	10090.ENSMUSP00000066857	ENSMUSG00000019779	ENSMUSG00000056427	Frk	Slit3	473
10090.ENSMUSP00000019913	10090.ENSMUSP00000068529	ENSMUSG00000019779	ENSMUSG00000030782	Frk	Tgfb1i1	779
10090.ENSMUSP00000019913	10090.ENSMUSP00000070958	ENSMUSG00000019779	ENSMUSG00000049115	Frk	Agtr1a	439
10090.ENSMUSP00000019913	10090.ENSMUSP00000073616	ENSMUSG00000019779	ENSMUSG00000041836	Frk	Ptpre	513
10090.ENSMUSP00000019913	10090.ENSMUSP00000079689	ENSMUSG00000019779	ENSMUSG00000022150	Frk	p96	597
10090.ENSMUSP00000019913	10090.ENSMUSP00000083077	ENSMUSG00000019779	ENSMUSG00000007097	Frk	Atp1a2	636
10090.ENSMUSP00000019913	10090.ENSMUSP00000086592	ENSMUSG00000019779	ENSMUSG00000068122	Frk	Agtr2	473
10090.ENSMUSP00000019913	10090.ENSMUSP00000086820	ENSMUSG00000019779	ENSMUSG00000068227	Frk	Il2rb	478
10090.ENSMUSP00000019913	10090.ENSMUSP00000088175	ENSMUSG00000019779	ENSMUSG00000061762	Frk	Tac1	435
10090.ENSMUSP00000019913	10090.ENSMUSP00000092053	ENSMUSG00000019779	ENSMUSG00000001768	Frk	Rin2	540
10090.ENSMUSP00000019913	10090.ENSMUSP00000096457	ENSMUSG00000019779	ENSMUSG00000031576	Frk	Kcnu1	623
10090.ENSMUSP00000019913	10090.ENSMUSP00000099073	ENSMUSG00000019779	ENSMUSG00000029838	Frk	Ptn	642
10090.ENSMUSP00000019913	10090.ENSMUSP00000101269	ENSMUSG00000019779	ENSMUSG00000029026	Frk	Trp73	541
10090.ENSMUSP00000019913	10090.ENSMUSP00000102814	ENSMUSG00000019779	ENSMUSG00000052572	Frk	Dlg2	758
10090.ENSMUSP00000019913	10090.ENSMUSP00000110801	ENSMUSG00000019779	ENSMUSG00000032036	Frk	Kirrel3	684
10090.ENSMUSP00000019913	10090.ENSMUSP00000112776	ENSMUSG00000019779	ENSMUSG00000052516	Frk	Robo2	546
10090.ENSMUSP00000019913	10090.ENSMUSP00000114074	ENSMUSG00000019779	ENSMUSG00000019970	Frk	Sgk1	476
10090.ENSMUSP00000019913	10090.ENSMUSP00000124376	ENSMUSG00000019779	ENSMUSG00000063063	Frk	Ctnna2	521
10090.ENSMUSP00000019913	10090.ENSMUSP00000127329	ENSMUSG00000019779	ENSMUSG00000024924	Frk	Vldlr	474
10090.ENSMUSP00000019913	10090.ENSMUSP00000129146	ENSMUSG00000019779	ENSMUSG00000037003	Frk	Tenc1	536
10090.ENSMUSP00000019913	10090.ENSMUSP00000136447	ENSMUSG00000019779	ENSMUSG00000063142	Frk	Kcnma1	624
10090.ENSMUSP00000019924	10090.ENSMUSP00000022095	ENSMUSG00000019789	ENSMUSG00000021604	Hey2	Irx4	412
10090.ENSMUSP00000019924	10090.ENSMUSP00000023673	ENSMUSG00000019789	ENSMUSG00000022952	Hey2	Runx1	536
10090.ENSMUSP00000019924	10090.ENSMUSP00000027730	ENSMUSG00000019789	ENSMUSG00000026459	Hey2	Myog	589
10090.ENSMUSP00000019924	10090.ENSMUSP00000028735	ENSMUSG00000019789	ENSMUSG00000027276	Hey2	Jag1	605
10090.ENSMUSP00000019924	10090.ENSMUSP00000032835	ENSMUSG00000019789	ENSMUSG00000030607	Hey2	Acan	548
10090.ENSMUSP00000019924	10090.ENSMUSP00000034187	ENSMUSG00000019789	ENSMUSG00000031740	Hey2	Mmp2	497
10090.ENSMUSP00000019924	10090.ENSMUSP00000044983	ENSMUSG00000019789	ENSMUSG00000038193	Hey2	Hand2	706
10090.ENSMUSP00000019924	10090.ENSMUSP00000050353	ENSMUSG00000019789	ENSMUSG00000070691	Hey2	Runx3	634
10090.ENSMUSP00000019924	10090.ENSMUSP00000051481	ENSMUSG00000019789	ENSMUSG00000034413	Hey2	Neurl1b	400
10090.ENSMUSP00000019924	10090.ENSMUSP00000052648	ENSMUSG00000019789	ENSMUSG00000046532	Hey2	Ar	754
10090.ENSMUSP00000019924	10090.ENSMUSP00000088264	ENSMUSG00000019789	ENSMUSG00000057123	Hey2	Gja5	412
10090.ENSMUSP00000019924	10090.ENSMUSP00000104132	ENSMUSG00000019789	ENSMUSG00000004328	Hey2	Hif3a	572
10090.ENSMUSP00000019924	10090.ENSMUSP00000109201	ENSMUSG00000019789	ENSMUSG00000039153	Hey2	Runx2	702
10090.ENSMUSP00000019974	10090.ENSMUSP00000026973	ENSMUSG00000019832	ENSMUSG00000025855	Rab32	Prkar1b	623
10090.ENSMUSP00000019992	10090.ENSMUSP00000021107	ENSMUSG00000019846	ENSMUSG00000020758	Lama4	Itgb4	855
10090.ENSMUSP00000019992	10090.ENSMUSP00000028106	ENSMUSG00000019846	ENSMUSG00000026768	Lama4	Itga8	827
10090.ENSMUSP00000019992	10090.ENSMUSP00000028348	ENSMUSG00000019846	ENSMUSG00000026971	Lama4	Itgb6	831
10090.ENSMUSP00000019992	10090.ENSMUSP00000034774	ENSMUSG00000019846	ENSMUSG00000032243	Lama4	Itga11	800
10090.ENSMUSP00000019992	10090.ENSMUSP00000037576	ENSMUSG00000019846	ENSMUSG00000038486	Lama4	Sv2a	800
10090.ENSMUSP00000019992	10090.ENSMUSP00000053891	ENSMUSG00000019846	ENSMUSG00000015533	Lama4	Itga2	820
10090.ENSMUSP00000019992	10090.ENSMUSP00000077459	ENSMUSG00000019846	ENSMUSG00000036356	Lama4	Csgalnact1	405
10090.ENSMUSP00000019992	10090.ENSMUSP00000090304	ENSMUSG00000019846	ENSMUSG00000019899	Lama4	Lama2	555
10090.ENSMUSP00000019992	10090.ENSMUSP00000137585	ENSMUSG00000019846	ENSMUSG00000048126	Lama4	Col6a3	400
10090.ENSMUSP00000020022	10090.ENSMUSP00000030036	ENSMUSG00000019872	ENSMUSG00000028351	Smpdl3a	Dbc1	463
10090.ENSMUSP00000020022	10090.ENSMUSP00000034915	ENSMUSG00000019872	ENSMUSG00000032359	Smpdl3a	Ctsh	431
10090.ENSMUSP00000020022	10090.ENSMUSP00000104906	ENSMUSG00000019872	ENSMUSG00000036298	Smpdl3a	Slc2a13	451
10090.ENSMUSP00000020040	10090.ENSMUSP00000020323	ENSMUSG00000019890	ENSMUSG00000020123	Nts	Avpr1a	910
10090.ENSMUSP00000020040	10090.ENSMUSP00000022185	ENSMUSG00000019890	ENSMUSG00000021678	Nts	F2rl1	900
10090.ENSMUSP00000020040	10090.ENSMUSP00000025395	ENSMUSG00000019890	ENSMUSG00000024517	Nts	Grp	953
10090.ENSMUSP00000020040	10090.ENSMUSP00000025561	ENSMUSG00000019890	ENSMUSG00000024659	Nts	Anxa1	900
10090.ENSMUSP00000020040	10090.ENSMUSP00000025842	ENSMUSG00000019890	ENSMUSG00000024907	Nts	Gal	502
10090.ENSMUSP00000020040	10090.ENSMUSP00000029822	ENSMUSG00000019890	ENSMUSG00000028172	Nts	Tacr3	917
10090.ENSMUSP00000020040	10090.ENSMUSP00000031017	ENSMUSG00000019890	ENSMUSG00000029135	Nts	Fosl2	422
10090.ENSMUSP00000020040	10090.ENSMUSP00000031843	ENSMUSG00000019890	ENSMUSG00000029819	Nts	Npy	487
10090.ENSMUSP00000020040	10090.ENSMUSP00000032152	ENSMUSG00000019890	ENSMUSG00000030069	Nts	Prok2	900
10090.ENSMUSP00000020040	10090.ENSMUSP00000034029	ENSMUSG00000019890	ENSMUSG00000031616	Nts	Ednra	910
10090.ENSMUSP00000020040	10090.ENSMUSP00000034187	ENSMUSG00000019890	ENSMUSG00000031740	Nts	Mmp2	600
10090.ENSMUSP00000020040	10090.ENSMUSP00000040706	ENSMUSG00000019890	ENSMUSG00000034266	Nts	Batf	422
10090.ENSMUSP00000020040	10090.ENSMUSP00000042632	ENSMUSG00000019890	ENSMUSG00000032773	Nts	Chrm1	900
10090.ENSMUSP00000020040	10090.ENSMUSP00000047774	ENSMUSG00000019890	ENSMUSG00000034997	Nts	Htr2a	919
10090.ENSMUSP00000020040	10090.ENSMUSP00000051132	ENSMUSG00000019890	ENSMUSG00000049112	Nts	Oxtr	914
10090.ENSMUSP00000020040	10090.ENSMUSP00000056659	ENSMUSG00000019890	ENSMUSG00000050558	Nts	Prokr2	910
10090.ENSMUSP00000020040	10090.ENSMUSP00000058230	ENSMUSG00000019890	ENSMUSG00000032360	Nts	Hcrtr2	911
10090.ENSMUSP00000020040	10090.ENSMUSP00000061243	ENSMUSG00000019890	ENSMUSG00000044317	Nts	Gpr4	900
10090.ENSMUSP00000020040	10090.ENSMUSP00000063670	ENSMUSG00000019890	ENSMUSG00000052229	Nts	Gpr17	900
10090.ENSMUSP00000020040	10090.ENSMUSP00000070200	ENSMUSG00000019890	ENSMUSG00000050541	Nts	Adra1b	910
10090.ENSMUSP00000020040	10090.ENSMUSP00000070958	ENSMUSG00000019890	ENSMUSG00000049115	Nts	Agtr1a	910
10090.ENSMUSP00000020040	10090.ENSMUSP00000088175	ENSMUSG00000019890	ENSMUSG00000061762	Nts	Tac1	952
10090.ENSMUSP00000020057	10090.ENSMUSP00000025830	ENSMUSG00000019906	ENSMUSG00000024897	Lin7a	Apba1	602
10090.ENSMUSP00000020057	10090.ENSMUSP00000029404	ENSMUSG00000019906	ENSMUSG00000053825	Lin7a	Ppfia2	602
10090.ENSMUSP00000020057	10090.ENSMUSP00000037192	ENSMUSG00000019906	ENSMUSG00000041695	Lin7a	Kcnj2	464
10090.ENSMUSP00000020057	10090.ENSMUSP00000046761	ENSMUSG00000019906	ENSMUSG00000034912	Lin7a	Adp	422
10090.ENSMUSP00000020057	10090.ENSMUSP00000062284	ENSMUSG00000019906	ENSMUSG00000030209	Lin7a	Grin2b	575
10090.ENSMUSP00000020057	10090.ENSMUSP00000082694	ENSMUSG00000019906	ENSMUSG00000029651	Lin7a	Mtus2	422
10090.ENSMUSP00000020057	10090.ENSMUSP00000102814	ENSMUSG00000019906	ENSMUSG00000052572	Lin7a	Dlg2	400
10090.ENSMUSP00000020071	10090.ENSMUSP00000054776	ENSMUSG00000019913	ENSMUSG00000047259	Sim1	Mc4r	428
10090.ENSMUSP00000020071	10090.ENSMUSP00000066857	ENSMUSG00000019913	ENSMUSG00000056427	Sim1	Slit3	421
10090.ENSMUSP00000020071	10090.ENSMUSP00000078659	ENSMUSG00000019913	ENSMUSG00000058665	Sim1	En1	634
10090.ENSMUSP00000020094	10090.ENSMUSP00000020165	ENSMUSG00000019936	ENSMUSG00000019990	Epyc	Pde7b	476
10090.ENSMUSP00000020094	10090.ENSMUSP00000022531	ENSMUSG00000019936	ENSMUSG00000021959	Epyc	Lats2	442
10090.ENSMUSP00000020094	10090.ENSMUSP00000026973	ENSMUSG00000019936	ENSMUSG00000025855	Epyc	Prkar1b	692
10090.ENSMUSP00000020094	10090.ENSMUSP00000029868	ENSMUSG00000019936	ENSMUSG00000028214	Epyc	Gem	453
10090.ENSMUSP00000020094	10090.ENSMUSP00000032347	ENSMUSG00000019936	ENSMUSG00000030222	Epyc	Rerg	453
10090.ENSMUSP00000020094	10090.ENSMUSP00000034351	ENSMUSG00000019936	ENSMUSG00000031880	Epyc	Rrad	453
10090.ENSMUSP00000020094	10090.ENSMUSP00000035045	ENSMUSG00000019936	ENSMUSG00000032470	Epyc	Mras	453
10090.ENSMUSP00000020094	10090.ENSMUSP00000053389	ENSMUSG00000019936	ENSMUSG00000049907	Epyc	Rasl11b	453
10090.ENSMUSP00000020094	10090.ENSMUSP00000055416	ENSMUSG00000019936	ENSMUSG00000047842	Epyc	Diras2	453
10090.ENSMUSP00000020094	10090.ENSMUSP00000102521	ENSMUSG00000019936	ENSMUSG00000028525	Epyc	Pde4b	476
10090.ENSMUSP00000020094	10090.ENSMUSP00000124963	ENSMUSG00000019936	ENSMUSG00000029334	Epyc	Prkg2	557
10090.ENSMUSP00000020106	10090.ENSMUSP00000032376	ENSMUSG00000019947	ENSMUSG00000057604	Arid5b	Lmcd1	431
10090.ENSMUSP00000020106	10090.ENSMUSP00000104405	ENSMUSG00000019947	ENSMUSG00000001995	Arid5b	Sipa1l2	594
10090.ENSMUSP00000020149	10090.ENSMUSP00000022282	ENSMUSG00000019975	ENSMUSG00000021760	Ikbip	Gpx8	412
10090.ENSMUSP00000020149	10090.ENSMUSP00000028612	ENSMUSG00000019975	ENSMUSG00000027188	Ikbip	Pamr1	418
10090.ENSMUSP00000020149	10090.ENSMUSP00000093030	ENSMUSG00000019975	ENSMUSG00000060935	Ikbip	AI597468	607
10090.ENSMUSP00000020165	10090.ENSMUSP00000020400	ENSMUSG00000019990	ENSMUSG00000060780	Pde7b	Lrrtm1	476
10090.ENSMUSP00000020165	10090.ENSMUSP00000021259	ENSMUSG00000019990	ENSMUSG00000020890	Pde7b	Gucy2e	455
10090.ENSMUSP00000020165	10090.ENSMUSP00000021820	ENSMUSG00000019990	ENSMUSG00000021388	Pde7b	Aspn	476
10090.ENSMUSP00000020165	10090.ENSMUSP00000021822	ENSMUSG00000019990	ENSMUSG00000021390	Pde7b	Ogn	476
10090.ENSMUSP00000020165	10090.ENSMUSP00000022013	ENSMUSG00000019990	ENSMUSG00000021536	Pde7b	Adcy2	961
10090.ENSMUSP00000020165	10090.ENSMUSP00000023007	ENSMUSG00000019990	ENSMUSG00000022376	Pde7b	Adcy8	959
10090.ENSMUSP00000020165	10090.ENSMUSP00000026973	ENSMUSG00000019990	ENSMUSG00000025855	Pde7b	Prkar1b	567
10090.ENSMUSP00000020165	10090.ENSMUSP00000029868	ENSMUSG00000019990	ENSMUSG00000028214	Pde7b	Gem	424
10090.ENSMUSP00000020165	10090.ENSMUSP00000030191	ENSMUSG00000019990	ENSMUSG00000028469	Pde7b	Npr2	455
10090.ENSMUSP00000020165	10090.ENSMUSP00000032347	ENSMUSG00000019990	ENSMUSG00000030222	Pde7b	Rerg	424
10090.ENSMUSP00000020165	10090.ENSMUSP00000033741	ENSMUSG00000019990	ENSMUSG00000031375	Pde7b	Bgn	476
10090.ENSMUSP00000020165	10090.ENSMUSP00000034351	ENSMUSG00000019990	ENSMUSG00000031880	Pde7b	Rrad	424
10090.ENSMUSP00000020165	10090.ENSMUSP00000035045	ENSMUSG00000019990	ENSMUSG00000032470	Pde7b	Mras	424
10090.ENSMUSP00000020165	10090.ENSMUSP00000035444	ENSMUSG00000019990	ENSMUSG00000042793	Pde7b	Lgr6	572
10090.ENSMUSP00000020165	10090.ENSMUSP00000035489	ENSMUSG00000019990	ENSMUSG00000041559	Pde7b	Fmod	476
10090.ENSMUSP00000020165	10090.ENSMUSP00000036830	ENSMUSG00000019990	ENSMUSG00000041608	Pde7b	Entpd3	900
10090.ENSMUSP00000020165	10090.ENSMUSP00000037246	ENSMUSG00000019990	ENSMUSG00000036334	Pde7b	Igsf10	476
10090.ENSMUSP00000020165	10090.ENSMUSP00000038569	ENSMUSG00000019990	ENSMUSG00000039883	Pde7b	Lrrc17	476
10090.ENSMUSP00000020165	10090.ENSMUSP00000040877	ENSMUSG00000019990	ENSMUSG00000036446	Pde7b	Lum	476
10090.ENSMUSP00000020165	10090.ENSMUSP00000043145	ENSMUSG00000019990	ENSMUSG00000041323	Pde7b	Ak7	903
10090.ENSMUSP00000020165	10090.ENSMUSP00000043818	ENSMUSG00000019990	ENSMUSG00000036295	Pde7b	Lrrn3	476
10090.ENSMUSP00000020165	10090.ENSMUSP00000045142	ENSMUSG00000019990	ENSMUSG00000037206	Pde7b	Islr	476
10090.ENSMUSP00000020165	10090.ENSMUSP00000048803	ENSMUSG00000019990	ENSMUSG00000041577	Pde7b	Prelp	476
10090.ENSMUSP00000020165	10090.ENSMUSP00000048918	ENSMUSG00000019990	ENSMUSG00000033910	Pde7b	Gucy1a3	416
10090.ENSMUSP00000020165	10090.ENSMUSP00000051546	ENSMUSG00000019990	ENSMUSG00000035653	Pde7b	Lrfn5	476
10090.ENSMUSP00000020165	10090.ENSMUSP00000052584	ENSMUSG00000019990	ENSMUSG00000036273	Pde7b	Lrrk2	554
10090.ENSMUSP00000020165	10090.ENSMUSP00000053101	ENSMUSG00000019990	ENSMUSG00000028161	Pde7b	Ppp3ca	440
10090.ENSMUSP00000020165	10090.ENSMUSP00000053123	ENSMUSG00000019990	ENSMUSG00000047085	Pde7b	Lrrc4b	476
10090.ENSMUSP00000020165	10090.ENSMUSP00000053389	ENSMUSG00000019990	ENSMUSG00000049907	Pde7b	Rasl11b	424
10090.ENSMUSP00000020165	10090.ENSMUSP00000055416	ENSMUSG00000019990	ENSMUSG00000047842	Pde7b	Diras2	424
10090.ENSMUSP00000020165	10090.ENSMUSP00000059050	ENSMUSG00000019990	ENSMUSG00000049556	Pde7b	Lingo1	476
10090.ENSMUSP00000020165	10090.ENSMUSP00000062924	ENSMUSG00000019990	ENSMUSG00000043811	Pde7b	Rtn4r	476
10090.ENSMUSP00000020165	10090.ENSMUSP00000065706	ENSMUSG00000019990	ENSMUSG00000048368	Pde7b	Omd	476
10090.ENSMUSP00000020165	10090.ENSMUSP00000066737	ENSMUSG00000019990	ENSMUSG00000022206	Pde7b	Npr3	455
10090.ENSMUSP00000020165	10090.ENSMUSP00000066777	ENSMUSG00000019990	ENSMUSG00000052316	Pde7b	Lrrc15	476
10090.ENSMUSP00000020165	10090.ENSMUSP00000069772	ENSMUSG00000019990	ENSMUSG00000045083	Pde7b	Lingo2	476
10090.ENSMUSP00000020165	10090.ENSMUSP00000072682	ENSMUSG00000019990	ENSMUSG00000063765	Pde7b	Chadl	476
10090.ENSMUSP00000020165	10090.ENSMUSP00000074232	ENSMUSG00000019990	ENSMUSG00000052581	Pde7b	Lrrtm4	476
10090.ENSMUSP00000020165	10090.ENSMUSP00000077532	ENSMUSG00000019990	ENSMUSG00000022092	Pde7b	Ppp3cc	440
10090.ENSMUSP00000020165	10090.ENSMUSP00000077611	ENSMUSG00000019990	ENSMUSG00000034009	Pde7b	Rxfp1	570
10090.ENSMUSP00000020165	10090.ENSMUSP00000099572	ENSMUSG00000019990	ENSMUSG00000045287	Pde7b	Rtn4rl1	476
10090.ENSMUSP00000020165	10090.ENSMUSP00000100923	ENSMUSG00000019990	ENSMUSG00000019932	Pde7b	Kera	476
10090.ENSMUSP00000020165	10090.ENSMUSP00000100924	ENSMUSG00000019990	ENSMUSG00000019929	Pde7b	Dcn	476
10090.ENSMUSP00000020165	10090.ENSMUSP00000101079	ENSMUSG00000019990	ENSMUSG00000042846	Pde7b	Lrrtm3	476
10090.ENSMUSP00000020165	10090.ENSMUSP00000107850	ENSMUSG00000019990	ENSMUSG00000048120	Pde7b	Entpd1	900
10090.ENSMUSP00000020165	10090.ENSMUSP00000110563	ENSMUSG00000019990	ENSMUSG00000022840	Pde7b	Adcy5	966
10090.ENSMUSP00000020165	10090.ENSMUSP00000124963	ENSMUSG00000019990	ENSMUSG00000029334	Pde7b	Prkg2	655
10090.ENSMUSP00000020165	10090.ENSMUSP00000125218	ENSMUSG00000019990	ENSMUSG00000050587	Pde7b	Lrrc4c	476
10090.ENSMUSP00000020223	10090.ENSMUSP00000089781	ENSMUSG00000020034	ENSMUSG00000051236	Tcp11l2	Msrb3	425
10090.ENSMUSP00000020223	10090.ENSMUSP00000092138	ENSMUSG00000020034	ENSMUSG00000057315	Tcp11l2	Arhgap24	471
10090.ENSMUSP00000020223	10090.ENSMUSP00000101618	ENSMUSG00000020034	ENSMUSG00000023232	Tcp11l2	Serinc2	568
10090.ENSMUSP00000020308	10090.ENSMUSP00000050374	ENSMUSG00000020108	ENSMUSG00000047281	Ddit4	Sfn	627
10090.ENSMUSP00000020308	10090.ENSMUSP00000094167	ENSMUSG00000020108	ENSMUSG00000022419	Ddit4	Deptor	429
10090.ENSMUSP00000020323	10090.ENSMUSP00000022185	ENSMUSG00000020123	ENSMUSG00000021678	Avpr1a	F2rl1	903
10090.ENSMUSP00000020323	10090.ENSMUSP00000025395	ENSMUSG00000020123	ENSMUSG00000024517	Avpr1a	Grp	905
10090.ENSMUSP00000020323	10090.ENSMUSP00000025434	ENSMUSG00000020123	ENSMUSG00000024552	Avpr1a	Slc14a2	474
10090.ENSMUSP00000020323	10090.ENSMUSP00000025561	ENSMUSG00000020123	ENSMUSG00000024659	Avpr1a	Anxa1	900
10090.ENSMUSP00000020323	10090.ENSMUSP00000029795	ENSMUSG00000020123	ENSMUSG00000028150	Avpr1a	Rorc	701
10090.ENSMUSP00000020323	10090.ENSMUSP00000029822	ENSMUSG00000020123	ENSMUSG00000028172	Avpr1a	Tacr3	903
10090.ENSMUSP00000020323	10090.ENSMUSP00000032152	ENSMUSG00000020123	ENSMUSG00000030069	Avpr1a	Prok2	920
10090.ENSMUSP00000020323	10090.ENSMUSP00000034029	ENSMUSG00000020123	ENSMUSG00000031616	Avpr1a	Ednra	908
10090.ENSMUSP00000020323	10090.ENSMUSP00000039046	ENSMUSG00000020123	ENSMUSG00000039007	Avpr1a	Pgcp	431
10090.ENSMUSP00000020323	10090.ENSMUSP00000042632	ENSMUSG00000020123	ENSMUSG00000032773	Avpr1a	Chrm1	901
10090.ENSMUSP00000020323	10090.ENSMUSP00000047774	ENSMUSG00000020123	ENSMUSG00000034997	Avpr1a	Htr2a	907
10090.ENSMUSP00000020323	10090.ENSMUSP00000051132	ENSMUSG00000020123	ENSMUSG00000049112	Avpr1a	Oxtr	903
10090.ENSMUSP00000020323	10090.ENSMUSP00000056659	ENSMUSG00000020123	ENSMUSG00000050558	Avpr1a	Prokr2	900
10090.ENSMUSP00000020323	10090.ENSMUSP00000058230	ENSMUSG00000020123	ENSMUSG00000032360	Avpr1a	Hcrtr2	901
10090.ENSMUSP00000020323	10090.ENSMUSP00000061243	ENSMUSG00000020123	ENSMUSG00000044317	Avpr1a	Gpr4	900
10090.ENSMUSP00000020323	10090.ENSMUSP00000063670	ENSMUSG00000020123	ENSMUSG00000052229	Avpr1a	Gpr17	900
10090.ENSMUSP00000020323	10090.ENSMUSP00000070200	ENSMUSG00000020123	ENSMUSG00000050541	Avpr1a	Adra1b	913
10090.ENSMUSP00000020323	10090.ENSMUSP00000070958	ENSMUSG00000020123	ENSMUSG00000049115	Avpr1a	Agtr1a	926
10090.ENSMUSP00000020323	10090.ENSMUSP00000079699	ENSMUSG00000020123	ENSMUSG00000035557	Avpr1a	Krt17	547
10090.ENSMUSP00000020323	10090.ENSMUSP00000088175	ENSMUSG00000020123	ENSMUSG00000061762	Avpr1a	Tac1	922
10090.ENSMUSP00000020323	10090.ENSMUSP00000103378	ENSMUSG00000020123	ENSMUSG00000039809	Avpr1a	Gabbr2	413
10090.ENSMUSP00000020329	10090.ENSMUSP00000020702	ENSMUSG00000020122	ENSMUSG00000020427	Egfr	Igfbp3	770
10090.ENSMUSP00000020329	10090.ENSMUSP00000021107	ENSMUSG00000020122	ENSMUSG00000020758	Egfr	Itgb4	633
10090.ENSMUSP00000020329	10090.ENSMUSP00000022095	ENSMUSG00000020122	ENSMUSG00000021604	Egfr	Irx4	574
10090.ENSMUSP00000020329	10090.ENSMUSP00000022610	ENSMUSG00000020122	ENSMUSG00000022032	Egfr	Scara5	543
10090.ENSMUSP00000020329	10090.ENSMUSP00000022616	ENSMUSG00000020122	ENSMUSG00000022037	Egfr	Clu	527
10090.ENSMUSP00000020329	10090.ENSMUSP00000022921	ENSMUSG00000020122	ENSMUSG00000022309	Egfr	Angpt1	844
10090.ENSMUSP00000020329	10090.ENSMUSP00000023356	ENSMUSG00000020122	ENSMUSG00000022676	Egfr	Snai2	765
10090.ENSMUSP00000020329	10090.ENSMUSP00000023612	ENSMUSG00000020122	ENSMUSG00000022895	Egfr	Ets2	692
10090.ENSMUSP00000020329	10090.ENSMUSP00000023709	ENSMUSG00000020122	ENSMUSG00000061527	Egfr	Krt5	465
10090.ENSMUSP00000020329	10090.ENSMUSP00000025377	ENSMUSG00000020122	ENSMUSG00000024500	Egfr	Ppp2r2b	416
10090.ENSMUSP00000020329	10090.ENSMUSP00000025875	ENSMUSG00000020122	ENSMUSG00000024935	Egfr	Slc1a1	549
10090.ENSMUSP00000020329	10090.ENSMUSP00000028348	ENSMUSG00000020122	ENSMUSG00000026971	Egfr	Itgb6	432
10090.ENSMUSP00000020329	10090.ENSMUSP00000028644	ENSMUSG00000020122	ENSMUSG00000027215	Egfr	Cd82	766
10090.ENSMUSP00000020329	10090.ENSMUSP00000028836	ENSMUSG00000020122	ENSMUSG00000027358	Egfr	Bmp2	755
10090.ENSMUSP00000020329	10090.ENSMUSP00000029566	ENSMUSG00000020122	ENSMUSG00000027954	Egfr	Efna1	819
10090.ENSMUSP00000020329	10090.ENSMUSP00000029673	ENSMUSG00000020122	ENSMUSG00000028039	Egfr	Efna3	818
10090.ENSMUSP00000020329	10090.ENSMUSP00000029711	ENSMUSG00000020122	ENSMUSG00000005640	Egfr	Insrr	669
10090.ENSMUSP00000020329	10090.ENSMUSP00000030056	ENSMUSG00000020122	ENSMUSG00000028364	Egfr	Tnc	788
10090.ENSMUSP00000020329	10090.ENSMUSP00000032874	ENSMUSG00000020122	ENSMUSG00000030638	Egfr	Sh3gl3	916
10090.ENSMUSP00000020329	10090.ENSMUSP00000034014	ENSMUSG00000020122	ENSMUSG00000031603	Egfr	Fgf20	891
10090.ENSMUSP00000020329	10090.ENSMUSP00000034029	ENSMUSG00000020122	ENSMUSG00000031616	Egfr	Ednra	618
10090.ENSMUSP00000020329	10090.ENSMUSP00000034187	ENSMUSG00000020122	ENSMUSG00000031740	Egfr	Mmp2	620
10090.ENSMUSP00000020329	10090.ENSMUSP00000034185	ENSMUSG00000020122	ENSMUSG00000031738	Egfr	Irx6	660
[truncated: 4,890 more rows]

## Sheet: groupE10vsgroupE12.up_ppi
node1_protein	node2_protein	node1_gene	node2_gene	node1_name	node2_name	score
[truncated: 1,773 more rows]

[truncated: 2 more sheets: groupE11vsgroupE12.down_ppi, groupE11vsgroupE12.up_ppi]
